# Supplementary material for: Evaluation of microbial communities of Chinese Feng-flavor Daqu with effects of environmental factors using traceability analysis
Source: Sci Rep. 2023 May 11;13:7657. doi: 10.1038/s41598-023-34506-z (PMC10175296; doi:10.1038/s41598-023-34506-z)
Supplement: Supplementary file 1 — Supplementary Information. [file 41598_2023_34506_MOESM1_ESM.zip]

Archive with 42 entries (31 files):
- raw data/
- raw data/Raw data of bacteria/
- raw data/Raw data of bacteria/1.sequences/
- raw data/Raw data of bacteria/1.sequences/length.xls
- raw data/Raw data of bacteria/1.sequences/seqs_process_stat.xls
- raw data/Raw data of bacteria/2.taxonomy/
- raw data/Raw data of bacteria/2.taxonomy/summary.xls
- raw data/Raw data of bacteria/2.taxonomy/taxonomy.xls
- raw data/Raw data of bacteria/2.taxonomy/taxonomy_filtered.xls
- raw data/Raw data of bacteria/2.taxonomy/taxonomy_f_even_depth.xls
- raw data/Raw data of bacteria/3.table/
- raw data/Raw data of bacteria/3.table/table_filtered_w_tax.xls
- raw data/Raw data of bacteria/3.table/table_f_even_depth_w_tax.xls
- raw data/Raw data of bacteria/3.table/table_w_tax.xls
- raw data/Raw data of bacteria/4.tax_table/
- raw data/Raw data of bacteria/4.tax_table/otu_table_class.xls
- raw data/Raw data of bacteria/4.tax_table/otu_table_family.xls
- raw data/Raw data of bacteria/4.tax_table/otu_table_genus.xls
- raw data/Raw data of bacteria/4.tax_table/otu_table_order.xls
- raw data/Raw data of bacteria/4.tax_table/otu_table_phylum.xls
- raw data/Raw data of bacteria/4.tax_table/otu_table_species.xls
- raw data/Raw data of fungal/
- raw data/Raw data of fungal/1.sequences/
- raw data/Raw data of fungal/1.sequences/length.xls
- raw data/Raw data of fungal/1.sequences/seqs_process_stat.xls
- raw data/Raw data of fungal/1.sequences/table_f_even_depth_w_tax.xls
- raw data/Raw data of fungal/2.taxonomy/
- raw data/Raw data of fungal/2.taxonomy/summary.xls
- raw data/Raw data of fungal/2.taxonomy/taxonomy.xls
- raw data/Raw data of fungal/2.taxonomy/taxonomy_filtered.xls
- raw data/Raw data of fungal/2.taxonomy/taxonomy_f_even_depth.xls
- raw data/Raw data of fungal/3.table/
- raw data/Raw data of fungal/3.table/table_filtered_w_tax.xls
- raw data/Raw data of fungal/3.table/table_f_even_depth_w_tax.xls
- raw data/Raw data of fungal/3.table/table_w_tax.xls
- raw data/Raw data of fungal/4.tax_table/
- raw data/Raw data of fungal/4.tax_table/otu_table_class.xls
- raw data/Raw data of fungal/4.tax_table/otu_table_family.xls
- raw data/Raw data of fungal/4.tax_table/otu_table_genus.xls
- raw data/Raw data of fungal/4.tax_table/otu_table_order.xls
- raw data/Raw data of fungal/4.tax_table/otu_table_phylum.xls
- raw data/Raw data of fungal/4.tax_table/otu_table_species.xls
