# Supplementary material for: Evaluation of microbial communities of Chinese Feng-flavor Daqu with effects of environmental factors using traceability analysis
Source: Sci Rep. 2023 May 11;13:7657. doi: 10.1038/s41598-023-34506-z (PMC10175296; doi:10.1038/s41598-023-34506-z)
Supplement: Supplementary file 1 — Supplementary Information. [file 41598_2023_34506_MOESM1_ESM.zip › raw data/Raw data of bacteria/1.sequences/length.xls]

length	count
240	2
264	66
277	3
279	5
307	2
318	5
320	2
338	3
351	2
360	2
362	2
369	2
372	3
373	2
376	3
377	6
383	5
392	2
393	7
399	2
400	2
403	2
404	1117
405	68168
406	143273
407	135160
408	3171
409	840
410	104459
411	8832
412	17628
413	22851
414	23775
415	944
416	1071
417	2639
418	659
419	36
420	95
421	166
422	130
423	705
424	2090
425	149474
426	2033
427	71
428	121
429	158458
430	1006934
431	124520
432	589
433	3
