# Supplementary material for: Evaluation of microbial communities of Chinese Feng-flavor Daqu with effects of environmental factors using traceability analysis
Source: Sci Rep. 2023 May 11;13:7657. doi: 10.1038/s41598-023-34506-z (PMC10175296; doi:10.1038/s41598-023-34506-z)
Supplement: Supplementary file 1 — Supplementary Information. [file 41598_2023_34506_MOESM1_ESM.zip › raw data/Raw data of bacteria/1.sequences/seqs_process_stat.xls]

SampleID	Input	Non-chimeric
Air1	140735	111407
Air2	139862	112713
Air3	130846	104007
Water1	83288	55002
Water2	76804	50935
Water3	79516	45611
ING1	102818	62112
ING2	94172	52009
ING3	99178	61125
OUTG1	98711	59132
OUTG2	113784	72705
OUTG3	102934	62237
Tools1	113339	62299
Tools2	95826	57500
Tools3	114888	72690
NDaqu1	87795	75091
NDaqu2	109641	92828
NDaqu3	89798	74833
RM1	109231	80887
RM2	119328	95764
RM3	116932	87788
EDS1	109135	73351
EDS2	126441	93411
EDS3	97888	63964
Daqu1	113890	64243
Daqu2	112791	63509
Daqu3	123121	72989
		1980142
		73338.59259
