# Supplementary material for: Evaluation of microbial communities of Chinese Feng-flavor Daqu with effects of environmental factors using traceability analysis
Source: Sci Rep. 2023 May 11;13:7657. doi: 10.1038/s41598-023-34506-z (PMC10175296; doi:10.1038/s41598-023-34506-z)
Supplement: Supplementary file 1 — Supplementary Information. [file 41598_2023_34506_MOESM1_ESM.zip › raw data/Raw data of bacteria/2.taxonomy/summary.xls]

ID	domain	phylum	class	order	family	genus	species	unclassified	ASV×ÜÊý
Air1	4	8	6	10	157	648	159	0	992
Air2	0	5	6	9	102	521	133	0	776
Air3	1	1	7	6	119	571	148	0	853
Water1	1	0	9	6	87	315	53	0	471
Water2	0	0	7	3	141	345	42	0	538
Water3	6	0	25	14	231	513	71	0	860
ING1	18	3	46	51	229	938	206	0	1491
ING2	11	1	25	58	148	819	130	0	1192
ING3	28	5	46	83	234	1157	240	0	1793
OUTG1	20	1	27	65	200	654	133	0	1100
OUTG2	29	0	18	65	198	546	107	0	963
OUTG3	23	2	20	74	232	584	100	0	1035
Tools1	39	8	69	50	349	1092	239	0	1846
Tools2	17	8	66	35	298	1031	197	0	1652
Tools3	26	10	57	43	343	1108	230	0	1817
NDaqu1	5	2	3	2	124	203	31	0	370
NDaqu2	4	2	6	2	90	258	48	0	410
NDaqu3	3	0	5	2	104	292	43	0	449
RM1	4	0	2	3	45	228	45	0	327
RM2	4	0	4	3	42	221	39	0	313
RM3	1	0	2	1	39	231	44	0	318
EDS1	16	4	33	4	641	649	100	0	1447
EDS2	8	1	24	6	359	497	56	0	951
EDS3	11	1	14	3	519	530	92	0	1170
Daqu1	13	0	48	36	52	639	127	0	915
Daqu2	14	0	60	32	56	721	138	0	1021
Daqu3	8	1	45	27	50	557	114	0	802
