# Supplementary material for: Evaluation of microbial communities of Chinese Feng-flavor Daqu with effects of environmental factors using traceability analysis
Source: Sci Rep. 2023 May 11;13:7657. doi: 10.1038/s41598-023-34506-z (PMC10175296; doi:10.1038/s41598-023-34506-z)
Supplement: Supplementary file 1 — Supplementary Information. [file 41598_2023_34506_MOESM1_ESM.zip › raw data/Raw data of bacteria/2.taxonomy/taxonomy.xls]

#Feature ID	taxonomy	Confidence
ASV_1	d__Bacteria;p__Firmicutes;c__Bacilli;o__unclassified_Bacilli;f__unclassified_Bacilli;g__unclassified_Bacilli;s__unclassified_Bacilli	0.9734813423681012
ASV_2	d__Bacteria;p__Firmicutes;c__Bacilli;o__Bacillales;f__Planococcaceae;g__Planomicrobium;s__unclassified_Planomicrobium	0.7453313919874851
ASV_3	d__Bacteria;p__Firmicutes;c__Bacilli;o__Lactobacillales;f__Enterococcaceae;g__Enterococcus;s__unclassified_Enterococcus	0.9922487244983065
ASV_4	d__Bacteria;p__Bacteroidetes;c__Bacteroidia;o__Bacteroidales;f__Muribaculaceae;g__Muribaculaceae;s__uncultured_bacterium	0.9965293618822528
ASV_5	d__Bacteria;p__Actinobacteria;c__Actinobacteria;o__Micrococcales;f__Microbacteriaceae;g__unclassified_Microbacteriaceae;s__unclassified_Microbacteriaceae	0.9910613819256345
ASV_6	d__Bacteria;p__Proteobacteria;c__Gammaproteobacteria;o__Pseudomonadales;f__Pseudomonadaceae;g__Pseudomonas;s__unclassified_Pseudomonas	0.9999164940601964
ASV_7	d__Bacteria;p__Firmicutes;c__Bacilli;o__Bacillales;f__Bacillaceae;g__Bacillus;s__unclassified_Bacillus	0.7414118373325552
ASV_8	d__Bacteria;p__Firmicutes;c__Bacilli;o__Lactobacillales;f__Streptococcaceae;g__Lactococcus;s__bacterium_NXKED9	0.7107281697368933
ASV_9	d__Bacteria;p__Proteobacteria;c__Gammaproteobacteria;o__Alteromonadales;f__Alteromonadaceae;g__Rheinheimera;s__Rheinheimera_arenilitoris	0.7074275271629196
ASV_10	d__Bacteria;p__Proteobacteria;c__Gammaproteobacteria;o__Enterobacteriales;f__Enterobacteriaceae;g__unclassified_Enterobacteriaceae;s__unclassified_Enterobacteriaceae	0.9980500754042733
ASV_11	d__Bacteria;p__Proteobacteria;c__Gammaproteobacteria;o__unclassified_Gammaproteobacteria;f__unclassified_Gammaproteobacteria;g__unclassified_Gammaproteobacteria;s__unclassified_Gammaproteobacteria	0.9999999570685653
ASV_12	d__Bacteria;p__Proteobacteria;c__Gammaproteobacteria;o__Enterobacteriales;f__Enterobacteriaceae;g__unclassified_Enterobacteriaceae;s__unclassified_Enterobacteriaceae	0.9999937438524523
ASV_13	d__Bacteria;p__Firmicutes;c__Clostridia;o__Clostridiales;f__Lachnospiraceae;g__Dorea;s__unclassified_Dorea	0.9993703286354302
ASV_14	d__Bacteria;p__Cyanobacteria;c__Oxyphotobacteria;o__Chloroplast;f__Chloroplast;g__Chloroplast;s__unclassified_Chloroplast	0.9999999995025501
ASV_15	d__Bacteria;p__Actinobacteria;c__Actinobacteria;o__Corynebacteriales;f__Nocardiaceae;g__Rhodococcus;s__unclassified_Rhodococcus	0.9944693446026289
ASV_16	d__Bacteria;p__Proteobacteria;c__Gammaproteobacteria;o__Pseudomonadales;f__Pseudomonadaceae;g__Pseudomonas;s__unclassified_Pseudomonas	0.9985125496107872
ASV_17	d__Bacteria;p__Actinobacteria;c__Actinobacteria;o__Micrococcales;f__Microbacteriaceae;g__unclassified_Microbacteriaceae;s__unclassified_Microbacteriaceae	0.9964133618693253
ASV_18	d__Bacteria;p__Proteobacteria;c__Gammaproteobacteria;o__Pseudomonadales;f__unclassified_Pseudomonadales;g__unclassified_Pseudomonadales;s__unclassified_Pseudomonadales	0.9718795667998656
ASV_19	d__Bacteria;p__Proteobacteria;c__Gammaproteobacteria;o__Pseudomonadales;f__Pseudomonadaceae;g__Pseudomonas;s__unclassified_Pseudomonas	0.9820566665790912
ASV_20	d__Bacteria;p__Proteobacteria;c__Gammaproteobacteria;o__Betaproteobacteriales;f__Burkholderiaceae;g__unclassified_Burkholderiaceae;s__unclassified_Burkholderiaceae	0.9999999907921233
ASV_21	d__Bacteria;p__Firmicutes;c__Bacilli;o__unclassified_Bacilli;f__unclassified_Bacilli;g__unclassified_Bacilli;s__unclassified_Bacilli	0.9999999186539765
ASV_22	d__Bacteria;p__Actinobacteria;c__Actinobacteria;o__Micrococcales;f__Microbacteriaceae;g__Microbacterium;s__unclassified_Microbacterium	0.9749927934466478
ASV_23	d__Bacteria;p__Proteobacteria;c__Alphaproteobacteria;o__Rhodobacterales;f__Rhodobacteraceae;g__unclassified_Rhodobacteraceae;s__unclassified_Rhodobacteraceae	0.8863173195528952
ASV_24	d__Bacteria;p__Firmicutes;c__Bacilli;o__Lactobacillales;f__Lactobacillaceae;g__Lactobacillus;s__unclassified_Lactobacillus	0.9746279275856832
ASV_25	d__Bacteria;p__Proteobacteria;c__Gammaproteobacteria;o__Betaproteobacteriales;f__Burkholderiaceae;g__Limnohabitans;s__unclassified_Limnohabitans	0.9618629449741223
ASV_26	d__Bacteria;p__Proteobacteria;c__Gammaproteobacteria;o__Betaproteobacteriales;f__Burkholderiaceae;g__Burkholderia-Caballeronia-Paraburkholderia;s__unclassified_Burkholderia-Caballeronia-Paraburkholderia	0.8871254202624581
ASV_27	d__Bacteria;p__Firmicutes;c__Bacilli;o__Bacillales;f__Staphylococcaceae;g__Macrococcus;s__unclassified_Macrococcus	0.710756995961757
ASV_28	d__Bacteria;p__Proteobacteria;c__Gammaproteobacteria;o__Enterobacteriales;f__Enterobacteriaceae;g__unclassified_Enterobacteriaceae;s__unclassified_Enterobacteriaceae	0.9992255688774986
ASV_29	d__Bacteria;p__Proteobacteria;c__Gammaproteobacteria;o__Pseudomonadales;f__Moraxellaceae;g__Psychrobacter;s__unclassified_Psychrobacter	0.9960551024320528
ASV_30	d__Bacteria;p__Proteobacteria;c__Alphaproteobacteria;o__Rhodobacterales;f__Rhodobacteraceae;g__unclassified_Rhodobacteraceae;s__unclassified_Rhodobacteraceae	0.9980030656112249
ASV_31	d__Bacteria;p__Firmicutes;c__Bacilli;o__Lactobacillales;f__Enterococcaceae;g__Enterococcus;s__unclassified_Enterococcus	0.8362500654452438
ASV_32	d__Bacteria;p__Firmicutes;c__Bacilli;o__Lactobacillales;f__Lactobacillaceae;g__Lactobacillus;s__uncultured_Lactobacillus	0.7782642904050898
ASV_33	d__Bacteria;p__Firmicutes;c__Bacilli;o__Bacillales;f__Planococcaceae;g__unclassified_Planococcaceae;s__unclassified_Planococcaceae	0.9999738336728804
ASV_34	d__Bacteria;p__Proteobacteria;c__Gammaproteobacteria;o__Pseudomonadales;f__Moraxellaceae;g__Acinetobacter;s__unclassified_Acinetobacter	0.9990396573973337
ASV_35	d__Bacteria;p__Firmicutes;c__Bacilli;o__Lactobacillales;f__Leuconostocaceae;g__Weissella;s__Weissella_fabaria	0.8276053783564592
ASV_36	d__Bacteria;p__Firmicutes;c__Bacilli;o__Bacillales;f__Planococcaceae;g__Planomicrobium;s__unclassified_Planomicrobium	0.8308547349160271
ASV_37	d__Bacteria;p__Firmicutes;c__Bacilli;o__Bacillales;f__unclassified_Bacillales;g__unclassified_Bacillales;s__unclassified_Bacillales	0.954040702956538
ASV_38	d__Bacteria;p__Proteobacteria;c__Gammaproteobacteria;o__Betaproteobacteriales;f__Burkholderiaceae;g__unclassified_Burkholderiaceae;s__unclassified_Burkholderiaceae	0.9713785013890979
ASV_39	d__Bacteria;p__Firmicutes;c__Bacilli;o__Bacillales;f__unclassified_Bacillales;g__unclassified_Bacillales;s__unclassified_Bacillales	0.9499442301319867
ASV_40	d__Bacteria;p__Firmicutes;c__Bacilli;o__Lactobacillales;f__Lactobacillaceae;g__Lactobacillus;s__unclassified_Lactobacillus	0.9485480659587814
ASV_41	d__Bacteria;p__Proteobacteria;c__Gammaproteobacteria;o__Pseudomonadales;f__Moraxellaceae;g__unclassified_Moraxellaceae;s__unclassified_Moraxellaceae	0.914722751994819
ASV_42	d__Bacteria;p__Proteobacteria;c__Gammaproteobacteria;o__Betaproteobacteriales;f__Burkholderiaceae;g__unclassified_Burkholderiaceae;s__unclassified_Burkholderiaceae	0.9813528137157513
ASV_43	d__Bacteria;p__Firmicutes;c__Bacilli;o__Lactobacillales;f__Enterococcaceae;g__Enterococcus;s__unclassified_Enterococcus	0.982646645784509
ASV_44	d__Bacteria;p__Bacteroidetes;c__Bacteroidia;o__Bacteroidales;f__Bacteroidaceae;g__Bacteroides;s__uncultured_Bacteroides	0.8295425944398389
ASV_45	d__Bacteria;p__Firmicutes;c__Bacilli;o__Lactobacillales;f__Leuconostocaceae;g__Leuconostoc;s__uncultured_bacterium	0.8218305921965013
ASV_46	d__Bacteria;p__Actinobacteria;c__Actinobacteria;o__Corynebacteriales;f__Corynebacteriaceae;g__unclassified_Corynebacteriaceae;s__unclassified_Corynebacteriaceae	0.9999999994604706
ASV_47	d__Bacteria;p__Proteobacteria;c__Gammaproteobacteria;o__Betaproteobacteriales;f__Burkholderiaceae;g__Noviherbaspirillum;s__unclassified_Noviherbaspirillum	0.9763385800630517
ASV_48	d__Bacteria;p__Bacteroidetes;c__Bacteroidia;o__Sphingobacteriales;f__Sphingobacteriaceae;g__Sphingobacterium;s__unclassified_Sphingobacterium	0.9990570235124673
ASV_49	d__Bacteria;p__Proteobacteria;c__Gammaproteobacteria;o__Enterobacteriales;f__Enterobacteriaceae;g__Pantoea;s__unclassified_Pantoea	0.8165378385051323
ASV_50	d__Bacteria;p__Proteobacteria;c__Gammaproteobacteria;o__Pseudomonadales;f__Moraxellaceae;g__Acinetobacter;s__unclassified_Acinetobacter	0.7318949887755066
ASV_51	d__Bacteria;p__Bacteroidetes;c__Bacteroidia;o__Bacteroidales;f__Muribaculaceae;g__Muribaculaceae;s__uncultured_bacterium	0.989340968072772
ASV_52	d__Bacteria;p__Proteobacteria;c__Gammaproteobacteria;o__Betaproteobacteriales;f__Burkholderiaceae;g__Burkholderia-Caballeronia-Paraburkholderia;s__unclassified_Burkholderia-Caballeronia-Paraburkholderia	0.8912496768839504
ASV_53	d__Bacteria;p__Actinobacteria;c__Actinobacteria;o__Micrococcales;f__Sanguibacteraceae;g__Sanguibacter;s__unclassified_Sanguibacter	0.7323487874844655
ASV_54	d__Bacteria;p__Actinobacteria;c__Actinobacteria;o__Corynebacteriales;f__Corynebacteriaceae;g__Corynebacterium_1;s__unclassified_Corynebacterium_1	0.9858685201762635
ASV_55	d__Bacteria;p__Proteobacteria;c__Gammaproteobacteria;o__Betaproteobacteriales;f__Burkholderiaceae;g__Aquabacterium;s__unclassified_Aquabacterium	0.8642721229675864
ASV_56	d__Bacteria;p__Proteobacteria;c__Gammaproteobacteria;o__Pseudomonadales;f__Pseudomonadaceae;g__Pseudomonas;s__unclassified_Pseudomonas	0.9999980859389002
ASV_57	d__Bacteria;p__Proteobacteria;c__Gammaproteobacteria;o__Betaproteobacteriales;f__Burkholderiaceae;g__Acidovorax;s__unclassified_Acidovorax	0.958147654889213
ASV_58	d__Bacteria;p__Firmicutes;c__Bacilli;o__Bacillales;f__Planococcaceae;g__Planomicrobium;s__unclassified_Planomicrobium	0.7209275516577034
ASV_59	d__Bacteria;p__Firmicutes;c__Clostridia;o__Clostridiales;f__Lachnospiraceae;g__Lachnospiraceae_NK4A136_group;s__uncultured_bacterium	0.9748019322088757
ASV_60	d__Bacteria;p__Proteobacteria;c__Alphaproteobacteria;o__Sphingomonadales;f__Sphingomonadaceae;g__Novosphingobium;s__unidentified_marine	0.7313558318170945
ASV_61	d__Bacteria;p__unclassified_Bacteria;c__unclassified_Bacteria;o__unclassified_Bacteria;f__unclassified_Bacteria;g__unclassified_Bacteria;s__unclassified_Bacteria	0.999999999999975
ASV_62	d__Bacteria;p__Bacteroidetes;c__Bacteroidia;o__Flavobacteriales;f__Flavobacteriaceae;g__Flavobacterium;s__unclassified_Flavobacterium	0.9999989992195362
ASV_63	d__Bacteria;p__Firmicutes;c__Bacilli;o__Lactobacillales;f__Lactobacillaceae;g__Lactobacillus;s__uncultured_Lactobacillus	0.8773625338592002
ASV_64	d__Bacteria;p__Proteobacteria;c__Gammaproteobacteria;o__Enterobacteriales;f__Enterobacteriaceae;g__unclassified_Enterobacteriaceae;s__unclassified_Enterobacteriaceae	0.9998909957725495
ASV_65	d__Bacteria;p__Actinobacteria;c__Actinobacteria;o__Corynebacteriales;f__Corynebacteriaceae;g__Corynebacterium_1;s__unclassified_Corynebacterium_1	0.8122180668104203
ASV_66	d__Bacteria;p__Proteobacteria;c__Gammaproteobacteria;o__Enterobacteriales;f__Enterobacteriaceae;g__unclassified_Enterobacteriaceae;s__unclassified_Enterobacteriaceae	0.9998925729860657
ASV_67	d__Bacteria;p__Proteobacteria;c__Gammaproteobacteria;o__Enterobacteriales;f__Enterobacteriaceae;g__unclassified_Enterobacteriaceae;s__unclassified_Enterobacteriaceae	0.9999999842898407
ASV_68	d__Bacteria;p__Proteobacteria;c__Gammaproteobacteria;o__Pseudomonadales;f__Moraxellaceae;g__Psychrobacter;s__Bacillus_sp.	0.7395342429816876
ASV_69	d__Bacteria;p__Chloroflexi;c__Chloroflexia;o__Thermomicrobiales;f__JG30-KF-CM45;g__JG30-KF-CM45;s__unclassified_JG30-KF-CM45	0.9999999999996612
ASV_70	d__Bacteria;p__Proteobacteria;c__Gammaproteobacteria;o__Pseudomonadales;f__Moraxellaceae;g__Psychrobacter;s__unclassified_Psychrobacter	0.999999997087837
ASV_71	d__Bacteria;p__Firmicutes;c__Bacilli;o__Lactobacillales;f__Lactobacillaceae;g__Lactobacillus;s__unclassified_Lactobacillus	0.9200164949840138
ASV_72	d__Bacteria;p__Firmicutes;c__Bacilli;o__Lactobacillales;f__Streptococcaceae;g__Streptococcus;s__Enterococcus_faecalis	0.7495896993678006
ASV_73	d__Bacteria;p__Actinobacteria;c__Actinobacteria;o__Streptomycetales;f__Streptomycetaceae;g__Streptomyces;s__unclassified_Streptomyces	0.9546596224435576
ASV_74	d__Bacteria;p__Firmicutes;c__Clostridia;o__Clostridiales;f__Ruminococcaceae;g__Flavonifractor;s__unclassified_Flavonifractor	0.9999818858403575
ASV_75	d__Bacteria;p__Actinobacteria;c__Actinobacteria;o__Micrococcales;f__Microbacteriaceae;g__Curtobacterium;s__unclassified_Curtobacterium	0.8359226800424541
ASV_76	d__Bacteria;p__Actinobacteria;c__Actinobacteria;o__Micrococcales;f__Micrococcaceae;g__unclassified_Micrococcaceae;s__unclassified_Micrococcaceae	0.9949840179666254
ASV_77	d__Bacteria;p__Proteobacteria;c__Gammaproteobacteria;o__Enterobacteriales;f__Enterobacteriaceae;g__Pantoea;s__Pantoea_calida	0.7479701795229137
ASV_78	d__Bacteria;p__unclassified_Bacteria;c__unclassified_Bacteria;o__unclassified_Bacteria;f__unclassified_Bacteria;g__unclassified_Bacteria;s__unclassified_Bacteria	0.9999999999999765
ASV_79	d__Bacteria;p__Proteobacteria;c__Gammaproteobacteria;o__Pseudomonadales;f__Pseudomonadaceae;g__Pseudomonas;s__unclassified_Pseudomonas	0.9844130942526428
ASV_80	d__Bacteria;p__Firmicutes;c__Bacilli;o__Lactobacillales;f__Lactobacillaceae;g__Lactobacillus;s__unclassified_Lactobacillus	0.8934223776242556
ASV_81	d__Bacteria;p__Firmicutes;c__Bacilli;o__Lactobacillales;f__Lactobacillaceae;g__Lactobacillus;s__unclassified_Lactobacillus	0.9999853920162222
ASV_82	d__Bacteria;p__Proteobacteria;c__Gammaproteobacteria;o__unclassified_Gammaproteobacteria;f__unclassified_Gammaproteobacteria;g__unclassified_Gammaproteobacteria;s__unclassified_Gammaproteobacteria	0.9999669272241497
ASV_83	d__Bacteria;p__Proteobacteria;c__Gammaproteobacteria;o__Xanthomonadales;f__Xanthomonadaceae;g__Stenotrophomonas;s__unclassified_Stenotrophomonas	0.9892710135260465
ASV_84	d__Bacteria;p__Actinobacteria;c__Actinobacteria;o__Micrococcales;f__Dermabacteraceae;g__Brachybacterium;s__unclassified_Brachybacterium	0.7248434441083931
ASV_85	d__Bacteria;p__Proteobacteria;c__Gammaproteobacteria;o__Pseudomonadales;f__Pseudomonadaceae;g__Pseudomonas;s__unclassified_Pseudomonas	0.9983820088841696
ASV_86	d__Bacteria;p__Actinobacteria;c__Actinobacteria;o__Micrococcales;f__Microbacteriaceae;g__unclassified_Microbacteriaceae;s__unclassified_Microbacteriaceae	0.9928659436614965
ASV_87	d__Bacteria;p__Proteobacteria;c__Gammaproteobacteria;o__Betaproteobacteriales;f__Burkholderiaceae;g__Aquabacterium;s__unclassified_Aquabacterium	0.9729505271858401
ASV_88	d__Bacteria;p__Proteobacteria;c__Gammaproteobacteria;o__Pseudomonadales;f__Pseudomonadaceae;g__Pseudomonas;s__unclassified_Pseudomonas	0.9873693681120029
ASV_89	d__Bacteria;p__Proteobacteria;c__Gammaproteobacteria;o__Enterobacteriales;f__Enterobacteriaceae;g__unclassified_Enterobacteriaceae;s__unclassified_Enterobacteriaceae	0.9996290948302167
ASV_90	d__Bacteria;p__unclassified_Bacteria;c__unclassified_Bacteria;o__unclassified_Bacteria;f__unclassified_Bacteria;g__unclassified_Bacteria;s__unclassified_Bacteria	0.9999999999999918
ASV_91	d__Bacteria;p__unclassified_Bacteria;c__unclassified_Bacteria;o__unclassified_Bacteria;f__unclassified_Bacteria;g__unclassified_Bacteria;s__unclassified_Bacteria	0.9999999999999437
ASV_92	d__Bacteria;p__Proteobacteria;c__Gammaproteobacteria;o__Enterobacteriales;f__Enterobacteriaceae;g__Enterobacter;s__unclassified_Enterobacter	0.8419896257472249
ASV_93	d__Bacteria;p__Proteobacteria;c__Gammaproteobacteria;o__Pseudomonadales;f__Pseudomonadaceae;g__Pseudomonas;s__unclassified_Pseudomonas	0.9820248359667813
ASV_94	d__Bacteria;p__Firmicutes;c__Bacilli;o__Bacillales;f__Staphylococcaceae;g__Salinicoccus;s__unclassified_Salinicoccus	0.7231813193795807
ASV_95	d__Bacteria;p__Bacteroidetes;c__Bacteroidia;o__Flavobacteriales;f__Flavobacteriaceae;g__Flavobacterium;s__Chryseobacterium_sp.	0.9822516430120399
ASV_96	d__Bacteria;p__Actinobacteria;c__Actinobacteria;o__Micrococcales;f__Microbacteriaceae;g__unclassified_Microbacteriaceae;s__unclassified_Microbacteriaceae	0.9999990071246478
ASV_97	d__Bacteria;p__Actinobacteria;c__Actinobacteria;o__Pseudonocardiales;f__Pseudonocardiaceae;g__Actinomycetospora;s__unclassified_Actinomycetospora	0.9999898861582313
ASV_98	d__Bacteria;p__Bacteroidetes;c__Bacteroidia;o__Sphingobacteriales;f__Sphingobacteriaceae;g__Sphingobacterium;s__Sphingobacterium_thalpophilum	0.9978997323407679
ASV_99	d__Bacteria;p__Firmicutes;c__Bacilli;o__Lactobacillales;f__Lactobacillaceae;g__Lactobacillus;s__unclassified_Lactobacillus	0.9897175909048852
ASV_100	d__Bacteria;p__Proteobacteria;c__Gammaproteobacteria;o__Pseudomonadales;f__Pseudomonadaceae;g__Pseudomonas;s__unclassified_Pseudomonas	0.9839697960212358
ASV_101	d__Bacteria;p__Firmicutes;c__Bacilli;o__Bacillales;f__Bacillaceae;g__Bacillus;s__unclassified_Bacillus	0.9994512514455085
ASV_102	d__Bacteria;p__unclassified_Bacteria;c__unclassified_Bacteria;o__unclassified_Bacteria;f__unclassified_Bacteria;g__unclassified_Bacteria;s__unclassified_Bacteria	0.9999999999998805
ASV_103	d__Bacteria;p__Firmicutes;c__Bacilli;o__Lactobacillales;f__Lactobacillaceae;g__Lactobacillus;s__unclassified_Lactobacillus	0.9760247070302013
ASV_104	d__Bacteria;p__Firmicutes;c__Bacilli;o__Lactobacillales;f__Enterococcaceae;g__Enterococcus;s__unclassified_Enterococcus	0.9526269313884086
ASV_105	d__Bacteria;p__Proteobacteria;c__Gammaproteobacteria;o__Pseudomonadales;f__Moraxellaceae;g__Acinetobacter;s__unclassified_Acinetobacter	0.999999974818837
ASV_106	d__Bacteria;p__Firmicutes;c__Bacilli;o__Bacillales;f__Bacillaceae;g__Bacillus;s__unclassified_Bacillus	0.8214166351646929
ASV_107	d__Bacteria;p__Proteobacteria;c__Gammaproteobacteria;o__Enterobacteriales;f__Enterobacteriaceae;g__Pantoea;s__unclassified_Pantoea	0.9154323621963417
ASV_108	d__Bacteria;p__Firmicutes;c__Bacilli;o__Lactobacillales;f__Lactobacillaceae;g__Lactobacillus;s__Lactobacillus_vespulae	0.8824330675781995
ASV_109	d__Bacteria;p__Proteobacteria;c__Gammaproteobacteria;o__Enterobacteriales;f__Enterobacteriaceae;g__unclassified_Enterobacteriaceae;s__unclassified_Enterobacteriaceae	0.9999991545249056
ASV_110	d__Bacteria;p__unclassified_Bacteria;c__unclassified_Bacteria;o__unclassified_Bacteria;f__unclassified_Bacteria;g__unclassified_Bacteria;s__unclassified_Bacteria	0.9999999999999691
ASV_111	d__Bacteria;p__Bacteroidetes;c__Bacteroidia;o__Flavobacteriales;f__Weeksellaceae;g__Chryseobacterium;s__unclassified_Chryseobacterium	0.9999999956695639
ASV_112	d__Bacteria;p__Firmicutes;c__Bacilli;o__Bacillales;f__unclassified_Bacillales;g__unclassified_Bacillales;s__unclassified_Bacillales	0.8606648953295429
ASV_113	d__Bacteria;p__Patescibacteria;c__Parcubacteria;o__Candidatus_Kaiserbacteria;f__Candidatus_Kaiserbacteria;g__Candidatus_Kaiserbacteria;s__freshwater_metagenome	0.9885128710521
ASV_114	d__Bacteria;p__Proteobacteria;c__Gammaproteobacteria;o__Pseudomonadales;f__Pseudomonadaceae;g__Pseudomonas;s__bromate-reducing_bacterium	0.7874284654362043
ASV_115	d__Bacteria;p__Firmicutes;c__Bacilli;o__Bacillales;f__Family_XII;g__Exiguobacterium;s__unclassified_Exiguobacterium	0.9902041311841574
ASV_116	d__Bacteria;p__Proteobacteria;c__Gammaproteobacteria;o__Enterobacteriales;f__Enterobacteriaceae;g__unclassified_Enterobacteriaceae;s__unclassified_Enterobacteriaceae	0.9999983298820981
ASV_117	d__Bacteria;p__Cyanobacteria;c__Oxyphotobacteria;o__Chloroplast;f__Chloroplast;g__Chloroplast;s__unclassified_Chloroplast	0.9999999973474359
ASV_118	d__Bacteria;p__Firmicutes;c__Bacilli;o__Bacillales;f__Planococcaceae;g__Planomicrobium;s__Planomicrobium_glaciei	0.8752243131776364
ASV_119	d__Bacteria;p__Proteobacteria;c__Gammaproteobacteria;o__Enterobacteriales;f__Enterobacteriaceae;g__Proteus;s__unclassified_Proteus	0.8721656157295685
ASV_120	d__Bacteria;p__Cyanobacteria;c__Oxyphotobacteria;o__Chloroplast;f__Chloroplast;g__Chloroplast;s__unclassified_Chloroplast	0.9997646381293825
ASV_121	d__Bacteria;p__Proteobacteria;c__Gammaproteobacteria;o__unclassified_Gammaproteobacteria;f__unclassified_Gammaproteobacteria;g__unclassified_Gammaproteobacteria;s__unclassified_Gammaproteobacteria	0.9999999580305359
ASV_122	d__Bacteria;p__Proteobacteria;c__Gammaproteobacteria;o__Enterobacteriales;f__Enterobacteriaceae;g__unclassified_Enterobacteriaceae;s__unclassified_Enterobacteriaceae	0.9999999850338349
ASV_123	d__Bacteria;p__Actinobacteria;c__Actinobacteria;o__Micrococcales;f__Brevibacteriaceae;g__Brevibacterium;s__unclassified_Brevibacterium	0.7602902659814748
ASV_124	d__Bacteria;p__Proteobacteria;c__Gammaproteobacteria;o__Enterobacteriales;f__Enterobacteriaceae;g__unclassified_Enterobacteriaceae;s__unclassified_Enterobacteriaceae	0.9999991954930249
ASV_125	d__Bacteria;p__Firmicutes;c__Bacilli;o__Bacillales;f__Planococcaceae;g__Planomicrobium;s__unclassified_Planomicrobium	0.7491575754033314
ASV_126	d__Bacteria;p__Proteobacteria;c__Alphaproteobacteria;o__Azospirillales;f__Azospirillaceae;g__Skermanella;s__unclassified_Skermanella	0.9964110633785179
ASV_127	d__Bacteria;p__Proteobacteria;c__Gammaproteobacteria;o__Pseudomonadales;f__Moraxellaceae;g__Acinetobacter;s__unclassified_Acinetobacter	0.9636085076640988
ASV_128	d__Bacteria;p__Actinobacteria;c__Actinobacteria;o__unclassified_Actinobacteria;f__unclassified_Actinobacteria;g__unclassified_Actinobacteria;s__unclassified_Actinobacteria	0.9999999998483154
ASV_129	d__Bacteria;p__Proteobacteria;c__Gammaproteobacteria;o__Betaproteobacteriales;f__Rhodocyclaceae;g__Zoogloea;s__unclassified_Zoogloea	0.9901626403467734
ASV_130	d__Bacteria;p__Firmicutes;c__Bacilli;o__Lactobacillales;f__Lactobacillaceae;g__Lactobacillus;s__unclassified_Lactobacillus	0.9791018110397957
ASV_131	d__Bacteria;p__Firmicutes;c__Bacilli;o__Bacillales;f__Planococcaceae;g__Planococcus;s__unclassified_Planococcus	0.878422560362221
ASV_132	d__Bacteria;p__Proteobacteria;c__Gammaproteobacteria;o__Enterobacteriales;f__Enterobacteriaceae;g__unclassified_Enterobacteriaceae;s__unclassified_Enterobacteriaceae	0.997964059357384
ASV_133	d__Bacteria;p__Proteobacteria;c__Gammaproteobacteria;o__Pseudomonadales;f__Pseudomonadaceae;g__Pseudomonas;s__unclassified_Pseudomonas	0.9893437551116318
ASV_134	d__Bacteria;p__Firmicutes;c__Bacilli;o__Bacillales;f__Planococcaceae;g__Planococcus;s__unclassified_Planococcus	0.9006266243562343
ASV_135	d__Bacteria;p__Firmicutes;c__Bacilli;o__Bacillales;f__unclassified_Bacillales;g__unclassified_Bacillales;s__unclassified_Bacillales	0.9999450043211338
ASV_136	d__Bacteria;p__Proteobacteria;c__Gammaproteobacteria;o__Xanthomonadales;f__Xanthomonadaceae;g__Xanthomonas;s__unclassified_Xanthomonas	0.990468749674195
ASV_137	d__Bacteria;p__Firmicutes;c__Bacilli;o__Lactobacillales;f__Enterococcaceae;g__Enterococcus;s__unclassified_Enterococcus	0.8724016933204775
ASV_138	d__Bacteria;p__Proteobacteria;c__Deltaproteobacteria;o__Myxococcales;f__Haliangiaceae;g__Haliangium;s__unclassified_Haliangium	0.99999960146594
ASV_139	d__Bacteria;p__unclassified_Bacteria;c__unclassified_Bacteria;o__unclassified_Bacteria;f__unclassified_Bacteria;g__unclassified_Bacteria;s__unclassified_Bacteria	0.9999999999999597
ASV_140	d__Bacteria;p__Firmicutes;c__Bacilli;o__Lactobacillales;f__Carnobacteriaceae;g__Carnobacterium;s__unclassified_Carnobacterium	0.9679545757433158
ASV_141	d__Bacteria;p__Proteobacteria;c__Alphaproteobacteria;o__Rhodobacterales;f__Rhodobacteraceae;g__unclassified_Rhodobacteraceae;s__unclassified_Rhodobacteraceae	0.8772494533805153
ASV_142	d__Bacteria;p__Proteobacteria;c__Gammaproteobacteria;o__Pseudomonadales;f__Moraxellaceae;g__uncultured;s__Xenorhabdus_nematophila	0.8106925433412695
ASV_143	d__Bacteria;p__Proteobacteria;c__Alphaproteobacteria;o__Rhizobiales;f__Rhizobiaceae;g__unclassified_Rhizobiaceae;s__unclassified_Rhizobiaceae	0.9918854437623327
ASV_144	d__Bacteria;p__Proteobacteria;c__Gammaproteobacteria;o__Betaproteobacteriales;f__Burkholderiaceae;g__Delftia;s__unclassified_Delftia	0.9996908501311458
ASV_145	d__Bacteria;p__Firmicutes;c__Bacilli;o__Lactobacillales;f__Lactobacillaceae;g__Lactobacillus;s__unclassified_Lactobacillus	0.9973744008968061
ASV_146	d__Bacteria;p__Proteobacteria;c__Gammaproteobacteria;o__Pseudomonadales;f__Moraxellaceae;g__Acinetobacter;s__unclassified_Acinetobacter	0.9905908015102577
ASV_147	d__Bacteria;p__Bacteroidetes;c__Bacteroidia;o__Bacteroidales;f__Bacteroidaceae;g__Bacteroides;s__Bacteroides_massiliensis	0.9501931014200888
ASV_148	d__Bacteria;p__Actinobacteria;c__Actinobacteria;o__Micrococcales;f__Micrococcaceae;g__Kocuria;s__unclassified_Kocuria	0.7646323542408927
ASV_149	d__Bacteria;p__Bacteroidetes;c__Bacteroidia;o__Cytophagales;f__Hymenobacteraceae;g__Hymenobacter;s__uncultured_bacterium	0.9832957970129671
ASV_150	d__Bacteria;p__Firmicutes;c__Bacilli;o__Lactobacillales;f__Streptococcaceae;g__Lactococcus;s__unclassified_Lactococcus	0.9997536491608462
ASV_151	d__Bacteria;p__Firmicutes;c__Bacilli;o__Lactobacillales;f__Enterococcaceae;g__Enterococcus;s__unclassified_Enterococcus	0.908568388908745
ASV_152	d__Bacteria;p__Firmicutes;c__Bacilli;o__Lactobacillales;f__Lactobacillaceae;g__Lactobacillus;s__Lactobacillus_graminis	0.8822328311790623
ASV_153	d__Bacteria;p__Proteobacteria;c__Gammaproteobacteria;o__Enterobacteriales;f__Enterobacteriaceae;g__unclassified_Enterobacteriaceae;s__unclassified_Enterobacteriaceae	0.9999981018586228
ASV_154	d__Bacteria;p__Proteobacteria;c__Gammaproteobacteria;o__Betaproteobacteriales;f__Burkholderiaceae;g__unclassified_Burkholderiaceae;s__unclassified_Burkholderiaceae	0.8654948497921395
ASV_155	d__Bacteria;p__unclassified_Bacteria;c__unclassified_Bacteria;o__unclassified_Bacteria;f__unclassified_Bacteria;g__unclassified_Bacteria;s__unclassified_Bacteria	0.9999999999991568
ASV_156	d__Bacteria;p__Proteobacteria;c__Gammaproteobacteria;o__Betaproteobacteriales;f__Burkholderiaceae;g__unclassified_Burkholderiaceae;s__unclassified_Burkholderiaceae	0.9906191264369593
ASV_157	d__Bacteria;p__Firmicutes;c__Bacilli;o__Lactobacillales;f__Carnobacteriaceae;g__Carnobacterium;s__unclassified_Carnobacterium	0.9718331178191983
ASV_158	d__Bacteria;p__Firmicutes;c__Bacilli;o__Lactobacillales;f__Lactobacillaceae;g__Lactobacillus;s__unclassified_Lactobacillus	0.9999961866821814
ASV_159	d__Bacteria;p__Proteobacteria;c__Gammaproteobacteria;o__Betaproteobacteriales;f__Burkholderiaceae;g__Alicycliphilus;s__unclassified_Alicycliphilus	0.7239307637493289
ASV_160	d__Bacteria;p__Proteobacteria;c__Gammaproteobacteria;o__Enterobacteriales;f__Enterobacteriaceae;g__unclassified_Enterobacteriaceae;s__unclassified_Enterobacteriaceae	0.9997084083792399
ASV_161	d__Bacteria;p__Proteobacteria;c__Gammaproteobacteria;o__Enterobacteriales;f__Enterobacteriaceae;g__Pantoea;s__unclassified_Pantoea	0.8395107938043284
ASV_162	d__Bacteria;p__Proteobacteria;c__Gammaproteobacteria;o__Enterobacteriales;f__Enterobacteriaceae;g__Erwinia;s__unclassified_Erwinia	0.8149069593492767
ASV_163	d__Bacteria;p__Proteobacteria;c__Gammaproteobacteria;o__Pseudomonadales;f__Moraxellaceae;g__uncultured;s__Xenorhabdus_nematophila	0.8839644711335218
ASV_164	d__Bacteria;p__Actinobacteria;c__Actinobacteria;o__JB111;f__JB111;g__JB111;s__unclassified_JB111	0.7332642997842399
ASV_165	d__Bacteria;p__Actinobacteria;c__Actinobacteria;o__Pseudonocardiales;f__Pseudonocardiaceae;g__Pseudonocardiaceae;s__Saccharopolyspora_rectivirgula	0.9995477334237536
ASV_166	d__Bacteria;p__Actinobacteria;c__Actinobacteria;o__Micrococcales;f__Brevibacteriaceae;g__Brevibacterium;s__unclassified_Brevibacterium	0.9983318849489885
ASV_167	d__Bacteria;p__Proteobacteria;c__Gammaproteobacteria;o__Betaproteobacteriales;f__Burkholderiaceae;g__Janthinobacterium;s__unclassified_Janthinobacterium	0.8374850695471289
ASV_168	d__Bacteria;p__Bacteroidetes;c__Bacteroidia;o__Sphingobacteriales;f__Sphingobacteriaceae;g__Sphingobacterium;s__Bacteroidetes_bacterium	0.7676405447237031
ASV_169	d__Bacteria;p__Proteobacteria;c__Gammaproteobacteria;o__Enterobacteriales;f__Enterobacteriaceae;g__unclassified_Enterobacteriaceae;s__unclassified_Enterobacteriaceae	0.9951885118398877
ASV_170	d__Bacteria;p__Actinobacteria;c__Actinobacteria;o__Micrococcales;f__Micrococcaceae;g__Rothia;s__unclassified_Rothia	0.9785444220147521
ASV_171	d__Bacteria;p__Proteobacteria;c__Alphaproteobacteria;o__Sphingomonadales;f__Sphingomonadaceae;g__Sphingomonas;s__unclassified_Sphingomonas	0.9941887067958356
ASV_172	d__Bacteria;p__Firmicutes;c__Bacilli;o__Lactobacillales;f__Streptococcaceae;g__Lactococcus;s__unclassified_Lactococcus	0.9999342804196132
ASV_173	d__Bacteria;p__Proteobacteria;c__Gammaproteobacteria;o__Enterobacteriales;f__Enterobacteriaceae;g__Pantoea;s__unclassified_Pantoea	0.9643424634771425
ASV_174	d__Bacteria;p__Proteobacteria;c__Alphaproteobacteria;o__Rhizobiales;f__Rhizobiaceae;g__Allorhizobium-Neorhizobium-Pararhizobium-Rhizobium;s__unclassified_Allorhizobium-Neorhizobium-Pararhizobium-Rhizobium	0.8533093286554625
ASV_175	d__Bacteria;p__Proteobacteria;c__Gammaproteobacteria;o__Enterobacteriales;f__Enterobacteriaceae;g__unclassified_Enterobacteriaceae;s__unclassified_Enterobacteriaceae	0.9629810036823172
ASV_176	d__Bacteria;p__Proteobacteria;c__Gammaproteobacteria;o__Pseudomonadales;f__Pseudomonadaceae;g__Pseudomonas;s__unclassified_Pseudomonas	0.999913580287743
ASV_177	d__Bacteria;p__Actinobacteria;c__Actinobacteria;o__Micrococcales;f__Micrococcaceae;g__Kocuria;s__unclassified_Kocuria	0.8961965369691838
ASV_178	d__Bacteria;p__Firmicutes;c__Bacilli;o__Bacillales;f__Family_XII;g__Exiguobacterium;s__unclassified_Exiguobacterium	0.7725007122205376
ASV_179	d__Bacteria;p__Firmicutes;c__Bacilli;o__Lactobacillales;f__Streptococcaceae;g__Lactococcus;s__unclassified_Lactococcus	0.8758350883016556
ASV_180	d__Bacteria;p__Firmicutes;c__Bacilli;o__Lactobacillales;f__Lactobacillaceae;g__Lactobacillus;s__unclassified_Lactobacillus	0.999474871056843
ASV_181	d__Bacteria;p__Proteobacteria;c__Gammaproteobacteria;o__Pseudomonadales;f__Moraxellaceae;g__Acinetobacter;s__unclassified_Acinetobacter	0.9997993772185516
ASV_182	d__Bacteria;p__Proteobacteria;c__Gammaproteobacteria;o__Xanthomonadales;f__Rhodanobacteraceae;g__uncultured;s__metagenome	0.9507458223960698
ASV_183	d__Bacteria;p__Proteobacteria;c__Gammaproteobacteria;o__Pseudomonadales;f__Moraxellaceae;g__unclassified_Moraxellaceae;s__unclassified_Moraxellaceae	0.7725592277296265
ASV_184	d__Bacteria;p__Proteobacteria;c__Gammaproteobacteria;o__Pseudomonadales;f__Moraxellaceae;g__Acinetobacter;s__unclassified_Acinetobacter	0.992174039766691
ASV_185	d__Bacteria;p__Proteobacteria;c__Gammaproteobacteria;o__Enterobacteriales;f__Enterobacteriaceae;g__unclassified_Enterobacteriaceae;s__unclassified_Enterobacteriaceae	0.9999996015956251
ASV_186	d__Bacteria;p__Proteobacteria;c__Gammaproteobacteria;o__Betaproteobacteriales;f__Burkholderiaceae;g__Aquabacterium;s__unclassified_Aquabacterium	0.9968792831672496
ASV_187	d__Bacteria;p__Proteobacteria;c__Gammaproteobacteria;o__Xanthomonadales;f__Xanthomonadaceae;g__Stenotrophomonas;s__unclassified_Stenotrophomonas	0.8299974260504115
ASV_188	d__Bacteria;p__Proteobacteria;c__Alphaproteobacteria;o__unclassified_Alphaproteobacteria;f__unclassified_Alphaproteobacteria;g__unclassified_Alphaproteobacteria;s__unclassified_Alphaproteobacteria	0.9999998872401161
ASV_189	d__Bacteria;p__Proteobacteria;c__Gammaproteobacteria;o__Betaproteobacteriales;f__Burkholderiaceae;g__Burkholderia-Caballeronia-Paraburkholderia;s__unclassified_Burkholderia-Caballeronia-Paraburkholderia	0.8802286871691879
ASV_190	d__Bacteria;p__Firmicutes;c__Bacilli;o__Lactobacillales;f__Lactobacillaceae;g__Lactobacillus;s__unclassified_Lactobacillus	0.9999991743688125
ASV_191	d__Bacteria;p__Firmicutes;c__Bacilli;o__Bacillales;f__Staphylococcaceae;g__Staphylococcus;s__unclassified_Staphylococcus	0.8995740149255645
ASV_192	d__Bacteria;p__Proteobacteria;c__Alphaproteobacteria;o__Rhizobiales;f__Rhizobiaceae;g__Allorhizobium-Neorhizobium-Pararhizobium-Rhizobium;s__unclassified_Allorhizobium-Neorhizobium-Pararhizobium-Rhizobium	0.8879739138235928
ASV_193	d__Bacteria;p__Proteobacteria;c__Gammaproteobacteria;o__Enterobacteriales;f__Enterobacteriaceae;g__unclassified_Enterobacteriaceae;s__unclassified_Enterobacteriaceae	0.9999879269683015
ASV_194	d__Bacteria;p__Proteobacteria;c__Gammaproteobacteria;o__Enterobacteriales;f__Enterobacteriaceae;g__unclassified_Enterobacteriaceae;s__unclassified_Enterobacteriaceae	0.9983370976790688
ASV_195	d__Bacteria;p__Proteobacteria;c__Gammaproteobacteria;o__Betaproteobacteriales;f__Burkholderiaceae;g__unclassified_Burkholderiaceae;s__unclassified_Burkholderiaceae	0.9999999850429958
ASV_196	d__Bacteria;p__Proteobacteria;c__Gammaproteobacteria;o__Enterobacteriales;f__Enterobacteriaceae;g__unclassified_Enterobacteriaceae;s__unclassified_Enterobacteriaceae	0.9999982347282563
ASV_197	d__Bacteria;p__Proteobacteria;c__Gammaproteobacteria;o__Betaproteobacteriales;f__Burkholderiaceae;g__unclassified_Burkholderiaceae;s__unclassified_Burkholderiaceae	0.9407969848291627
ASV_198	d__Bacteria;p__Proteobacteria;c__Gammaproteobacteria;o__Pseudomonadales;f__Moraxellaceae;g__Psychrobacter;s__Psychrobacter_cryohalolentis	0.8997614029112904
ASV_199	d__Bacteria;p__Proteobacteria;c__Gammaproteobacteria;o__Xanthomonadales;f__Xanthomonadaceae;g__Lysobacter;s__unclassified_Lysobacter	0.8573121094306801
ASV_200	d__Bacteria;p__Proteobacteria;c__Gammaproteobacteria;o__Enterobacteriales;f__Enterobacteriaceae;g__Escherichia-Shigella;s__uncultured_Pantoea	0.991514946616377
ASV_201	d__Bacteria;p__Proteobacteria;c__Gammaproteobacteria;o__Enterobacteriales;f__Enterobacteriaceae;g__unclassified_Enterobacteriaceae;s__unclassified_Enterobacteriaceae	0.8503006913703931
ASV_202	d__Bacteria;p__Firmicutes;c__Bacilli;o__Bacillales;f__Planococcaceae;g__unclassified_Planococcaceae;s__unclassified_Planococcaceae	0.7835821216847386
ASV_203	d__Bacteria;p__Firmicutes;c__Bacilli;o__Lactobacillales;f__Enterococcaceae;g__Enterococcus;s__unclassified_Enterococcus	0.9806856362481924
ASV_204	d__Bacteria;p__Bacteroidetes;c__Bacteroidia;o__Flavobacteriales;f__Weeksellaceae;g__Chryseobacterium;s__unclassified_Chryseobacterium	0.9900490282389992
ASV_205	d__Bacteria;p__Firmicutes;c__Bacilli;o__Lactobacillales;f__Carnobacteriaceae;g__Trichococcus;s__unclassified_Trichococcus	0.9861291069844359
ASV_206	d__Bacteria;p__Proteobacteria;c__Gammaproteobacteria;o__Gammaproteobacteria_Incertae_Sedis;f__Unknown_Family;g__Unknown_Family;s__uncultured_bacterium	0.8556067276590403
ASV_207	d__Bacteria;p__Actinobacteria;c__Actinobacteria;o__Micrococcales;f__Micrococcaceae;g__Kocuria;s__unclassified_Kocuria	0.8167567064865041
ASV_208	d__Bacteria;p__Actinobacteria;c__Actinobacteria;o__Micrococcales;f__Dermacoccaceae;g__unclassified_Dermacoccaceae;s__unclassified_Dermacoccaceae	0.9975544681809745
ASV_209	d__Bacteria;p__Firmicutes;c__Clostridia;o__Clostridiales;f__Peptostreptococcaceae;g__Paraclostridium;s__unclassified_Paraclostridium	0.872473508626703
ASV_210	d__Bacteria;p__Proteobacteria;c__Gammaproteobacteria;o__Enterobacteriales;f__Enterobacteriaceae;g__unclassified_Enterobacteriaceae;s__unclassified_Enterobacteriaceae	0.9885205664640301
ASV_211	d__Bacteria;p__Firmicutes;c__unclassified_Firmicutes;o__unclassified_Firmicutes;f__unclassified_Firmicutes;g__unclassified_Firmicutes;s__unclassified_Firmicutes	0.9999976933112001
ASV_212	d__Bacteria;p__Proteobacteria;c__Gammaproteobacteria;o__Betaproteobacteriales;f__Burkholderiaceae;g__Aquabacterium;s__unclassified_Aquabacterium	0.9676872380979372
ASV_213	d__Bacteria;p__Firmicutes;c__Bacilli;o__Bacillales;f__Family_XII;g__Exiguobacterium;s__Exiguobacterium_undae	0.8902065722586372
ASV_214	d__Bacteria;p__Firmicutes;c__Bacilli;o__Lactobacillales;f__Streptococcaceae;g__Streptococcus;s__unclassified_Streptococcus	0.9999999994909143
ASV_215	d__Bacteria;p__Proteobacteria;c__Gammaproteobacteria;o__Pseudomonadales;f__Pseudomonadaceae;g__Pseudomonas;s__unclassified_Pseudomonas	0.98673614419654
ASV_216	d__Bacteria;p__Actinobacteria;c__Actinobacteria;o__Pseudonocardiales;f__Pseudonocardiaceae;g__Saccharopolyspora;s__unclassified_Saccharopolyspora	0.8582994454026788
ASV_217	d__Bacteria;p__Firmicutes;c__Bacilli;o__Lactobacillales;f__Lactobacillaceae;g__Lactobacillus;s__unclassified_Lactobacillus	0.9998688708838803
ASV_218	d__Bacteria;p__Proteobacteria;c__Gammaproteobacteria;o__Xanthomonadales;f__Xanthomonadaceae;g__unclassified_Xanthomonadaceae;s__unclassified_Xanthomonadaceae	0.9999999273381563
ASV_219	d__Bacteria;p__Proteobacteria;c__Gammaproteobacteria;o__Enterobacteriales;f__Enterobacteriaceae;g__unclassified_Enterobacteriaceae;s__unclassified_Enterobacteriaceae	0.9999844925904796
ASV_220	d__Bacteria;p__Actinobacteria;c__Actinobacteria;o__Micrococcales;f__Dermacoccaceae;g__Yimella;s__unclassified_Yimella	0.8280736628621029
ASV_221	d__Bacteria;p__Proteobacteria;c__Alphaproteobacteria;o__Rhizobiales;f__Rhizobiaceae;g__unclassified_Rhizobiaceae;s__unclassified_Rhizobiaceae	0.9998697116889603
ASV_222	d__Bacteria;p__Proteobacteria;c__Gammaproteobacteria;o__Pseudomonadales;f__Pseudomonadaceae;g__Pseudomonas;s__uncultured_Marinobacter	0.9928219193205048
ASV_223	d__Bacteria;p__Proteobacteria;c__Gammaproteobacteria;o__Enterobacteriales;f__Enterobacteriaceae;g__unclassified_Enterobacteriaceae;s__unclassified_Enterobacteriaceae	0.999009558972101
ASV_224	d__Bacteria;p__Firmicutes;c__Bacilli;o__unclassified_Bacilli;f__unclassified_Bacilli;g__unclassified_Bacilli;s__unclassified_Bacilli	0.9691108436795453
ASV_225	d__Bacteria;p__Actinobacteria;c__Actinobacteria;o__Bifidobacteriales;f__Bifidobacteriaceae;g__Bifidobacterium;s__unclassified_Bifidobacterium	0.9999999979313805
ASV_226	d__Bacteria;p__Proteobacteria;c__Gammaproteobacteria;o__Xanthomonadales;f__Xanthomonadaceae;g__Stenotrophomonas;s__unclassified_Stenotrophomonas	0.9308168847955554
ASV_227	d__Bacteria;p__Proteobacteria;c__Gammaproteobacteria;o__Enterobacteriales;f__Enterobacteriaceae;g__Enterobacter;s__unclassified_Enterobacter	0.7409277818940988
ASV_228	d__Bacteria;p__Actinobacteria;c__Actinobacteria;o__Streptomycetales;f__Streptomycetaceae;g__Streptomyces;s__unclassified_Streptomyces	0.7959756604134777
ASV_229	d__Bacteria;p__Firmicutes;c__Bacilli;o__Lactobacillales;f__Leuconostocaceae;g__Weissella;s__unclassified_Weissella	0.7633813605212357
ASV_230	d__Bacteria;p__Proteobacteria;c__Gammaproteobacteria;o__Pseudomonadales;f__Moraxellaceae;g__Acinetobacter;s__unclassified_Acinetobacter	0.9990210477457391
ASV_231	d__Bacteria;p__Firmicutes;c__Clostridia;o__Clostridiales;f__Ruminococcaceae;g__Subdoligranulum;s__unclassified_Subdoligranulum	0.9978360241995132
ASV_232	d__Bacteria;p__Firmicutes;c__Bacilli;o__Lactobacillales;f__Streptococcaceae;g__Lactococcus;s__unclassified_Lactococcus	0.9889145787034183
ASV_233	d__Bacteria;p__Firmicutes;c__Bacilli;o__Lactobacillales;f__Lactobacillaceae;g__Lactobacillus;s__unclassified_Lactobacillus	0.9950625351638738
ASV_234	d__Bacteria;p__Actinobacteria;c__Actinobacteria;o__Micrococcales;f__unclassified_Micrococcales;g__unclassified_Micrococcales;s__unclassified_Micrococcales	0.9980182586819412
ASV_235	d__Bacteria;p__Firmicutes;c__Bacilli;o__Bacillales;f__Planococcaceae;g__unclassified_Planococcaceae;s__unclassified_Planococcaceae	0.9999855609057515
ASV_236	d__Bacteria;p__Proteobacteria;c__Gammaproteobacteria;o__Pseudomonadales;f__Pseudomonadaceae;g__Pseudomonas;s__Spumella-like_flagellate	0.7438294416862685
ASV_237	d__Bacteria;p__Proteobacteria;c__Alphaproteobacteria;o__Sphingomonadales;f__Sphingomonadaceae;g__Sphingobium;s__unclassified_Sphingobium	0.7702803505389432
ASV_238	d__Bacteria;p__Proteobacteria;c__Gammaproteobacteria;o__Betaproteobacteriales;f__Burkholderiaceae;g__unclassified_Burkholderiaceae;s__unclassified_Burkholderiaceae	0.9992846270113913
ASV_239	d__Bacteria;p__Proteobacteria;c__Gammaproteobacteria;o__Betaproteobacteriales;f__Nitrosomonadaceae;g__uncultured;s__uncultured_bacterium	0.9522817425825068
ASV_240	d__Bacteria;p__Firmicutes;c__Bacilli;o__Bacillales;f__Staphylococcaceae;g__Macrococcus;s__unclassified_Macrococcus	0.7758649423592573
ASV_241	d__Bacteria;p__Proteobacteria;c__Alphaproteobacteria;o__Caulobacterales;f__Caulobacteraceae;g__Brevundimonas;s__unclassified_Brevundimonas	0.9941627616905088
ASV_242	d__Bacteria;p__Proteobacteria;c__Gammaproteobacteria;o__Pseudomonadales;f__Pseudomonadaceae;g__Pseudomonas;s__unclassified_Pseudomonas	0.9999998868486827
ASV_243	d__Bacteria;p__Firmicutes;c__Bacilli;o__Lactobacillales;f__unclassified_Lactobacillales;g__unclassified_Lactobacillales;s__unclassified_Lactobacillales	0.9999999998635704
ASV_244	d__Bacteria;p__unclassified_Bacteria;c__unclassified_Bacteria;o__unclassified_Bacteria;f__unclassified_Bacteria;g__unclassified_Bacteria;s__unclassified_Bacteria	0.9999999999999359
ASV_245	d__Bacteria;p__Proteobacteria;c__Gammaproteobacteria;o__Enterobacteriales;f__Enterobacteriaceae;g__unclassified_Enterobacteriaceae;s__unclassified_Enterobacteriaceae	0.9999985931598642
ASV_246	d__Bacteria;p__Actinobacteria;c__Actinobacteria;o__Micrococcales;f__Micrococcaceae;g__unclassified_Micrococcaceae;s__unclassified_Micrococcaceae	0.9859604619574319
ASV_247	d__Bacteria;p__Firmicutes;c__Bacilli;o__Bacillales;f__Planococcaceae;g__unclassified_Planococcaceae;s__unclassified_Planococcaceae	0.7334773754123091
ASV_248	d__Bacteria;p__Firmicutes;c__Bacilli;o__Lactobacillales;f__Streptococcaceae;g__Lactococcus;s__unclassified_Lactococcus	0.9387682337299903
ASV_249	d__Bacteria;p__Firmicutes;c__Bacilli;o__Lactobacillales;f__Lactobacillaceae;g__Lactobacillus;s__Lactobacillus_perolens	0.9817851211757177
ASV_250	d__Bacteria;p__Firmicutes;c__Bacilli;o__Bacillales;f__Thermoactinomycetaceae;g__Kroppenstedtia;s__unclassified_Kroppenstedtia	0.7269766824749313
ASV_251	d__Bacteria;p__Proteobacteria;c__Gammaproteobacteria;o__Betaproteobacteriales;f__Burkholderiaceae;g__Massilia;s__unclassified_Massilia	0.9954652648065254
ASV_252	d__Bacteria;p__Actinobacteria;c__Actinobacteria;o__Micrococcales;f__unclassified_Micrococcales;g__unclassified_Micrococcales;s__unclassified_Micrococcales	0.9889327688863961
ASV_253	d__Bacteria;p__Firmicutes;c__Bacilli;o__Lactobacillales;f__Streptococcaceae;g__Streptococcus;s__Streptococcus_vestibularis	0.8689027790665325
ASV_254	d__Bacteria;p__Actinobacteria;c__Actinobacteria;o__Corynebacteriales;f__Corynebacteriaceae;g__Corynebacterium_1;s__unclassified_Corynebacterium_1	0.9311317125494653
ASV_255	d__Bacteria;p__Proteobacteria;c__Gammaproteobacteria;o__Pseudomonadales;f__Pseudomonadaceae;g__Pseudomonas;s__unclassified_Pseudomonas	0.9999474064874166
ASV_256	d__Bacteria;p__Actinobacteria;c__Actinobacteria;o__Pseudonocardiales;f__Pseudonocardiaceae;g__Saccharopolyspora;s__unclassified_Saccharopolyspora	0.8624102359576724
ASV_257	d__Bacteria;p__Proteobacteria;c__Gammaproteobacteria;o__Pseudomonadales;f__Moraxellaceae;g__Acinetobacter;s__unclassified_Acinetobacter	0.9999604762480888
ASV_258	d__Bacteria;p__Bacteroidetes;c__Bacteroidia;o__Flavobacteriales;f__Weeksellaceae;g__Chryseobacterium;s__unclassified_Chryseobacterium	0.9927670394991207
ASV_259	d__Bacteria;p__Actinobacteria;c__Actinobacteria;o__Streptomycetales;f__Streptomycetaceae;g__Streptomyces;s__unclassified_Streptomyces	0.9979329841396641
ASV_260	d__Bacteria;p__Proteobacteria;c__Gammaproteobacteria;o__Enterobacteriales;f__Enterobacteriaceae;g__unclassified_Enterobacteriaceae;s__unclassified_Enterobacteriaceae	0.9999999122201763
ASV_261	d__Bacteria;p__Proteobacteria;c__Gammaproteobacteria;o__Enterobacteriales;f__Enterobacteriaceae;g__Escherichia-Shigella;s__uncultured_Pantoea	0.9976698170340976
ASV_262	d__Bacteria;p__Firmicutes;c__Bacilli;o__Lactobacillales;f__Carnobacteriaceae;g__Carnobacterium;s__unclassified_Carnobacterium	0.9131763255774776
ASV_263	d__Bacteria;p__Proteobacteria;c__Gammaproteobacteria;o__Enterobacteriales;f__Enterobacteriaceae;g__unclassified_Enterobacteriaceae;s__unclassified_Enterobacteriaceae	0.9241467283920647
ASV_264	d__Bacteria;p__Firmicutes;c__Bacilli;o__Lactobacillales;f__Lactobacillaceae;g__Lactobacillus;s__uncultured_Lactobacillus	0.7215317407588443
ASV_265	d__Bacteria;p__Firmicutes;c__Bacilli;o__Bacillales;f__Paenibacillaceae;g__Paenibacillus;s__unclassified_Paenibacillus	0.9805067780663196
ASV_266	d__Bacteria;p__Bacteroidetes;c__Bacteroidia;o__Flavobacteriales;f__Flavobacteriaceae;g__Flavobacterium;s__unclassified_Flavobacterium	0.9999998545443224
ASV_267	d__Bacteria;p__Proteobacteria;c__Gammaproteobacteria;o__Pseudomonadales;f__Moraxellaceae;g__Psychrobacter;s__unclassified_Psychrobacter	0.8005635338692543
ASV_268	d__Bacteria;p__Firmicutes;c__Bacilli;o__Lactobacillales;f__Streptococcaceae;g__Lactococcus;s__unclassified_Lactococcus	0.9999992451861417
ASV_269	d__Bacteria;p__Actinobacteria;c__Actinobacteria;o__Corynebacteriales;f__Nocardiaceae;g__Rhodococcus;s__unclassified_Rhodococcus	0.7871503134059408
ASV_270	d__Bacteria;p__Proteobacteria;c__Gammaproteobacteria;o__Pseudomonadales;f__Moraxellaceae;g__Acinetobacter;s__unclassified_Acinetobacter	0.999971883217423
ASV_271	d__Bacteria;p__Actinobacteria;c__Actinobacteria;o__Pseudonocardiales;f__Pseudonocardiaceae;g__Saccharopolyspora;s__unclassified_Saccharopolyspora	0.8425075645711868
ASV_272	d__Bacteria;p__Proteobacteria;c__Alphaproteobacteria;o__Rhodobacterales;f__Rhodobacteraceae;g__unclassified_Rhodobacteraceae;s__unclassified_Rhodobacteraceae	0.9994434916395147
ASV_273	d__Bacteria;p__Firmicutes;c__Bacilli;o__unclassified_Bacilli;f__unclassified_Bacilli;g__unclassified_Bacilli;s__unclassified_Bacilli	0.9999999105534845
ASV_274	d__Bacteria;p__Firmicutes;c__Bacilli;o__Bacillales;f__Bacillaceae;g__Bacillus;s__unclassified_Bacillus	0.9992353313888808
ASV_275	d__Bacteria;p__Proteobacteria;c__Alphaproteobacteria;o__Rhodobacterales;f__Rhodobacteraceae;g__unclassified_Rhodobacteraceae;s__unclassified_Rhodobacteraceae	0.7229436818791257
ASV_276	d__Bacteria;p__Bacteroidetes;c__Bacteroidia;o__Flavobacteriales;f__Flavobacteriaceae;g__Flavobacterium;s__unclassified_Flavobacterium	0.9940880371903026
ASV_277	d__Bacteria;p__Proteobacteria;c__Gammaproteobacteria;o__Enterobacteriales;f__Enterobacteriaceae;g__Serratia;s__unclassified_Serratia	0.8435755369345959
ASV_278	d__Bacteria;p__Firmicutes;c__Bacilli;o__Bacillales;f__Paenibacillaceae;g__Saccharibacillus;s__Paenibacillus_sp.	0.8384474654194185
ASV_279	d__Bacteria;p__Bacteroidetes;c__Bacteroidia;o__Bacteroidales;f__Bacteroidaceae;g__Bacteroides;s__uncultured_bacterium	0.9497931183255152
ASV_280	d__Bacteria;p__Firmicutes;c__Bacilli;o__Lactobacillales;f__Lactobacillaceae;g__Lactobacillus;s__unclassified_Lactobacillus	0.9999675173639794
ASV_281	d__Bacteria;p__Actinobacteria;c__Actinobacteria;o__Streptomycetales;f__Streptomycetaceae;g__Streptomyces;s__unclassified_Streptomyces	0.9912194712056175
ASV_282	d__Bacteria;p__Proteobacteria;c__Alphaproteobacteria;o__Caulobacterales;f__Caulobacteraceae;g__Brevundimonas;s__unclassified_Brevundimonas	0.9993515633711663
ASV_283	d__Bacteria;p__Actinobacteria;c__Actinobacteria;o__Corynebacteriales;f__Corynebacteriaceae;g__Corynebacterium_1;s__unclassified_Corynebacterium_1	0.8592518535626867
ASV_284	d__Bacteria;p__Proteobacteria;c__Gammaproteobacteria;o__Xanthomonadales;f__Xanthomonadaceae;g__Thermomonas;s__unclassified_Thermomonas	0.7960180039939058
ASV_285	d__Bacteria;p__Proteobacteria;c__Alphaproteobacteria;o__Rhizobiales;f__Rhizobiaceae;g__Allorhizobium-Neorhizobium-Pararhizobium-Rhizobium;s__unclassified_Allorhizobium-Neorhizobium-Pararhizobium-Rhizobium	0.8099344277534863
ASV_286	d__Bacteria;p__Firmicutes;c__Bacilli;o__Bacillales;f__Staphylococcaceae;g__Staphylococcus;s__unclassified_Staphylococcus	0.9994900503440897
ASV_287	d__Bacteria;p__Firmicutes;c__Bacilli;o__Bacillales;f__Staphylococcaceae;g__Staphylococcus;s__unclassified_Staphylococcus	0.9969566236394056
ASV_288	d__Bacteria;p__Actinobacteria;c__Actinobacteria;o__Micrococcales;f__unclassified_Micrococcales;g__unclassified_Micrococcales;s__unclassified_Micrococcales	0.9980829007513294
ASV_289	d__Bacteria;p__Actinobacteria;c__Actinobacteria;o__Micrococcales;f__Intrasporangiaceae;g__unclassified_Intrasporangiaceae;s__unclassified_Intrasporangiaceae	0.8414817851359507
ASV_290	d__Bacteria;p__Proteobacteria;c__Gammaproteobacteria;o__Betaproteobacteriales;f__Burkholderiaceae;g__unclassified_Burkholderiaceae;s__unclassified_Burkholderiaceae	0.9999999883224275
ASV_291	d__Bacteria;p__Proteobacteria;c__Gammaproteobacteria;o__Enterobacteriales;f__Enterobacteriaceae;g__unclassified_Enterobacteriaceae;s__unclassified_Enterobacteriaceae	0.9999999786074475
ASV_292	d__Bacteria;p__unclassified_Bacteria;c__unclassified_Bacteria;o__unclassified_Bacteria;f__unclassified_Bacteria;g__unclassified_Bacteria;s__unclassified_Bacteria	0.9999999999999714
ASV_293	d__Bacteria;p__Proteobacteria;c__Gammaproteobacteria;o__Pseudomonadales;f__Moraxellaceae;g__Acinetobacter;s__unclassified_Acinetobacter	0.999999900983864
ASV_294	d__Bacteria;p__Cyanobacteria;c__Oxyphotobacteria;o__Chloroplast;f__Chloroplast;g__Chloroplast;s__unclassified_Chloroplast	0.9999999135557404
ASV_295	d__Bacteria;p__Proteobacteria;c__Gammaproteobacteria;o__Pseudomonadales;f__Pseudomonadaceae;g__Pseudomonas;s__unclassified_Pseudomonas	0.9999945292344667
ASV_296	d__Bacteria;p__Firmicutes;c__Bacilli;o__Bacillales;f__Planococcaceae;g__Planococcus;s__unclassified_Planococcus	0.7166115954493304
ASV_297	d__Bacteria;p__Actinobacteria;c__Actinobacteria;o__Corynebacteriales;f__Corynebacteriaceae;g__unclassified_Corynebacteriaceae;s__unclassified_Corynebacteriaceae	0.9999773039274431
ASV_298	d__Bacteria;p__Bacteroidetes;c__Bacteroidia;o__Flavobacteriales;f__Weeksellaceae;g__Chryseobacterium;s__unclassified_Chryseobacterium	0.9993561794782622
ASV_299	d__Bacteria;p__Firmicutes;c__Bacilli;o__Lactobacillales;f__Streptococcaceae;g__Streptococcus;s__Enterococcus_faecalis	0.8880334769902252
ASV_300	d__Bacteria;p__Firmicutes;c__Bacilli;o__Lactobacillales;f__Lactobacillaceae;g__Lactobacillus;s__Lactobacillus_sp.	0.7608194591465023
ASV_301	d__Bacteria;p__Actinobacteria;c__Actinobacteria;o__Pseudonocardiales;f__Pseudonocardiaceae;g__Saccharopolyspora;s__unclassified_Saccharopolyspora	0.9368635387822555
ASV_302	d__Bacteria;p__unclassified_Bacteria;c__unclassified_Bacteria;o__unclassified_Bacteria;f__unclassified_Bacteria;g__unclassified_Bacteria;s__unclassified_Bacteria	0.9999999999999551
ASV_303	d__Bacteria;p__Proteobacteria;c__Gammaproteobacteria;o__Betaproteobacteriales;f__Burkholderiaceae;g__Burkholderia-Caballeronia-Paraburkholderia;s__unclassified_Burkholderia-Caballeronia-Paraburkholderia	0.7456246623357142
ASV_304	d__Bacteria;p__Actinobacteria;c__Actinobacteria;o__Micrococcales;f__Microbacteriaceae;g__unclassified_Microbacteriaceae;s__unclassified_Microbacteriaceae	0.9991444076289786
ASV_305	d__Bacteria;p__Actinobacteria;c__Actinobacteria;o__Corynebacteriales;f__Corynebacteriaceae;g__unclassified_Corynebacteriaceae;s__unclassified_Corynebacteriaceae	0.9960709694671194
ASV_306	d__Bacteria;p__Proteobacteria;c__Gammaproteobacteria;o__Pseudomonadales;f__Moraxellaceae;g__Acinetobacter;s__unclassified_Acinetobacter	0.8623634013055009
ASV_307	d__Bacteria;p__Proteobacteria;c__Gammaproteobacteria;o__Pseudomonadales;f__Moraxellaceae;g__Acinetobacter;s__unclassified_Acinetobacter	0.9989810909767284
ASV_308	d__Bacteria;p__Proteobacteria;c__Gammaproteobacteria;o__Enterobacteriales;f__Enterobacteriaceae;g__Pantoea;s__unclassified_Pantoea	0.9774017167098179
ASV_309	d__Bacteria;p__Bacteroidetes;c__Bacteroidia;o__Flavobacteriales;f__Flavobacteriaceae;g__Flavobacterium;s__unclassified_Flavobacterium	0.9998412296315193
ASV_310	d__Bacteria;p__unclassified_Bacteria;c__unclassified_Bacteria;o__unclassified_Bacteria;f__unclassified_Bacteria;g__unclassified_Bacteria;s__unclassified_Bacteria	0.9999999999999394
ASV_311	d__Bacteria;p__Proteobacteria;c__Gammaproteobacteria;o__Enterobacteriales;f__Enterobacteriaceae;g__Pantoea;s__unclassified_Pantoea	0.8998437964406756
ASV_312	d__Bacteria;p__Proteobacteria;c__Gammaproteobacteria;o__Pseudomonadales;f__Pseudomonadaceae;g__Pseudomonas;s__Pseudomonas_japonica	0.7213412205455912
ASV_313	d__Bacteria;p__Proteobacteria;c__Gammaproteobacteria;o__Pseudomonadales;f__Pseudomonadaceae;g__Pseudomonas;s__unclassified_Pseudomonas	0.9999835098490077
ASV_314	d__Bacteria;p__Firmicutes;c__Bacilli;o__Bacillales;f__unclassified_Bacillales;g__unclassified_Bacillales;s__unclassified_Bacillales	0.9843372204973851
ASV_315	d__Bacteria;p__Proteobacteria;c__Gammaproteobacteria;o__Betaproteobacteriales;f__Burkholderiaceae;g__Aquabacterium;s__unclassified_Aquabacterium	0.8382628764898242
ASV_316	d__Bacteria;p__Proteobacteria;c__Gammaproteobacteria;o__Enterobacteriales;f__Enterobacteriaceae;g__Klebsiella;s__unclassified_Klebsiella	0.8784996058877577
ASV_317	d__Bacteria;p__Firmicutes;c__Bacilli;o__Bacillales;f__Thermoactinomycetaceae;g__Kroppenstedtia;s__unclassified_Kroppenstedtia	0.7496529354819041
ASV_318	d__Bacteria;p__Firmicutes;c__Bacilli;o__unclassified_Bacilli;f__unclassified_Bacilli;g__unclassified_Bacilli;s__unclassified_Bacilli	0.9999999996356856
ASV_319	d__Bacteria;p__Firmicutes;c__Bacilli;o__Lactobacillales;f__Lactobacillaceae;g__Lactobacillus;s__Lactobacillus_camelliae	0.834976556372193
ASV_320	d__Bacteria;p__Proteobacteria;c__Gammaproteobacteria;o__Betaproteobacteriales;f__Burkholderiaceae;g__unclassified_Burkholderiaceae;s__unclassified_Burkholderiaceae	0.9861738465078828
ASV_321	d__Bacteria;p__Firmicutes;c__Bacilli;o__Lactobacillales;f__Lactobacillaceae;g__Lactobacillus;s__unclassified_Lactobacillus	0.7541525714150796
ASV_322	d__Bacteria;p__Proteobacteria;c__Gammaproteobacteria;o__Betaproteobacteriales;f__Burkholderiaceae;g__unclassified_Burkholderiaceae;s__unclassified_Burkholderiaceae	0.9957994405358703
ASV_323	d__Bacteria;p__Bacteroidetes;c__Bacteroidia;o__Sphingobacteriales;f__Sphingobacteriaceae;g__Sphingobacterium;s__Sphingobacterium_chuzhouense	0.9863931841683931
ASV_324	d__Bacteria;p__Proteobacteria;c__Gammaproteobacteria;o__Enterobacteriales;f__Enterobacteriaceae;g__unclassified_Enterobacteriaceae;s__unclassified_Enterobacteriaceae	0.999939999560039
ASV_325	d__Bacteria;p__Proteobacteria;c__Gammaproteobacteria;o__Enterobacteriales;f__Enterobacteriaceae;g__unclassified_Enterobacteriaceae;s__unclassified_Enterobacteriaceae	0.9999999756477241
ASV_326	d__Bacteria;p__Firmicutes;c__Bacilli;o__Bacillales;f__Planococcaceae;g__Planomicrobium;s__unclassified_Planomicrobium	0.8670392929579037
ASV_327	d__Bacteria;p__Firmicutes;c__Bacilli;o__Lactobacillales;f__Streptococcaceae;g__Lactococcus;s__unclassified_Lactococcus	0.9990522622646829
ASV_328	d__Bacteria;p__Proteobacteria;c__Gammaproteobacteria;o__Betaproteobacteriales;f__Burkholderiaceae;g__Comamonas;s__unclassified_Comamonas	0.7654706420419689
ASV_329	d__Bacteria;p__Firmicutes;c__Bacilli;o__Bacillales;f__Planococcaceae;g__unclassified_Planococcaceae;s__unclassified_Planococcaceae	0.7745583166929905
ASV_330	d__Bacteria;p__Firmicutes;c__Bacilli;o__Lactobacillales;f__Streptococcaceae;g__Lactococcus;s__unclassified_Lactococcus	0.9599760553811072
ASV_331	d__Bacteria;p__Firmicutes;c__Clostridia;o__Clostridiales;f__Clostridiales_vadinBB60_group;g__Clostridiales_vadinBB60_group;s__unidentified	0.9988308826465666
ASV_332	d__Bacteria;p__Proteobacteria;c__Gammaproteobacteria;o__unclassified_Gammaproteobacteria;f__unclassified_Gammaproteobacteria;g__unclassified_Gammaproteobacteria;s__unclassified_Gammaproteobacteria	0.9999630852175655
ASV_333	d__Bacteria;p__Proteobacteria;c__Gammaproteobacteria;o__Betaproteobacteriales;f__Burkholderiaceae;g__unclassified_Burkholderiaceae;s__unclassified_Burkholderiaceae	0.9999999901377098
ASV_334	d__Bacteria;p__Firmicutes;c__Bacilli;o__Lactobacillales;f__Lactobacillaceae;g__Lactobacillus;s__unclassified_Lactobacillus	0.9581296821817733
ASV_335	d__Bacteria;p__Firmicutes;c__Bacilli;o__Lactobacillales;f__Lactobacillaceae;g__Lactobacillus;s__unclassified_Lactobacillus	0.9986849604421288
ASV_336	d__Bacteria;p__Firmicutes;c__Bacilli;o__Bacillales;f__Planococcaceae;g__unclassified_Planococcaceae;s__unclassified_Planococcaceae	0.998065692040383
ASV_337	d__Bacteria;p__Proteobacteria;c__Gammaproteobacteria;o__Enterobacteriales;f__Enterobacteriaceae;g__unclassified_Enterobacteriaceae;s__unclassified_Enterobacteriaceae	0.9999916754869769
ASV_338	d__Bacteria;p__Cyanobacteria;c__Oxyphotobacteria;o__Chloroplast;f__Chloroplast;g__Chloroplast;s__unclassified_Chloroplast	0.9999999998100982
ASV_339	d__Bacteria;p__Firmicutes;c__Bacilli;o__Bacillales;f__Staphylococcaceae;g__Staphylococcus;s__unclassified_Staphylococcus	0.8601119035424032
ASV_340	d__Bacteria;p__Actinobacteria;c__Actinobacteria;o__Micrococcales;f__Dermabacteraceae;g__Brachybacterium;s__Brachybacterium_huguangmaarense	0.7669703833614291
ASV_341	d__Bacteria;p__Proteobacteria;c__Gammaproteobacteria;o__Pseudomonadales;f__Moraxellaceae;g__Psychrobacter;s__unclassified_Psychrobacter	0.9999986065736172
ASV_342	d__Bacteria;p__Proteobacteria;c__Gammaproteobacteria;o__Pseudomonadales;f__Pseudomonadaceae;g__Pseudomonas;s__unclassified_Pseudomonas	0.9948514232922332
ASV_343	d__Bacteria;p__Actinobacteria;c__Actinobacteria;o__Micrococcales;f__Brevibacteriaceae;g__Brevibacterium;s__unclassified_Brevibacterium	0.733642834562221
ASV_344	d__Bacteria;p__Bacteroidetes;c__Bacteroidia;o__Sphingobacteriales;f__Sphingobacteriaceae;g__Sphingobacterium;s__unclassified_Sphingobacterium	0.9996902605323115
ASV_345	d__Bacteria;p__Proteobacteria;c__Gammaproteobacteria;o__Enterobacteriales;f__Enterobacteriaceae;g__Pantoea;s__unclassified_Pantoea	0.7591130036904177
ASV_346	d__Bacteria;p__Firmicutes;c__Bacilli;o__unclassified_Bacilli;f__unclassified_Bacilli;g__unclassified_Bacilli;s__unclassified_Bacilli	0.9997286151802176
ASV_347	d__Bacteria;p__Proteobacteria;c__Alphaproteobacteria;o__Acetobacterales;f__Acetobacteraceae;g__Acetobacter;s__unclassified_Acetobacter	0.9961636034806196
ASV_348	d__Bacteria;p__Proteobacteria;c__Alphaproteobacteria;o__Rhizobiales;f__Rhizobiaceae;g__Mesorhizobium;s__Phyllobacterium_sp.	0.7006480884201111
ASV_349	d__Bacteria;p__Proteobacteria;c__Alphaproteobacteria;o__Reyranellales;f__Reyranellaceae;g__uncultured;s__uncultured_soil	0.8385475635418326
ASV_350	d__Bacteria;p__unclassified_Bacteria;c__unclassified_Bacteria;o__unclassified_Bacteria;f__unclassified_Bacteria;g__unclassified_Bacteria;s__unclassified_Bacteria	0.9999999999999615
ASV_351	d__Bacteria;p__Bacteroidetes;c__Bacteroidia;o__Flavobacteriales;f__Weeksellaceae;g__Chryseobacterium;s__unclassified_Chryseobacterium	0.9999961054659313
ASV_352	d__Bacteria;p__Actinobacteria;c__Actinobacteria;o__Micrococcales;f__Microbacteriaceae;g__Microbacterium;s__unclassified_Microbacterium	0.9770142686207616
ASV_353	d__Bacteria;p__Proteobacteria;c__Gammaproteobacteria;o__Oceanospirillales;f__Halomonadaceae;g__Halomonas;s__unclassified_Halomonas	0.9999999381027206
ASV_354	d__Bacteria;p__Actinobacteria;c__Actinobacteria;o__Micrococcales;f__Dermacoccaceae;g__unclassified_Dermacoccaceae;s__unclassified_Dermacoccaceae	0.7029132380806008
ASV_355	d__Bacteria;p__Proteobacteria;c__Gammaproteobacteria;o__Betaproteobacteriales;f__Burkholderiaceae;g__unclassified_Burkholderiaceae;s__unclassified_Burkholderiaceae	0.9932617164896987
ASV_356	d__Bacteria;p__Actinobacteria;c__Actinobacteria;o__Micrococcales;f__Brevibacteriaceae;g__Brevibacterium;s__unclassified_Brevibacterium	0.9999957133088252
ASV_357	d__Bacteria;p__Proteobacteria;c__Alphaproteobacteria;o__Rhizobiales;f__Devosiaceae;g__Devosia;s__Devosia_mishustinii	0.7140265243687328
ASV_358	d__Bacteria;p__Firmicutes;c__Bacilli;o__Bacillales;f__Planococcaceae;g__unclassified_Planococcaceae;s__unclassified_Planococcaceae	0.8516634162226288
ASV_359	d__Bacteria;p__Firmicutes;c__Bacilli;o__Lactobacillales;f__Lactobacillaceae;g__Lactobacillus;s__unclassified_Lactobacillus	0.7452195052754504
ASV_360	d__Bacteria;p__Proteobacteria;c__Alphaproteobacteria;o__Sphingomonadales;f__Sphingomonadaceae;g__Novosphingobium;s__unclassified_Novosphingobium	0.9160558972689757
ASV_361	d__Bacteria;p__Bacteroidetes;c__Bacteroidia;o__Flavobacteriales;f__Flavobacteriaceae;g__Flavobacterium;s__unclassified_Flavobacterium	0.999885831091624
ASV_362	d__Bacteria;p__Proteobacteria;c__Gammaproteobacteria;o__Enterobacteriales;f__Enterobacteriaceae;g__Pantoea;s__unclassified_Pantoea	0.730856105116053
ASV_363	d__Bacteria;p__Actinobacteria;c__Actinobacteria;o__Micrococcales;f__Brevibacteriaceae;g__Brevibacterium;s__uncultured_bacterium	0.7337219275980843
ASV_364	d__Bacteria;p__Firmicutes;c__Bacilli;o__Lactobacillales;f__Leuconostocaceae;g__Weissella;s__uncultured_Lactobacillus	0.999156607967458
ASV_365	d__Bacteria;p__Firmicutes;c__Bacilli;o__Bacillales;f__Family_XII;g__Exiguobacterium;s__unclassified_Exiguobacterium	0.9999883692435895
ASV_366	d__Bacteria;p__Proteobacteria;c__Gammaproteobacteria;o__Betaproteobacteriales;f__Burkholderiaceae;g__unclassified_Burkholderiaceae;s__unclassified_Burkholderiaceae	0.9549557135882527
ASV_367	d__Bacteria;p__Firmicutes;c__Bacilli;o__Bacillales;f__unclassified_Bacillales;g__unclassified_Bacillales;s__unclassified_Bacillales	0.8588712338303228
ASV_368	d__Bacteria;p__Firmicutes;c__Bacilli;o__Lactobacillales;f__Lactobacillaceae;g__Lactobacillus;s__unclassified_Lactobacillus	0.8135676934270314
ASV_369	d__Bacteria;p__Firmicutes;c__Bacilli;o__Bacillales;f__Bacillaceae;g__Bacillus;s__unclassified_Bacillus	0.9718002333274778
ASV_370	d__Bacteria;p__Proteobacteria;c__Gammaproteobacteria;o__Pseudomonadales;f__Pseudomonadaceae;g__Pseudomonas;s__unclassified_Pseudomonas	0.9265218155573713
ASV_371	d__Bacteria;p__Proteobacteria;c__Gammaproteobacteria;o__Pseudomonadales;f__Moraxellaceae;g__Acinetobacter;s__unclassified_Acinetobacter	0.999999166304387
ASV_372	d__Bacteria;p__Proteobacteria;c__Gammaproteobacteria;o__Betaproteobacteriales;f__Chromobacteriaceae;g__Vogesella;s__uncultured_bacterium	0.9527671827595399
ASV_373	d__Bacteria;p__Proteobacteria;c__Gammaproteobacteria;o__Xanthomonadales;f__Xanthomonadaceae;g__Xanthomonas;s__unclassified_Xanthomonas	0.9943695192773981
ASV_374	d__Bacteria;p__Proteobacteria;c__Gammaproteobacteria;o__Enterobacteriales;f__Enterobacteriaceae;g__unclassified_Enterobacteriaceae;s__unclassified_Enterobacteriaceae	0.9736016424406738
ASV_375	d__Bacteria;p__Proteobacteria;c__Gammaproteobacteria;o__Enterobacteriales;f__Enterobacteriaceae;g__Escherichia-Shigella;s__unclassified_Escherichia-Shigella	0.7997325329598315
ASV_376	d__Bacteria;p__Proteobacteria;c__Gammaproteobacteria;o__Betaproteobacteriales;f__Burkholderiaceae;g__uncultured;s__unclassified_uncultured	0.7331447625491071
ASV_377	d__Bacteria;p__Actinobacteria;c__Actinobacteria;o__Pseudonocardiales;f__Pseudonocardiaceae;g__Pseudonocardiaceae;s__Saccharopolyspora_rectivirgula	0.9182500943106665
ASV_378	d__Bacteria;p__Bacteroidetes;c__Bacteroidia;o__Flavobacteriales;f__Weeksellaceae;g__Algoriella;s__Algoriella_xinjiangensis	0.9382917817352271
ASV_379	d__Bacteria;p__Proteobacteria;c__Gammaproteobacteria;o__Oceanospirillales;f__Halomonadaceae;g__uncultured;s__uncultured_Marinobacter	0.9526869921060604
ASV_380	d__Bacteria;p__Firmicutes;c__Bacilli;o__Lactobacillales;f__Carnobacteriaceae;g__Carnobacterium;s__unclassified_Carnobacterium	0.9999580633430785
ASV_381	d__Bacteria;p__Firmicutes;c__Bacilli;o__Bacillales;f__Bacillaceae;g__Bacillus;s__unclassified_Bacillus	0.9675301196690291
ASV_382	d__Bacteria;p__Actinobacteria;c__Actinobacteria;o__Streptosporangiales;f__Thermomonosporaceae;g__Actinomadura;s__unclassified_Actinomadura	0.9803928691021931
ASV_383	d__Bacteria;p__Proteobacteria;c__Gammaproteobacteria;o__Enterobacteriales;f__Enterobacteriaceae;g__unclassified_Enterobacteriaceae;s__unclassified_Enterobacteriaceae	0.9999955517500115
ASV_384	d__Bacteria;p__Firmicutes;c__Bacilli;o__Lactobacillales;f__Leuconostocaceae;g__Weissella;s__uncultured_Lactobacillus	0.846175587206803
ASV_385	d__Bacteria;p__Actinobacteria;c__Actinobacteria;o__Corynebacteriales;f__Corynebacteriaceae;g__Corynebacterium_1;s__unclassified_Corynebacterium_1	0.9008124239702456
ASV_386	d__Bacteria;p__Actinobacteria;c__Actinobacteria;o__Micrococcales;f__Sanguibacteraceae;g__Sanguibacter;s__unclassified_Sanguibacter	0.7757321690104917
ASV_387	d__Bacteria;p__Firmicutes;c__Bacilli;o__Bacillales;f__unclassified_Bacillales;g__unclassified_Bacillales;s__unclassified_Bacillales	0.8152534306871383
ASV_388	d__Bacteria;p__Firmicutes;c__Bacilli;o__Lactobacillales;f__Lactobacillaceae;g__Lactobacillus;s__unclassified_Lactobacillus	0.9429661437751146
ASV_389	d__Bacteria;p__Bacteroidetes;c__Bacteroidia;o__Sphingobacteriales;f__Sphingobacteriaceae;g__Parapedobacter;s__unclassified_Parapedobacter	0.9993270221910884
ASV_390	d__Bacteria;p__Proteobacteria;c__Gammaproteobacteria;o__Betaproteobacteriales;f__Burkholderiaceae;g__unclassified_Burkholderiaceae;s__unclassified_Burkholderiaceae	0.9996477571076972
ASV_391	d__Bacteria;p__Firmicutes;c__Bacilli;o__Lactobacillales;f__Lactobacillaceae;g__Lactobacillus;s__unclassified_Lactobacillus	0.9999999984955876
ASV_392	d__Bacteria;p__Proteobacteria;c__Gammaproteobacteria;o__Enterobacteriales;f__Enterobacteriaceae;g__Pantoea;s__unclassified_Pantoea	0.8273692661656
ASV_393	d__Bacteria;p__Firmicutes;c__Bacilli;o__Bacillales;f__Family_XII;g__Exiguobacterium;s__bacterium_W3	0.9429146823028546
ASV_394	d__Bacteria;p__Proteobacteria;c__Gammaproteobacteria;o__unclassified_Gammaproteobacteria;f__unclassified_Gammaproteobacteria;g__unclassified_Gammaproteobacteria;s__unclassified_Gammaproteobacteria	0.9999413749721879
ASV_395	d__Bacteria;p__Firmicutes;c__Bacilli;o__unclassified_Bacilli;f__unclassified_Bacilli;g__unclassified_Bacilli;s__unclassified_Bacilli	0.9999999836292993
ASV_396	d__Bacteria;p__Actinobacteria;c__Actinobacteria;o__Corynebacteriales;f__Corynebacteriaceae;g__Corynebacterium_1;s__unclassified_Corynebacterium_1	0.8759695150359265
ASV_397	d__Bacteria;p__Actinobacteria;c__Actinobacteria;o__Micrococcales;f__Sanguibacteraceae;g__Sanguibacter;s__unclassified_Sanguibacter	0.8536175232762051
ASV_398	d__Bacteria;p__Actinobacteria;c__Actinobacteria;o__unclassified_Actinobacteria;f__unclassified_Actinobacteria;g__unclassified_Actinobacteria;s__unclassified_Actinobacteria	0.9347650983901993
ASV_399	d__Bacteria;p__Proteobacteria;c__Alphaproteobacteria;o__Caulobacterales;f__Caulobacteraceae;g__Brevundimonas;s__unclassified_Brevundimonas	0.9930282528851947
ASV_400	d__Bacteria;p__Firmicutes;c__Bacilli;o__Lactobacillales;f__Leuconostocaceae;g__Weissella;s__uncultured_Lactobacillus	0.9999364343765875
ASV_401	d__Bacteria;p__Actinobacteria;c__Actinobacteria;o__Streptomycetales;f__Streptomycetaceae;g__Streptomyces;s__unclassified_Streptomyces	0.8930320092812656
ASV_402	d__Bacteria;p__Firmicutes;c__Bacilli;o__Bacillales;f__Thermoactinomycetaceae;g__Kroppenstedtia;s__unclassified_Kroppenstedtia	0.7131870326037779
ASV_403	d__Bacteria;p__Proteobacteria;c__Gammaproteobacteria;o__Betaproteobacteriales;f__Burkholderiaceae;g__unclassified_Burkholderiaceae;s__unclassified_Burkholderiaceae	0.9948632628190099
ASV_404	d__Bacteria;p__Firmicutes;c__Bacilli;o__Lactobacillales;f__Streptococcaceae;g__Lactococcus;s__unclassified_Lactococcus	0.9933417296429374
ASV_405	d__Bacteria;p__Firmicutes;c__Bacilli;o__Lactobacillales;f__Lactobacillaceae;g__Lactobacillus;s__unclassified_Lactobacillus	0.996098672657471
ASV_406	d__Bacteria;p__Chloroflexi;c__Chloroflexia;o__Thermomicrobiales;f__JG30-KF-CM45;g__JG30-KF-CM45;s__uncultured_bacterium	0.8446643467385271
ASV_407	d__Bacteria;p__Actinobacteria;c__Actinobacteria;o__Propionibacteriales;f__Propionibacteriaceae;g__Tessaracoccus;s__unclassified_Tessaracoccus	0.8192808050011539
ASV_408	d__Bacteria;p__Chloroflexi;c__Chloroflexia;o__Thermomicrobiales;f__JG30-KF-CM45;g__JG30-KF-CM45;s__unclassified_JG30-KF-CM45	0.9999999838490397
ASV_409	d__Bacteria;p__Firmicutes;c__Bacilli;o__Bacillales;f__Planococcaceae;g__unclassified_Planococcaceae;s__unclassified_Planococcaceae	0.7376413650113279
ASV_410	d__Bacteria;p__Firmicutes;c__Bacilli;o__Bacillales;f__Thermoactinomycetaceae;g__Kroppenstedtia;s__unclassified_Kroppenstedtia	0.8763949951163468
ASV_411	d__Bacteria;p__Firmicutes;c__Bacilli;o__Lactobacillales;f__Lactobacillaceae;g__Lactobacillus;s__unclassified_Lactobacillus	0.9989708627697421
ASV_412	d__Bacteria;p__Proteobacteria;c__Gammaproteobacteria;o__Xanthomonadales;f__Xanthomonadaceae;g__Xanthomonas;s__unclassified_Xanthomonas	0.9936721204623549
ASV_413	d__Bacteria;p__Proteobacteria;c__Gammaproteobacteria;o__Enterobacteriales;f__Enterobacteriaceae;g__unclassified_Enterobacteriaceae;s__unclassified_Enterobacteriaceae	0.9995489783953563
ASV_414	d__Bacteria;p__Actinobacteria;c__Actinobacteria;o__Streptomycetales;f__Streptomycetaceae;g__Streptomyces;s__unclassified_Streptomyces	0.9999885510250545
ASV_415	d__Bacteria;p__Firmicutes;c__Bacilli;o__Lactobacillales;f__Lactobacillaceae;g__Lactobacillus;s__unclassified_Lactobacillus	0.9649542918743432
ASV_416	d__Bacteria;p__Firmicutes;c__Clostridia;o__Clostridiales;f__Lachnospiraceae;g__Dorea;s__Dorea_formicigenerans	0.7553663869608145
ASV_417	d__Bacteria;p__Firmicutes;c__Bacilli;o__Lactobacillales;f__Lactobacillaceae;g__Lactobacillus;s__unclassified_Lactobacillus	0.9990114697461665
ASV_418	d__Bacteria;p__Firmicutes;c__Bacilli;o__Lactobacillales;f__Streptococcaceae;g__Streptococcus;s__Enterococcus_faecalis	0.7464316784386456
ASV_419	d__Bacteria;p__Proteobacteria;c__Alphaproteobacteria;o__Rhizobiales;f__Rhizobiaceae;g__Allorhizobium-Neorhizobium-Pararhizobium-Rhizobium;s__unclassified_Allorhizobium-Neorhizobium-Pararhizobium-Rhizobium	0.9982850098070462
ASV_420	d__Bacteria;p__Proteobacteria;c__Gammaproteobacteria;o__Xanthomonadales;f__Xanthomonadaceae;g__Xanthomonas;s__unclassified_Xanthomonas	0.9944857452161263
ASV_421	d__Bacteria;p__Actinobacteria;c__Actinobacteria;o__Micrococcales;f__Brevibacteriaceae;g__Brevibacterium;s__uncultured_bacterium	0.8419495945692687
ASV_422	d__Bacteria;p__Proteobacteria;c__Gammaproteobacteria;o__Betaproteobacteriales;f__Burkholderiaceae;g__Limnohabitans;s__unclassified_Limnohabitans	0.9835726977660078
ASV_423	d__Bacteria;p__Bacteroidetes;c__Bacteroidia;o__Bacteroidales;f__Muribaculaceae;g__Muribaculaceae;s__uncultured_bacterium	0.9975469514358991
ASV_424	d__Bacteria;p__Firmicutes;c__Bacilli;o__Lactobacillales;f__Streptococcaceae;g__Lactococcus;s__unclassified_Lactococcus	0.871566173581931
ASV_425	d__Bacteria;p__Firmicutes;c__Bacilli;o__Lactobacillales;f__Enterococcaceae;g__Enterococcus;s__unclassified_Enterococcus	0.9995949180805908
ASV_426	d__Bacteria;p__Proteobacteria;c__Alphaproteobacteria;o__Acetobacterales;f__Acetobacteraceae;g__Acetobacter;s__unclassified_Acetobacter	0.999894957036513
ASV_427	d__Bacteria;p__Proteobacteria;c__Alphaproteobacteria;o__Sphingomonadales;f__Sphingomonadaceae;g__Sphingomonas;s__unclassified_Sphingomonas	0.9839942574841286
ASV_428	d__Bacteria;p__Firmicutes;c__Bacilli;o__Bacillales;f__Planococcaceae;g__Planomicrobium;s__unclassified_Planomicrobium	0.8706350769320991
ASV_429	d__Bacteria;p__Firmicutes;c__Clostridia;o__Clostridiales;f__Lachnospiraceae;g__Lachnospiraceae_UCG-004;s__uncultured_bacterium	0.71236183364256
ASV_430	d__Bacteria;p__Firmicutes;c__Bacilli;o__Lactobacillales;f__Lactobacillaceae;g__Lactobacillus;s__unclassified_Lactobacillus	0.9994178891218439
ASV_431	d__Bacteria;p__Proteobacteria;c__Gammaproteobacteria;o__Enterobacteriales;f__Enterobacteriaceae;g__unclassified_Enterobacteriaceae;s__unclassified_Enterobacteriaceae	0.9999873897605349
ASV_432	d__Bacteria;p__Firmicutes;c__Bacilli;o__Bacillales;f__Planococcaceae;g__Planomicrobium;s__unclassified_Planomicrobium	0.7270726636109315
ASV_433	d__Bacteria;p__Firmicutes;c__Bacilli;o__Lactobacillales;f__Leuconostocaceae;g__Weissella;s__Weissella_beninensis	0.7409518593904378
ASV_434	d__Bacteria;p__Bacteroidetes;c__Bacteroidia;o__Flavobacteriales;f__Flavobacteriaceae;g__Flavobacterium;s__unclassified_Flavobacterium	0.9999915608263742
ASV_435	d__Bacteria;p__Firmicutes;c__Bacilli;o__Lactobacillales;f__Lactobacillaceae;g__Lactobacillus;s__Lactobacillus_vespulae	0.9458067226185845
ASV_436	d__Bacteria;p__Bacteroidetes;c__Bacteroidia;o__Flavobacteriales;f__Weeksellaceae;g__Chryseobacterium;s__unclassified_Chryseobacterium	0.9862513944368649
ASV_437	d__Bacteria;p__Bacteroidetes;c__Bacteroidia;o__Flavobacteriales;f__Flavobacteriaceae;g__Flavobacterium;s__unclassified_Flavobacterium	0.9999984343899895
ASV_438	d__Bacteria;p__Proteobacteria;c__Gammaproteobacteria;o__Enterobacteriales;f__Enterobacteriaceae;g__unclassified_Enterobacteriaceae;s__unclassified_Enterobacteriaceae	0.9989891541694751
ASV_439	d__Bacteria;p__Proteobacteria;c__Gammaproteobacteria;o__Betaproteobacteriales;f__Burkholderiaceae;g__unclassified_Burkholderiaceae;s__unclassified_Burkholderiaceae	0.8132110839966213
ASV_440	d__Bacteria;p__Bacteroidetes;c__Bacteroidia;o__Flavobacteriales;f__Flavobacteriaceae;g__Flavobacterium;s__unclassified_Flavobacterium	0.999999899994786
ASV_441	d__Bacteria;p__Proteobacteria;c__Gammaproteobacteria;o__Betaproteobacteriales;f__Burkholderiaceae;g__Burkholderia-Caballeronia-Paraburkholderia;s__unclassified_Burkholderia-Caballeronia-Paraburkholderia	0.84502110162493
ASV_442	d__Bacteria;p__Proteobacteria;c__Gammaproteobacteria;o__Betaproteobacteriales;f__Burkholderiaceae;g__uncultured;s__uncultured_bacterium	0.8684938437627557
ASV_443	d__Bacteria;p__Firmicutes;c__Bacilli;o__Lactobacillales;f__Enterococcaceae;g__Enterococcus;s__unclassified_Enterococcus	0.9447923075686283
ASV_444	d__Bacteria;p__Proteobacteria;c__Gammaproteobacteria;o__unclassified_Gammaproteobacteria;f__unclassified_Gammaproteobacteria;g__unclassified_Gammaproteobacteria;s__unclassified_Gammaproteobacteria	0.9999996031722128
ASV_445	d__Bacteria;p__Proteobacteria;c__Alphaproteobacteria;o__Caulobacterales;f__Caulobacteraceae;g__Caulobacter;s__unclassified_Caulobacter	0.9969535057812214
ASV_446	d__Bacteria;p__Proteobacteria;c__Alphaproteobacteria;o__Rhizobiales;f__Rhizobiaceae;g__unclassified_Rhizobiaceae;s__unclassified_Rhizobiaceae	0.991212153911339
ASV_447	d__Bacteria;p__Firmicutes;c__Bacilli;o__Lactobacillales;f__Lactobacillaceae;g__Lactobacillus;s__unclassified_Lactobacillus	0.985689423309679
ASV_448	d__Bacteria;p__Firmicutes;c__Bacilli;o__Lactobacillales;f__Leuconostocaceae;g__Weissella;s__uncultured_Lactobacillus	0.7994889177002856
ASV_449	d__Bacteria;p__Firmicutes;c__Bacilli;o__Lactobacillales;f__unclassified_Lactobacillales;g__unclassified_Lactobacillales;s__unclassified_Lactobacillales	0.9635904940422451
ASV_450	d__Bacteria;p__Actinobacteria;c__Actinobacteria;o__Corynebacteriales;f__Nocardiaceae;g__Rhodococcus;s__unclassified_Rhodococcus	0.9852950206542803
ASV_451	d__Bacteria;p__Actinobacteria;c__Actinobacteria;o__Micrococcales;f__Brevibacteriaceae;g__Brevibacterium;s__uncultured_bacterium	0.7309884001386384
ASV_452	d__Bacteria;p__Proteobacteria;c__Alphaproteobacteria;o__Acetobacterales;f__Acetobacteraceae;g__unclassified_Acetobacteraceae;s__unclassified_Acetobacteraceae	0.9999760644782011
ASV_453	d__Bacteria;p__Bacteroidetes;c__Bacteroidia;o__Bacteroidales;f__Bacteroidaceae;g__Bacteroides;s__uncultured_Bacteroidales	0.8775200638405543
ASV_454	d__Bacteria;p__Proteobacteria;c__Gammaproteobacteria;o__Pseudomonadales;f__Pseudomonadaceae;g__Pseudomonas;s__unclassified_Pseudomonas	0.8770085216219334
ASV_455	d__Bacteria;p__Proteobacteria;c__Gammaproteobacteria;o__Enterobacteriales;f__Enterobacteriaceae;g__Cronobacter;s__unclassified_Cronobacter	0.8628235564831879
ASV_456	d__Bacteria;p__Actinobacteria;c__Actinobacteria;o__Micrococcales;f__Dermatophilaceae;g__uncultured;s__uncultured_bacterium	0.7275574908363006
ASV_457	d__Bacteria;p__Proteobacteria;c__Gammaproteobacteria;o__unclassified_Gammaproteobacteria;f__unclassified_Gammaproteobacteria;g__unclassified_Gammaproteobacteria;s__unclassified_Gammaproteobacteria	0.9999988351011064
ASV_458	d__Bacteria;p__Actinobacteria;c__Actinobacteria;o__Pseudonocardiales;f__Pseudonocardiaceae;g__Amycolatopsis;s__unclassified_Amycolatopsis	0.9997727074791388
ASV_459	d__Bacteria;p__Proteobacteria;c__Gammaproteobacteria;o__Enterobacteriales;f__Enterobacteriaceae;g__unclassified_Enterobacteriaceae;s__unclassified_Enterobacteriaceae	0.9999971144721871
ASV_460	d__Bacteria;p__Proteobacteria;c__Gammaproteobacteria;o__Enterobacteriales;f__Enterobacteriaceae;g__Escherichia-Shigella;s__Streptomyces_sp.	0.7127127560399525
ASV_461	d__Bacteria;p__Firmicutes;c__Bacilli;o__Bacillales;f__unclassified_Bacillales;g__unclassified_Bacillales;s__unclassified_Bacillales	0.99619190965261
ASV_462	d__Bacteria;p__Proteobacteria;c__Gammaproteobacteria;o__Pseudomonadales;f__Moraxellaceae;g__Acinetobacter;s__unclassified_Acinetobacter	0.9999479857751365
ASV_463	d__Bacteria;p__Firmicutes;c__Clostridia;o__Clostridiales;f__Ruminococcaceae;g__unclassified_Ruminococcaceae;s__unclassified_Ruminococcaceae	0.9797177699866095
ASV_464	d__Bacteria;p__Proteobacteria;c__Gammaproteobacteria;o__Pseudomonadales;f__Moraxellaceae;g__Psychrobacter;s__unclassified_Psychrobacter	0.9998696571294985
ASV_465	d__Bacteria;p__Proteobacteria;c__Gammaproteobacteria;o__unclassified_Gammaproteobacteria;f__unclassified_Gammaproteobacteria;g__unclassified_Gammaproteobacteria;s__unclassified_Gammaproteobacteria	0.999986998328037
ASV_466	d__Bacteria;p__Actinobacteria;c__Actinobacteria;o__Micrococcales;f__Microbacteriaceae;g__unclassified_Microbacteriaceae;s__unclassified_Microbacteriaceae	0.8217724041938974
ASV_467	d__Bacteria;p__Actinobacteria;c__Actinobacteria;o__Micrococcales;f__Micrococcaceae;g__unclassified_Micrococcaceae;s__unclassified_Micrococcaceae	0.9999390479477582
ASV_468	d__Bacteria;p__Proteobacteria;c__Gammaproteobacteria;o__Pseudomonadales;f__Pseudomonadaceae;g__Pseudomonas;s__unclassified_Pseudomonas	0.9999765458666442
ASV_469	d__Bacteria;p__Proteobacteria;c__Gammaproteobacteria;o__Betaproteobacteriales;f__Burkholderiaceae;g__unclassified_Burkholderiaceae;s__unclassified_Burkholderiaceae	0.9999998136028795
ASV_470	d__Bacteria;p__Firmicutes;c__Bacilli;o__Lactobacillales;f__Lactobacillaceae;g__Lactobacillus;s__unclassified_Lactobacillus	0.7306605578715807
ASV_471	d__Bacteria;p__Cyanobacteria;c__Oxyphotobacteria;o__Chloroplast;f__Chloroplast;g__Chloroplast;s__Triticum_aestivum	0.9991044768516729
ASV_472	d__Bacteria;p__Bacteroidetes;c__Bacteroidia;o__Sphingobacteriales;f__Sphingobacteriaceae;g__Sphingobacterium;s__unclassified_Sphingobacterium	0.9999847222602436
ASV_473	d__Bacteria;p__Proteobacteria;c__Gammaproteobacteria;o__Pseudomonadales;f__Pseudomonadaceae;g__Pseudomonas;s__unclassified_Pseudomonas	0.9267428984479572
ASV_474	d__Bacteria;p__Firmicutes;c__Negativicutes;o__Selenomonadales;f__Acidaminococcaceae;g__Phascolarctobacterium;s__unclassified_Phascolarctobacterium	0.9999999996814093
ASV_475	d__Bacteria;p__Actinobacteria;c__Actinobacteria;o__Micrococcales;f__Demequinaceae;g__Demequina;s__unclassified_Demequina	0.7779255116720573
ASV_476	d__Bacteria;p__Actinobacteria;c__Actinobacteria;o__Micrococcales;f__Intrasporangiaceae;g__unclassified_Intrasporangiaceae;s__unclassified_Intrasporangiaceae	0.9581856938080715
ASV_477	d__Bacteria;p__unclassified_Bacteria;c__unclassified_Bacteria;o__unclassified_Bacteria;f__unclassified_Bacteria;g__unclassified_Bacteria;s__unclassified_Bacteria	0.9999999999995006
ASV_478	d__Bacteria;p__Proteobacteria;c__Gammaproteobacteria;o__Betaproteobacteriales;f__Nitrosomonadaceae;g__uncultured;s__uncultured_bacterium	0.8959160532310833
ASV_479	d__Bacteria;p__Proteobacteria;c__Alphaproteobacteria;o__Rhizobiales;f__Rhizobiaceae;g__Pseudorhizobium;s__unclassified_Pseudorhizobium	0.7325227947544006
ASV_480	d__Bacteria;p__Firmicutes;c__Bacilli;o__Lactobacillales;f__Leuconostocaceae;g__Leuconostoc;s__unclassified_Leuconostoc	0.9592145408117672
ASV_481	d__Bacteria;p__Firmicutes;c__Bacilli;o__Bacillales;f__Planococcaceae;g__Planococcus;s__unclassified_Planococcus	0.8924295410600014
ASV_482	d__Bacteria;p__Proteobacteria;c__Alphaproteobacteria;o__Rhodobacterales;f__Rhodobacteraceae;g__Paracoccus;s__unclassified_Paracoccus	0.7295369290172459
ASV_483	d__Bacteria;p__Firmicutes;c__Bacilli;o__Lactobacillales;f__Enterococcaceae;g__Enterococcus;s__unclassified_Enterococcus	0.8200359871853472
ASV_484	d__Bacteria;p__Firmicutes;c__Bacilli;o__Lactobacillales;f__Lactobacillaceae;g__Lactobacillus;s__Lactobacillus_similis	0.7674062663416391
ASV_485	d__Bacteria;p__unclassified_Bacteria;c__unclassified_Bacteria;o__unclassified_Bacteria;f__unclassified_Bacteria;g__unclassified_Bacteria;s__unclassified_Bacteria	0.999999999999955
ASV_486	d__Bacteria;p__Firmicutes;c__Bacilli;o__unclassified_Bacilli;f__unclassified_Bacilli;g__unclassified_Bacilli;s__unclassified_Bacilli	0.9999993705140482
ASV_487	d__Bacteria;p__Proteobacteria;c__Gammaproteobacteria;o__Enterobacteriales;f__Enterobacteriaceae;g__Pantoea;s__unclassified_Pantoea	0.9638567365096002
ASV_488	d__Bacteria;p__Bacteroidetes;c__Bacteroidia;o__Sphingobacteriales;f__env.OPS_17;g__env.OPS_17;s__unclassified_env.OPS_17	0.9999999999848014
ASV_489	d__Bacteria;p__Actinobacteria;c__Actinobacteria;o__Micrococcales;f__Brevibacteriaceae;g__Brevibacterium;s__unclassified_Brevibacterium	0.9999808494389723
ASV_490	d__Bacteria;p__Proteobacteria;c__Gammaproteobacteria;o__Pseudomonadales;f__Pseudomonadaceae;g__Pseudomonas;s__unclassified_Pseudomonas	0.9924190878049437
ASV_491	d__Bacteria;p__Firmicutes;c__Bacilli;o__Bacillales;f__Bacillaceae;g__Bacillus;s__unclassified_Bacillus	0.9443664274111115
ASV_492	d__Bacteria;p__Proteobacteria;c__Gammaproteobacteria;o__Enterobacteriales;f__Enterobacteriaceae;g__unclassified_Enterobacteriaceae;s__unclassified_Enterobacteriaceae	0.9999991596730688
ASV_493	d__Bacteria;p__Firmicutes;c__Bacilli;o__Bacillales;f__Bacillaceae;g__Bacillus;s__unclassified_Bacillus	0.9840785794996789
ASV_494	d__Bacteria;p__Proteobacteria;c__Gammaproteobacteria;o__Pseudomonadales;f__Pseudomonadaceae;g__Pseudomonas;s__unclassified_Pseudomonas	0.9999948437097336
ASV_495	d__Bacteria;p__Proteobacteria;c__Gammaproteobacteria;o__Betaproteobacteriales;f__Burkholderiaceae;g__Acidovorax;s__unclassified_Acidovorax	0.8740249275314911
ASV_496	d__Bacteria;p__Proteobacteria;c__Gammaproteobacteria;o__Enterobacteriales;f__Enterobacteriaceae;g__unclassified_Enterobacteriaceae;s__unclassified_Enterobacteriaceae	0.999991162060434
ASV_497	d__Bacteria;p__Bacteroidetes;c__Bacteroidia;o__Flavobacteriales;f__Weeksellaceae;g__Chryseobacterium;s__Chryseobacterium_hispanicum	0.8258251479943628
ASV_498	d__Bacteria;p__Proteobacteria;c__Gammaproteobacteria;o__Betaproteobacteriales;f__Burkholderiaceae;g__Massilia;s__unclassified_Massilia	0.9027972567758313
ASV_499	d__Bacteria;p__Firmicutes;c__Erysipelotrichia;o__Erysipelotrichales;f__Erysipelotrichaceae;g__Holdemania;s__unclassified_Holdemania	0.999999998033217
ASV_500	d__Bacteria;p__Proteobacteria;c__Alphaproteobacteria;o__Azospirillales;f__Azospirillaceae;g__Niveispirillum;s__Candidatus_Azospirillum	0.9013019197875954
ASV_501	d__Bacteria;p__Proteobacteria;c__Alphaproteobacteria;o__Sphingomonadales;f__Sphingomonadaceae;g__Sphingopyxis;s__Sphingorhabdus_sp.	0.7993967741061476
ASV_502	d__Bacteria;p__Firmicutes;c__Bacilli;o__Bacillales;f__Staphylococcaceae;g__Staphylococcus;s__unclassified_Staphylococcus	0.9999596024950107
ASV_503	d__Bacteria;p__Firmicutes;c__Bacilli;o__Bacillales;f__Planococcaceae;g__Planococcus;s__unclassified_Planococcus	0.7259203882159765
ASV_504	d__Bacteria;p__Firmicutes;c__Bacilli;o__Bacillales;f__Paenibacillaceae;g__Paenibacillus;s__unclassified_Paenibacillus	0.9998303512495412
ASV_505	d__Bacteria;p__Proteobacteria;c__Gammaproteobacteria;o__Pseudomonadales;f__Moraxellaceae;g__uncultured;s__unclassified_uncultured	0.7735376419884263
ASV_506	d__Bacteria;p__Proteobacteria;c__Alphaproteobacteria;o__Caulobacterales;f__Caulobacteraceae;g__Brevundimonas;s__Brevundimonas_terrae	0.7721803363707969
ASV_507	d__Bacteria;p__Proteobacteria;c__Gammaproteobacteria;o__Enterobacteriales;f__Enterobacteriaceae;g__Pantoea;s__unclassified_Pantoea	0.7972767716083995
ASV_508	d__Bacteria;p__Actinobacteria;c__Actinobacteria;o__Micrococcales;f__Brevibacteriaceae;g__Brevibacterium;s__unclassified_Brevibacterium	0.9999182062099374
ASV_509	d__Bacteria;p__Proteobacteria;c__Gammaproteobacteria;o__Pseudomonadales;f__Pseudomonadaceae;g__Pseudomonas;s__unclassified_Pseudomonas	0.9999036657366686
ASV_510	d__Bacteria;p__Proteobacteria;c__Gammaproteobacteria;o__Pseudomonadales;f__Moraxellaceae;g__unclassified_Moraxellaceae;s__unclassified_Moraxellaceae	0.9999997944951569
ASV_511	d__Bacteria;p__Proteobacteria;c__Gammaproteobacteria;o__Enterobacteriales;f__Enterobacteriaceae;g__Klebsiella;s__unclassified_Klebsiella	0.8696648549515312
ASV_512	d__Bacteria;p__Actinobacteria;c__Actinobacteria;o__Corynebacteriales;f__Dietziaceae;g__Dietzia;s__unclassified_Dietzia	0.9411699254997542
ASV_513	d__Bacteria;p__Firmicutes;c__Bacilli;o__Bacillales;f__Planococcaceae;g__unclassified_Planococcaceae;s__unclassified_Planococcaceae	0.9985197654437451
ASV_514	d__Bacteria;p__Firmicutes;c__Bacilli;o__Lactobacillales;f__Lactobacillaceae;g__Lactobacillus;s__unclassified_Lactobacillus	0.9993241674197655
ASV_515	d__Bacteria;p__Proteobacteria;c__Gammaproteobacteria;o__Enterobacteriales;f__Enterobacteriaceae;g__unclassified_Enterobacteriaceae;s__unclassified_Enterobacteriaceae	0.9989048056556501
ASV_516	d__Bacteria;p__Actinobacteria;c__Actinobacteria;o__Micrococcales;f__Dermatophilaceae;g__uncultured;s__uncultured_bacterium	0.9944227940618949
ASV_517	d__Bacteria;p__Proteobacteria;c__Gammaproteobacteria;o__Betaproteobacteriales;f__Burkholderiaceae;g__unclassified_Burkholderiaceae;s__unclassified_Burkholderiaceae	0.9999982356616887
ASV_518	d__Bacteria;p__Actinobacteria;c__Thermoleophilia;o__Solirubrobacterales;f__Solirubrobacteraceae;g__Solirubrobacter;s__unclassified_Solirubrobacter	0.8760523248943453
ASV_519	d__Bacteria;p__Actinobacteria;c__Actinobacteria;o__Micrococcales;f__Bogoriellaceae;g__Georgenia;s__uncultured_actinobacterium	0.7741657743412369
ASV_520	d__Bacteria;p__Firmicutes;c__Bacilli;o__Bacillales;f__Planococcaceae;g__Planomicrobium;s__unclassified_Planomicrobium	0.7006548140649219
ASV_521	d__Bacteria;p__Cyanobacteria;c__Oxyphotobacteria;o__Chloroplast;f__Chloroplast;g__Chloroplast;s__unclassified_Chloroplast	1.000000000000005
ASV_522	d__Bacteria;p__Bacteroidetes;c__Bacteroidia;o__Bacteroidales;f__Tannerellaceae;g__Parabacteroides;s__unclassified_Parabacteroides	0.9999999863353068
ASV_523	d__Bacteria;p__Actinobacteria;c__Actinobacteria;o__Pseudonocardiales;f__Pseudonocardiaceae;g__unclassified_Pseudonocardiaceae;s__unclassified_Pseudonocardiaceae	0.9630354816643338
ASV_524	d__Bacteria;p__Bacteroidetes;c__Bacteroidia;o__Flavobacteriales;f__Weeksellaceae;g__Chryseobacterium;s__unclassified_Chryseobacterium	0.9999999897176667
ASV_525	d__Bacteria;p__Bacteroidetes;c__Bacteroidia;o__Flavobacteriales;f__Weeksellaceae;g__Chryseobacterium;s__unclassified_Chryseobacterium	0.9983237347991906
ASV_526	d__Bacteria;p__Proteobacteria;c__Gammaproteobacteria;o__Enterobacteriales;f__Enterobacteriaceae;g__Yersinia;s__Yersinia_ruckeri	0.8055977065891211
ASV_527	d__Bacteria;p__Firmicutes;c__Bacilli;o__Bacillales;f__Paenibacillaceae;g__Saccharibacillus;s__Paenibacillus_sp.	0.8232888467874682
ASV_528	d__Bacteria;p__Firmicutes;c__Bacilli;o__Lactobacillales;f__Lactobacillaceae;g__Lactobacillus;s__unclassified_Lactobacillus	0.7365998945581438
ASV_529	d__Bacteria;p__Proteobacteria;c__Gammaproteobacteria;o__Enterobacteriales;f__Enterobacteriaceae;g__Escherichia-Shigella;s__unclassified_Escherichia-Shigella	0.9080814560258075
ASV_530	d__Bacteria;p__Actinobacteria;c__Actinobacteria;o__Corynebacteriales;f__Corynebacteriaceae;g__Corynebacterium_1;s__unclassified_Corynebacterium_1	0.9317554944907217
ASV_531	d__Bacteria;p__Proteobacteria;c__Gammaproteobacteria;o__Enterobacteriales;f__Enterobacteriaceae;g__unclassified_Enterobacteriaceae;s__unclassified_Enterobacteriaceae	0.9818600844027573
ASV_532	d__Bacteria;p__Firmicutes;c__Bacilli;o__Lactobacillales;f__Lactobacillaceae;g__Lactobacillus;s__unclassified_Lactobacillus	0.9164021302168129
ASV_533	d__Bacteria;p__Proteobacteria;c__Gammaproteobacteria;o__Pseudomonadales;f__Moraxellaceae;g__Acinetobacter;s__Ambystoma_mexicanum	0.9137779914145227
ASV_534	d__Bacteria;p__Actinobacteria;c__Actinobacteria;o__Bifidobacteriales;f__Bifidobacteriaceae;g__Bifidobacterium;s__unclassified_Bifidobacterium	0.9999999956801842
ASV_535	d__Bacteria;p__Proteobacteria;c__Gammaproteobacteria;o__Cellvibrionales;f__Cellvibrionaceae;g__uncultured;s__bacterium_endosymbiont	0.711767795700059
ASV_536	d__Bacteria;p__Actinobacteria;c__Actinobacteria;o__Micrococcales;f__Brevibacteriaceae;g__Brevibacterium;s__unclassified_Brevibacterium	0.836112715008906
ASV_537	d__Bacteria;p__Proteobacteria;c__Gammaproteobacteria;o__Pseudomonadales;f__Pseudomonadaceae;g__Pseudomonas;s__unclassified_Pseudomonas	0.990304593304446
ASV_538	d__Bacteria;p__Firmicutes;c__Bacilli;o__Lactobacillales;f__Streptococcaceae;g__Lactococcus;s__unclassified_Lactococcus	0.999998472666382
ASV_539	d__Bacteria;p__Proteobacteria;c__Gammaproteobacteria;o__Betaproteobacteriales;f__Burkholderiaceae;g__unclassified_Burkholderiaceae;s__unclassified_Burkholderiaceae	0.9999989823517997
ASV_540	d__Bacteria;p__Firmicutes;c__Bacilli;o__Bacillales;f__Staphylococcaceae;g__Staphylococcus;s__unclassified_Staphylococcus	0.8730424191265328
ASV_541	d__Bacteria;p__Firmicutes;c__Bacilli;o__unclassified_Bacilli;f__unclassified_Bacilli;g__unclassified_Bacilli;s__unclassified_Bacilli	0.9999818400518837
ASV_542	d__Bacteria;p__Proteobacteria;c__Gammaproteobacteria;o__Betaproteobacteriales;f__Burkholderiaceae;g__unclassified_Burkholderiaceae;s__unclassified_Burkholderiaceae	0.9992733510741216
ASV_543	d__Bacteria;p__Proteobacteria;c__Gammaproteobacteria;o__Pseudomonadales;f__Moraxellaceae;g__Psychrobacter;s__unclassified_Psychrobacter	0.9920913309795069
ASV_544	d__Bacteria;p__Firmicutes;c__Bacilli;o__Lactobacillales;f__Lactobacillaceae;g__Lactobacillus;s__unclassified_Lactobacillus	0.9999882927115862
ASV_545	d__Bacteria;p__Proteobacteria;c__Gammaproteobacteria;o__Enterobacteriales;f__Enterobacteriaceae;g__unclassified_Enterobacteriaceae;s__unclassified_Enterobacteriaceae	0.9999521202891468
ASV_546	d__Bacteria;p__Deinococcus-Thermus;c__Deinococci;o__Deinococcales;f__Deinococcaceae;g__Deinococcus;s__Deinococcus_antarcticus	0.9433539082070561
ASV_547	d__Bacteria;p__Acidobacteria;c__Subgroup_6;o__Subgroup_6;f__Subgroup_6;g__Subgroup_6;s__unclassified_Subgroup_6	0.9999854308322897
ASV_548	d__Bacteria;p__Firmicutes;c__Bacilli;o__Lactobacillales;f__Aerococcaceae;g__unclassified_Aerococcaceae;s__unclassified_Aerococcaceae	0.9985934159169522
ASV_549	d__Bacteria;p__Proteobacteria;c__Gammaproteobacteria;o__Enterobacteriales;f__Enterobacteriaceae;g__Klebsiella;s__unclassified_Klebsiella	0.7779981172752108
ASV_550	d__Bacteria;p__Firmicutes;c__Bacilli;o__Bacillales;f__Bacillaceae;g__Bacillus;s__unclassified_Bacillus	0.9687555423455197
ASV_551	d__Bacteria;p__Proteobacteria;c__Gammaproteobacteria;o__Betaproteobacteriales;f__Burkholderiaceae;g__unclassified_Burkholderiaceae;s__unclassified_Burkholderiaceae	0.9999999760056781
ASV_552	d__Bacteria;p__Proteobacteria;c__Gammaproteobacteria;o__Pseudomonadales;f__Moraxellaceae;g__Acinetobacter;s__unclassified_Acinetobacter	0.999586636390531
ASV_553	d__Bacteria;p__Bacteroidetes;c__Bacteroidia;o__Flavobacteriales;f__Weeksellaceae;g__Chryseobacterium;s__unclassified_Chryseobacterium	0.9999878239590361
ASV_554	d__Bacteria;p__Proteobacteria;c__Gammaproteobacteria;o__Pseudomonadales;f__Pseudomonadaceae;g__Pseudomonas;s__unclassified_Pseudomonas	0.9999313949504292
ASV_555	d__Bacteria;p__Bacteroidetes;c__Bacteroidia;o__Sphingobacteriales;f__Sphingobacteriaceae;g__Pedobacter;s__unclassified_Pedobacter	0.8235190524251382
ASV_556	d__Bacteria;p__Proteobacteria;c__Gammaproteobacteria;o__unclassified_Gammaproteobacteria;f__unclassified_Gammaproteobacteria;g__unclassified_Gammaproteobacteria;s__unclassified_Gammaproteobacteria	0.9999999997137587
ASV_557	d__Bacteria;p__Proteobacteria;c__Alphaproteobacteria;o__Rhizobiales;f__Rhizobiaceae;g__Allorhizobium-Neorhizobium-Pararhizobium-Rhizobium;s__unclassified_Allorhizobium-Neorhizobium-Pararhizobium-Rhizobium	0.9967829457607931
ASV_558	d__Bacteria;p__Actinobacteria;c__Actinobacteria;o__Propionibacteriales;f__Propionibacteriaceae;g__Marinilutecoccus;s__unclassified_Marinilutecoccus	0.9527596549289918
ASV_559	d__Bacteria;p__Proteobacteria;c__Gammaproteobacteria;o__Pseudomonadales;f__Moraxellaceae;g__Acinetobacter;s__unclassified_Acinetobacter	0.9994409805597351
ASV_560	d__Bacteria;p__Proteobacteria;c__Gammaproteobacteria;o__Enterobacteriales;f__Enterobacteriaceae;g__unclassified_Enterobacteriaceae;s__unclassified_Enterobacteriaceae	0.999942494836541
ASV_561	d__Bacteria;p__Proteobacteria;c__Gammaproteobacteria;o__Betaproteobacteriales;f__Burkholderiaceae;g__Ideonella;s__unclassified_Ideonella	0.7156180076379247
ASV_562	d__Bacteria;p__Firmicutes;c__Bacilli;o__Bacillales;f__Bacillaceae;g__Bacillus;s__uncultured_Staphylococcus	0.7110178245191856
ASV_563	d__Bacteria;p__Firmicutes;c__Bacilli;o__Lactobacillales;f__Streptococcaceae;g__Streptococcus;s__Enterococcus_faecalis	0.8962622002224678
ASV_564	d__Bacteria;p__Actinobacteria;c__Actinobacteria;o__Micrococcales;f__Dermatophilaceae;g__uncultured;s__uncultured_bacterium	0.823794354596631
ASV_565	d__Bacteria;p__Proteobacteria;c__Gammaproteobacteria;o__Enterobacteriales;f__Enterobacteriaceae;g__unclassified_Enterobacteriaceae;s__unclassified_Enterobacteriaceae	0.9999997258150894
ASV_566	d__Bacteria;p__Proteobacteria;c__Alphaproteobacteria;o__Rhodobacterales;f__Rhodobacteraceae;g__Rhodobacter;s__unclassified_Rhodobacter	0.8621396759870422
ASV_567	d__Bacteria;p__Firmicutes;c__Bacilli;o__Lactobacillales;f__Lactobacillaceae;g__Lactobacillus;s__bacterium_ii1270	0.7483598985494803
ASV_568	d__Bacteria;p__Firmicutes;c__Bacilli;o__Lactobacillales;f__Leuconostocaceae;g__Weissella;s__Weissella_fabaria	0.8268758028623493
ASV_569	d__Bacteria;p__Bacteroidetes;c__Bacteroidia;o__Flavobacteriales;f__Flavobacteriaceae;g__Flavobacterium;s__unclassified_Flavobacterium	0.9999995571062886
ASV_570	d__Bacteria;p__Proteobacteria;c__Gammaproteobacteria;o__Betaproteobacteriales;f__Rhodocyclaceae;g__uncultured;s__unclassified_uncultured	0.766262957957629
ASV_571	d__Bacteria;p__Actinobacteria;c__Actinobacteria;o__Micrococcales;f__Micrococcales_Incertae_Sedis;g__Timonella;s__unclassified_Timonella	0.9756928980586287
ASV_572	d__Bacteria;p__Firmicutes;c__Bacilli;o__Lactobacillales;f__Lactobacillaceae;g__Lactobacillus;s__unclassified_Lactobacillus	0.7426445517822634
ASV_573	d__Bacteria;p__Firmicutes;c__Bacilli;o__Lactobacillales;f__Lactobacillaceae;g__Lactobacillus;s__unclassified_Lactobacillus	0.9138979919895167
ASV_574	d__Bacteria;p__Proteobacteria;c__Gammaproteobacteria;o__Pseudomonadales;f__Moraxellaceae;g__Psychrobacter;s__unclassified_Psychrobacter	0.8276055072342715
ASV_575	d__Bacteria;p__Proteobacteria;c__Gammaproteobacteria;o__Enterobacteriales;f__Enterobacteriaceae;g__unclassified_Enterobacteriaceae;s__unclassified_Enterobacteriaceae	0.9999977102796274
ASV_576	d__Bacteria;p__Proteobacteria;c__Gammaproteobacteria;o__Pseudomonadales;f__Moraxellaceae;g__Acinetobacter;s__unclassified_Acinetobacter	0.9999999999258821
ASV_577	d__Bacteria;p__Bacteroidetes;c__Bacteroidia;o__Flavobacteriales;f__Weeksellaceae;g__Chryseobacterium;s__unclassified_Chryseobacterium	0.9999990413838625
ASV_578	d__Bacteria;p__Actinobacteria;c__Actinobacteria;o__Micrococcales;f__Dermabacteraceae;g__Brachybacterium;s__unclassified_Brachybacterium	0.9968222770807085
ASV_579	d__Bacteria;p__Firmicutes;c__Bacilli;o__Lactobacillales;f__unclassified_Lactobacillales;g__unclassified_Lactobacillales;s__unclassified_Lactobacillales	0.9825056182996567
ASV_580	d__Bacteria;p__Cyanobacteria;c__Oxyphotobacteria;o__Chloroplast;f__Chloroplast;g__Chloroplast;s__unclassified_Chloroplast	0.760665004758311
ASV_581	d__Bacteria;p__Firmicutes;c__Bacilli;o__Bacillales;f__unclassified_Bacillales;g__unclassified_Bacillales;s__unclassified_Bacillales	0.9999879150187027
ASV_582	d__Bacteria;p__Firmicutes;c__Bacilli;o__unclassified_Bacilli;f__unclassified_Bacilli;g__unclassified_Bacilli;s__unclassified_Bacilli	0.9999999922680476
ASV_583	d__Bacteria;p__Proteobacteria;c__Gammaproteobacteria;o__Pseudomonadales;f__Moraxellaceae;g__Psychrobacter;s__unclassified_Psychrobacter	0.9999999378830797
ASV_584	d__Bacteria;p__unclassified_Bacteria;c__unclassified_Bacteria;o__unclassified_Bacteria;f__unclassified_Bacteria;g__unclassified_Bacteria;s__unclassified_Bacteria	0.9999999999999385
ASV_585	d__Bacteria;p__Proteobacteria;c__Gammaproteobacteria;o__Pseudomonadales;f__Moraxellaceae;g__Acinetobacter;s__unclassified_Acinetobacter	0.9999998139235404
ASV_586	d__Bacteria;p__Firmicutes;c__Bacilli;o__Lactobacillales;f__Streptococcaceae;g__Streptococcus;s__unclassified_Streptococcus	0.9999982728447528
ASV_587	d__Bacteria;p__Proteobacteria;c__Gammaproteobacteria;o__Pseudomonadales;f__Moraxellaceae;g__Acinetobacter;s__unclassified_Acinetobacter	0.9999996274576369
ASV_588	d__Bacteria;p__Actinobacteria;c__Actinobacteria;o__Pseudonocardiales;f__Pseudonocardiaceae;g__Saccharopolyspora;s__unclassified_Saccharopolyspora	0.8493618027980655
ASV_589	d__Bacteria;p__Proteobacteria;c__Gammaproteobacteria;o__Pseudomonadales;f__Moraxellaceae;g__Acinetobacter;s__unclassified_Acinetobacter	0.9998012486010085
ASV_590	d__Bacteria;p__Proteobacteria;c__Gammaproteobacteria;o__Enterobacteriales;f__Enterobacteriaceae;g__unclassified_Enterobacteriaceae;s__unclassified_Enterobacteriaceae	0.9997757463214386
ASV_591	d__Bacteria;p__Actinobacteria;c__Actinobacteria;o__Micrococcales;f__Microbacteriaceae;g__unclassified_Microbacteriaceae;s__unclassified_Microbacteriaceae	0.9960383339029568
ASV_592	d__Bacteria;p__Proteobacteria;c__Gammaproteobacteria;o__Oceanospirillales;f__Halomonadaceae;g__uncultured;s__uncultured_Marinobacter	0.7288077623917641
ASV_593	d__Bacteria;p__Proteobacteria;c__Gammaproteobacteria;o__Enterobacteriales;f__Enterobacteriaceae;g__unclassified_Enterobacteriaceae;s__unclassified_Enterobacteriaceae	0.9841946686246376
ASV_594	d__Bacteria;p__Proteobacteria;c__Gammaproteobacteria;o__Pseudomonadales;f__Pseudomonadaceae;g__Pseudomonas;s__unclassified_Pseudomonas	0.9997000859779875
ASV_595	d__Bacteria;p__Firmicutes;c__Bacilli;o__Bacillales;f__Family_XII;g__Exiguobacterium;s__unclassified_Exiguobacterium	0.997791312383362
ASV_596	d__Bacteria;p__Actinobacteria;c__Actinobacteria;o__Streptomycetales;f__Streptomycetaceae;g__Streptomyces;s__unclassified_Streptomyces	0.8826775170889043
ASV_597	d__Bacteria;p__Firmicutes;c__Bacilli;o__Lactobacillales;f__Lactobacillaceae;g__Lactobacillus;s__unclassified_Lactobacillus	0.8284850518475579
ASV_598	d__Bacteria;p__Firmicutes;c__Bacilli;o__Lactobacillales;f__Enterococcaceae;g__Enterococcus;s__unclassified_Enterococcus	0.9482898303515545
ASV_599	d__Bacteria;p__Proteobacteria;c__Gammaproteobacteria;o__Pseudomonadales;f__Pseudomonadaceae;g__Pseudomonas;s__Ceuthophilus_sp.	0.9299377312467836
ASV_600	d__Bacteria;p__Actinobacteria;c__Actinobacteria;o__Bifidobacteriales;f__Bifidobacteriaceae;g__Bifidobacterium;s__Bifidobacterium_longum	0.9360634002604894
ASV_601	d__Bacteria;p__Firmicutes;c__Bacilli;o__Bacillales;f__Planococcaceae;g__Planomicrobium;s__unclassified_Planomicrobium	0.9261542460699255
ASV_602	d__Bacteria;p__Actinobacteria;c__Actinobacteria;o__Corynebacteriales;f__Corynebacteriaceae;g__Corynebacterium_1;s__unclassified_Corynebacterium_1	0.9040316759329865
ASV_603	d__Bacteria;p__Proteobacteria;c__Gammaproteobacteria;o__Enterobacteriales;f__Enterobacteriaceae;g__unclassified_Enterobacteriaceae;s__unclassified_Enterobacteriaceae	0.9999998712720578
ASV_604	d__Bacteria;p__Firmicutes;c__Clostridia;o__Clostridiales;f__Peptostreptococcaceae;g__Romboutsia;s__unclassified_Romboutsia	0.9663165199839783
ASV_605	d__Bacteria;p__Actinobacteria;c__Actinobacteria;o__Micrococcales;f__Microbacteriaceae;g__unclassified_Microbacteriaceae;s__unclassified_Microbacteriaceae	0.873618082328333
ASV_606	d__Bacteria;p__Firmicutes;c__Bacilli;o__Lactobacillales;f__Lactobacillaceae;g__Lactobacillus;s__uncultured_Bacillus	0.8332375674931447
ASV_607	d__Bacteria;p__Actinobacteria;c__Actinobacteria;o__Micrococcales;f__Intrasporangiaceae;g__unclassified_Intrasporangiaceae;s__unclassified_Intrasporangiaceae	0.9979845939806846
ASV_608	d__Bacteria;p__Firmicutes;c__Bacilli;o__Lactobacillales;f__Lactobacillaceae;g__Lactobacillus;s__unclassified_Lactobacillus	0.9987767851138295
ASV_609	d__Bacteria;p__Firmicutes;c__Bacilli;o__Bacillales;f__Bacillaceae;g__Bacillus;s__unclassified_Bacillus	0.7405680400353395
ASV_610	d__Bacteria;p__Proteobacteria;c__Gammaproteobacteria;o__Enterobacteriales;f__Enterobacteriaceae;g__Escherichia-Shigella;s__uncultured_Pantoea	0.7812410913758147
ASV_611	d__Bacteria;p__Actinobacteria;c__Actinobacteria;o__Corynebacteriales;f__Nocardiaceae;g__Gordonia;s__unclassified_Gordonia	0.990293685639839
ASV_612	d__Bacteria;p__Proteobacteria;c__Gammaproteobacteria;o__Betaproteobacteriales;f__Burkholderiaceae;g__Limnobacter;s__bacterium_Ellin5074	0.8615244698443597
ASV_613	d__Bacteria;p__Proteobacteria;c__Alphaproteobacteria;o__Rhizobiales;f__Rhizobiaceae;g__unclassified_Rhizobiaceae;s__unclassified_Rhizobiaceae	0.7075169306123132
ASV_614	d__Bacteria;p__Cyanobacteria;c__Oxyphotobacteria;o__Chloroplast;f__Chloroplast;g__Chloroplast;s__unclassified_Chloroplast	0.9999999974306037
ASV_615	d__Bacteria;p__Proteobacteria;c__Alphaproteobacteria;o__Rhizobiales;f__Rhizobiaceae;g__Shinella;s__unclassified_Shinella	0.9400629744811744
ASV_616	d__Bacteria;p__Actinobacteria;c__Actinobacteria;o__Micrococcales;f__Brevibacteriaceae;g__Brevibacterium;s__unclassified_Brevibacterium	0.9988359125192587
ASV_617	d__Bacteria;p__Proteobacteria;c__Gammaproteobacteria;o__Betaproteobacteriales;f__Burkholderiaceae;g__unclassified_Burkholderiaceae;s__unclassified_Burkholderiaceae	0.8862555203089328
ASV_618	d__Bacteria;p__Firmicutes;c__Negativicutes;o__Selenomonadales;f__Acidaminococcaceae;g__Phascolarctobacterium;s__unclassified_Phascolarctobacterium	0.9999999998976832
ASV_619	d__Bacteria;p__Firmicutes;c__Bacilli;o__Bacillales;f__Planococcaceae;g__unclassified_Planococcaceae;s__unclassified_Planococcaceae	0.9999966341038011
ASV_620	d__Bacteria;p__Proteobacteria;c__Gammaproteobacteria;o__Enterobacteriales;f__Enterobacteriaceae;g__unclassified_Enterobacteriaceae;s__unclassified_Enterobacteriaceae	0.9999986594029154
ASV_621	d__Bacteria;p__Proteobacteria;c__Gammaproteobacteria;o__Thiomicrospirales;f__Thioglobaceae;g__SUP05_cluster;s__uncultured_marine	0.7000697848349047
ASV_622	d__Bacteria;p__Firmicutes;c__Bacilli;o__Lactobacillales;f__Lactobacillaceae;g__Lactobacillus;s__unclassified_Lactobacillus	0.9999195274944619
ASV_623	d__Bacteria;p__Firmicutes;c__Bacilli;o__Bacillales;f__Planococcaceae;g__unclassified_Planococcaceae;s__unclassified_Planococcaceae	0.9997568197166662
ASV_624	d__Bacteria;p__Actinobacteria;c__Actinobacteria;o__Micrococcales;f__Microbacteriaceae;g__unclassified_Microbacteriaceae;s__unclassified_Microbacteriaceae	0.9045745461788238
ASV_625	d__Bacteria;p__Proteobacteria;c__Alphaproteobacteria;o__Caulobacterales;f__Caulobacteraceae;g__Brevundimonas;s__unclassified_Brevundimonas	0.9999556763502857
ASV_626	d__Bacteria;p__Firmicutes;c__Bacilli;o__Lactobacillales;f__Streptococcaceae;g__Streptococcus;s__unclassified_Streptococcus	0.847798754806297
ASV_627	d__Bacteria;p__Actinobacteria;c__Actinobacteria;o__Micrococcales;f__Brevibacteriaceae;g__Brevibacterium;s__unclassified_Brevibacterium	0.9992192675323349
ASV_628	d__Bacteria;p__Proteobacteria;c__Gammaproteobacteria;o__Pseudomonadales;f__Pseudomonadaceae;g__Pseudomonas;s__unclassified_Pseudomonas	0.9965381018386281
ASV_629	d__Bacteria;p__Firmicutes;c__Bacilli;o__Lactobacillales;f__Streptococcaceae;g__Lactococcus;s__unclassified_Lactococcus	0.9985228270590267
ASV_630	d__Bacteria;p__Proteobacteria;c__Gammaproteobacteria;o__Betaproteobacteriales;f__Burkholderiaceae;g__unclassified_Burkholderiaceae;s__unclassified_Burkholderiaceae	0.9634856130181697
ASV_631	d__Bacteria;p__Proteobacteria;c__Gammaproteobacteria;o__Enterobacteriales;f__Enterobacteriaceae;g__unclassified_Enterobacteriaceae;s__unclassified_Enterobacteriaceae	0.9985210039865766
ASV_632	d__Bacteria;p__Proteobacteria;c__Gammaproteobacteria;o__Pseudomonadales;f__Pseudomonadaceae;g__Pseudomonas;s__unclassified_Pseudomonas	0.9923424154535967
ASV_633	d__Bacteria;p__Proteobacteria;c__Gammaproteobacteria;o__Pseudomonadales;f__Pseudomonadaceae;g__Pseudomonas;s__unclassified_Pseudomonas	0.9967859635311742
ASV_634	d__Bacteria;p__Proteobacteria;c__Alphaproteobacteria;o__Caulobacterales;f__Caulobacteraceae;g__Brevundimonas;s__unclassified_Brevundimonas	0.9992496450894838
ASV_635	d__Bacteria;p__Firmicutes;c__Bacilli;o__Bacillales;f__Planococcaceae;g__Planococcus;s__unclassified_Planococcus	0.7852712545542107
ASV_636	d__Bacteria;p__Proteobacteria;c__Gammaproteobacteria;o__Betaproteobacteriales;f__Burkholderiaceae;g__unclassified_Burkholderiaceae;s__unclassified_Burkholderiaceae	0.9888169299424463
ASV_637	d__Bacteria;p__Firmicutes;c__Bacilli;o__Lactobacillales;f__Lactobacillaceae;g__Lactobacillus;s__unclassified_Lactobacillus	0.8450876213152665
ASV_638	d__Bacteria;p__Proteobacteria;c__Gammaproteobacteria;o__Enterobacteriales;f__Enterobacteriaceae;g__Pantoea;s__unclassified_Pantoea	0.7531220238949722
ASV_639	d__Bacteria;p__Proteobacteria;c__Gammaproteobacteria;o__Betaproteobacteriales;f__Burkholderiaceae;g__Limnohabitans;s__unclassified_Limnohabitans	0.9351215594572813
ASV_640	d__Bacteria;p__Firmicutes;c__Bacilli;o__Bacillales;f__Staphylococcaceae;g__Staphylococcus;s__unclassified_Staphylococcus	0.9953706050438638
ASV_641	d__Bacteria;p__Actinobacteria;c__Actinobacteria;o__Micrococcales;f__Microbacteriaceae;g__unclassified_Microbacteriaceae;s__unclassified_Microbacteriaceae	0.8686318489787512
ASV_642	d__Bacteria;p__Firmicutes;c__Clostridia;o__Clostridiales;f__Ruminococcaceae;g__uncultured;s__Pseudoflavonifractor_phocaeensis	0.8529353742904923
ASV_643	d__Bacteria;p__Firmicutes;c__Clostridia;o__Clostridiales;f__Ruminococcaceae;g__Ruminococcaceae_UCG-013;s__unclassified_Ruminococcaceae_UCG-013	0.9706405534997207
ASV_644	d__Bacteria;p__Actinobacteria;c__Actinobacteria;o__Micrococcales;f__Micrococcaceae;g__Arthrobacter;s__unclassified_Arthrobacter	0.9365967115847728
ASV_645	d__Bacteria;p__Firmicutes;c__Bacilli;o__Bacillales;f__Family_XII;g__Exiguobacterium;s__unclassified_Exiguobacterium	0.7619076903890434
ASV_646	d__Bacteria;p__Bacteroidetes;c__Bacteroidia;o__Bacteroidales;f__Bacteroidaceae;g__Bacteroides;s__Bacteroides_fragilis	0.9912991215487266
ASV_647	d__Bacteria;p__Firmicutes;c__Bacilli;o__Lactobacillales;f__Streptococcaceae;g__Lactococcus;s__unclassified_Lactococcus	0.9994555495597157
ASV_648	d__Bacteria;p__Firmicutes;c__Bacilli;o__Lactobacillales;f__Enterococcaceae;g__Enterococcus;s__unclassified_Enterococcus	0.992365875693766
ASV_649	d__Bacteria;p__Proteobacteria;c__Alphaproteobacteria;o__Rhodobacterales;f__Rhodobacteraceae;g__Rhodobacter;s__unclassified_Rhodobacter	0.8701191068428485
ASV_650	d__Bacteria;p__Proteobacteria;c__Alphaproteobacteria;o__Rhizobiales;f__Devosiaceae;g__Devosia;s__unclassified_Devosia	0.9814741694223983
ASV_651	d__Bacteria;p__Firmicutes;c__Bacilli;o__Lactobacillales;f__Lactobacillaceae;g__Lactobacillus;s__uncultured_bacterium	0.9022776179769556
ASV_652	d__Bacteria;p__Actinobacteria;c__Actinobacteria;o__Corynebacteriales;f__Corynebacteriaceae;g__Corynebacterium;s__unclassified_Corynebacterium	0.9569210777842224
ASV_653	d__Bacteria;p__Proteobacteria;c__Gammaproteobacteria;o__Oceanospirillales;f__Halomonadaceae;g__Salinicola;s__unclassified_Salinicola	0.9999880311144225
ASV_654	d__Bacteria;p__Actinobacteria;c__Actinobacteria;o__Micrococcales;f__Micrococcaceae;g__unclassified_Micrococcaceae;s__unclassified_Micrococcaceae	0.7116240874257815
ASV_655	d__Bacteria;p__Firmicutes;c__Bacilli;o__Bacillales;f__Staphylococcaceae;g__Macrococcus;s__unclassified_Macrococcus	0.9957426521601401
ASV_656	d__Bacteria;p__Firmicutes;c__Bacilli;o__Bacillales;f__Planococcaceae;g__Planomicrobium;s__uncultured_bacterium	0.7489944347934664
ASV_657	d__Bacteria;p__Proteobacteria;c__Alphaproteobacteria;o__unclassified_Alphaproteobacteria;f__unclassified_Alphaproteobacteria;g__unclassified_Alphaproteobacteria;s__unclassified_Alphaproteobacteria	0.9983144114302591
ASV_658	d__Bacteria;p__Firmicutes;c__Erysipelotrichia;o__Erysipelotrichales;f__Erysipelotrichaceae;g__Dubosiella;s__uncultured_bacterium	0.9939689715353959
ASV_659	d__Bacteria;p__Proteobacteria;c__Gammaproteobacteria;o__Betaproteobacteriales;f__Burkholderiaceae;g__unclassified_Burkholderiaceae;s__unclassified_Burkholderiaceae	0.9999996483111431
ASV_660	d__Bacteria;p__Proteobacteria;c__Gammaproteobacteria;o__Enterobacteriales;f__Enterobacteriaceae;g__Pantoea;s__unclassified_Pantoea	0.9054303407665858
ASV_661	d__Bacteria;p__Proteobacteria;c__Gammaproteobacteria;o__Xanthomonadales;f__Xanthomonadaceae;g__Luteimonas;s__unclassified_Luteimonas	0.8257043160251883
ASV_662	d__Bacteria;p__Proteobacteria;c__Gammaproteobacteria;o__Pseudomonadales;f__Pseudomonadaceae;g__Pseudomonas;s__Spumella-like_flagellate	0.7210186105221943
ASV_663	d__Bacteria;p__unclassified_Bacteria;c__unclassified_Bacteria;o__unclassified_Bacteria;f__unclassified_Bacteria;g__unclassified_Bacteria;s__unclassified_Bacteria	0.9999999999999815
ASV_664	d__Bacteria;p__Proteobacteria;c__Gammaproteobacteria;o__Xanthomonadales;f__Xanthomonadaceae;g__Xanthomonas;s__unclassified_Xanthomonas	0.9989984259463642
ASV_665	d__Bacteria;p__Actinobacteria;c__Actinobacteria;o__Micrococcales;f__Micrococcaceae;g__unclassified_Micrococcaceae;s__unclassified_Micrococcaceae	0.994714264344292
ASV_666	d__Bacteria;p__Proteobacteria;c__Gammaproteobacteria;o__Pseudomonadales;f__Moraxellaceae;g__Psychrobacter;s__Bacillus_sp.	0.7348019709661874
ASV_667	d__Bacteria;p__Proteobacteria;c__Gammaproteobacteria;o__Enterobacteriales;f__Enterobacteriaceae;g__Pantoea;s__unclassified_Pantoea	0.9592990732219356
ASV_668	d__Bacteria;p__Proteobacteria;c__Gammaproteobacteria;o__Betaproteobacteriales;f__Burkholderiaceae;g__unclassified_Burkholderiaceae;s__unclassified_Burkholderiaceae	0.9999999998393301
ASV_669	d__Bacteria;p__Firmicutes;c__Bacilli;o__Bacillales;f__Planococcaceae;g__unclassified_Planococcaceae;s__unclassified_Planococcaceae	0.9723326339323055
ASV_670	d__Bacteria;p__Actinobacteria;c__Actinobacteria;o__Micrococcales;f__unclassified_Micrococcales;g__unclassified_Micrococcales;s__unclassified_Micrococcales	0.9992375349670898
ASV_671	d__Bacteria;p__Firmicutes;c__Bacilli;o__Bacillales;f__Planococcaceae;g__unclassified_Planococcaceae;s__unclassified_Planococcaceae	0.8389146357379654
ASV_672	d__Bacteria;p__Bacteroidetes;c__Bacteroidia;o__Sphingobacteriales;f__Sphingobacteriaceae;g__Sphingobacterium;s__unclassified_Sphingobacterium	0.9999401105334529
ASV_673	d__Bacteria;p__Proteobacteria;c__Gammaproteobacteria;o__Pseudomonadales;f__Moraxellaceae;g__Acinetobacter;s__unclassified_Acinetobacter	0.999006895543204
ASV_674	d__Bacteria;p__Proteobacteria;c__Alphaproteobacteria;o__Caulobacterales;f__Caulobacteraceae;g__Caulobacter;s__unclassified_Caulobacter	0.995987870884051
ASV_675	d__Bacteria;p__Bacteroidetes;c__Bacteroidia;o__Sphingobacteriales;f__Sphingobacteriaceae;g__Sphingobacterium;s__Sphingobacterium_chuzhouense	0.7420629533643943
ASV_676	d__Bacteria;p__Proteobacteria;c__Alphaproteobacteria;o__Rhizobiales;f__A0839;g__A0839;s__uncultured_Phyllobacteriaceae	0.8672531205924329
ASV_677	d__Bacteria;p__Actinobacteria;c__Actinobacteria;o__Corynebacteriales;f__Corynebacteriaceae;g__Corynebacterium_1;s__unclassified_Corynebacterium_1	0.8420436913337532
ASV_678	d__Bacteria;p__Proteobacteria;c__Gammaproteobacteria;o__Betaproteobacteriales;f__unclassified_Betaproteobacteriales;g__unclassified_Betaproteobacteriales;s__unclassified_Betaproteobacteriales	0.9999940108605239
ASV_679	d__Bacteria;p__Firmicutes;c__Bacilli;o__Lactobacillales;f__Lactobacillaceae;g__Lactobacillus;s__unclassified_Lactobacillus	0.9993984325757695
ASV_680	d__Bacteria;p__Bacteroidetes;c__Bacteroidia;o__Sphingobacteriales;f__Sphingobacteriaceae;g__Sphingobacterium;s__unclassified_Sphingobacterium	0.999966156929586
ASV_681	d__Bacteria;p__Proteobacteria;c__Gammaproteobacteria;o__Enterobacteriales;f__Enterobacteriaceae;g__Hafnia-Obesumbacterium;s__unclassified_Hafnia-Obesumbacterium	0.7165260984754295
ASV_682	d__Bacteria;p__Proteobacteria;c__Gammaproteobacteria;o__unclassified_Gammaproteobacteria;f__unclassified_Gammaproteobacteria;g__unclassified_Gammaproteobacteria;s__unclassified_Gammaproteobacteria	0.9999998322920896
ASV_683	d__Bacteria;p__Firmicutes;c__Bacilli;o__Lactobacillales;f__unclassified_Lactobacillales;g__unclassified_Lactobacillales;s__unclassified_Lactobacillales	0.808318907035092
ASV_684	d__Bacteria;p__Firmicutes;c__Bacilli;o__Lactobacillales;f__Lactobacillaceae;g__Lactobacillus;s__unclassified_Lactobacillus	0.9999998459032918
ASV_685	d__Bacteria;p__Bacteroidetes;c__Bacteroidia;o__Bacteroidales;f__Muribaculaceae;g__Muribaculaceae;s__uncultured_Bacteroidales	0.8086889478241376
ASV_686	d__Bacteria;p__Firmicutes;c__Bacilli;o__Lactobacillales;f__Lactobacillaceae;g__Lactobacillus;s__unclassified_Lactobacillus	0.9623555097087553
ASV_687	d__Bacteria;p__Proteobacteria;c__Gammaproteobacteria;o__Enterobacteriales;f__Enterobacteriaceae;g__unclassified_Enterobacteriaceae;s__unclassified_Enterobacteriaceae	0.9998991014487417
ASV_688	d__Bacteria;p__Proteobacteria;c__Gammaproteobacteria;o__Betaproteobacteriales;f__Burkholderiaceae;g__unclassified_Burkholderiaceae;s__unclassified_Burkholderiaceae	0.9980290052339734
ASV_689	d__Bacteria;p__Proteobacteria;c__Gammaproteobacteria;o__Pseudomonadales;f__Moraxellaceae;g__Acinetobacter;s__unclassified_Acinetobacter	0.9999999539594828
ASV_690	d__Bacteria;p__Actinobacteria;c__Actinobacteria;o__Micrococcales;f__Micrococcaceae;g__Kocuria;s__unclassified_Kocuria	0.9858791155489428
ASV_691	d__Bacteria;p__Proteobacteria;c__Gammaproteobacteria;o__Enterobacteriales;f__Enterobacteriaceae;g__Serratia;s__Serratia_ureilytica	0.9258484938648
ASV_692	d__Bacteria;p__Firmicutes;c__Bacilli;o__Lactobacillales;f__Enterococcaceae;g__Enterococcus;s__unclassified_Enterococcus	0.7436274362227673
ASV_693	d__Bacteria;p__Bacteroidetes;c__Bacteroidia;o__Flavobacteriales;f__Weeksellaceae;g__Chryseobacterium;s__unclassified_Chryseobacterium	0.9857317141171098
ASV_694	d__Bacteria;p__Actinobacteria;c__Actinobacteria;o__Micrococcales;f__unclassified_Micrococcales;g__unclassified_Micrococcales;s__unclassified_Micrococcales	0.9998473310531656
ASV_695	d__Bacteria;p__Proteobacteria;c__Gammaproteobacteria;o__Enterobacteriales;f__Enterobacteriaceae;g__unclassified_Enterobacteriaceae;s__unclassified_Enterobacteriaceae	0.9999991548012421
ASV_696	d__Bacteria;p__Proteobacteria;c__Gammaproteobacteria;o__Pseudomonadales;f__Moraxellaceae;g__unclassified_Moraxellaceae;s__unclassified_Moraxellaceae	0.9993225105419656
ASV_697	d__Bacteria;p__Proteobacteria;c__Gammaproteobacteria;o__Enterobacteriales;f__Enterobacteriaceae;g__unclassified_Enterobacteriaceae;s__unclassified_Enterobacteriaceae	0.9999961131827998
ASV_698	d__Bacteria;p__Firmicutes;c__Bacilli;o__Lactobacillales;f__Lactobacillaceae;g__Lactobacillus;s__unclassified_Lactobacillus	0.999999999976289
ASV_699	d__Bacteria;p__Actinobacteria;c__Actinobacteria;o__Micrococcales;f__Cellulomonadaceae;g__Cellulomonas;s__unclassified_Cellulomonas	0.9122746414198298
ASV_700	d__Bacteria;p__Actinobacteria;c__Actinobacteria;o__Micrococcales;f__Micrococcaceae;g__unclassified_Micrococcaceae;s__unclassified_Micrococcaceae	0.9893052278387383
ASV_701	d__Bacteria;p__Firmicutes;c__Bacilli;o__Bacillales;f__Bacillaceae;g__Bacillus;s__unclassified_Bacillus	0.9903574189831033
ASV_702	d__Bacteria;p__Proteobacteria;c__Alphaproteobacteria;o__Rhodobacterales;f__Rhodobacteraceae;g__Paracoccus;s__unclassified_Paracoccus	0.7068408707202098
ASV_703	d__Bacteria;p__Proteobacteria;c__Gammaproteobacteria;o__CHAB-XI-27;f__CHAB-XI-27;g__CHAB-XI-27;s__uncultured_bacterium	0.9999989058449916
ASV_704	d__Bacteria;p__Actinobacteria;c__Actinobacteria;o__unclassified_Actinobacteria;f__unclassified_Actinobacteria;g__unclassified_Actinobacteria;s__unclassified_Actinobacteria	0.9999999999960376
ASV_705	d__Bacteria;p__Bacteroidetes;c__Bacteroidia;o__Cytophagales;f__Hymenobacteraceae;g__Hymenobacter;s__unclassified_Hymenobacter	0.9999999999835006
ASV_706	d__Bacteria;p__Proteobacteria;c__Gammaproteobacteria;o__Pseudomonadales;f__Moraxellaceae;g__Acinetobacter;s__unclassified_Acinetobacter	0.9865169269734351
ASV_707	d__Bacteria;p__Proteobacteria;c__Gammaproteobacteria;o__Enterobacteriales;f__Enterobacteriaceae;g__Escherichia-Shigella;s__uncultured_Pantoea	0.9993461698432066
ASV_708	d__Bacteria;p__Proteobacteria;c__Alphaproteobacteria;o__Caulobacterales;f__Caulobacteraceae;g__Brevundimonas;s__unclassified_Brevundimonas	0.9999994356327517
ASV_709	d__Bacteria;p__Proteobacteria;c__Gammaproteobacteria;o__Betaproteobacteriales;f__Burkholderiaceae;g__Xylophilus;s__uncultured_bacterium	0.809668741389653
ASV_710	d__Bacteria;p__Firmicutes;c__Bacilli;o__Lactobacillales;f__Lactobacillaceae;g__Lactobacillus;s__unclassified_Lactobacillus	0.9824260009354356
ASV_711	d__Bacteria;p__Actinobacteria;c__Actinobacteria;o__Micrococcales;f__Cellulomonadaceae;g__unclassified_Cellulomonadaceae;s__unclassified_Cellulomonadaceae	0.7453442158849801
ASV_712	d__Bacteria;p__Actinobacteria;c__Actinobacteria;o__Micrococcales;f__Microbacteriaceae;g__unclassified_Microbacteriaceae;s__unclassified_Microbacteriaceae	0.9600572147292473
ASV_713	d__Bacteria;p__Firmicutes;c__Bacilli;o__Lactobacillales;f__Leuconostocaceae;g__Leuconostoc;s__uncultured_bacterium	0.7689683006527921
ASV_714	d__Bacteria;p__Firmicutes;c__Bacilli;o__Bacillales;f__Staphylococcaceae;g__Staphylococcus;s__unclassified_Staphylococcus	0.9989333244783675
ASV_715	d__Bacteria;p__Firmicutes;c__Bacilli;o__Bacillales;f__Bacillaceae;g__Bacillus;s__unclassified_Bacillus	0.9895256569832646
ASV_716	d__Bacteria;p__Proteobacteria;c__Gammaproteobacteria;o__Enterobacteriales;f__Enterobacteriaceae;g__unclassified_Enterobacteriaceae;s__unclassified_Enterobacteriaceae	0.999978475201773
ASV_717	d__Bacteria;p__Proteobacteria;c__Gammaproteobacteria;o__Betaproteobacteriales;f__Burkholderiaceae;g__unclassified_Burkholderiaceae;s__unclassified_Burkholderiaceae	0.9990706116449617
ASV_718	d__Bacteria;p__Proteobacteria;c__Gammaproteobacteria;o__Xanthomonadales;f__Xanthomonadaceae;g__Luteimonas;s__unclassified_Luteimonas	0.7402924220491806
ASV_719	d__Bacteria;p__Firmicutes;c__Bacilli;o__Lactobacillales;f__Lactobacillaceae;g__Lactobacillus;s__unclassified_Lactobacillus	0.994988190034237
ASV_720	d__Bacteria;p__Proteobacteria;c__Gammaproteobacteria;o__Enterobacteriales;f__Enterobacteriaceae;g__unclassified_Enterobacteriaceae;s__unclassified_Enterobacteriaceae	0.9999975754448575
ASV_721	d__Bacteria;p__Proteobacteria;c__Alphaproteobacteria;o__Azospirillales;f__Azospirillaceae;g__Niveispirillum;s__unclassified_Niveispirillum	0.9921480931928165
ASV_722	d__Bacteria;p__Firmicutes;c__Bacilli;o__Lactobacillales;f__Leuconostocaceae;g__Weissella;s__uncultured_Lactobacillus	0.8827502384530828
ASV_723	d__Bacteria;p__Proteobacteria;c__Gammaproteobacteria;o__Betaproteobacteriales;f__Burkholderiaceae;g__unclassified_Burkholderiaceae;s__unclassified_Burkholderiaceae	0.9999999987465625
ASV_724	d__Bacteria;p__Proteobacteria;c__Gammaproteobacteria;o__Enterobacteriales;f__Enterobacteriaceae;g__unclassified_Enterobacteriaceae;s__unclassified_Enterobacteriaceae	0.9999989736032782
ASV_725	d__Bacteria;p__Proteobacteria;c__Gammaproteobacteria;o__Enterobacteriales;f__Enterobacteriaceae;g__unclassified_Enterobacteriaceae;s__unclassified_Enterobacteriaceae	0.9999979582325541
ASV_726	d__Bacteria;p__Actinobacteria;c__Actinobacteria;o__Micrococcales;f__Brevibacteriaceae;g__Brevibacterium;s__unclassified_Brevibacterium	0.999999999901621
ASV_727	d__Bacteria;p__Proteobacteria;c__Gammaproteobacteria;o__Betaproteobacteriales;f__Burkholderiaceae;g__Aquabacterium;s__unclassified_Aquabacterium	0.710884691826667
ASV_728	d__Bacteria;p__Proteobacteria;c__Alphaproteobacteria;o__Sphingomonadales;f__Sphingomonadaceae;g__Sphingorhabdus;s__unclassified_Sphingorhabdus	0.8201987077971433
ASV_729	d__Bacteria;p__Firmicutes;c__Bacilli;o__Lactobacillales;f__unclassified_Lactobacillales;g__unclassified_Lactobacillales;s__unclassified_Lactobacillales	0.9950335287863705
ASV_730	d__Bacteria;p__Proteobacteria;c__Alphaproteobacteria;o__Sphingomonadales;f__Sphingomonadaceae;g__Novosphingobium;s__uncultured_organism	0.721070174539502
ASV_731	d__Bacteria;p__Proteobacteria;c__Gammaproteobacteria;o__Enterobacteriales;f__Enterobacteriaceae;g__unclassified_Enterobacteriaceae;s__unclassified_Enterobacteriaceae	0.9805982639793767
ASV_732	d__Bacteria;p__Proteobacteria;c__Gammaproteobacteria;o__Enterobacteriales;f__Enterobacteriaceae;g__unclassified_Enterobacteriaceae;s__unclassified_Enterobacteriaceae	0.9982511924521497
ASV_733	d__Bacteria;p__Cyanobacteria;c__Oxyphotobacteria;o__Chloroplast;f__Chloroplast;g__Chloroplast;s__unclassified_Chloroplast	0.9999999999672261
ASV_734	d__Bacteria;p__Proteobacteria;c__Gammaproteobacteria;o__Xanthomonadales;f__Xanthomonadaceae;g__Thermomonas;s__uncultured_bacterium	0.8440357226194005
ASV_735	d__Bacteria;p__Firmicutes;c__Bacilli;o__Lactobacillales;f__Leuconostocaceae;g__Leuconostoc;s__unclassified_Leuconostoc	0.9962643569658584
ASV_736	d__Bacteria;p__Bacteroidetes;c__Bacteroidia;o__Flavobacteriales;f__Crocinitomicaceae;g__Fluviicola;s__uncultured_bacterium	0.9241236715824336
ASV_737	d__Bacteria;p__Proteobacteria;c__Deltaproteobacteria;o__Bdellovibrionales;f__Bacteriovoracaceae;g__Peredibacter;s__unclassified_Peredibacter	0.9976220809987173
ASV_738	d__Bacteria;p__Firmicutes;c__Bacilli;o__Lactobacillales;f__Streptococcaceae;g__Lactococcus;s__unclassified_Lactococcus	0.99251822313675
ASV_739	d__Bacteria;p__Firmicutes;c__Bacilli;o__Lactobacillales;f__Streptococcaceae;g__Lactococcus;s__unclassified_Lactococcus	0.9999911964338696
ASV_740	d__Bacteria;p__Proteobacteria;c__Alphaproteobacteria;o__Caulobacterales;f__Caulobacteraceae;g__Brevundimonas;s__unclassified_Brevundimonas	0.924006261856158
ASV_741	d__Bacteria;p__Proteobacteria;c__Alphaproteobacteria;o__Rhizobiales;f__Rhizobiaceae;g__unclassified_Rhizobiaceae;s__unclassified_Rhizobiaceae	0.9999256159652368
ASV_742	d__Bacteria;p__Firmicutes;c__Bacilli;o__Lactobacillales;f__Lactobacillaceae;g__Lactobacillus;s__unclassified_Lactobacillus	0.9920325613981151
ASV_743	d__Bacteria;p__Firmicutes;c__Bacilli;o__Lactobacillales;f__Leuconostocaceae;g__Leuconostoc;s__uncultured_Leuconostoc	0.7792508822946463
ASV_744	d__Bacteria;p__Actinobacteria;c__Actinobacteria;o__Pseudonocardiales;f__Pseudonocardiaceae;g__Pseudonocardiaceae;s__Saccharopolyspora_rectivirgula	0.984390759460305
ASV_745	d__Bacteria;p__Firmicutes;c__Bacilli;o__Bacillales;f__Thermoactinomycetaceae;g__Kroppenstedtia;s__unclassified_Kroppenstedtia	0.9274640840790156
ASV_746	d__Bacteria;p__Proteobacteria;c__Gammaproteobacteria;o__Xanthomonadales;f__Xanthomonadaceae;g__Luteimonas;s__bacterium_ASC802	0.9188929356475647
ASV_747	d__Bacteria;p__Actinobacteria;c__Actinobacteria;o__Micrococcales;f__Dermatophilaceae;g__uncultured;s__uncultured_bacterium	0.963225044284863
ASV_748	d__Bacteria;p__Proteobacteria;c__Gammaproteobacteria;o__Xanthomonadales;f__Xanthomonadaceae;g__unclassified_Xanthomonadaceae;s__unclassified_Xanthomonadaceae	0.7834451649268085
ASV_749	d__Bacteria;p__Proteobacteria;c__Gammaproteobacteria;o__Enterobacteriales;f__Enterobacteriaceae;g__Cronobacter;s__unclassified_Cronobacter	0.8017267466176278
ASV_750	d__Bacteria;p__Firmicutes;c__Bacilli;o__Lactobacillales;f__Leuconostocaceae;g__Leuconostoc;s__uncultured_bacterium	0.7071971416069809
ASV_751	d__Bacteria;p__Proteobacteria;c__Gammaproteobacteria;o__Pseudomonadales;f__Moraxellaceae;g__Acinetobacter;s__unclassified_Acinetobacter	0.9999483051577156
ASV_752	d__Bacteria;p__Proteobacteria;c__Gammaproteobacteria;o__Enterobacteriales;f__Enterobacteriaceae;g__Pantoea;s__unclassified_Pantoea	0.8367780537895185
ASV_753	d__Bacteria;p__Proteobacteria;c__unclassified_Proteobacteria;o__unclassified_Proteobacteria;f__unclassified_Proteobacteria;g__unclassified_Proteobacteria;s__unclassified_Proteobacteria	0.9999999987884849
ASV_754	d__Bacteria;p__Proteobacteria;c__Deltaproteobacteria;o__Myxococcales;f__Myxococcaceae;g__Myxococcus;s__unclassified_Myxococcus	0.923537841269665
ASV_755	d__Bacteria;p__Firmicutes;c__Bacilli;o__Bacillales;f__Planococcaceae;g__Planomicrobium;s__unclassified_Planomicrobium	0.801631847018769
ASV_756	d__Bacteria;p__Actinobacteria;c__Actinobacteria;o__Micrococcales;f__unclassified_Micrococcales;g__unclassified_Micrococcales;s__unclassified_Micrococcales	0.9914151223695565
ASV_757	d__Bacteria;p__Firmicutes;c__Bacilli;o__Bacillales;f__Planococcaceae;g__Planomicrobium;s__unclassified_Planomicrobium	0.7000726603418539
ASV_758	d__Bacteria;p__Firmicutes;c__Bacilli;o__Bacillales;f__Bacillaceae;g__Bacillus;s__unclassified_Bacillus	0.9635385571426462
ASV_759	d__Bacteria;p__Actinobacteria;c__Actinobacteria;o__Micrococcales;f__Microbacteriaceae;g__unclassified_Microbacteriaceae;s__unclassified_Microbacteriaceae	0.9999945057010492
ASV_760	d__Bacteria;p__Proteobacteria;c__Gammaproteobacteria;o__Pseudomonadales;f__Moraxellaceae;g__Acinetobacter;s__unclassified_Acinetobacter	0.9999215056610311
ASV_761	d__Bacteria;p__Actinobacteria;c__Actinobacteria;o__Micrococcales;f__unclassified_Micrococcales;g__unclassified_Micrococcales;s__unclassified_Micrococcales	0.9964967971850343
ASV_762	d__Bacteria;p__Proteobacteria;c__Alphaproteobacteria;o__Rickettsiales;f__Mitochondria;g__Mitochondria;s__unclassified_Mitochondria	1.0000000000000053
ASV_763	d__Bacteria;p__Bacteroidetes;c__Bacteroidia;o__Flavobacteriales;f__Weeksellaceae;g__Chryseobacterium;s__unclassified_Chryseobacterium	0.9999625899281994
ASV_764	d__Bacteria;p__Proteobacteria;c__Gammaproteobacteria;o__Betaproteobacteriales;f__Rhodocyclaceae;g__unclassified_Rhodocyclaceae;s__unclassified_Rhodocyclaceae	0.9579856939923278
ASV_765	d__Bacteria;p__Actinobacteria;c__Actinobacteria;o__Micrococcales;f__Dermabacteraceae;g__Brachybacterium;s__unclassified_Brachybacterium	0.8138643885641105
ASV_766	d__Bacteria;p__Proteobacteria;c__Alphaproteobacteria;o__Caulobacterales;f__Caulobacteraceae;g__Brevundimonas;s__unclassified_Brevundimonas	0.990499303578527
ASV_767	d__Bacteria;p__Proteobacteria;c__Gammaproteobacteria;o__Betaproteobacteriales;f__Burkholderiaceae;g__unclassified_Burkholderiaceae;s__unclassified_Burkholderiaceae	0.9999960086422324
ASV_768	d__Bacteria;p__Firmicutes;c__Bacilli;o__Lactobacillales;f__unclassified_Lactobacillales;g__unclassified_Lactobacillales;s__unclassified_Lactobacillales	0.9398891097569193
ASV_769	d__Bacteria;p__Proteobacteria;c__Gammaproteobacteria;o__Enterobacteriales;f__Enterobacteriaceae;g__Cronobacter;s__unclassified_Cronobacter	0.9212184068656043
ASV_770	d__Bacteria;p__Proteobacteria;c__Alphaproteobacteria;o__Acetobacterales;f__Acetobacteraceae;g__unclassified_Acetobacteraceae;s__unclassified_Acetobacteraceae	0.9995423234322302
ASV_771	d__Bacteria;p__Proteobacteria;c__Gammaproteobacteria;o__unclassified_Gammaproteobacteria;f__unclassified_Gammaproteobacteria;g__unclassified_Gammaproteobacteria;s__unclassified_Gammaproteobacteria	0.9999754709718187
ASV_772	d__Bacteria;p__Firmicutes;c__Bacilli;o__Lactobacillales;f__Lactobacillaceae;g__Pediococcus;s__uncultured_bacterium	0.705886059366488
ASV_773	d__Bacteria;p__Firmicutes;c__Bacilli;o__Bacillales;f__Bacillaceae;g__Bacillus;s__unclassified_Bacillus	0.9988159922907501
ASV_774	d__Bacteria;p__Actinobacteria;c__Actinobacteria;o__Micrococcales;f__Micrococcaceae;g__unclassified_Micrococcaceae;s__unclassified_Micrococcaceae	0.9996660553148992
ASV_775	d__Bacteria;p__Proteobacteria;c__Gammaproteobacteria;o__Enterobacteriales;f__Enterobacteriaceae;g__Escherichia-Shigella;s__unclassified_Escherichia-Shigella	0.935478449554741
ASV_776	d__Bacteria;p__Firmicutes;c__Bacilli;o__Lactobacillales;f__Leuconostocaceae;g__Weissella;s__unclassified_Weissella	0.9997142340945473
ASV_777	d__Bacteria;p__Proteobacteria;c__Gammaproteobacteria;o__Betaproteobacteriales;f__Burkholderiaceae;g__unclassified_Burkholderiaceae;s__unclassified_Burkholderiaceae	0.7860801322967015
ASV_778	d__Bacteria;p__Proteobacteria;c__Gammaproteobacteria;o__Enterobacteriales;f__Enterobacteriaceae;g__unclassified_Enterobacteriaceae;s__unclassified_Enterobacteriaceae	0.9831651332757412
ASV_779	d__Bacteria;p__Proteobacteria;c__Gammaproteobacteria;o__Pseudomonadales;f__Pseudomonadaceae;g__Pseudomonas;s__unclassified_Pseudomonas	0.9784399053290036
ASV_780	d__Bacteria;p__Proteobacteria;c__Gammaproteobacteria;o__Pseudomonadales;f__Moraxellaceae;g__Acinetobacter;s__unclassified_Acinetobacter	0.9997222788136775
ASV_781	d__Bacteria;p__Firmicutes;c__Bacilli;o__Lactobacillales;f__Leuconostocaceae;g__Leuconostoc;s__uncultured_bacterium	0.7635403150048224
ASV_782	d__Bacteria;p__Firmicutes;c__Bacilli;o__Lactobacillales;f__Streptococcaceae;g__Lactococcus;s__unclassified_Lactococcus	0.9999076512664913
ASV_783	d__Bacteria;p__Firmicutes;c__Bacilli;o__Lactobacillales;f__Lactobacillaceae;g__Lactobacillus;s__unclassified_Lactobacillus	0.9931201547386754
ASV_784	d__Bacteria;p__Firmicutes;c__Bacilli;o__Lactobacillales;f__Enterococcaceae;g__Enterococcus;s__unclassified_Enterococcus	0.9799204712987588
ASV_785	d__Bacteria;p__Proteobacteria;c__Gammaproteobacteria;o__Pseudomonadales;f__Moraxellaceae;g__Acinetobacter;s__unclassified_Acinetobacter	0.9999737124259859
ASV_786	d__Bacteria;p__Firmicutes;c__Bacilli;o__Bacillales;f__Planococcaceae;g__unclassified_Planococcaceae;s__unclassified_Planococcaceae	0.976630741705714
ASV_787	d__Bacteria;p__Firmicutes;c__Bacilli;o__Lactobacillales;f__Leuconostocaceae;g__Weissella;s__Weissella_fabaria	0.835886595218674
ASV_788	d__Bacteria;p__Proteobacteria;c__Gammaproteobacteria;o__Enterobacteriales;f__Enterobacteriaceae;g__unclassified_Enterobacteriaceae;s__unclassified_Enterobacteriaceae	0.9985191911590083
ASV_789	d__Bacteria;p__Bacteroidetes;c__Bacteroidia;o__Flavobacteriales;f__Flavobacteriaceae;g__Flavobacterium;s__unclassified_Flavobacterium	0.9999998977969052
ASV_790	d__Bacteria;p__Proteobacteria;c__Gammaproteobacteria;o__Xanthomonadales;f__Xanthomonadaceae;g__Stenotrophomonas;s__unclassified_Stenotrophomonas	0.9906348380485613
ASV_791	d__Bacteria;p__Firmicutes;c__Bacilli;o__Bacillales;f__Planococcaceae;g__Planococcus;s__unclassified_Planococcus	0.7811005420961036
ASV_792	d__Bacteria;p__Proteobacteria;c__Gammaproteobacteria;o__Enterobacteriales;f__Enterobacteriaceae;g__Pantoea;s__unclassified_Pantoea	0.859466987762177
ASV_793	d__Bacteria;p__Actinobacteria;c__Actinobacteria;o__Micrococcales;f__Microbacteriaceae;g__Pseudoclavibacter;s__Pseudoclavibacter_helvolus	0.8549790793451161
ASV_794	d__Bacteria;p__Firmicutes;c__Bacilli;o__Lactobacillales;f__Carnobacteriaceae;g__Desemzia;s__unclassified_Desemzia	0.941081509968585
ASV_795	d__Bacteria;p__Proteobacteria;c__Alphaproteobacteria;o__Caulobacterales;f__Caulobacteraceae;g__Brevundimonas;s__unclassified_Brevundimonas	0.9991065133795201
ASV_796	d__Bacteria;p__Firmicutes;c__Bacilli;o__Lactobacillales;f__Enterococcaceae;g__unclassified_Enterococcaceae;s__unclassified_Enterococcaceae	0.8774930929880389
ASV_797	d__Bacteria;p__Actinobacteria;c__Actinobacteria;o__Micrococcales;f__unclassified_Micrococcales;g__unclassified_Micrococcales;s__unclassified_Micrococcales	0.9099816381957911
ASV_798	d__Bacteria;p__Proteobacteria;c__Gammaproteobacteria;o__Enterobacteriales;f__Enterobacteriaceae;g__unclassified_Enterobacteriaceae;s__unclassified_Enterobacteriaceae	0.9907302443307436
ASV_799	d__Bacteria;p__Proteobacteria;c__Gammaproteobacteria;o__Xanthomonadales;f__Xanthomonadaceae;g__Luteimonas;s__unclassified_Luteimonas	0.7910154815809656
ASV_800	d__Bacteria;p__Firmicutes;c__Bacilli;o__Lactobacillales;f__Lactobacillaceae;g__Lactobacillus;s__unclassified_Lactobacillus	0.9999999390245108
ASV_801	d__Bacteria;p__Proteobacteria;c__Gammaproteobacteria;o__Enterobacteriales;f__Enterobacteriaceae;g__unclassified_Enterobacteriaceae;s__unclassified_Enterobacteriaceae	0.9999977244562944
ASV_802	d__Bacteria;p__Proteobacteria;c__Gammaproteobacteria;o__Cellvibrionales;f__Cellvibrionaceae;g__Cellvibrio;s__unclassified_Cellvibrio	0.9999335298229988
ASV_803	d__Bacteria;p__Proteobacteria;c__Gammaproteobacteria;o__Enterobacteriales;f__Enterobacteriaceae;g__unclassified_Enterobacteriaceae;s__unclassified_Enterobacteriaceae	0.9999070364395356
ASV_804	d__Bacteria;p__Proteobacteria;c__Gammaproteobacteria;o__Pseudomonadales;f__Pseudomonadaceae;g__Pseudomonas;s__unclassified_Pseudomonas	0.9984041835014963
ASV_805	d__Bacteria;p__Actinobacteria;c__Actinobacteria;o__Micrococcales;f__unclassified_Micrococcales;g__unclassified_Micrococcales;s__unclassified_Micrococcales	0.9994715775625718
ASV_806	d__Bacteria;p__Proteobacteria;c__Gammaproteobacteria;o__Enterobacteriales;f__Enterobacteriaceae;g__Pantoea;s__unclassified_Pantoea	0.728209243175701
ASV_807	d__Bacteria;p__Proteobacteria;c__Gammaproteobacteria;o__Enterobacteriales;f__Enterobacteriaceae;g__unclassified_Enterobacteriaceae;s__unclassified_Enterobacteriaceae	0.862478388943083
ASV_808	d__Bacteria;p__Proteobacteria;c__Gammaproteobacteria;o__Enterobacteriales;f__Enterobacteriaceae;g__unclassified_Enterobacteriaceae;s__unclassified_Enterobacteriaceae	0.9999696066632024
ASV_809	d__Bacteria;p__Bacteroidetes;c__Bacteroidia;o__Sphingobacteriales;f__Sphingobacteriaceae;g__Sphingobacterium;s__unclassified_Sphingobacterium	0.9999879644827122
ASV_810	d__Bacteria;p__Proteobacteria;c__Gammaproteobacteria;o__Enterobacteriales;f__Enterobacteriaceae;g__Pantoea;s__unclassified_Pantoea	0.9786460796112316
ASV_811	d__Bacteria;p__Proteobacteria;c__Gammaproteobacteria;o__Enterobacteriales;f__Enterobacteriaceae;g__unclassified_Enterobacteriaceae;s__unclassified_Enterobacteriaceae	0.9998702858689473
ASV_812	d__Bacteria;p__Cyanobacteria;c__Oxyphotobacteria;o__Chloroplast;f__Chloroplast;g__Chloroplast;s__Athetis_lepigone	0.9603460941844288
ASV_813	d__Bacteria;p__Proteobacteria;c__Gammaproteobacteria;o__Diplorickettsiales;f__Diplorickettsiaceae;g__Aquicella;s__uncultured_bacterium	0.9276380507180395
ASV_814	d__Bacteria;p__Actinobacteria;c__Actinobacteria;o__Corynebacteriales;f__Corynebacteriaceae;g__uncultured;s__uncultured_bacterium	0.9864204575935288
ASV_815	d__Bacteria;p__Proteobacteria;c__Alphaproteobacteria;o__Rhizobiales;f__Rhizobiaceae;g__unclassified_Rhizobiaceae;s__unclassified_Rhizobiaceae	0.9373337044139197
ASV_816	d__Bacteria;p__Bacteroidetes;c__Bacteroidia;o__Flavobacteriales;f__Flavobacteriaceae;g__Flavobacterium;s__unclassified_Flavobacterium	0.9999992102852243
ASV_817	d__Bacteria;p__Actinobacteria;c__Actinobacteria;o__Streptomycetales;f__Streptomycetaceae;g__Streptomyces;s__unclassified_Streptomyces	0.9765808300681085
ASV_818	d__Bacteria;p__Firmicutes;c__Bacilli;o__Bacillales;f__Planococcaceae;g__Planomicrobium;s__unclassified_Planomicrobium	0.7998556432434145
ASV_819	d__Bacteria;p__Actinobacteria;c__Actinobacteria;o__Micrococcales;f__unclassified_Micrococcales;g__unclassified_Micrococcales;s__unclassified_Micrococcales	0.8378196299156339
ASV_820	d__Bacteria;p__Proteobacteria;c__Gammaproteobacteria;o__Betaproteobacteriales;f__Burkholderiaceae;g__unclassified_Burkholderiaceae;s__unclassified_Burkholderiaceae	0.9925253759346928
ASV_821	d__Bacteria;p__Proteobacteria;c__Gammaproteobacteria;o__Pseudomonadales;f__Pseudomonadaceae;g__Pseudomonas;s__unclassified_Pseudomonas	0.9999849135532725
ASV_822	d__Bacteria;p__Proteobacteria;c__Gammaproteobacteria;o__Enterobacteriales;f__Enterobacteriaceae;g__Enterobacter;s__unclassified_Enterobacter	0.7281847434248006
ASV_823	d__Bacteria;p__Actinobacteria;c__Actinobacteria;o__Corynebacteriales;f__Dietziaceae;g__Dietzia;s__Dietzia_papillomatosis	0.7794407031313805
ASV_824	d__Bacteria;p__Proteobacteria;c__Deltaproteobacteria;o__PB19;f__PB19;g__PB19;s__metagenome	0.9999991778276152
ASV_825	d__Bacteria;p__Actinobacteria;c__Actinobacteria;o__Corynebacteriales;f__Corynebacteriaceae;g__Corynebacterium_1;s__unclassified_Corynebacterium_1	0.9430641213871621
ASV_826	d__Bacteria;p__Firmicutes;c__Clostridia;o__Clostridiales;f__Lachnospiraceae;g__Lachnospiraceae_NK4A136_group;s__uncultured_bacterium	0.8007224104619522
ASV_827	d__Bacteria;p__Proteobacteria;c__Gammaproteobacteria;o__Pseudomonadales;f__Moraxellaceae;g__Psychrobacter;s__unclassified_Psychrobacter	0.9999997551474497
ASV_828	d__Bacteria;p__Actinobacteria;c__Acidimicrobiia;o__Microtrichales;f__Iamiaceae;g__Iamia;s__Aquihabitans_daechungensis	0.9662036049467518
ASV_829	d__Bacteria;p__Proteobacteria;c__Alphaproteobacteria;o__Rhizobiales;f__Devosiaceae;g__Devosia;s__Devosia_submarina	0.9586598451193356
ASV_830	d__Bacteria;p__Firmicutes;c__Bacilli;o__unclassified_Bacilli;f__unclassified_Bacilli;g__unclassified_Bacilli;s__unclassified_Bacilli	0.9999973149307566
ASV_831	d__Bacteria;p__Chloroflexi;c__OLB14;o__OLB14;f__OLB14;g__OLB14;s__Chloroflexi_bacterium	0.7838775735821667
ASV_832	d__Bacteria;p__Cyanobacteria;c__Oxyphotobacteria;o__Chloroplast;f__Chloroplast;g__Chloroplast;s__Triticum_aestivum	0.9719779126587391
ASV_833	d__Bacteria;p__Bacteroidetes;c__Bacteroidia;o__Bacteroidales;f__Marinifilaceae;g__Odoribacter;s__uncultured_bacterium	0.9750520145797426
ASV_834	d__Bacteria;p__Actinobacteria;c__Actinobacteria;o__Micrococcales;f__Microbacteriaceae;g__Pseudoclavibacter;s__unclassified_Pseudoclavibacter	0.7525210517439174
ASV_835	d__Bacteria;p__Firmicutes;c__Bacilli;o__Lactobacillales;f__Lactobacillaceae;g__Lactobacillus;s__unclassified_Lactobacillus	0.9817685983266274
ASV_836	d__Bacteria;p__Proteobacteria;c__Gammaproteobacteria;o__Betaproteobacteriales;f__Burkholderiaceae;g__Limnobacter;s__unclassified_Limnobacter	0.9993541405112409
ASV_837	d__Bacteria;p__Firmicutes;c__Bacilli;o__Lactobacillales;f__Streptococcaceae;g__unclassified_Streptococcaceae;s__unclassified_Streptococcaceae	0.843599415042748
ASV_838	d__Bacteria;p__Proteobacteria;c__Gammaproteobacteria;o__Xanthomonadales;f__Xanthomonadaceae;g__Stenotrophomonas;s__unclassified_Stenotrophomonas	0.8344836351643111
ASV_839	d__Bacteria;p__Proteobacteria;c__Alphaproteobacteria;o__Rhizobiales;f__Rhizobiaceae;g__Allorhizobium-Neorhizobium-Pararhizobium-Rhizobium;s__unclassified_Allorhizobium-Neorhizobium-Pararhizobium-Rhizobium	0.8503607958921549
ASV_840	d__Bacteria;p__Firmicutes;c__Bacilli;o__Lactobacillales;f__Streptococcaceae;g__Lactococcus;s__unclassified_Lactococcus	0.9999311101842318
ASV_841	d__Bacteria;p__Actinobacteria;c__Actinobacteria;o__Corynebacteriales;f__Nocardiaceae;g__Nocardia;s__Nocardia_cyriacigeorgica	0.9286861844036044
ASV_842	d__Bacteria;p__Proteobacteria;c__Gammaproteobacteria;o__unclassified_Gammaproteobacteria;f__unclassified_Gammaproteobacteria;g__unclassified_Gammaproteobacteria;s__unclassified_Gammaproteobacteria	0.9999996154007462
ASV_843	d__Bacteria;p__Proteobacteria;c__Gammaproteobacteria;o__Betaproteobacteriales;f__Burkholderiaceae;g__unclassified_Burkholderiaceae;s__unclassified_Burkholderiaceae	0.9993516591465464
ASV_844	d__Bacteria;p__Cyanobacteria;c__Oxyphotobacteria;o__Chloroplast;f__Chloroplast;g__Chloroplast;s__Athetis_lepigone	0.9766443100644842
ASV_845	d__Bacteria;p__Proteobacteria;c__Gammaproteobacteria;o__Pseudomonadales;f__Moraxellaceae;g__Psychrobacter;s__unclassified_Psychrobacter	0.9989217426536413
ASV_846	d__Bacteria;p__Proteobacteria;c__Alphaproteobacteria;o__Caulobacterales;f__Caulobacteraceae;g__Brevundimonas;s__unclassified_Brevundimonas	0.9723497048650712
ASV_847	d__Bacteria;p__Proteobacteria;c__Alphaproteobacteria;o__Rhizobiales;f__Devosiaceae;g__Devosia;s__Devosia_albogilva	0.7036116062896544
ASV_848	d__Bacteria;p__Proteobacteria;c__Gammaproteobacteria;o__Betaproteobacteriales;f__Burkholderiaceae;g__Limnohabitans;s__unclassified_Limnohabitans	0.8045017760991457
ASV_849	d__Bacteria;p__Actinobacteria;c__Actinobacteria;o__Pseudonocardiales;f__Pseudonocardiaceae;g__Pseudonocardiaceae;s__Saccharopolyspora_rectivirgula	0.9999070945221459
ASV_850	d__Bacteria;p__Proteobacteria;c__Gammaproteobacteria;o__unclassified_Gammaproteobacteria;f__unclassified_Gammaproteobacteria;g__unclassified_Gammaproteobacteria;s__unclassified_Gammaproteobacteria	0.9880448020444695
ASV_851	d__Bacteria;p__Proteobacteria;c__Gammaproteobacteria;o__Pseudomonadales;f__Moraxellaceae;g__Acinetobacter;s__unclassified_Acinetobacter	0.9999633881711523
ASV_852	d__Bacteria;p__Firmicutes;c__Bacilli;o__Bacillales;f__unclassified_Bacillales;g__unclassified_Bacillales;s__unclassified_Bacillales	0.73258189454278
ASV_853	d__Bacteria;p__Firmicutes;c__Negativicutes;o__Selenomonadales;f__Veillonellaceae;g__Megamonas;s__unclassified_Megamonas	0.999943170763598
ASV_854	d__Bacteria;p__Proteobacteria;c__Gammaproteobacteria;o__Pseudomonadales;f__Moraxellaceae;g__Acinetobacter;s__unclassified_Acinetobacter	0.9999889330388414
ASV_855	d__Bacteria;p__Proteobacteria;c__Gammaproteobacteria;o__Enterobacteriales;f__Enterobacteriaceae;g__Pantoea;s__unclassified_Pantoea	0.9836851765312785
ASV_856	d__Bacteria;p__Proteobacteria;c__Gammaproteobacteria;o__Xanthomonadales;f__Xanthomonadaceae;g__Thermomonas;s__uncultured_bacterium	0.7060139993432383
ASV_857	d__Bacteria;p__Firmicutes;c__Bacilli;o__Lactobacillales;f__Enterococcaceae;g__Enterococcus;s__unclassified_Enterococcus	0.7174365995846282
ASV_858	d__Bacteria;p__Proteobacteria;c__Gammaproteobacteria;o__Enterobacteriales;f__Enterobacteriaceae;g__Gibbsiella;s__uncultured_bacterium	0.7129049853822097
ASV_859	d__Bacteria;p__Firmicutes;c__Bacilli;o__Bacillales;f__Planococcaceae;g__Planomicrobium;s__unclassified_Planomicrobium	0.7812185928045567
ASV_860	d__Bacteria;p__Firmicutes;c__Bacilli;o__Bacillales;f__unclassified_Bacillales;g__unclassified_Bacillales;s__unclassified_Bacillales	0.999589345062431
ASV_861	d__Bacteria;p__Proteobacteria;c__Gammaproteobacteria;o__Betaproteobacteriales;f__Burkholderiaceae;g__Burkholderia-Caballeronia-Paraburkholderia;s__unclassified_Burkholderia-Caballeronia-Paraburkholderia	0.886766277255403
ASV_862	d__Bacteria;p__Firmicutes;c__Bacilli;o__Bacillales;f__Family_XII;g__Exiguobacterium;s__unclassified_Exiguobacterium	0.9086435016903894
ASV_863	d__Bacteria;p__Bacteroidetes;c__Bacteroidia;o__Flavobacteriales;f__Flavobacteriaceae;g__Flavobacterium;s__unclassified_Flavobacterium	0.9999984327619561
ASV_864	d__Bacteria;p__Actinobacteria;c__Actinobacteria;o__Corynebacteriales;f__Corynebacteriaceae;g__unclassified_Corynebacteriaceae;s__unclassified_Corynebacteriaceae	0.999961182042985
ASV_865	d__Bacteria;p__Actinobacteria;c__Actinobacteria;o__Micrococcales;f__Dermabacteraceae;g__Brachybacterium;s__unclassified_Brachybacterium	0.9998156945859098
ASV_866	d__Bacteria;p__Firmicutes;c__Bacilli;o__Bacillales;f__Planococcaceae;g__unclassified_Planococcaceae;s__unclassified_Planococcaceae	0.9999907831474065
ASV_867	d__Bacteria;p__Proteobacteria;c__Gammaproteobacteria;o__Betaproteobacteriales;f__Burkholderiaceae;g__uncultured;s__unclassified_uncultured	0.7940788581264944
ASV_868	d__Bacteria;p__Firmicutes;c__Bacilli;o__Bacillales;f__Planococcaceae;g__unclassified_Planococcaceae;s__unclassified_Planococcaceae	0.9980472483467623
ASV_869	d__Bacteria;p__Proteobacteria;c__Gammaproteobacteria;o__unclassified_Gammaproteobacteria;f__unclassified_Gammaproteobacteria;g__unclassified_Gammaproteobacteria;s__unclassified_Gammaproteobacteria	0.999999514292203
ASV_870	d__Bacteria;p__Actinobacteria;c__Actinobacteria;o__Micrococcales;f__Cellulomonadaceae;g__unclassified_Cellulomonadaceae;s__unclassified_Cellulomonadaceae	0.7112571038876712
ASV_871	d__Bacteria;p__Firmicutes;c__Bacilli;o__Lactobacillales;f__Lactobacillaceae;g__Lactobacillus;s__Lactobacillus_camelliae	0.7519134442387462
ASV_872	d__Bacteria;p__Proteobacteria;c__Gammaproteobacteria;o__Enterobacteriales;f__Enterobacteriaceae;g__Escherichia-Shigella;s__uncultured_Pantoea	0.9146663766914919
ASV_873	d__Bacteria;p__Firmicutes;c__Bacilli;o__Lactobacillales;f__Leuconostocaceae;g__Weissella;s__uncultured_Lactobacillus	0.9772838261234825
ASV_874	d__Bacteria;p__Proteobacteria;c__Gammaproteobacteria;o__Enterobacteriales;f__Enterobacteriaceae;g__Escherichia-Shigella;s__uncultured_Pantoea	0.9406027377366368
ASV_875	d__Bacteria;p__Firmicutes;c__Bacilli;o__Bacillales;f__Paenibacillaceae;g__Paenibacillus;s__unclassified_Paenibacillus	0.9119158163610278
ASV_876	d__Bacteria;p__Proteobacteria;c__Gammaproteobacteria;o__Enterobacteriales;f__Enterobacteriaceae;g__Pantoea;s__unclassified_Pantoea	0.8365369260831065
ASV_877	d__Bacteria;p__Proteobacteria;c__Gammaproteobacteria;o__Betaproteobacteriales;f__Burkholderiaceae;g__unclassified_Burkholderiaceae;s__unclassified_Burkholderiaceae	0.9907883837133181
ASV_878	d__Bacteria;p__Firmicutes;c__Bacilli;o__Lactobacillales;f__Streptococcaceae;g__Lactococcus;s__unclassified_Lactococcus	0.9994082662270033
ASV_879	d__Bacteria;p__Proteobacteria;c__Gammaproteobacteria;o__Enterobacteriales;f__Enterobacteriaceae;g__unclassified_Enterobacteriaceae;s__unclassified_Enterobacteriaceae	0.9847447126482343
ASV_880	d__Bacteria;p__unclassified_Bacteria;c__unclassified_Bacteria;o__unclassified_Bacteria;f__unclassified_Bacteria;g__unclassified_Bacteria;s__unclassified_Bacteria	0.9999999999999585
ASV_881	d__Bacteria;p__Proteobacteria;c__Alphaproteobacteria;o__Sphingomonadales;f__Sphingomonadaceae;g__unclassified_Sphingomonadaceae;s__unclassified_Sphingomonadaceae	0.9999999999102621
ASV_882	d__Bacteria;p__Firmicutes;c__Bacilli;o__Lactobacillales;f__Lactobacillaceae;g__Lactobacillus;s__uncultured_compost	0.7290850035754822
ASV_883	d__Bacteria;p__Proteobacteria;c__Gammaproteobacteria;o__Enterobacteriales;f__Enterobacteriaceae;g__unclassified_Enterobacteriaceae;s__unclassified_Enterobacteriaceae	0.9999996514939568
ASV_884	d__Bacteria;p__Firmicutes;c__Bacilli;o__Bacillales;f__Staphylococcaceae;g__Staphylococcus;s__unclassified_Staphylococcus	0.9982662251999448
ASV_885	d__Bacteria;p__Firmicutes;c__Bacilli;o__Bacillales;f__Planococcaceae;g__Lysinibacillus;s__unclassified_Lysinibacillus	0.733694773856638
ASV_886	d__Bacteria;p__Bacteroidetes;c__Bacteroidia;o__Cytophagales;f__Spirosomaceae;g__Arcicella;s__unclassified_Arcicella	0.9976748718771713
ASV_887	d__Bacteria;p__Firmicutes;c__Bacilli;o__Bacillales;f__Planococcaceae;g__unclassified_Planococcaceae;s__unclassified_Planococcaceae	0.7391434873353941
ASV_888	d__Bacteria;p__Firmicutes;c__Bacilli;o__Lactobacillales;f__Lactobacillaceae;g__Lactobacillus;s__unclassified_Lactobacillus	0.9995767924238506
ASV_889	d__Bacteria;p__Proteobacteria;c__Gammaproteobacteria;o__Enterobacteriales;f__Enterobacteriaceae;g__unclassified_Enterobacteriaceae;s__unclassified_Enterobacteriaceae	0.964934688287213
ASV_890	d__Bacteria;p__Proteobacteria;c__Gammaproteobacteria;o__unclassified_Gammaproteobacteria;f__unclassified_Gammaproteobacteria;g__unclassified_Gammaproteobacteria;s__unclassified_Gammaproteobacteria	0.999975566035545
ASV_891	d__Bacteria;p__Proteobacteria;c__Gammaproteobacteria;o__Xanthomonadales;f__Xanthomonadaceae;g__Luteimonas;s__unclassified_Luteimonas	0.99892289612034
ASV_892	d__Bacteria;p__Proteobacteria;c__Gammaproteobacteria;o__Betaproteobacteriales;f__Burkholderiaceae;g__unclassified_Burkholderiaceae;s__unclassified_Burkholderiaceae	0.9999993885034165
ASV_893	d__Bacteria;p__unclassified_Bacteria;c__unclassified_Bacteria;o__unclassified_Bacteria;f__unclassified_Bacteria;g__unclassified_Bacteria;s__unclassified_Bacteria	0.9999999999999165
ASV_894	d__Bacteria;p__Cyanobacteria;c__Oxyphotobacteria;o__Chloroplast;f__Chloroplast;g__Chloroplast;s__unclassified_Chloroplast	0.9999990625620531
ASV_895	d__Bacteria;p__Firmicutes;c__Bacilli;o__Lactobacillales;f__Lactobacillaceae;g__Lactobacillus;s__unclassified_Lactobacillus	0.7759662323917971
ASV_896	d__Bacteria;p__Proteobacteria;c__Gammaproteobacteria;o__Pseudomonadales;f__Moraxellaceae;g__Acinetobacter;s__unclassified_Acinetobacter	0.9806350674740367
ASV_897	d__Bacteria;p__Actinobacteria;c__Actinobacteria;o__Micrococcales;f__Intrasporangiaceae;g__unclassified_Intrasporangiaceae;s__unclassified_Intrasporangiaceae	0.9159104128287018
ASV_898	d__Bacteria;p__Firmicutes;c__Bacilli;o__Bacillales;f__Staphylococcaceae;g__Staphylococcus;s__unclassified_Staphylococcus	0.9946504971792437
ASV_899	d__Bacteria;p__Proteobacteria;c__Gammaproteobacteria;o__Pseudomonadales;f__Moraxellaceae;g__Acinetobacter;s__unclassified_Acinetobacter	0.9999994775739249
ASV_900	d__Bacteria;p__Proteobacteria;c__Gammaproteobacteria;o__Pseudomonadales;f__Pseudomonadaceae;g__Pseudomonas;s__unclassified_Pseudomonas	0.9983011633720259
ASV_901	d__Bacteria;p__Proteobacteria;c__Gammaproteobacteria;o__Xanthomonadales;f__Xanthomonadaceae;g__unclassified_Xanthomonadaceae;s__unclassified_Xanthomonadaceae	0.9852445513803655
ASV_902	d__Bacteria;p__Proteobacteria;c__Gammaproteobacteria;o__Enterobacteriales;f__Enterobacteriaceae;g__unclassified_Enterobacteriaceae;s__unclassified_Enterobacteriaceae	0.9999921249891501
ASV_903	d__Bacteria;p__Firmicutes;c__Bacilli;o__Lactobacillales;f__Lactobacillaceae;g__Lactobacillus;s__unclassified_Lactobacillus	0.9999999999011449
ASV_904	d__Bacteria;p__Proteobacteria;c__Gammaproteobacteria;o__Betaproteobacteriales;f__Burkholderiaceae;g__Variovorax;s__unclassified_Variovorax	0.8973113115177268
ASV_905	d__Bacteria;p__unclassified_Bacteria;c__unclassified_Bacteria;o__unclassified_Bacteria;f__unclassified_Bacteria;g__unclassified_Bacteria;s__unclassified_Bacteria	0.999999999999822
ASV_906	d__Bacteria;p__Bacteroidetes;c__Bacteroidia;o__Bacteroidales;f__Bacteroidaceae;g__Bacteroides;s__Bacteroides_acidifaciens	0.9878810298821626
ASV_907	d__Bacteria;p__Firmicutes;c__Bacilli;o__Bacillales;f__Planococcaceae;g__unclassified_Planococcaceae;s__unclassified_Planococcaceae	0.9270138782208553
ASV_908	d__Bacteria;p__Proteobacteria;c__Gammaproteobacteria;o__Pseudomonadales;f__Pseudomonadaceae;g__Pseudomonas;s__Pseudomonas_oryzihabitans	0.7792578771976335
ASV_909	d__Bacteria;p__Firmicutes;c__Bacilli;o__Lactobacillales;f__Enterococcaceae;g__Enterococcus;s__unclassified_Enterococcus	0.9940771859137645
ASV_910	d__Bacteria;p__Firmicutes;c__Bacilli;o__Lactobacillales;f__Lactobacillaceae;g__Lactobacillus;s__unclassified_Lactobacillus	0.997553788136735
ASV_911	d__Bacteria;p__Proteobacteria;c__Gammaproteobacteria;o__Pseudomonadales;f__Moraxellaceae;g__Acinetobacter;s__unclassified_Acinetobacter	0.9999999798892849
ASV_912	d__Bacteria;p__Firmicutes;c__Bacilli;o__Lactobacillales;f__Lactobacillaceae;g__Lactobacillus;s__unclassified_Lactobacillus	0.8173585843236283
ASV_913	d__Bacteria;p__Proteobacteria;c__Alphaproteobacteria;o__Rhodobacterales;f__Rhodobacteraceae;g__unclassified_Rhodobacteraceae;s__unclassified_Rhodobacteraceae	0.9999999997560362
ASV_914	d__Bacteria;p__Firmicutes;c__Bacilli;o__Lactobacillales;f__Carnobacteriaceae;g__Carnobacterium;s__unclassified_Carnobacterium	0.9131129557932387
ASV_915	d__Bacteria;p__Proteobacteria;c__Gammaproteobacteria;o__Betaproteobacteriales;f__Burkholderiaceae;g__unclassified_Burkholderiaceae;s__unclassified_Burkholderiaceae	0.998488657405694
ASV_916	d__Bacteria;p__Actinobacteria;c__Actinobacteria;o__Micrococcales;f__unclassified_Micrococcales;g__unclassified_Micrococcales;s__unclassified_Micrococcales	0.9998277420548998
ASV_917	d__Bacteria;p__Proteobacteria;c__Gammaproteobacteria;o__Betaproteobacteriales;f__Burkholderiaceae;g__unclassified_Burkholderiaceae;s__unclassified_Burkholderiaceae	0.9999999979066783
ASV_918	d__Bacteria;p__Firmicutes;c__Clostridia;o__Clostridiales;f__Ruminococcaceae;g__Ruminiclostridium_9;s__uncultured_bacterium	0.7183478094551705
ASV_919	d__Bacteria;p__Firmicutes;c__Bacilli;o__Lactobacillales;f__Streptococcaceae;g__Lactococcus;s__unclassified_Lactococcus	0.9999112158045589
ASV_920	d__Bacteria;p__Cyanobacteria;c__Oxyphotobacteria;o__Chloroplast;f__Chloroplast;g__Chloroplast;s__unclassified_Chloroplast	1.0
ASV_921	d__Bacteria;p__Firmicutes;c__Bacilli;o__Lactobacillales;f__Streptococcaceae;g__Streptococcus;s__Enterococcus_faecalis	0.9083888132155077
ASV_922	d__Bacteria;p__Proteobacteria;c__Gammaproteobacteria;o__Enterobacteriales;f__Enterobacteriaceae;g__unclassified_Enterobacteriaceae;s__unclassified_Enterobacteriaceae	0.9346020307032693
ASV_923	d__Bacteria;p__Proteobacteria;c__Gammaproteobacteria;o__Betaproteobacteriales;f__Burkholderiaceae;g__unclassified_Burkholderiaceae;s__unclassified_Burkholderiaceae	0.9972712710674609
ASV_924	d__Bacteria;p__Proteobacteria;c__Alphaproteobacteria;o__Rhodobacterales;f__Rhodobacteraceae;g__Tabrizicola;s__metagenome	0.9941508153613444
ASV_925	d__Bacteria;p__Proteobacteria;c__Gammaproteobacteria;o__Enterobacteriales;f__Enterobacteriaceae;g__unclassified_Enterobacteriaceae;s__unclassified_Enterobacteriaceae	0.9812568393115286
ASV_926	d__Bacteria;p__Proteobacteria;c__Gammaproteobacteria;o__Betaproteobacteriales;f__Burkholderiaceae;g__unclassified_Burkholderiaceae;s__unclassified_Burkholderiaceae	0.9416488802104509
ASV_927	d__Bacteria;p__Bacteroidetes;c__Bacteroidia;o__Bacteroidales;f__Muribaculaceae;g__Muribaculaceae;s__unclassified_Muribaculaceae	0.9999240083560135
ASV_928	d__Bacteria;p__Proteobacteria;c__Alphaproteobacteria;o__Rhodobacterales;f__Rhodobacteraceae;g__unclassified_Rhodobacteraceae;s__unclassified_Rhodobacteraceae	0.9986063640827557
ASV_929	d__Bacteria;p__Proteobacteria;c__Alphaproteobacteria;o__Rhodobacterales;f__Rhodobacteraceae;g__Paracoccus;s__unclassified_Paracoccus	0.7455273548604308
ASV_930	d__Bacteria;p__Proteobacteria;c__Gammaproteobacteria;o__Enterobacteriales;f__Enterobacteriaceae;g__unclassified_Enterobacteriaceae;s__unclassified_Enterobacteriaceae	0.9999985071313297
ASV_931	d__Bacteria;p__Proteobacteria;c__Gammaproteobacteria;o__Enterobacteriales;f__Enterobacteriaceae;g__unclassified_Enterobacteriaceae;s__unclassified_Enterobacteriaceae	0.9998986703795675
ASV_932	d__Bacteria;p__Proteobacteria;c__Gammaproteobacteria;o__Pseudomonadales;f__Moraxellaceae;g__Acinetobacter;s__unclassified_Acinetobacter	0.9999540311853925
ASV_933	d__Bacteria;p__Proteobacteria;c__Alphaproteobacteria;o__Rhizobiales;f__Methyloligellaceae;g__unclassified_Methyloligellaceae;s__unclassified_Methyloligellaceae	0.999999174991774
ASV_934	d__Bacteria;p__Firmicutes;c__Bacilli;o__Bacillales;f__Staphylococcaceae;g__Staphylococcus;s__Staphylococcus_vitulinus	0.9014082483870408
ASV_935	d__Bacteria;p__Proteobacteria;c__Gammaproteobacteria;o__Pseudomonadales;f__Moraxellaceae;g__Psychrobacter;s__unclassified_Psychrobacter	0.9522165285595955
ASV_936	d__Bacteria;p__Proteobacteria;c__Gammaproteobacteria;o__Betaproteobacteriales;f__Burkholderiaceae;g__unclassified_Burkholderiaceae;s__unclassified_Burkholderiaceae	0.9643042349182457
ASV_937	d__Bacteria;p__Firmicutes;c__Bacilli;o__Lactobacillales;f__Lactobacillaceae;g__Lactobacillus;s__unclassified_Lactobacillus	0.842803974404125
ASV_938	d__Bacteria;p__Proteobacteria;c__Gammaproteobacteria;o__Enterobacteriales;f__Enterobacteriaceae;g__unclassified_Enterobacteriaceae;s__unclassified_Enterobacteriaceae	0.9978858178383615
ASV_939	d__Bacteria;p__Actinobacteria;c__Actinobacteria;o__Streptomycetales;f__Streptomycetaceae;g__Streptomyces;s__unclassified_Streptomyces	0.9810954359662597
ASV_940	d__Bacteria;p__unclassified_Bacteria;c__unclassified_Bacteria;o__unclassified_Bacteria;f__unclassified_Bacteria;g__unclassified_Bacteria;s__unclassified_Bacteria	0.9999999999999777
ASV_941	d__Bacteria;p__Proteobacteria;c__Gammaproteobacteria;o__Betaproteobacteriales;f__Burkholderiaceae;g__unclassified_Burkholderiaceae;s__unclassified_Burkholderiaceae	0.9999998267303594
ASV_942	d__Bacteria;p__Firmicutes;c__Bacilli;o__Lactobacillales;f__Lactobacillaceae;g__Lactobacillus;s__unclassified_Lactobacillus	0.938786817232667
ASV_943	d__Bacteria;p__Proteobacteria;c__Gammaproteobacteria;o__Xanthomonadales;f__uncultured;g__uncultured;s__Xanthomonadaceae_bacterium	0.9451666839321761
ASV_944	d__Bacteria;p__Firmicutes;c__Bacilli;o__Bacillales;f__Bacillaceae;g__Bacillus;s__unclassified_Bacillus	0.9984168809690092
ASV_945	d__Bacteria;p__Acidobacteria;c__Blastocatellia_(Subgroup_4);o__Blastocatellales;f__Blastocatellaceae;g__Blastocatella;s__uncultured_bacterium	0.8523473640238258
ASV_946	d__Bacteria;p__Firmicutes;c__Clostridia;o__Clostridiales;f__Lachnospiraceae;g__unclassified_Lachnospiraceae;s__unclassified_Lachnospiraceae	0.9999116707483382
ASV_947	d__Bacteria;p__Proteobacteria;c__Gammaproteobacteria;o__Pseudomonadales;f__Pseudomonadaceae;g__Pseudomonas;s__Spumella-like_flagellate	0.9764241191995967
ASV_948	d__Bacteria;p__Firmicutes;c__Bacilli;o__Bacillales;f__Family_XII;g__Exiguobacterium;s__unclassified_Exiguobacterium	0.948914672042009
ASV_949	d__Bacteria;p__Proteobacteria;c__Alphaproteobacteria;o__Caulobacterales;f__Caulobacteraceae;g__Caulobacter;s__unclassified_Caulobacter	0.9527514000023074
ASV_950	d__Bacteria;p__Proteobacteria;c__Gammaproteobacteria;o__Aeromonadales;f__Aeromonadaceae;g__Aeromonas;s__unclassified_Aeromonas	0.9707578468380873
ASV_951	d__Bacteria;p__unclassified_Bacteria;c__unclassified_Bacteria;o__unclassified_Bacteria;f__unclassified_Bacteria;g__unclassified_Bacteria;s__unclassified_Bacteria	0.9999999999999867
ASV_952	d__Bacteria;p__Proteobacteria;c__Gammaproteobacteria;o__Pseudomonadales;f__Moraxellaceae;g__Acinetobacter;s__unclassified_Acinetobacter	0.9996467859502483
ASV_953	d__Bacteria;p__Firmicutes;c__Bacilli;o__Lactobacillales;f__Carnobacteriaceae;g__Carnobacterium;s__unclassified_Carnobacterium	0.9998708090657813
ASV_954	d__Bacteria;p__Firmicutes;c__Bacilli;o__Lactobacillales;f__Streptococcaceae;g__Lactococcus;s__unclassified_Lactococcus	0.7569808993580844
ASV_955	d__Bacteria;p__Actinobacteria;c__Actinobacteria;o__Corynebacteriales;f__Nocardiaceae;g__Rhodococcus;s__unclassified_Rhodococcus	0.9959579127589195
ASV_956	d__Bacteria;p__Firmicutes;c__Bacilli;o__Lactobacillales;f__Lactobacillaceae;g__Lactobacillus;s__unclassified_Lactobacillus	0.8453292423428841
ASV_957	d__Bacteria;p__Proteobacteria;c__Gammaproteobacteria;o__Betaproteobacteriales;f__Rhodocyclaceae;g__Dechloromonas;s__unclassified_Dechloromonas	0.7871496288956665
ASV_958	d__Bacteria;p__Firmicutes;c__Bacilli;o__Bacillales;f__Staphylococcaceae;g__Staphylococcus;s__unclassified_Staphylococcus	0.8916775232459985
ASV_959	d__Bacteria;p__Proteobacteria;c__Gammaproteobacteria;o__Enterobacteriales;f__Enterobacteriaceae;g__Pantoea;s__unclassified_Pantoea	0.7709835271091617
ASV_960	d__Bacteria;p__Proteobacteria;c__Alphaproteobacteria;o__Sphingomonadales;f__Sphingomonadaceae;g__Sphingomonas;s__unclassified_Sphingomonas	0.8997850191500966
ASV_961	d__Bacteria;p__Proteobacteria;c__Alphaproteobacteria;o__Caulobacterales;f__Caulobacteraceae;g__unclassified_Caulobacteraceae;s__unclassified_Caulobacteraceae	0.9628571619574617
ASV_962	d__Bacteria;p__Proteobacteria;c__Gammaproteobacteria;o__Pseudomonadales;f__Pseudomonadaceae;g__Pseudomonas;s__unclassified_Pseudomonas	0.9999581521338872
ASV_963	d__Bacteria;p__Proteobacteria;c__Gammaproteobacteria;o__Enterobacteriales;f__Enterobacteriaceae;g__unclassified_Enterobacteriaceae;s__unclassified_Enterobacteriaceae	0.9999888450225929
ASV_964	d__Bacteria;p__Proteobacteria;c__Gammaproteobacteria;o__Enterobacteriales;f__Enterobacteriaceae;g__Pantoea;s__unclassified_Pantoea	0.74362661866057
ASV_965	d__Bacteria;p__Proteobacteria;c__Gammaproteobacteria;o__Enterobacteriales;f__Enterobacteriaceae;g__unclassified_Enterobacteriaceae;s__unclassified_Enterobacteriaceae	0.9986643372784064
ASV_966	d__Bacteria;p__Firmicutes;c__Bacilli;o__Lactobacillales;f__Leuconostocaceae;g__Weissella;s__Weissella_fabaria	0.7607030852131103
ASV_967	d__Bacteria;p__Firmicutes;c__Bacilli;o__Bacillales;f__Planococcaceae;g__Planomicrobium;s__unclassified_Planomicrobium	0.7936273001067341
ASV_968	d__Bacteria;p__Firmicutes;c__Bacilli;o__Bacillales;f__Planococcaceae;g__unclassified_Planococcaceae;s__unclassified_Planococcaceae	0.9071031622717174
ASV_969	d__Bacteria;p__Proteobacteria;c__Gammaproteobacteria;o__Enterobacteriales;f__Enterobacteriaceae;g__unclassified_Enterobacteriaceae;s__unclassified_Enterobacteriaceae	0.9999973059383495
ASV_970	d__Bacteria;p__Firmicutes;c__Bacilli;o__Lactobacillales;f__Lactobacillaceae;g__Lactobacillus;s__unclassified_Lactobacillus	0.8830234140505552
ASV_971	d__Bacteria;p__Actinobacteria;c__Actinobacteria;o__Micrococcales;f__unclassified_Micrococcales;g__unclassified_Micrococcales;s__unclassified_Micrococcales	0.7643763127535136
ASV_972	d__Bacteria;p__Proteobacteria;c__Gammaproteobacteria;o__Enterobacteriales;f__Enterobacteriaceae;g__unclassified_Enterobacteriaceae;s__unclassified_Enterobacteriaceae	0.9999919452010795
ASV_973	d__Bacteria;p__Proteobacteria;c__Alphaproteobacteria;o__Sphingomonadales;f__Sphingomonadaceae;g__Altererythrobacter;s__unclassified_Altererythrobacter	0.8407504801106725
ASV_974	d__Bacteria;p__Actinobacteria;c__Actinobacteria;o__Corynebacteriales;f__Corynebacteriaceae;g__Corynebacterium_1;s__Corynebacterium_doosanense	0.9981823395809956
ASV_975	d__Bacteria;p__Proteobacteria;c__Gammaproteobacteria;o__Betaproteobacteriales;f__Burkholderiaceae;g__unclassified_Burkholderiaceae;s__unclassified_Burkholderiaceae	0.8415905666031748
ASV_976	d__Bacteria;p__Proteobacteria;c__Gammaproteobacteria;o__Pseudomonadales;f__Pseudomonadaceae;g__Pseudomonas;s__unclassified_Pseudomonas	0.999616165252504
ASV_977	d__Bacteria;p__Proteobacteria;c__Gammaproteobacteria;o__Betaproteobacteriales;f__Burkholderiaceae;g__unclassified_Burkholderiaceae;s__unclassified_Burkholderiaceae	0.9650752315312512
ASV_978	d__Bacteria;p__Bacteroidetes;c__Bacteroidia;o__Sphingobacteriales;f__Sphingobacteriaceae;g__Sphingobacterium;s__unclassified_Sphingobacterium	0.9788068681675846
ASV_979	d__Bacteria;p__Firmicutes;c__Bacilli;o__Bacillales;f__Staphylococcaceae;g__Staphylococcus;s__unclassified_Staphylococcus	0.9888985715517117
ASV_980	d__Bacteria;p__Actinobacteria;c__Actinobacteria;o__Frankiales;f__Geodermatophilaceae;g__Blastococcus;s__unclassified_Blastococcus	0.9833069126789736
ASV_981	d__Bacteria;p__Firmicutes;c__Bacilli;o__Bacillales;f__Bacillaceae;g__Bacillus;s__unclassified_Bacillus	0.932178808658019
ASV_982	d__Bacteria;p__Proteobacteria;c__Alphaproteobacteria;o__Rickettsiales;f__Mitochondria;g__Mitochondria;s__Triticum_aestivum	0.7912771957117263
ASV_983	d__Bacteria;p__Proteobacteria;c__Alphaproteobacteria;o__Caulobacterales;f__Caulobacteraceae;g__unclassified_Caulobacteraceae;s__unclassified_Caulobacteraceae	0.9532135376061774
ASV_984	d__Bacteria;p__Proteobacteria;c__Gammaproteobacteria;o__Pseudomonadales;f__Pseudomonadaceae;g__Pseudomonas;s__unclassified_Pseudomonas	0.7775862711943359
ASV_985	d__Bacteria;p__Actinobacteria;c__Actinobacteria;o__Corynebacteriales;f__Corynebacteriaceae;g__Corynebacterium_1;s__unclassified_Corynebacterium_1	0.7298880994136661
ASV_986	d__Bacteria;p__Firmicutes;c__Bacilli;o__Bacillales;f__Staphylococcaceae;g__Staphylococcus;s__unclassified_Staphylococcus	0.9931398117889548
ASV_987	d__Bacteria;p__Firmicutes;c__Bacilli;o__Lactobacillales;f__Lactobacillaceae;g__Lactobacillus;s__unclassified_Lactobacillus	0.9978601334358492
ASV_988	d__Bacteria;p__Firmicutes;c__Bacilli;o__Bacillales;f__Family_XII;g__Exiguobacterium;s__Exiguobacterium_artemiae	0.7510888249380471
ASV_989	d__Bacteria;p__Proteobacteria;c__Gammaproteobacteria;o__Betaproteobacteriales;f__Rhodocyclaceae;g__Zoogloea;s__unclassified_Zoogloea	0.9999998053447521
ASV_990	d__Bacteria;p__Proteobacteria;c__Gammaproteobacteria;o__Betaproteobacteriales;f__Burkholderiaceae;g__unclassified_Burkholderiaceae;s__unclassified_Burkholderiaceae	0.9888515754073937
ASV_991	d__Bacteria;p__Actinobacteria;c__Actinobacteria;o__Corynebacteriales;f__Nocardiaceae;g__Gordonia;s__unclassified_Gordonia	0.997182558760884
ASV_992	d__Bacteria;p__Firmicutes;c__Bacilli;o__unclassified_Bacilli;f__unclassified_Bacilli;g__unclassified_Bacilli;s__unclassified_Bacilli	0.9999897724308021
ASV_993	d__Bacteria;p__Firmicutes;c__Bacilli;o__Lactobacillales;f__Lactobacillaceae;g__Lactobacillus;s__unclassified_Lactobacillus	0.9999997788565529
ASV_994	d__Bacteria;p__Firmicutes;c__Bacilli;o__Bacillales;f__Planococcaceae;g__unclassified_Planococcaceae;s__unclassified_Planococcaceae	0.9999714643378294
ASV_995	d__Bacteria;p__Firmicutes;c__Bacilli;o__Lactobacillales;f__Leuconostocaceae;g__Weissella;s__uncultured_Lactobacillus	0.997957563745361
ASV_996	d__Bacteria;p__Firmicutes;c__Bacilli;o__Bacillales;f__Planococcaceae;g__unclassified_Planococcaceae;s__unclassified_Planococcaceae	0.8975208471978495
ASV_997	d__Bacteria;p__Firmicutes;c__Bacilli;o__Lactobacillales;f__Lactobacillaceae;g__Lactobacillus;s__unclassified_Lactobacillus	0.9301746911048847
ASV_998	d__Bacteria;p__Proteobacteria;c__Gammaproteobacteria;o__Enterobacteriales;f__Enterobacteriaceae;g__unclassified_Enterobacteriaceae;s__unclassified_Enterobacteriaceae	0.9999959596557964
ASV_999	d__Bacteria;p__Firmicutes;c__Bacilli;o__Bacillales;f__Bacillaceae;g__Bacillus;s__unclassified_Bacillus	0.9072098436422474
ASV_1000	d__Bacteria;p__Proteobacteria;c__Gammaproteobacteria;o__Pseudomonadales;f__Moraxellaceae;g__Acinetobacter;s__unclassified_Acinetobacter	0.9999998637067736
ASV_1001	d__Bacteria;p__Proteobacteria;c__Gammaproteobacteria;o__Enterobacteriales;f__Enterobacteriaceae;g__unclassified_Enterobacteriaceae;s__unclassified_Enterobacteriaceae	0.9999987321816363
ASV_1002	d__Bacteria;p__Firmicutes;c__Bacilli;o__Lactobacillales;f__Lactobacillaceae;g__Lactobacillus;s__Lactobacillus_graminis	0.76631760306837
ASV_1003	d__Bacteria;p__Proteobacteria;c__Alphaproteobacteria;o__Rhodobacterales;f__Rhodobacteraceae;g__unclassified_Rhodobacteraceae;s__unclassified_Rhodobacteraceae	0.9072457693068979
ASV_1004	d__Bacteria;p__Bacteroidetes;c__Bacteroidia;o__Chitinophagales;f__Saprospiraceae;g__unclassified_Saprospiraceae;s__unclassified_Saprospiraceae	0.9997818738078544
ASV_1005	d__Bacteria;p__Proteobacteria;c__Gammaproteobacteria;o__Enterobacteriales;f__Enterobacteriaceae;g__unclassified_Enterobacteriaceae;s__unclassified_Enterobacteriaceae	0.999999769525303
ASV_1006	d__Bacteria;p__Proteobacteria;c__unclassified_Proteobacteria;o__unclassified_Proteobacteria;f__unclassified_Proteobacteria;g__unclassified_Proteobacteria;s__unclassified_Proteobacteria	0.9999999944418714
ASV_1007	d__Bacteria;p__Proteobacteria;c__Gammaproteobacteria;o__Xanthomonadales;f__Xanthomonadaceae;g__Stenotrophomonas;s__unclassified_Stenotrophomonas	0.8627145396669486
ASV_1008	d__Bacteria;p__Firmicutes;c__Bacilli;o__Bacillales;f__Bacillaceae;g__Bacillus;s__unidentified_Hailaer	0.9299407125397946
ASV_1009	d__Bacteria;p__Firmicutes;c__Bacilli;o__Lactobacillales;f__Enterococcaceae;g__Enterococcus;s__unclassified_Enterococcus	0.9994273154527413
ASV_1010	d__Bacteria;p__Proteobacteria;c__Gammaproteobacteria;o__Pseudomonadales;f__Pseudomonadaceae;g__Pseudomonas;s__unclassified_Pseudomonas	0.9684605764003067
ASV_1011	d__Bacteria;p__Firmicutes;c__Bacilli;o__Lactobacillales;f__Lactobacillaceae;g__Lactobacillus;s__unclassified_Lactobacillus	0.9997152604461796
ASV_1012	d__Bacteria;p__Firmicutes;c__Bacilli;o__Bacillales;f__Staphylococcaceae;g__Staphylococcus;s__unclassified_Staphylococcus	0.9690800471602901
ASV_1013	d__Bacteria;p__Firmicutes;c__Bacilli;o__Bacillales;f__unclassified_Bacillales;g__unclassified_Bacillales;s__unclassified_Bacillales	0.9628489503530119
ASV_1014	d__Bacteria;p__Firmicutes;c__Clostridia;o__Clostridiales;f__Lachnospiraceae;g__Blautia;s__unclassified_Blautia	0.9998017836210303
ASV_1015	d__Bacteria;p__Actinobacteria;c__Thermoleophilia;o__Gaiellales;f__uncultured;g__uncultured;s__uncultured_bacterium	0.7987987699273505
ASV_1016	d__Bacteria;p__Proteobacteria;c__Gammaproteobacteria;o__Pseudomonadales;f__Moraxellaceae;g__Acinetobacter;s__unclassified_Acinetobacter	0.9999885651481191
ASV_1017	d__Bacteria;p__Proteobacteria;c__Gammaproteobacteria;o__Xanthomonadales;f__Xanthomonadaceae;g__Stenotrophomonas;s__unclassified_Stenotrophomonas	0.9939201771743931
ASV_1018	d__Bacteria;p__Actinobacteria;c__Actinobacteria;o__unclassified_Actinobacteria;f__unclassified_Actinobacteria;g__unclassified_Actinobacteria;s__unclassified_Actinobacteria	0.9999955138037484
ASV_1019	d__Bacteria;p__Firmicutes;c__Bacilli;o__Bacillales;f__Bacillaceae;g__Bacillus;s__unclassified_Bacillus	0.9744857117591241
ASV_1020	d__Bacteria;p__Firmicutes;c__Bacilli;o__Bacillales;f__Planococcaceae;g__unclassified_Planococcaceae;s__unclassified_Planococcaceae	0.8155266456469996
ASV_1021	d__Bacteria;p__Proteobacteria;c__Gammaproteobacteria;o__Enterobacteriales;f__Enterobacteriaceae;g__unclassified_Enterobacteriaceae;s__unclassified_Enterobacteriaceae	0.998177144701492
ASV_1022	d__Bacteria;p__Proteobacteria;c__Gammaproteobacteria;o__Enterobacteriales;f__Enterobacteriaceae;g__unclassified_Enterobacteriaceae;s__unclassified_Enterobacteriaceae	0.9589471743360475
ASV_1023	d__Bacteria;p__Proteobacteria;c__Gammaproteobacteria;o__Enterobacteriales;f__Enterobacteriaceae;g__unclassified_Enterobacteriaceae;s__unclassified_Enterobacteriaceae	0.9994071671620224
ASV_1024	d__Bacteria;p__Cyanobacteria;c__Oxyphotobacteria;o__Chloroplast;f__Chloroplast;g__Chloroplast;s__unclassified_Chloroplast	0.9999999999999483
ASV_1025	d__Bacteria;p__Proteobacteria;c__Deltaproteobacteria;o__Desulfuromonadales;f__Geobacteraceae;g__Geobacter;s__uncultured_delta	0.882734820052601
ASV_1026	d__Bacteria;p__Bacteroidetes;c__Bacteroidia;o__Flavobacteriales;f__Weeksellaceae;g__Chryseobacterium;s__unclassified_Chryseobacterium	0.902648347467275
ASV_1027	d__Bacteria;p__Bacteroidetes;c__Bacteroidia;o__Flavobacteriales;f__Flavobacteriaceae;g__Flavobacterium;s__Flavobacterium_cucumis	0.8454695043096844
ASV_1028	d__Bacteria;p__Proteobacteria;c__Gammaproteobacteria;o__Betaproteobacteriales;f__Burkholderiaceae;g__unclassified_Burkholderiaceae;s__unclassified_Burkholderiaceae	0.9999998990951122
ASV_1029	d__Bacteria;p__Proteobacteria;c__Gammaproteobacteria;o__Enterobacteriales;f__Enterobacteriaceae;g__Pantoea;s__unclassified_Pantoea	0.7352034970251037
ASV_1030	d__Bacteria;p__Proteobacteria;c__Alphaproteobacteria;o__Caulobacterales;f__Caulobacteraceae;g__Caulobacter;s__unclassified_Caulobacter	0.9553507990106923
ASV_1031	d__Bacteria;p__Proteobacteria;c__Gammaproteobacteria;o__Enterobacteriales;f__Enterobacteriaceae;g__unclassified_Enterobacteriaceae;s__unclassified_Enterobacteriaceae	0.9388321296069488
ASV_1032	d__Bacteria;p__Firmicutes;c__Bacilli;o__Bacillales;f__Family_XII;g__Exiguobacterium;s__unclassified_Exiguobacterium	0.9886812825553299
ASV_1033	d__Bacteria;p__Dadabacteria;c__Dadabacteriia;o__Dadabacteriales;f__Dadabacteriales;g__Dadabacteriales;s__uncultured_soil	0.8195070920559684
ASV_1034	d__Bacteria;p__Proteobacteria;c__Gammaproteobacteria;o__Betaproteobacteriales;f__Chromobacteriaceae;g__Vogesella;s__unclassified_Vogesella	0.9994152121873208
ASV_1035	d__Bacteria;p__Bacteroidetes;c__Bacteroidia;o__Flavobacteriales;f__Flavobacteriaceae;g__Flavobacterium;s__unclassified_Flavobacterium	0.9949602008175324
ASV_1036	d__Bacteria;p__Firmicutes;c__Bacilli;o__Lactobacillales;f__Lactobacillaceae;g__Lactobacillus;s__Lactobacillus_sanfranciscensis	0.9999891490486554
ASV_1037	d__Bacteria;p__Proteobacteria;c__Gammaproteobacteria;o__Enterobacteriales;f__Enterobacteriaceae;g__unclassified_Enterobacteriaceae;s__unclassified_Enterobacteriaceae	0.9999547725718227
ASV_1038	d__Bacteria;p__Firmicutes;c__Bacilli;o__Lactobacillales;f__unclassified_Lactobacillales;g__unclassified_Lactobacillales;s__unclassified_Lactobacillales	0.9971029985415444
ASV_1039	d__Bacteria;p__Firmicutes;c__Bacilli;o__Lactobacillales;f__Lactobacillaceae;g__Lactobacillus;s__unclassified_Lactobacillus	0.9993345503721204
ASV_1040	d__Bacteria;p__Bacteroidetes;c__Bacteroidia;o__Flavobacteriales;f__Weeksellaceae;g__Chryseobacterium;s__unclassified_Chryseobacterium	0.9999997051393618
ASV_1041	d__Bacteria;p__Actinobacteria;c__Actinobacteria;o__Streptomycetales;f__Streptomycetaceae;g__Streptomyces;s__unclassified_Streptomyces	0.95645915452051
ASV_1042	d__Bacteria;p__Actinobacteria;c__Actinobacteria;o__Micrococcales;f__Microbacteriaceae;g__Agromyces;s__unclassified_Agromyces	0.7978207955319608
ASV_1043	d__Bacteria;p__Proteobacteria;c__Gammaproteobacteria;o__Enterobacteriales;f__Enterobacteriaceae;g__unclassified_Enterobacteriaceae;s__unclassified_Enterobacteriaceae	0.9979068909901572
ASV_1044	d__Bacteria;p__Actinobacteria;c__Actinobacteria;o__Corynebacteriales;f__Corynebacteriaceae;g__Corynebacterium_1;s__Corynebacterium_casei	0.8465373275362688
ASV_1045	d__Bacteria;p__Proteobacteria;c__Alphaproteobacteria;o__Rhizobiales;f__Devosiaceae;g__Devosia;s__Devosia_glacialis	0.8419183951949378
ASV_1046	d__Bacteria;p__Proteobacteria;c__Alphaproteobacteria;o__Azospirillales;f__Azospirillaceae;g__Niveispirillum;s__Candidatus_Azospirillum	0.904719495641935
ASV_1047	d__Bacteria;p__Firmicutes;c__Bacilli;o__Lactobacillales;f__Lactobacillaceae;g__Lactobacillus;s__uncultured_bacterium	0.7879331088982261
ASV_1048	d__Bacteria;p__Proteobacteria;c__Gammaproteobacteria;o__Pseudomonadales;f__unclassified_Pseudomonadales;g__unclassified_Pseudomonadales;s__unclassified_Pseudomonadales	0.8859018462263099
ASV_1049	d__Bacteria;p__Actinobacteria;c__Actinobacteria;o__Corynebacteriales;f__Corynebacteriaceae;g__Corynebacterium_1;s__Corynebacterium_suicordis	0.9407461829923098
ASV_1050	d__Bacteria;p__Bacteroidetes;c__Bacteroidia;o__Sphingobacteriales;f__Sphingobacteriaceae;g__Sphingobacterium;s__unclassified_Sphingobacterium	0.9998987718469317
ASV_1051	d__Bacteria;p__Firmicutes;c__Bacilli;o__Lactobacillales;f__Enterococcaceae;g__Enterococcus;s__unclassified_Enterococcus	0.9923405492912681
ASV_1052	d__Bacteria;p__Actinobacteria;c__Actinobacteria;o__Propionibacteriales;f__Nocardioidaceae;g__Nocardioides;s__unclassified_Nocardioides	0.9354886097523439
ASV_1053	d__Bacteria;p__Firmicutes;c__Bacilli;o__Lactobacillales;f__Streptococcaceae;g__Lactococcus;s__unclassified_Lactococcus	0.9999693928620625
ASV_1054	d__Bacteria;p__Proteobacteria;c__Gammaproteobacteria;o__Betaproteobacteriales;f__Burkholderiaceae;g__uncultured;s__Acidovorax_sp.	0.977935001130849
ASV_1055	d__Bacteria;p__Firmicutes;c__Bacilli;o__Bacillales;f__Staphylococcaceae;g__Staphylococcus;s__unclassified_Staphylococcus	0.8060613946558993
ASV_1056	d__Bacteria;p__Firmicutes;c__Bacilli;o__Lactobacillales;f__Leuconostocaceae;g__Weissella;s__Weissella_fabaria	0.8956346644739288
ASV_1057	d__Bacteria;p__Firmicutes;c__Bacilli;o__Lactobacillales;f__Enterococcaceae;g__Enterococcus;s__unclassified_Enterococcus	0.991258655626475
ASV_1058	d__Bacteria;p__Firmicutes;c__Bacilli;o__Bacillales;f__Planococcaceae;g__unclassified_Planococcaceae;s__unclassified_Planococcaceae	0.8642097514162674
ASV_1059	d__Bacteria;p__Actinobacteria;c__Actinobacteria;o__Micrococcales;f__Dermacoccaceae;g__unclassified_Dermacoccaceae;s__unclassified_Dermacoccaceae	0.9956740669797637
ASV_1060	d__Bacteria;p__Actinobacteria;c__Actinobacteria;o__Streptomycetales;f__Streptomycetaceae;g__Streptomyces;s__unclassified_Streptomyces	0.9831396334494183
ASV_1061	d__Bacteria;p__Firmicutes;c__Bacilli;o__Lactobacillales;f__Lactobacillaceae;g__Lactobacillus;s__Lactobacillus_similis	0.7810981307871946
ASV_1062	d__Bacteria;p__Actinobacteria;c__Actinobacteria;o__Micrococcales;f__Brevibacteriaceae;g__Brevibacterium;s__unclassified_Brevibacterium	0.9999599856622214
ASV_1063	d__Bacteria;p__Bacteroidetes;c__Bacteroidia;o__Flavobacteriales;f__Weeksellaceae;g__Chryseobacterium;s__unclassified_Chryseobacterium	0.9996904239030716
ASV_1064	d__Bacteria;p__Proteobacteria;c__Gammaproteobacteria;o__Pseudomonadales;f__Pseudomonadaceae;g__Pseudomonas;s__Pseudomonas_balearica	0.9693264120061331
ASV_1065	d__Bacteria;p__Proteobacteria;c__Gammaproteobacteria;o__Enterobacteriales;f__Enterobacteriaceae;g__unclassified_Enterobacteriaceae;s__unclassified_Enterobacteriaceae	0.9998897434397193
ASV_1066	d__Bacteria;p__Proteobacteria;c__Gammaproteobacteria;o__Pseudomonadales;f__Pseudomonadaceae;g__Pseudomonas;s__unclassified_Pseudomonas	0.9784340964359973
ASV_1067	d__Bacteria;p__Proteobacteria;c__Gammaproteobacteria;o__Pseudomonadales;f__Pseudomonadaceae;g__Pseudomonas;s__Ceuthophilus_sp.	0.9996253614792441
ASV_1068	d__Bacteria;p__unclassified_Bacteria;c__unclassified_Bacteria;o__unclassified_Bacteria;f__unclassified_Bacteria;g__unclassified_Bacteria;s__unclassified_Bacteria	0.999999999999935
ASV_1069	d__Bacteria;p__Actinobacteria;c__Actinobacteria;o__Streptomycetales;f__Streptomycetaceae;g__Streptomyces;s__unclassified_Streptomyces	0.9756441566939551
ASV_1070	d__Bacteria;p__Proteobacteria;c__Gammaproteobacteria;o__Betaproteobacteriales;f__Burkholderiaceae;g__Noviherbaspirillum;s__unclassified_Noviherbaspirillum	0.829260969764986
ASV_1071	d__Bacteria;p__Proteobacteria;c__Gammaproteobacteria;o__unclassified_Gammaproteobacteria;f__unclassified_Gammaproteobacteria;g__unclassified_Gammaproteobacteria;s__unclassified_Gammaproteobacteria	0.9996456065288856
ASV_1072	d__Bacteria;p__Firmicutes;c__Bacilli;o__Lactobacillales;f__Lactobacillaceae;g__Pediococcus;s__unclassified_Pediococcus	0.9999930154868848
ASV_1073	d__Bacteria;p__Proteobacteria;c__Gammaproteobacteria;o__Enterobacteriales;f__Enterobacteriaceae;g__unclassified_Enterobacteriaceae;s__unclassified_Enterobacteriaceae	0.9999838795012497
ASV_1074	d__Bacteria;p__Proteobacteria;c__Gammaproteobacteria;o__Betaproteobacteriales;f__Burkholderiaceae;g__Aquabacterium;s__unclassified_Aquabacterium	0.977823185007537
ASV_1075	d__Bacteria;p__Proteobacteria;c__Alphaproteobacteria;o__Sphingomonadales;f__Sphingomonadaceae;g__Sphingomonas;s__unclassified_Sphingomonas	0.9993177082024037
ASV_1076	d__Bacteria;p__Proteobacteria;c__Gammaproteobacteria;o__Betaproteobacteriales;f__Rhodocyclaceae;g__unclassified_Rhodocyclaceae;s__unclassified_Rhodocyclaceae	0.8538145715128944
ASV_1077	d__Bacteria;p__Proteobacteria;c__Gammaproteobacteria;o__Pseudomonadales;f__Pseudomonadaceae;g__Pseudomonas;s__unclassified_Pseudomonas	0.9774344448267923
ASV_1078	d__Bacteria;p__Deinococcus-Thermus;c__Deinococci;o__Deinococcales;f__Deinococcaceae;g__Deinococcus;s__Deinococcus_daejeonensis	0.9533126292524976
ASV_1079	d__Bacteria;p__Actinobacteria;c__Actinobacteria;o__Micrococcales;f__Dermacoccaceae;g__unclassified_Dermacoccaceae;s__unclassified_Dermacoccaceae	0.9989009450874445
ASV_1080	d__Bacteria;p__Firmicutes;c__Clostridia;o__Clostridiales;f__Lachnospiraceae;g__Lachnospiraceae_NK4A136_group;s__unclassified_Lachnospiraceae_NK4A136_group	0.8758534012290833
ASV_1081	d__Bacteria;p__Firmicutes;c__Negativicutes;o__Selenomonadales;f__Veillonellaceae;g__Megamonas;s__unclassified_Megamonas	0.9821366575736565
ASV_1082	d__Bacteria;p__Actinobacteria;c__Actinobacteria;o__Corynebacteriales;f__Corynebacteriaceae;g__Corynebacterium_1;s__unclassified_Corynebacterium_1	0.9888823769007179
ASV_1083	d__Bacteria;p__Proteobacteria;c__Gammaproteobacteria;o__Enterobacteriales;f__Enterobacteriaceae;g__Pantoea;s__unclassified_Pantoea	0.9552559846741507
ASV_1084	d__Bacteria;p__Proteobacteria;c__unclassified_Proteobacteria;o__unclassified_Proteobacteria;f__unclassified_Proteobacteria;g__unclassified_Proteobacteria;s__unclassified_Proteobacteria	0.9999999352258356
ASV_1085	d__Bacteria;p__Proteobacteria;c__Alphaproteobacteria;o__Caulobacterales;f__Hyphomonadaceae;g__Hirschia;s__metagenome	0.8328356791413123
ASV_1086	d__Bacteria;p__Proteobacteria;c__Gammaproteobacteria;o__Betaproteobacteriales;f__Nitrosomonadaceae;g__Ellin6067;s__unclassified_Ellin6067	0.7584852848551218
ASV_1087	d__Bacteria;p__Firmicutes;c__Bacilli;o__Lactobacillales;f__unclassified_Lactobacillales;g__unclassified_Lactobacillales;s__unclassified_Lactobacillales	0.716688104192727
ASV_1088	d__Bacteria;p__Proteobacteria;c__Gammaproteobacteria;o__Betaproteobacteriales;f__Burkholderiaceae;g__unclassified_Burkholderiaceae;s__unclassified_Burkholderiaceae	0.9932957204888961
ASV_1089	d__Bacteria;p__Proteobacteria;c__Gammaproteobacteria;o__Enterobacteriales;f__Enterobacteriaceae;g__unclassified_Enterobacteriaceae;s__unclassified_Enterobacteriaceae	0.9947448184466928
ASV_1090	d__Bacteria;p__Proteobacteria;c__Gammaproteobacteria;o__Pseudomonadales;f__Pseudomonadaceae;g__Pseudomonas;s__unclassified_Pseudomonas	0.995476673798864
ASV_1091	d__Bacteria;p__Firmicutes;c__Bacilli;o__Lactobacillales;f__Lactobacillaceae;g__Lactobacillus;s__unclassified_Lactobacillus	0.9687350793297822
ASV_1092	d__Bacteria;p__Proteobacteria;c__Gammaproteobacteria;o__Pseudomonadales;f__Pseudomonadaceae;g__Pseudomonas;s__unclassified_Pseudomonas	0.9876723627252246
ASV_1093	d__Bacteria;p__Proteobacteria;c__Gammaproteobacteria;o__Enterobacteriales;f__Enterobacteriaceae;g__unclassified_Enterobacteriaceae;s__unclassified_Enterobacteriaceae	0.9999991045412833
ASV_1094	d__Bacteria;p__Proteobacteria;c__Gammaproteobacteria;o__Enterobacteriales;f__Enterobacteriaceae;g__unclassified_Enterobacteriaceae;s__unclassified_Enterobacteriaceae	0.9999436261279175
ASV_1095	d__Bacteria;p__Firmicutes;c__Bacilli;o__Lactobacillales;f__Lactobacillaceae;g__Lactobacillus;s__Lactobacillus_fuchuensis	0.7653617275633028
ASV_1096	d__Bacteria;p__Proteobacteria;c__Gammaproteobacteria;o__Betaproteobacteriales;f__Burkholderiaceae;g__Aquabacterium;s__unclassified_Aquabacterium	0.7756901235889174
ASV_1097	d__Bacteria;p__Proteobacteria;c__Gammaproteobacteria;o__Enterobacteriales;f__Enterobacteriaceae;g__unclassified_Enterobacteriaceae;s__unclassified_Enterobacteriaceae	0.999999862802561
ASV_1098	d__Bacteria;p__Proteobacteria;c__Gammaproteobacteria;o__Pseudomonadales;f__Pseudomonadaceae;g__Pseudomonas;s__unclassified_Pseudomonas	0.9996982724506165
ASV_1099	d__Bacteria;p__Actinobacteria;c__Thermoleophilia;o__Solirubrobacterales;f__Solirubrobacteraceae;g__Patulibacter;s__Patulibacter_sp.	0.9999993166898723
ASV_1100	d__Bacteria;p__Firmicutes;c__Bacilli;o__Bacillales;f__Bacillaceae;g__Bacillus;s__unclassified_Bacillus	0.7193569667013023
ASV_1101	d__Bacteria;p__Firmicutes;c__Bacilli;o__Bacillales;f__Planococcaceae;g__unclassified_Planococcaceae;s__unclassified_Planococcaceae	0.8786419398085874
ASV_1102	d__Bacteria;p__Gemmatimonadetes;c__Gemmatimonadetes;o__Gemmatimonadales;f__Gemmatimonadaceae;g__uncultured;s__uncultured_Gemmatimonadales	0.8882033837583074
ASV_1103	d__Bacteria;p__Bacteroidetes;c__Bacteroidia;o__Flavobacteriales;f__Weeksellaceae;g__Chryseobacterium;s__unclassified_Chryseobacterium	0.9958780312727042
ASV_1104	d__Bacteria;p__Firmicutes;c__Bacilli;o__Lactobacillales;f__Lactobacillaceae;g__Lactobacillus;s__unclassified_Lactobacillus	0.9839807072617357
ASV_1105	d__Bacteria;p__Proteobacteria;c__Gammaproteobacteria;o__Pseudomonadales;f__Pseudomonadaceae;g__Pseudomonas;s__unclassified_Pseudomonas	0.9999392163410875
ASV_1106	d__Bacteria;p__Actinobacteria;c__Actinobacteria;o__Corynebacteriales;f__Corynebacteriaceae;g__Corynebacterium_1;s__unclassified_Corynebacterium_1	0.8113657416358636
ASV_1107	d__Bacteria;p__Firmicutes;c__Bacilli;o__Bacillales;f__Staphylococcaceae;g__Staphylococcus;s__unclassified_Staphylococcus	0.9949050920773177
ASV_1108	d__Bacteria;p__Actinobacteria;c__Actinobacteria;o__Micrococcales;f__Microbacteriaceae;g__Microbacterium;s__unclassified_Microbacterium	0.9494840739066017
ASV_1109	d__Bacteria;p__Proteobacteria;c__Alphaproteobacteria;o__Rhodobacterales;f__Rhodobacteraceae;g__uncultured;s__uncultured_Rhodobacter	0.9590711925073537
ASV_1110	d__Bacteria;p__Firmicutes;c__Bacilli;o__Bacillales;f__Bacillaceae;g__Bacillus;s__unclassified_Bacillus	0.9191738433957746
ASV_1111	d__Bacteria;p__Actinobacteria;c__Actinobacteria;o__Micrococcales;f__Microbacteriaceae;g__Leucobacter;s__Leucobacter_holotrichiae	0.8372857827002065
ASV_1112	d__Bacteria;p__Proteobacteria;c__Alphaproteobacteria;o__Caulobacterales;f__Caulobacteraceae;g__Brevundimonas;s__unclassified_Brevundimonas	0.974487844736682
ASV_1113	d__Bacteria;p__Proteobacteria;c__Gammaproteobacteria;o__Enterobacteriales;f__Enterobacteriaceae;g__unclassified_Enterobacteriaceae;s__unclassified_Enterobacteriaceae	0.9999998907016519
ASV_1114	d__Bacteria;p__Actinobacteria;c__Actinobacteria;o__Pseudonocardiales;f__Pseudonocardiaceae;g__Saccharopolyspora;s__Saccharopolyspora_rectivirgula	0.9993207297368849
ASV_1115	d__Bacteria;p__Proteobacteria;c__Gammaproteobacteria;o__Pseudomonadales;f__Moraxellaceae;g__Psychrobacter;s__Bacillus_sp.	0.7833691093930274
ASV_1116	d__Bacteria;p__Proteobacteria;c__Gammaproteobacteria;o__Aeromonadales;f__Aeromonadaceae;g__Aeromonas;s__unclassified_Aeromonas	0.975917812926998
ASV_1117	d__Bacteria;p__Firmicutes;c__Bacilli;o__Lactobacillales;f__Lactobacillaceae;g__Lactobacillus;s__unclassified_Lactobacillus	0.9995737212542584
ASV_1118	d__Bacteria;p__Cyanobacteria;c__Oxyphotobacteria;o__Chloroplast;f__Chloroplast;g__Chloroplast;s__unclassified_Chloroplast	0.999999999995851
ASV_1119	d__Bacteria;p__Proteobacteria;c__Gammaproteobacteria;o__Enterobacteriales;f__Enterobacteriaceae;g__unclassified_Enterobacteriaceae;s__unclassified_Enterobacteriaceae	0.9999478140589908
ASV_1120	d__Bacteria;p__Bacteroidetes;c__Bacteroidia;o__Sphingobacteriales;f__Sphingobacteriaceae;g__Pedobacter;s__unclassified_Pedobacter	0.9995445235818636
ASV_1121	d__Bacteria;p__Proteobacteria;c__Gammaproteobacteria;o__Enterobacteriales;f__Enterobacteriaceae;g__Pantoea;s__unclassified_Pantoea	0.8387333515174961
ASV_1122	d__Bacteria;p__Proteobacteria;c__Gammaproteobacteria;o__Enterobacteriales;f__Enterobacteriaceae;g__unclassified_Enterobacteriaceae;s__unclassified_Enterobacteriaceae	0.9999946096820446
ASV_1123	d__Bacteria;p__Actinobacteria;c__Actinobacteria;o__Micrococcales;f__unclassified_Micrococcales;g__unclassified_Micrococcales;s__unclassified_Micrococcales	0.9997596487766703
ASV_1124	d__Bacteria;p__Bacteroidetes;c__Bacteroidia;o__Flavobacteriales;f__Weeksellaceae;g__uncultured;s__Flavobacteriaceae_bacterium	0.7699347693594722
ASV_1125	d__Bacteria;p__Proteobacteria;c__Alphaproteobacteria;o__Rhizobiales;f__Rhizobiaceae;g__Allorhizobium-Neorhizobium-Pararhizobium-Rhizobium;s__unclassified_Allorhizobium-Neorhizobium-Pararhizobium-Rhizobium	0.9968841633301324
ASV_1126	d__Bacteria;p__Firmicutes;c__Bacilli;o__Lactobacillales;f__Streptococcaceae;g__Lactococcus;s__unclassified_Lactococcus	0.9999821619007152
ASV_1127	d__Bacteria;p__Bacteroidetes;c__Bacteroidia;o__Flavobacteriales;f__Flavobacteriaceae;g__Flavobacterium;s__unclassified_Flavobacterium	0.9999973110076384
ASV_1128	d__Bacteria;p__Proteobacteria;c__Gammaproteobacteria;o__Betaproteobacteriales;f__Burkholderiaceae;g__unclassified_Burkholderiaceae;s__unclassified_Burkholderiaceae	0.9999999990663877
ASV_1129	d__Bacteria;p__Actinobacteria;c__Actinobacteria;o__Streptomycetales;f__Streptomycetaceae;g__Streptomyces;s__unclassified_Streptomyces	0.926688843594387
ASV_1130	d__Bacteria;p__Proteobacteria;c__Gammaproteobacteria;o__Betaproteobacteriales;f__Burkholderiaceae;g__unclassified_Burkholderiaceae;s__unclassified_Burkholderiaceae	0.7779987241656137
ASV_1131	d__Bacteria;p__Proteobacteria;c__Gammaproteobacteria;o__Betaproteobacteriales;f__Burkholderiaceae;g__Massilia;s__unclassified_Massilia	0.9916113912077559
ASV_1132	d__Bacteria;p__Proteobacteria;c__Gammaproteobacteria;o__Enterobacteriales;f__Enterobacteriaceae;g__unclassified_Enterobacteriaceae;s__unclassified_Enterobacteriaceae	0.9999127379766272
ASV_1133	d__Bacteria;p__Proteobacteria;c__Gammaproteobacteria;o__Enterobacteriales;f__Enterobacteriaceae;g__Buttiauxella;s__unidentified_marine	0.9964632796923709
ASV_1134	d__Bacteria;p__Actinobacteria;c__Actinobacteria;o__Pseudonocardiales;f__Pseudonocardiaceae;g__Prauserella;s__uncultured_bacterium	0.8195176269410793
ASV_1135	d__Bacteria;p__Proteobacteria;c__Gammaproteobacteria;o__Pseudomonadales;f__Pseudomonadaceae;g__Pseudomonas;s__BTEX-degrading_bacterium	0.7589216796341668
ASV_1136	d__Bacteria;p__Firmicutes;c__Bacilli;o__Lactobacillales;f__Streptococcaceae;g__Lactococcus;s__unclassified_Lactococcus	0.997235375290911
ASV_1137	d__Bacteria;p__Proteobacteria;c__Gammaproteobacteria;o__Enterobacteriales;f__Enterobacteriaceae;g__unclassified_Enterobacteriaceae;s__unclassified_Enterobacteriaceae	0.9999677721287684
ASV_1138	d__Bacteria;p__Bacteroidetes;c__Bacteroidia;o__Flavobacteriales;f__Flavobacteriaceae;g__Flavobacterium;s__unclassified_Flavobacterium	0.999998907539194
ASV_1139	d__Bacteria;p__Actinobacteria;c__Actinobacteria;o__Micrococcales;f__Brevibacteriaceae;g__Brevibacterium;s__Brevibacterium_samyangense	0.8302579266935913
ASV_1140	d__Bacteria;p__Bacteroidetes;c__Bacteroidia;o__Flavobacteriales;f__Weeksellaceae;g__Chryseobacterium;s__unclassified_Chryseobacterium	0.9999999929202809
ASV_1141	d__Bacteria;p__Proteobacteria;c__Gammaproteobacteria;o__Enterobacteriales;f__Enterobacteriaceae;g__unclassified_Enterobacteriaceae;s__unclassified_Enterobacteriaceae	0.9608235521219063
ASV_1142	d__Bacteria;p__Firmicutes;c__Clostridia;o__Clostridiales;f__Ruminococcaceae;g__Ruminococcaceae_UCG-005;s__uncultured_Ruminococcaceae	0.8784893745872471
ASV_1143	d__Bacteria;p__Bacteroidetes;c__Bacteroidia;o__Flavobacteriales;f__Flavobacteriaceae;g__Flavobacterium;s__unclassified_Flavobacterium	0.9999978754134798
ASV_1144	d__Bacteria;p__Proteobacteria;c__Gammaproteobacteria;o__Enterobacteriales;f__Enterobacteriaceae;g__unclassified_Enterobacteriaceae;s__unclassified_Enterobacteriaceae	0.9999997765670204
ASV_1145	d__Bacteria;p__Firmicutes;c__Bacilli;o__Lactobacillales;f__Lactobacillaceae;g__Lactobacillus;s__unclassified_Lactobacillus	0.8702099887438772
ASV_1146	d__Bacteria;p__Firmicutes;c__Bacilli;o__Lactobacillales;f__Aerococcaceae;g__unclassified_Aerococcaceae;s__unclassified_Aerococcaceae	0.999989892295808
ASV_1147	d__Bacteria;p__Proteobacteria;c__Gammaproteobacteria;o__unclassified_Gammaproteobacteria;f__unclassified_Gammaproteobacteria;g__unclassified_Gammaproteobacteria;s__unclassified_Gammaproteobacteria	0.9993100414402704
ASV_1148	d__Bacteria;p__Proteobacteria;c__Gammaproteobacteria;o__Betaproteobacteriales;f__Rhodocyclaceae;g__Zoogloea;s__unclassified_Zoogloea	0.9492371542373269
ASV_1149	d__Bacteria;p__Proteobacteria;c__Gammaproteobacteria;o__Enterobacteriales;f__Enterobacteriaceae;g__unclassified_Enterobacteriaceae;s__unclassified_Enterobacteriaceae	0.9996152384774402
ASV_1150	d__Bacteria;p__Proteobacteria;c__Gammaproteobacteria;o__Enterobacteriales;f__Enterobacteriaceae;g__Pantoea;s__unclassified_Pantoea	0.9144697034319171
ASV_1151	d__Bacteria;p__Firmicutes;c__Bacilli;o__Bacillales;f__Thermoactinomycetaceae;g__Shimazuella;s__unclassified_Shimazuella	0.9067352092928053
ASV_1152	d__Bacteria;p__Firmicutes;c__Bacilli;o__Bacillales;f__Listeriaceae;g__Listeria;s__Listeria_grayi	0.8048219068066668
ASV_1153	d__Bacteria;p__Firmicutes;c__Bacilli;o__Lactobacillales;f__Lactobacillaceae;g__Lactobacillus;s__unclassified_Lactobacillus	0.9999588635357777
ASV_1154	d__Bacteria;p__Firmicutes;c__Bacilli;o__Lactobacillales;f__Lactobacillaceae;g__Lactobacillus;s__unclassified_Lactobacillus	0.9803062706219061
ASV_1155	d__Bacteria;p__Bacteroidetes;c__Bacteroidia;o__Chitinophagales;f__Chitinophagaceae;g__Haoranjiania;s__Haoranjiania_flava	0.7729039011371733
ASV_1156	d__Bacteria;p__Actinobacteria;c__Actinobacteria;o__Micrococcales;f__unclassified_Micrococcales;g__unclassified_Micrococcales;s__unclassified_Micrococcales	0.9988469464466593
ASV_1157	d__Bacteria;p__Bacteroidetes;c__Bacteroidia;o__Cytophagales;f__Hymenobacteraceae;g__Hymenobacter;s__unclassified_Hymenobacter	0.9999999999955415
ASV_1158	d__Bacteria;p__Proteobacteria;c__Gammaproteobacteria;o__Betaproteobacteriales;f__Burkholderiaceae;g__uncultured;s__unclassified_uncultured	0.9615998824718326
ASV_1159	d__Bacteria;p__Firmicutes;c__Bacilli;o__Lactobacillales;f__Lactobacillaceae;g__Lactobacillus;s__Lactobacillus_rossiae	0.9623656568952587
ASV_1160	d__Bacteria;p__Firmicutes;c__Bacilli;o__Bacillales;f__Bacillaceae;g__Bacillus;s__unclassified_Bacillus	0.9924003941742556
ASV_1161	d__Bacteria;p__Proteobacteria;c__Alphaproteobacteria;o__Caulobacterales;f__Caulobacteraceae;g__Brevundimonas;s__unclassified_Brevundimonas	0.7949525452403043
ASV_1162	d__Bacteria;p__Proteobacteria;c__Alphaproteobacteria;o__Rhizobiales;f__Beijerinckiaceae;g__Methylobacterium;s__unclassified_Methylobacterium	0.9999905920788253
ASV_1163	d__Bacteria;p__unclassified_Bacteria;c__unclassified_Bacteria;o__unclassified_Bacteria;f__unclassified_Bacteria;g__unclassified_Bacteria;s__unclassified_Bacteria	0.9999999999999719
ASV_1164	d__Bacteria;p__Actinobacteria;c__Actinobacteria;o__Micrococcales;f__Brevibacteriaceae;g__Brevibacterium;s__unclassified_Brevibacterium	0.9999875520874071
ASV_1165	d__Bacteria;p__Firmicutes;c__Bacilli;o__unclassified_Bacilli;f__unclassified_Bacilli;g__unclassified_Bacilli;s__unclassified_Bacilli	0.9999995185249656
ASV_1166	d__Bacteria;p__Firmicutes;c__Bacilli;o__Lactobacillales;f__Carnobacteriaceae;g__unclassified_Carnobacteriaceae;s__unclassified_Carnobacteriaceae	0.9786102061397414
ASV_1167	d__Bacteria;p__Proteobacteria;c__Gammaproteobacteria;o__Betaproteobacteriales;f__Burkholderiaceae;g__uncultured;s__unclassified_uncultured	0.7384510794757484
ASV_1168	d__Bacteria;p__Firmicutes;c__Bacilli;o__Lactobacillales;f__Streptococcaceae;g__Lactococcus;s__unclassified_Lactococcus	0.9999997140285515
ASV_1169	d__Bacteria;p__Proteobacteria;c__Gammaproteobacteria;o__Enterobacteriales;f__Enterobacteriaceae;g__Escherichia-Shigella;s__uncultured_Pantoea	0.9386096070641833
ASV_1170	d__Bacteria;p__Firmicutes;c__Bacilli;o__Lactobacillales;f__Lactobacillaceae;g__Lactobacillus;s__unclassified_Lactobacillus	0.9361338891633528
ASV_1171	d__Bacteria;p__Proteobacteria;c__Gammaproteobacteria;o__Pseudomonadales;f__Moraxellaceae;g__Acinetobacter;s__unclassified_Acinetobacter	0.999811485838722
ASV_1172	d__Bacteria;p__Bacteroidetes;c__Bacteroidia;o__Flavobacteriales;f__Weeksellaceae;g__Chryseobacterium;s__unclassified_Chryseobacterium	0.9841953652118481
ASV_1173	d__Bacteria;p__Proteobacteria;c__Gammaproteobacteria;o__Betaproteobacteriales;f__Burkholderiaceae;g__Inhella;s__uncultured_beta	0.7215715562878335
ASV_1174	d__Bacteria;p__Firmicutes;c__Bacilli;o__Bacillales;f__Bacillaceae;g__Bacillus;s__unclassified_Bacillus	0.7226046975039399
ASV_1175	d__Bacteria;p__Proteobacteria;c__Gammaproteobacteria;o__Enterobacteriales;f__Enterobacteriaceae;g__unclassified_Enterobacteriaceae;s__unclassified_Enterobacteriaceae	0.999638942974322
ASV_1176	d__Bacteria;p__Proteobacteria;c__Gammaproteobacteria;o__Xanthomonadales;f__Xanthomonadaceae;g__unclassified_Xanthomonadaceae;s__unclassified_Xanthomonadaceae	0.9904427370281944
ASV_1177	d__Bacteria;p__Actinobacteria;c__Actinobacteria;o__unclassified_Actinobacteria;f__unclassified_Actinobacteria;g__unclassified_Actinobacteria;s__unclassified_Actinobacteria	0.9672623030911046
ASV_1178	d__Bacteria;p__Actinobacteria;c__Actinobacteria;o__Micrococcales;f__Micrococcaceae;g__Kocuria;s__unclassified_Kocuria	0.8944772561063515
ASV_1179	d__Bacteria;p__Proteobacteria;c__Gammaproteobacteria;o__Enterobacteriales;f__Enterobacteriaceae;g__unclassified_Enterobacteriaceae;s__unclassified_Enterobacteriaceae	0.9999955152933265
ASV_1180	d__Bacteria;p__Proteobacteria;c__Gammaproteobacteria;o__Pseudomonadales;f__Pseudomonadaceae;g__Pseudomonas;s__unclassified_Pseudomonas	0.9974678188345963
ASV_1181	d__Bacteria;p__Proteobacteria;c__Gammaproteobacteria;o__Pseudomonadales;f__Moraxellaceae;g__Acinetobacter;s__unclassified_Acinetobacter	0.7188784128228018
ASV_1182	d__Bacteria;p__Firmicutes;c__Bacilli;o__Lactobacillales;f__Lactobacillaceae;g__Lactobacillus;s__unclassified_Lactobacillus	0.9707840806287864
ASV_1183	d__Bacteria;p__Proteobacteria;c__Gammaproteobacteria;o__Pseudomonadales;f__Pseudomonadaceae;g__Pseudomonas;s__unclassified_Pseudomonas	0.9624179881847624
ASV_1184	d__Bacteria;p__Proteobacteria;c__Gammaproteobacteria;o__Enterobacteriales;f__Enterobacteriaceae;g__unclassified_Enterobacteriaceae;s__unclassified_Enterobacteriaceae	0.999972564620305
ASV_1185	d__Bacteria;p__Bacteroidetes;c__Bacteroidia;o__Sphingobacteriales;f__Sphingobacteriaceae;g__Olivibacter;s__Olivibacter_sp.	0.9990588995866162
ASV_1186	d__Bacteria;p__Proteobacteria;c__Gammaproteobacteria;o__Betaproteobacteriales;f__Burkholderiaceae;g__unclassified_Burkholderiaceae;s__unclassified_Burkholderiaceae	0.9999999989380017
ASV_1187	d__Bacteria;p__Firmicutes;c__Bacilli;o__Lactobacillales;f__Aerococcaceae;g__Aerococcus;s__uncultured_bacterium	0.9672385861916222
ASV_1188	d__Bacteria;p__Actinobacteria;c__Actinobacteria;o__Pseudonocardiales;f__Pseudonocardiaceae;g__Saccharopolyspora;s__unclassified_Saccharopolyspora	0.9206240886206083
ASV_1189	d__Bacteria;p__Firmicutes;c__Clostridia;o__Clostridiales;f__Lachnospiraceae;g__[Ruminococcus]_gnavus_group;s__unclassified_[Ruminococcus]_gnavus_group	0.9995193817422877
ASV_1190	d__Bacteria;p__Tenericutes;c__Mollicutes;o__Mycoplasmatales;f__Mycoplasmataceae;g__Mycoplasma;s__Mycoplasma_sualvi	0.9999999826108593
ASV_1191	d__Bacteria;p__Firmicutes;c__Bacilli;o__Lactobacillales;f__Aerococcaceae;g__Aerosphaera;s__unclassified_Aerosphaera	0.7284533465411785
ASV_1192	d__Bacteria;p__Actinobacteria;c__Actinobacteria;o__Corynebacteriales;f__Corynebacteriaceae;g__Corynebacterium_1;s__unclassified_Corynebacterium_1	0.9493917627440838
ASV_1193	d__Bacteria;p__unclassified_Bacteria;c__unclassified_Bacteria;o__unclassified_Bacteria;f__unclassified_Bacteria;g__unclassified_Bacteria;s__unclassified_Bacteria	0.9999999999998207
ASV_1194	d__Bacteria;p__Bacteroidetes;c__Bacteroidia;o__Flavobacteriales;f__Weeksellaceae;g__Chryseobacterium;s__unclassified_Chryseobacterium	0.9999972096968412
ASV_1195	d__Bacteria;p__Proteobacteria;c__Gammaproteobacteria;o__Enterobacteriales;f__Enterobacteriaceae;g__unclassified_Enterobacteriaceae;s__unclassified_Enterobacteriaceae	0.9999998631937767
ASV_1196	d__Bacteria;p__Proteobacteria;c__Gammaproteobacteria;o__Enterobacteriales;f__Enterobacteriaceae;g__unclassified_Enterobacteriaceae;s__unclassified_Enterobacteriaceae	0.9992722934476016
ASV_1197	d__Bacteria;p__Actinobacteria;c__Actinobacteria;o__Micrococcales;f__Brevibacteriaceae;g__Brevibacterium;s__unclassified_Brevibacterium	0.9069602423487844
ASV_1198	d__Bacteria;p__Proteobacteria;c__Gammaproteobacteria;o__Betaproteobacteriales;f__Burkholderiaceae;g__unclassified_Burkholderiaceae;s__unclassified_Burkholderiaceae	0.9932333832750427
ASV_1199	d__Bacteria;p__Proteobacteria;c__Alphaproteobacteria;o__Rickettsiales;f__Mitochondria;g__Mitochondria;s__unclassified_Mitochondria	0.9999999999999962
ASV_1200	d__Bacteria;p__Firmicutes;c__Bacilli;o__Lactobacillales;f__Lactobacillaceae;g__Lactobacillus;s__unclassified_Lactobacillus	0.9962108287872773
ASV_1201	d__Bacteria;p__Actinobacteria;c__Actinobacteria;o__Pseudonocardiales;f__Pseudonocardiaceae;g__Pseudonocardiaceae;s__Saccharopolyspora_rectivirgula	0.7826054689120764
ASV_1202	d__Bacteria;p__Proteobacteria;c__Gammaproteobacteria;o__Betaproteobacteriales;f__Burkholderiaceae;g__Curvibacter;s__uncultured_organism	0.9000676339321271
ASV_1203	d__Bacteria;p__Bacteroidetes;c__Bacteroidia;o__unclassified_Bacteroidia;f__unclassified_Bacteroidia;g__unclassified_Bacteroidia;s__unclassified_Bacteroidia	0.9999999986199013
ASV_1204	d__Bacteria;p__Firmicutes;c__Clostridia;o__Clostridiales;f__Lachnospiraceae;g__Blautia;s__unclassified_Blautia	0.9993177930554766
ASV_1205	d__Bacteria;p__Proteobacteria;c__Gammaproteobacteria;o__Pseudomonadales;f__Moraxellaceae;g__Acinetobacter;s__unclassified_Acinetobacter	0.9528148602982343
ASV_1206	d__Bacteria;p__Firmicutes;c__Bacilli;o__Bacillales;f__Staphylococcaceae;g__Staphylococcus;s__unclassified_Staphylococcus	0.8280582182666644
ASV_1207	d__Bacteria;p__Bacteroidetes;c__Bacteroidia;o__Flavobacteriales;f__Weeksellaceae;g__Chryseobacterium;s__unclassified_Chryseobacterium	0.8782276618894852
ASV_1208	d__Bacteria;p__Firmicutes;c__Bacilli;o__Lactobacillales;f__Leuconostocaceae;g__Leuconostoc;s__Leuconostoc_fallax	0.9999815508072621
ASV_1209	d__Bacteria;p__Proteobacteria;c__Gammaproteobacteria;o__Pseudomonadales;f__Pseudomonadaceae;g__Pseudomonas;s__unclassified_Pseudomonas	0.9925828900082554
ASV_1210	d__Bacteria;p__Bacteroidetes;c__Bacteroidia;o__Bacteroidales;f__Bacteroidaceae;g__Bacteroides;s__unclassified_Bacteroides	0.9999999981316958
ASV_1211	d__Bacteria;p__Firmicutes;c__Bacilli;o__Lactobacillales;f__Enterococcaceae;g__Enterococcus;s__unclassified_Enterococcus	0.9887833116148089
ASV_1212	d__Bacteria;p__Proteobacteria;c__Alphaproteobacteria;o__Rhizobiales;f__Rhizobiaceae;g__unclassified_Rhizobiaceae;s__unclassified_Rhizobiaceae	0.9923312085619812
ASV_1213	d__Bacteria;p__Bacteroidetes;c__Bacteroidia;o__Flavobacteriales;f__Weeksellaceae;g__Chryseobacterium;s__uncultured_bacterium	0.7509458504689266
ASV_1214	d__Bacteria;p__Acidobacteria;c__Acidobacteriia;o__Solibacterales;f__Solibacteraceae_(Subgroup_3);g__GOUTB8;s__uncultured_bacterium	0.9403796177470565
ASV_1215	d__Bacteria;p__Firmicutes;c__Bacilli;o__Lactobacillales;f__Lactobacillaceae;g__Lactobacillus;s__uncultured_Lactobacillus	0.9983666472042999
ASV_1216	d__Bacteria;p__Firmicutes;c__Bacilli;o__Lactobacillales;f__Lactobacillaceae;g__Lactobacillus;s__unclassified_Lactobacillus	0.9862817777021267
ASV_1217	d__Bacteria;p__Proteobacteria;c__Gammaproteobacteria;o__Enterobacteriales;f__Enterobacteriaceae;g__unclassified_Enterobacteriaceae;s__unclassified_Enterobacteriaceae	0.9622289630138451
ASV_1218	d__Bacteria;p__Firmicutes;c__Bacilli;o__unclassified_Bacilli;f__unclassified_Bacilli;g__unclassified_Bacilli;s__unclassified_Bacilli	0.9999999623692198
ASV_1219	d__Bacteria;p__Firmicutes;c__Bacilli;o__unclassified_Bacilli;f__unclassified_Bacilli;g__unclassified_Bacilli;s__unclassified_Bacilli	0.9999977479055502
ASV_1220	d__Bacteria;p__Actinobacteria;c__Actinobacteria;o__unclassified_Actinobacteria;f__unclassified_Actinobacteria;g__unclassified_Actinobacteria;s__unclassified_Actinobacteria	0.9045970114342812
ASV_1221	d__Bacteria;p__Bacteroidetes;c__Bacteroidia;o__Cytophagales;f__Spirosomaceae;g__Spirosoma;s__Spirosoma_rigui	0.9399503979266497
ASV_1222	d__Bacteria;p__Proteobacteria;c__Gammaproteobacteria;o__Betaproteobacteriales;f__Burkholderiaceae;g__Aquabacterium;s__unclassified_Aquabacterium	0.9703283334355481
ASV_1223	d__Bacteria;p__Proteobacteria;c__Gammaproteobacteria;o__Enterobacteriales;f__Enterobacteriaceae;g__unclassified_Enterobacteriaceae;s__unclassified_Enterobacteriaceae	0.9984714719541228
ASV_1224	d__Bacteria;p__Proteobacteria;c__Alphaproteobacteria;o__Rhizobiales;f__Beijerinckiaceae;g__Methylobacterium;s__Methylobacterium_jeotgali	0.9903847149906242
ASV_1225	d__Bacteria;p__Firmicutes;c__Bacilli;o__Bacillales;f__Staphylococcaceae;g__Staphylococcus;s__uncultured_Staphylococcaceae	0.7425796954074579
ASV_1226	d__Bacteria;p__Firmicutes;c__Bacilli;o__Lactobacillales;f__Leuconostocaceae;g__Weissella;s__unclassified_Weissella	0.9999999999986576
ASV_1227	d__Bacteria;p__Bacteroidetes;c__Bacteroidia;o__Flavobacteriales;f__Weeksellaceae;g__Chryseobacterium;s__unclassified_Chryseobacterium	0.9964013969478405
ASV_1228	d__Bacteria;p__Firmicutes;c__Bacilli;o__Bacillales;f__unclassified_Bacillales;g__unclassified_Bacillales;s__unclassified_Bacillales	0.760747639585048
ASV_1229	d__Bacteria;p__Proteobacteria;c__Alphaproteobacteria;o__Caulobacterales;f__Caulobacteraceae;g__Caulobacter;s__unclassified_Caulobacter	0.9966299475308916
ASV_1230	d__Bacteria;p__Actinobacteria;c__Actinobacteria;o__Propionibacteriales;f__Nocardioidaceae;g__Nocardioides;s__unclassified_Nocardioides	0.9913464016740181
ASV_1231	d__Bacteria;p__Firmicutes;c__Clostridia;o__Clostridiales;f__Lachnospiraceae;g__Blautia;s__unclassified_Blautia	0.7627145423336952
ASV_1232	d__Bacteria;p__Firmicutes;c__Bacilli;o__Bacillales;f__Bacillaceae;g__Bacillus;s__unclassified_Bacillus	0.9833710595830338
ASV_1233	d__Bacteria;p__Proteobacteria;c__unclassified_Proteobacteria;o__unclassified_Proteobacteria;f__unclassified_Proteobacteria;g__unclassified_Proteobacteria;s__unclassified_Proteobacteria	0.8707498227763687
ASV_1234	d__Bacteria;p__Firmicutes;c__Bacilli;o__Bacillales;f__unclassified_Bacillales;g__unclassified_Bacillales;s__unclassified_Bacillales	0.9999942538730077
ASV_1235	d__Bacteria;p__Proteobacteria;c__Gammaproteobacteria;o__Pseudomonadales;f__Moraxellaceae;g__unclassified_Moraxellaceae;s__unclassified_Moraxellaceae	0.7083970425813199
ASV_1236	d__Bacteria;p__Actinobacteria;c__Actinobacteria;o__Micrococcales;f__Promicromonosporaceae;g__Isoptericola;s__unclassified_Isoptericola	0.7243503482705806
ASV_1237	d__Bacteria;p__Proteobacteria;c__Gammaproteobacteria;o__Pseudomonadales;f__Pseudomonadaceae;g__Pseudomonas;s__unclassified_Pseudomonas	0.995237280264466
ASV_1238	d__Bacteria;p__Proteobacteria;c__Alphaproteobacteria;o__Rhizobiales;f__Rhizobiaceae;g__Phyllobacterium;s__unclassified_Phyllobacterium	0.8557268404455657
ASV_1239	d__Bacteria;p__Proteobacteria;c__Alphaproteobacteria;o__unclassified_Alphaproteobacteria;f__unclassified_Alphaproteobacteria;g__unclassified_Alphaproteobacteria;s__unclassified_Alphaproteobacteria	0.9961113017405916
ASV_1240	d__Bacteria;p__Proteobacteria;c__Gammaproteobacteria;o__Betaproteobacteriales;f__Burkholderiaceae;g__unclassified_Burkholderiaceae;s__unclassified_Burkholderiaceae	0.9907191765377168
ASV_1241	d__Bacteria;p__Firmicutes;c__Bacilli;o__Lactobacillales;f__Lactobacillaceae;g__Lactobacillus;s__unclassified_Lactobacillus	0.991080871962869
ASV_1242	d__Bacteria;p__Proteobacteria;c__Gammaproteobacteria;o__Betaproteobacteriales;f__Burkholderiaceae;g__Massilia;s__unclassified_Massilia	0.9999290108641063
ASV_1243	d__Bacteria;p__Firmicutes;c__Bacilli;o__Bacillales;f__Bacillaceae;g__Bacillus;s__unclassified_Bacillus	0.9502608441805092
ASV_1244	d__Bacteria;p__Firmicutes;c__Bacilli;o__Lactobacillales;f__Lactobacillaceae;g__Lactobacillus;s__Lactobacillus_vespulae	0.9952322228813746
ASV_1245	d__Bacteria;p__Firmicutes;c__Bacilli;o__Lactobacillales;f__Lactobacillaceae;g__Lactobacillus;s__Lactobacillus_vespulae	0.8256460177473639
ASV_1246	d__Bacteria;p__Proteobacteria;c__Gammaproteobacteria;o__Betaproteobacteriales;f__Burkholderiaceae;g__Aquabacterium;s__unclassified_Aquabacterium	0.9221287503122662
ASV_1247	d__Bacteria;p__Proteobacteria;c__Gammaproteobacteria;o__Pseudomonadales;f__Moraxellaceae;g__Psychrobacter;s__unclassified_Psychrobacter	0.9999999996753374
ASV_1248	d__Bacteria;p__Proteobacteria;c__Gammaproteobacteria;o__Betaproteobacteriales;f__Burkholderiaceae;g__Acidovorax;s__unclassified_Acidovorax	0.858014094584185
ASV_1249	d__Bacteria;p__Proteobacteria;c__Gammaproteobacteria;o__Betaproteobacteriales;f__Burkholderiaceae;g__Duganella;s__unclassified_Duganella	0.9987701363381597
ASV_1250	d__Bacteria;p__Proteobacteria;c__Deltaproteobacteria;o__Myxococcales;f__Polyangiaceae;g__Pajaroellobacter;s__uncultured_Polyangiaceae	0.7634977098295758
ASV_1251	d__Bacteria;p__Firmicutes;c__Bacilli;o__Bacillales;f__Staphylococcaceae;g__Staphylococcus;s__unclassified_Staphylococcus	0.9999762654837938
ASV_1252	d__Bacteria;p__Firmicutes;c__Bacilli;o__Lactobacillales;f__Leuconostocaceae;g__Weissella;s__uncultured_Lactobacillus	0.8228463404280554
ASV_1253	d__Bacteria;p__Proteobacteria;c__Gammaproteobacteria;o__Pseudomonadales;f__Moraxellaceae;g__Acinetobacter;s__Acinetobacter_harbinensis	0.9177690026152487
ASV_1254	d__Bacteria;p__Bacteroidetes;c__Bacteroidia;o__Flavobacteriales;f__Weeksellaceae;g__Chryseobacterium;s__unclassified_Chryseobacterium	0.9897352933002257
ASV_1255	d__Bacteria;p__Proteobacteria;c__Gammaproteobacteria;o__Enterobacteriales;f__Enterobacteriaceae;g__Pantoea;s__unclassified_Pantoea	0.8585094400211906
ASV_1256	d__Bacteria;p__Proteobacteria;c__Gammaproteobacteria;o__Pseudomonadales;f__Pseudomonadaceae;g__Pseudomonas;s__unclassified_Pseudomonas	0.9977739010750935
ASV_1257	d__Bacteria;p__Firmicutes;c__Bacilli;o__Lactobacillales;f__Lactobacillaceae;g__Lactobacillus;s__uncultured_prokaryote	0.9618760679431234
ASV_1258	d__Bacteria;p__Firmicutes;c__Bacilli;o__Lactobacillales;f__Lactobacillaceae;g__Lactobacillus;s__unclassified_Lactobacillus	0.999710735089453
ASV_1259	d__Bacteria;p__Proteobacteria;c__Gammaproteobacteria;o__Enterobacteriales;f__Enterobacteriaceae;g__unclassified_Enterobacteriaceae;s__unclassified_Enterobacteriaceae	0.9999936380586781
ASV_1260	d__Bacteria;p__Proteobacteria;c__Gammaproteobacteria;o__Enterobacteriales;f__Enterobacteriaceae;g__unclassified_Enterobacteriaceae;s__unclassified_Enterobacteriaceae	0.9999974743264592
ASV_1261	d__Bacteria;p__Firmicutes;c__Bacilli;o__Bacillales;f__Staphylococcaceae;g__Staphylococcus;s__unclassified_Staphylococcus	0.7186109096121048
ASV_1262	d__Bacteria;p__Bacteroidetes;c__Bacteroidia;o__Bacteroidales;f__Muribaculaceae;g__Muribaculaceae;s__uncultured_bacterium	0.9266834428470169
ASV_1263	d__Bacteria;p__Firmicutes;c__Bacilli;o__Lactobacillales;f__Streptococcaceae;g__Lactococcus;s__unclassified_Lactococcus	0.9398082719190243
ASV_1264	d__Bacteria;p__Proteobacteria;c__Gammaproteobacteria;o__Pseudomonadales;f__Pseudomonadaceae;g__Pseudomonas;s__unclassified_Pseudomonas	0.9999933278997191
ASV_1265	d__Bacteria;p__Firmicutes;c__Bacilli;o__Lactobacillales;f__Lactobacillaceae;g__Lactobacillus;s__unclassified_Lactobacillus	0.9998910778414192
ASV_1266	d__Bacteria;p__Firmicutes;c__Bacilli;o__Bacillales;f__Family_XII;g__Exiguobacterium;s__unclassified_Exiguobacterium	0.9948287295625983
ASV_1267	d__Bacteria;p__Proteobacteria;c__Gammaproteobacteria;o__Pseudomonadales;f__Pseudomonadaceae;g__Pseudomonas;s__unclassified_Pseudomonas	0.994932351032933
ASV_1268	d__Bacteria;p__Actinobacteria;c__Actinobacteria;o__Streptomycetales;f__Streptomycetaceae;g__E1B-B3-114;s__Rhacophorus_dennysi	0.8708106992621272
ASV_1269	d__Bacteria;p__Proteobacteria;c__Gammaproteobacteria;o__Enterobacteriales;f__Enterobacteriaceae;g__unclassified_Enterobacteriaceae;s__unclassified_Enterobacteriaceae	0.9999953022785307
ASV_1270	d__Bacteria;p__Firmicutes;c__Bacilli;o__Bacillales;f__Planococcaceae;g__unclassified_Planococcaceae;s__unclassified_Planococcaceae	0.8925948036701415
ASV_1271	d__Bacteria;p__Proteobacteria;c__Gammaproteobacteria;o__unclassified_Gammaproteobacteria;f__unclassified_Gammaproteobacteria;g__unclassified_Gammaproteobacteria;s__unclassified_Gammaproteobacteria	0.9999573154769307
ASV_1272	d__Bacteria;p__Proteobacteria;c__Alphaproteobacteria;o__Elsterales;f__Elsteraceae;g__Elstera;s__Elstera_sp.	0.7069264015097141
ASV_1273	d__Bacteria;p__Proteobacteria;c__Alphaproteobacteria;o__Rhizobiales;f__Rhizobiales_Incertae_Sedis;g__uncultured;s__uncultured_bacterium	0.8975818649755555
ASV_1274	d__Bacteria;p__Firmicutes;c__Bacilli;o__Bacillales;f__unclassified_Bacillales;g__unclassified_Bacillales;s__unclassified_Bacillales	0.9974361802809327
ASV_1275	d__Bacteria;p__Firmicutes;c__Bacilli;o__Bacillales;f__Thermoactinomycetaceae;g__Shimazuella;s__Shimazuella_sp.	0.8908939523981966
ASV_1276	d__Bacteria;p__Actinobacteria;c__Actinobacteria;o__Micrococcales;f__Sanguibacteraceae;g__Sanguibacter;s__unclassified_Sanguibacter	0.9025706962327038
ASV_1277	d__Bacteria;p__Bacteroidetes;c__Bacteroidia;o__Flavobacteriales;f__Flavobacteriaceae;g__Flavobacterium;s__unclassified_Flavobacterium	0.9980178069026001
ASV_1278	d__Bacteria;p__Firmicutes;c__Bacilli;o__Bacillales;f__Planococcaceae;g__Planococcus;s__unclassified_Planococcus	0.8161334675906019
ASV_1279	d__Bacteria;p__Proteobacteria;c__Gammaproteobacteria;o__Betaproteobacteriales;f__unclassified_Betaproteobacteriales;g__unclassified_Betaproteobacteriales;s__unclassified_Betaproteobacteriales	0.9998258406892901
ASV_1280	d__Bacteria;p__Firmicutes;c__Bacilli;o__Lactobacillales;f__Enterococcaceae;g__Enterococcus;s__unclassified_Enterococcus	0.8435587707070012
ASV_1281	d__Bacteria;p__Proteobacteria;c__Gammaproteobacteria;o__Pseudomonadales;f__Pseudomonadaceae;g__Pseudomonas;s__unclassified_Pseudomonas	0.9977721268248972
ASV_1282	d__Bacteria;p__Proteobacteria;c__Gammaproteobacteria;o__Pseudomonadales;f__Moraxellaceae;g__Psychrobacter;s__unclassified_Psychrobacter	0.9450557867687901
ASV_1283	d__Bacteria;p__Proteobacteria;c__Gammaproteobacteria;o__Pseudomonadales;f__Moraxellaceae;g__Psychrobacter;s__unclassified_Psychrobacter	0.9543589302891463
ASV_1284	d__Bacteria;p__Firmicutes;c__Bacilli;o__Bacillales;f__Bacillaceae;g__Bacillus;s__unclassified_Bacillus	0.7595907836714354
ASV_1285	d__Bacteria;p__Actinobacteria;c__Actinobacteria;o__Micrococcales;f__Micrococcaceae;g__Kocuria;s__unclassified_Kocuria	0.9102316855690757
ASV_1286	d__Bacteria;p__Proteobacteria;c__Gammaproteobacteria;o__Betaproteobacteriales;f__Burkholderiaceae;g__unclassified_Burkholderiaceae;s__unclassified_Burkholderiaceae	0.9934111027774268
ASV_1287	d__Bacteria;p__Proteobacteria;c__Gammaproteobacteria;o__Betaproteobacteriales;f__Burkholderiaceae;g__unclassified_Burkholderiaceae;s__unclassified_Burkholderiaceae	0.9999531752145778
ASV_1288	d__Bacteria;p__unclassified_Bacteria;c__unclassified_Bacteria;o__unclassified_Bacteria;f__unclassified_Bacteria;g__unclassified_Bacteria;s__unclassified_Bacteria	0.9999999999999721
ASV_1289	d__Bacteria;p__Actinobacteria;c__Actinobacteria;o__Pseudonocardiales;f__Pseudonocardiaceae;g__Saccharomonospora;s__unclassified_Saccharomonospora	0.9999165587947393
ASV_1290	d__Bacteria;p__Firmicutes;c__Bacilli;o__Lactobacillales;f__Enterococcaceae;g__Enterococcus;s__unclassified_Enterococcus	0.776474650293017
ASV_1291	d__Bacteria;p__Firmicutes;c__Clostridia;o__Clostridiales;f__Lachnospiraceae;g__Lachnospiraceae_NC2004_group;s__uncultured_bacterium	0.7008144038878666
ASV_1292	d__Bacteria;p__Proteobacteria;c__Gammaproteobacteria;o__Enterobacteriales;f__Enterobacteriaceae;g__unclassified_Enterobacteriaceae;s__unclassified_Enterobacteriaceae	0.9999991713559232
ASV_1293	d__Bacteria;p__Proteobacteria;c__Gammaproteobacteria;o__Enterobacteriales;f__Enterobacteriaceae;g__unclassified_Enterobacteriaceae;s__unclassified_Enterobacteriaceae	0.9999467370892372
ASV_1294	d__Bacteria;p__Proteobacteria;c__Gammaproteobacteria;o__Aeromonadales;f__Aeromonadaceae;g__Aeromonas;s__unclassified_Aeromonas	0.8795151504709654
ASV_1295	d__Bacteria;p__Firmicutes;c__Bacilli;o__Bacillales;f__unclassified_Bacillales;g__unclassified_Bacillales;s__unclassified_Bacillales	0.7094207663735059
ASV_1296	d__Bacteria;p__Proteobacteria;c__Alphaproteobacteria;o__Sphingomonadales;f__Sphingomonadaceae;g__Novosphingobium;s__unclassified_Novosphingobium	0.972623419001106
ASV_1297	d__Bacteria;p__Actinobacteria;c__Actinobacteria;o__Corynebacteriales;f__Corynebacteriaceae;g__Corynebacterium_1;s__unclassified_Corynebacterium_1	0.9809245579511227
ASV_1298	d__Bacteria;p__Chloroflexi;c__OLB14;o__OLB14;f__OLB14;g__OLB14;s__unclassified_OLB14	0.9622755943263718
ASV_1299	d__Bacteria;p__Proteobacteria;c__Alphaproteobacteria;o__Rhizobiales;f__Rhizobiaceae;g__unclassified_Rhizobiaceae;s__unclassified_Rhizobiaceae	0.9998998220248992
ASV_1300	d__Bacteria;p__Patescibacteria;c__Saccharimonadia;o__Saccharimonadales;f__Saccharimonadaceae;g__Saccharimonadaceae;s__uncultured_bacterium	0.8697382868335527
ASV_1301	d__Bacteria;p__Actinobacteria;c__Actinobacteria;o__Micrococcales;f__Promicromonosporaceae;g__Cellulosimicrobium;s__unclassified_Cellulosimicrobium	0.875572354447384
ASV_1302	d__Bacteria;p__Firmicutes;c__Bacilli;o__Bacillales;f__unclassified_Bacillales;g__unclassified_Bacillales;s__unclassified_Bacillales	0.9984796843306378
ASV_1303	d__Bacteria;p__Proteobacteria;c__Gammaproteobacteria;o__Pseudomonadales;f__Moraxellaceae;g__unclassified_Moraxellaceae;s__unclassified_Moraxellaceae	0.8581442169623262
ASV_1304	d__Bacteria;p__Proteobacteria;c__Gammaproteobacteria;o__Pseudomonadales;f__Moraxellaceae;g__Psychrobacter;s__unclassified_Psychrobacter	0.9999999989873478
ASV_1305	d__Bacteria;p__Proteobacteria;c__Gammaproteobacteria;o__Betaproteobacteriales;f__Burkholderiaceae;g__unclassified_Burkholderiaceae;s__unclassified_Burkholderiaceae	0.9165956532882373
ASV_1306	d__Bacteria;p__Actinobacteria;c__Actinobacteria;o__Corynebacteriales;f__Corynebacteriaceae;g__Corynebacterium_1;s__unclassified_Corynebacterium_1	0.9629922750278722
ASV_1307	d__Bacteria;p__Proteobacteria;c__Alphaproteobacteria;o__unclassified_Alphaproteobacteria;f__unclassified_Alphaproteobacteria;g__unclassified_Alphaproteobacteria;s__unclassified_Alphaproteobacteria	0.9999999911157579
ASV_1308	d__Bacteria;p__Actinobacteria;c__Actinobacteria;o__Propionibacteriales;f__Nocardioidaceae;g__Nocardioides;s__unclassified_Nocardioides	0.9870247569919777
ASV_1309	d__Bacteria;p__Actinobacteria;c__Actinobacteria;o__Micrococcales;f__unclassified_Micrococcales;g__unclassified_Micrococcales;s__unclassified_Micrococcales	0.9998115909283406
ASV_1310	d__Bacteria;p__Proteobacteria;c__Gammaproteobacteria;o__Enterobacteriales;f__Enterobacteriaceae;g__unclassified_Enterobacteriaceae;s__unclassified_Enterobacteriaceae	0.9983088744291347
ASV_1311	d__Bacteria;p__Proteobacteria;c__Gammaproteobacteria;o__Pseudomonadales;f__Pseudomonadaceae;g__Pseudomonas;s__unclassified_Pseudomonas	0.9999414541388174
ASV_1312	d__Bacteria;p__Actinobacteria;c__Actinobacteria;o__Micrococcales;f__Brevibacteriaceae;g__Brevibacterium;s__unclassified_Brevibacterium	0.9996485680068322
ASV_1313	d__Bacteria;p__Cyanobacteria;c__Oxyphotobacteria;o__Chloroplast;f__Chloroplast;g__Chloroplast;s__unclassified_Chloroplast	0.9999999999559362
ASV_1314	d__Bacteria;p__unclassified_Bacteria;c__unclassified_Bacteria;o__unclassified_Bacteria;f__unclassified_Bacteria;g__unclassified_Bacteria;s__unclassified_Bacteria	0.9999999999999585
ASV_1315	d__Bacteria;p__Firmicutes;c__Bacilli;o__Lactobacillales;f__Lactobacillaceae;g__Lactobacillus;s__unclassified_Lactobacillus	0.7151722739162787
ASV_1316	d__Bacteria;p__Actinobacteria;c__Actinobacteria;o__Micrococcales;f__Microbacteriaceae;g__Microbacterium;s__unclassified_Microbacterium	0.9999001791625233
ASV_1317	d__Bacteria;p__Proteobacteria;c__Deltaproteobacteria;o__MBNT15;f__MBNT15;g__MBNT15;s__uncultured_bacterium	0.902809167772313
ASV_1318	d__Bacteria;p__Actinobacteria;c__Actinobacteria;o__Corynebacteriales;f__Corynebacteriaceae;g__Corynebacterium_1;s__Corynebacterium_nuruki	0.7505179464656196
ASV_1319	d__Bacteria;p__Firmicutes;c__Bacilli;o__Lactobacillales;f__Streptococcaceae;g__Lactococcus;s__unclassified_Lactococcus	0.9999999905948105
ASV_1320	d__Bacteria;p__Firmicutes;c__Bacilli;o__Lactobacillales;f__Enterococcaceae;g__Enterococcus;s__unclassified_Enterococcus	0.9521109058064938
ASV_1321	d__Bacteria;p__Firmicutes;c__Bacilli;o__unclassified_Bacilli;f__unclassified_Bacilli;g__unclassified_Bacilli;s__unclassified_Bacilli	0.9999999991951889
ASV_1322	d__Bacteria;p__Firmicutes;c__Bacilli;o__Bacillales;f__Planococcaceae;g__unclassified_Planococcaceae;s__unclassified_Planococcaceae	0.8433995749600219
ASV_1323	d__Bacteria;p__Firmicutes;c__Bacilli;o__Lactobacillales;f__Enterococcaceae;g__Enterococcus;s__unclassified_Enterococcus	0.8783736529882011
ASV_1324	d__Bacteria;p__Actinobacteria;c__Actinobacteria;o__Micrococcales;f__unclassified_Micrococcales;g__unclassified_Micrococcales;s__unclassified_Micrococcales	0.9896903175726565
ASV_1325	d__Bacteria;p__Proteobacteria;c__Gammaproteobacteria;o__Enterobacteriales;f__Enterobacteriaceae;g__Shimwellia;s__uncultured_bacterium	0.9428681448486107
ASV_1326	d__Bacteria;p__Bacteroidetes;c__Bacteroidia;o__Flavobacteriales;f__Flavobacteriaceae;g__Actibacter;s__uncultured_prokaryote	0.9328891379784922
ASV_1327	d__Bacteria;p__Proteobacteria;c__Gammaproteobacteria;o__Enterobacteriales;f__Enterobacteriaceae;g__unclassified_Enterobacteriaceae;s__unclassified_Enterobacteriaceae	0.999999958893449
ASV_1328	d__Bacteria;p__Firmicutes;c__Bacilli;o__Bacillales;f__Bacillaceae;g__Bacillus;s__unclassified_Bacillus	0.7618374340363713
ASV_1329	d__Bacteria;p__Proteobacteria;c__Alphaproteobacteria;o__unclassified_Alphaproteobacteria;f__unclassified_Alphaproteobacteria;g__unclassified_Alphaproteobacteria;s__unclassified_Alphaproteobacteria	0.9779035754189515
ASV_1330	d__Bacteria;p__Actinobacteria;c__Actinobacteria;o__Micrococcales;f__Micrococcaceae;g__Kocuria;s__unclassified_Kocuria	0.9259068353190788
ASV_1331	d__Bacteria;p__Proteobacteria;c__Gammaproteobacteria;o__unclassified_Gammaproteobacteria;f__unclassified_Gammaproteobacteria;g__unclassified_Gammaproteobacteria;s__unclassified_Gammaproteobacteria	0.9999972757657318
ASV_1332	d__Bacteria;p__Proteobacteria;c__Gammaproteobacteria;o__Betaproteobacteriales;f__Burkholderiaceae;g__Limnohabitans;s__unclassified_Limnohabitans	0.9755076506208676
ASV_1333	d__Bacteria;p__Actinobacteria;c__Actinobacteria;o__Corynebacteriales;f__Corynebacteriaceae;g__Corynebacterium_1;s__unclassified_Corynebacterium_1	0.967901474144501
ASV_1334	d__Bacteria;p__Proteobacteria;c__Gammaproteobacteria;o__Enterobacteriales;f__Enterobacteriaceae;g__Enterobacter;s__unclassified_Enterobacter	0.8160858124048597
ASV_1335	d__Bacteria;p__Firmicutes;c__Bacilli;o__Bacillales;f__Planococcaceae;g__unclassified_Planococcaceae;s__unclassified_Planococcaceae	0.7783768999688924
ASV_1336	d__Bacteria;p__Actinobacteria;c__Actinobacteria;o__Streptomycetales;f__Streptomycetaceae;g__Streptomyces;s__unclassified_Streptomyces	0.9530134353921971
ASV_1337	d__Bacteria;p__Firmicutes;c__Bacilli;o__Lactobacillales;f__Leuconostocaceae;g__Weissella;s__uncultured_compost	0.8684345062373334
ASV_1338	d__Bacteria;p__Firmicutes;c__Clostridia;o__Clostridiales;f__Peptostreptococcaceae;g__Romboutsia;s__unclassified_Romboutsia	0.9906284413664301
ASV_1339	d__Bacteria;p__Firmicutes;c__Bacilli;o__Bacillales;f__Planococcaceae;g__Planococcus;s__unclassified_Planococcus	0.8573457631569266
ASV_1340	d__Bacteria;p__Proteobacteria;c__Gammaproteobacteria;o__Betaproteobacteriales;f__Burkholderiaceae;g__unclassified_Burkholderiaceae;s__unclassified_Burkholderiaceae	0.9999999900377294
ASV_1341	d__Bacteria;p__Proteobacteria;c__Gammaproteobacteria;o__Betaproteobacteriales;f__Burkholderiaceae;g__Limnohabitans;s__unclassified_Limnohabitans	0.9841311862398496
ASV_1342	d__Bacteria;p__Proteobacteria;c__Gammaproteobacteria;o__Enterobacteriales;f__Enterobacteriaceae;g__unclassified_Enterobacteriaceae;s__unclassified_Enterobacteriaceae	0.9854050874566359
ASV_1343	d__Bacteria;p__Proteobacteria;c__Gammaproteobacteria;o__Enterobacteriales;f__Enterobacteriaceae;g__unclassified_Enterobacteriaceae;s__unclassified_Enterobacteriaceae	0.9999494365129313
ASV_1344	d__Bacteria;p__Actinobacteria;c__Actinobacteria;o__Streptomycetales;f__Streptomycetaceae;g__E1B-B3-114;s__Rhacophorus_dennysi	0.9732701391369208
ASV_1345	d__Bacteria;p__Proteobacteria;c__Gammaproteobacteria;o__Xanthomonadales;f__Xanthomonadaceae;g__Arenimonas;s__unclassified_Arenimonas	0.9998291449864218
ASV_1346	d__Bacteria;p__Firmicutes;c__Bacilli;o__Bacillales;f__Bacillaceae;g__Bacillus;s__unclassified_Bacillus	0.9995310152976817
ASV_1347	d__Bacteria;p__Firmicutes;c__Bacilli;o__Lactobacillales;f__Carnobacteriaceae;g__Carnobacterium;s__unclassified_Carnobacterium	0.9690396568780671
ASV_1348	d__Bacteria;p__Proteobacteria;c__Alphaproteobacteria;o__Rhodobacterales;f__Rhodobacteraceae;g__unclassified_Rhodobacteraceae;s__unclassified_Rhodobacteraceae	0.9999998910734
ASV_1349	d__Bacteria;p__Proteobacteria;c__Gammaproteobacteria;o__Pseudomonadales;f__Moraxellaceae;g__unclassified_Moraxellaceae;s__unclassified_Moraxellaceae	0.9668772322118354
ASV_1350	d__Bacteria;p__Firmicutes;c__Bacilli;o__Lactobacillales;f__Enterococcaceae;g__Enterococcus;s__unclassified_Enterococcus	0.9965128779106084
ASV_1351	d__Bacteria;p__Proteobacteria;c__Gammaproteobacteria;o__Betaproteobacteriales;f__Neisseriaceae;g__Neisseria;s__unclassified_Neisseria	0.9999992458529074
ASV_1352	d__Bacteria;p__Proteobacteria;c__Gammaproteobacteria;o__Enterobacteriales;f__Enterobacteriaceae;g__Erwinia;s__unclassified_Erwinia	0.9471258796075949
ASV_1353	d__Bacteria;p__Proteobacteria;c__Gammaproteobacteria;o__Enterobacteriales;f__Enterobacteriaceae;g__Escherichia-Shigella;s__uncultured_Pantoea	0.9998765762690927
ASV_1354	d__Bacteria;p__Actinobacteria;c__Actinobacteria;o__Micrococcales;f__Micrococcaceae;g__Kocuria;s__unclassified_Kocuria	0.9277566770880371
ASV_1355	d__Bacteria;p__Proteobacteria;c__Gammaproteobacteria;o__Enterobacteriales;f__Enterobacteriaceae;g__unclassified_Enterobacteriaceae;s__unclassified_Enterobacteriaceae	0.9999873841615449
ASV_1356	d__Bacteria;p__Actinobacteria;c__Actinobacteria;o__Micrococcales;f__Promicromonosporaceae;g__unclassified_Promicromonosporaceae;s__unclassified_Promicromonosporaceae	0.8569505387672546
ASV_1357	d__Bacteria;p__Firmicutes;c__Bacilli;o__Lactobacillales;f__Enterococcaceae;g__Enterococcus;s__unclassified_Enterococcus	0.8713615118270419
ASV_1358	d__Bacteria;p__Proteobacteria;c__Gammaproteobacteria;o__Enterobacteriales;f__Enterobacteriaceae;g__Escherichia-Shigella;s__uncultured_Pantoea	0.8440287387441279
ASV_1359	d__Bacteria;p__Proteobacteria;c__Alphaproteobacteria;o__Caulobacterales;f__Caulobacteraceae;g__PMMR1;s__uncultured_Caulobacter	0.70800001407184
ASV_1360	d__Bacteria;p__Bacteroidetes;c__Bacteroidia;o__Flavobacteriales;f__Flavobacteriaceae;g__Flavobacterium;s__uncultured_bacterium	0.973821736303867
ASV_1361	d__Bacteria;p__Proteobacteria;c__Gammaproteobacteria;o__Betaproteobacteriales;f__Burkholderiaceae;g__unclassified_Burkholderiaceae;s__unclassified_Burkholderiaceae	0.9985247160317509
ASV_1362	d__Bacteria;p__Proteobacteria;c__Gammaproteobacteria;o__Pseudomonadales;f__Pseudomonadaceae;g__Pseudomonas;s__unclassified_Pseudomonas	0.9783752502147011
ASV_1363	d__Bacteria;p__Proteobacteria;c__Alphaproteobacteria;o__Caulobacterales;f__Caulobacteraceae;g__Caulobacter;s__unclassified_Caulobacter	0.9924698088544895
ASV_1364	d__Bacteria;p__Firmicutes;c__Bacilli;o__Bacillales;f__unclassified_Bacillales;g__unclassified_Bacillales;s__unclassified_Bacillales	0.9991972529993358
ASV_1365	d__Bacteria;p__Firmicutes;c__Bacilli;o__Lactobacillales;f__Lactobacillaceae;g__Lactobacillus;s__unclassified_Lactobacillus	0.9595867605625006
ASV_1366	d__Bacteria;p__Bacteroidetes;c__Bacteroidia;o__Cytophagales;f__Spirosomaceae;g__Emticicia;s__uncultured_Bacteroidetes	0.8975911174956462
ASV_1367	d__Bacteria;p__Actinobacteria;c__Actinobacteria;o__Frankiales;f__Geodermatophilaceae;g__Blastococcus;s__unclassified_Blastococcus	0.9777505585304378
ASV_1368	d__Bacteria;p__Proteobacteria;c__Gammaproteobacteria;o__Betaproteobacteriales;f__Burkholderiaceae;g__unclassified_Burkholderiaceae;s__unclassified_Burkholderiaceae	0.9979561640450959
ASV_1369	d__Bacteria;p__Actinobacteria;c__Actinobacteria;o__Micrococcales;f__Dermabacteraceae;g__Brachybacterium;s__unclassified_Brachybacterium	0.906198438008934
ASV_1370	d__Bacteria;p__Firmicutes;c__Bacilli;o__unclassified_Bacilli;f__unclassified_Bacilli;g__unclassified_Bacilli;s__unclassified_Bacilli	0.9999988082459595
ASV_1371	d__Bacteria;p__Firmicutes;c__Bacilli;o__Bacillales;f__Bacillaceae;g__Bacillus;s__unclassified_Bacillus	0.8605476695684964
ASV_1372	d__Bacteria;p__Firmicutes;c__Bacilli;o__Lactobacillales;f__Enterococcaceae;g__Enterococcus;s__unclassified_Enterococcus	0.9014838891872637
ASV_1373	d__Bacteria;p__Proteobacteria;c__Gammaproteobacteria;o__unclassified_Gammaproteobacteria;f__unclassified_Gammaproteobacteria;g__unclassified_Gammaproteobacteria;s__unclassified_Gammaproteobacteria	0.98513493771545
ASV_1374	d__Bacteria;p__Proteobacteria;c__Alphaproteobacteria;o__Caulobacterales;f__Caulobacteraceae;g__unclassified_Caulobacteraceae;s__unclassified_Caulobacteraceae	0.9795122597149598
ASV_1375	d__Bacteria;p__Actinobacteria;c__Actinobacteria;o__Propionibacteriales;f__Propionibacteriaceae;g__Luteococcus;s__unclassified_Luteococcus	0.8645535054069083
ASV_1376	d__Bacteria;p__Proteobacteria;c__Gammaproteobacteria;o__Enterobacteriales;f__Enterobacteriaceae;g__unclassified_Enterobacteriaceae;s__unclassified_Enterobacteriaceae	0.9999893669128338
ASV_1377	d__Bacteria;p__Firmicutes;c__Bacilli;o__Bacillales;f__Bacillaceae;g__Bacillus;s__unclassified_Bacillus	0.9999838042665953
ASV_1378	d__Bacteria;p__Firmicutes;c__Bacilli;o__Lactobacillales;f__Enterococcaceae;g__Enterococcus;s__unclassified_Enterococcus	0.955702406693279
ASV_1379	d__Bacteria;p__Firmicutes;c__Bacilli;o__Lactobacillales;f__Leuconostocaceae;g__Weissella;s__unclassified_Weissella	0.9780520498407518
ASV_1380	d__Bacteria;p__Firmicutes;c__Bacilli;o__unclassified_Bacilli;f__unclassified_Bacilli;g__unclassified_Bacilli;s__unclassified_Bacilli	0.9999998010448176
ASV_1381	d__Bacteria;p__Proteobacteria;c__Gammaproteobacteria;o__Enterobacteriales;f__Enterobacteriaceae;g__unclassified_Enterobacteriaceae;s__unclassified_Enterobacteriaceae	0.9999552048925809
ASV_1382	d__Bacteria;p__Cyanobacteria;c__Oxyphotobacteria;o__Chloroplast;f__Chloroplast;g__Chloroplast;s__unclassified_Chloroplast	0.9999999415813061
ASV_1383	d__Bacteria;p__Proteobacteria;c__Gammaproteobacteria;o__Enterobacteriales;f__Enterobacteriaceae;g__unclassified_Enterobacteriaceae;s__unclassified_Enterobacteriaceae	0.8717093632692577
ASV_1384	d__Bacteria;p__Firmicutes;c__Bacilli;o__unclassified_Bacilli;f__unclassified_Bacilli;g__unclassified_Bacilli;s__unclassified_Bacilli	0.7076874887002691
ASV_1385	d__Bacteria;p__Proteobacteria;c__Gammaproteobacteria;o__Pseudomonadales;f__Pseudomonadaceae;g__Pseudomonas;s__unclassified_Pseudomonas	0.718447232833352
ASV_1386	d__Bacteria;p__Proteobacteria;c__Gammaproteobacteria;o__Enterobacteriales;f__Enterobacteriaceae;g__unclassified_Enterobacteriaceae;s__unclassified_Enterobacteriaceae	0.8984361662789264
ASV_1387	d__Bacteria;p__Firmicutes;c__Clostridia;o__Clostridiales;f__Lachnospiraceae;g__uncultured;s__unclassified_uncultured	0.7517629549576145
ASV_1388	d__Bacteria;p__Cyanobacteria;c__Oxyphotobacteria;o__Chloroplast;f__Chloroplast;g__Chloroplast;s__unclassified_Chloroplast	0.9999950910796225
ASV_1389	d__Bacteria;p__Firmicutes;c__Bacilli;o__Bacillales;f__Bacillaceae;g__Bacillus;s__unclassified_Bacillus	0.821699865673739
ASV_1390	d__Bacteria;p__Firmicutes;c__Bacilli;o__Lactobacillales;f__Lactobacillaceae;g__Lactobacillus;s__unclassified_Lactobacillus	0.9982853633541847
ASV_1391	d__Bacteria;p__Proteobacteria;c__Gammaproteobacteria;o__Xanthomonadales;f__Xanthomonadaceae;g__unclassified_Xanthomonadaceae;s__unclassified_Xanthomonadaceae	0.9303031604078875
ASV_1392	d__Bacteria;p__Actinobacteria;c__Actinobacteria;o__Streptomycetales;f__Streptomycetaceae;g__Streptomyces;s__uncultured_compost	0.7038572729750832
ASV_1393	d__Bacteria;p__Cyanobacteria;c__Oxyphotobacteria;o__Chloroplast;f__Chloroplast;g__Chloroplast;s__unclassified_Chloroplast	0.8257465883624266
ASV_1394	d__Bacteria;p__Cyanobacteria;c__Oxyphotobacteria;o__Chloroplast;f__Chloroplast;g__Chloroplast;s__Pisum_sativum	0.985058887911826
ASV_1395	d__Bacteria;p__Firmicutes;c__Bacilli;o__Bacillales;f__Planococcaceae;g__Planococcus;s__unclassified_Planococcus	0.802675707347607
ASV_1396	d__Bacteria;p__Actinobacteria;c__Actinobacteria;o__Micrococcales;f__Dermabacteraceae;g__Brachybacterium;s__unclassified_Brachybacterium	0.8171278462590242
ASV_1397	d__Bacteria;p__Bacteroidetes;c__Bacteroidia;o__Bacteroidales;f__Prevotellaceae;g__Prevotellaceae_Ga6A1_group;s__uncultured_bacterium	0.9999565617889992
ASV_1398	d__Bacteria;p__Proteobacteria;c__Gammaproteobacteria;o__Pseudomonadales;f__Pseudomonadaceae;g__Pseudomonas;s__unclassified_Pseudomonas	0.9694203927303736
ASV_1399	d__Bacteria;p__Proteobacteria;c__Gammaproteobacteria;o__Enterobacteriales;f__Enterobacteriaceae;g__unclassified_Enterobacteriaceae;s__unclassified_Enterobacteriaceae	0.9999999549080307
ASV_1400	d__Bacteria;p__Firmicutes;c__Bacilli;o__Bacillales;f__Paenibacillaceae;g__Paenibacillus;s__unclassified_Paenibacillus	0.9327590787532996
ASV_1401	d__Bacteria;p__Bacteroidetes;c__Bacteroidia;o__Flavobacteriales;f__Flavobacteriaceae;g__Flavobacterium;s__unclassified_Flavobacterium	0.9976114970538228
ASV_1402	d__Bacteria;p__Actinobacteria;c__Actinobacteria;o__Micrococcales;f__Brevibacteriaceae;g__Brevibacterium;s__unclassified_Brevibacterium	0.9994445245798732
ASV_1403	d__Bacteria;p__Proteobacteria;c__Gammaproteobacteria;o__Pseudomonadales;f__Moraxellaceae;g__Acinetobacter;s__unclassified_Acinetobacter	0.9991402649023875
ASV_1404	d__Bacteria;p__Actinobacteria;c__Actinobacteria;o__Propionibacteriales;f__Propionibacteriaceae;g__Naumannella;s__Naumannella_halotolerans	0.9097704647671699
ASV_1405	d__Bacteria;p__Proteobacteria;c__Gammaproteobacteria;o__Enterobacteriales;f__Enterobacteriaceae;g__unclassified_Enterobacteriaceae;s__unclassified_Enterobacteriaceae	0.9999836418020384
ASV_1406	d__Bacteria;p__Proteobacteria;c__Gammaproteobacteria;o__Enterobacteriales;f__Enterobacteriaceae;g__Escherichia-Shigella;s__unclassified_Escherichia-Shigella	0.9438978969504969
ASV_1407	d__Bacteria;p__Proteobacteria;c__Gammaproteobacteria;o__Xanthomonadales;f__Xanthomonadaceae;g__unclassified_Xanthomonadaceae;s__unclassified_Xanthomonadaceae	0.9232732012144771
ASV_1408	d__Bacteria;p__Proteobacteria;c__Gammaproteobacteria;o__Pseudomonadales;f__Moraxellaceae;g__Acinetobacter;s__unclassified_Acinetobacter	0.9534294101838586
ASV_1409	d__Bacteria;p__Proteobacteria;c__Gammaproteobacteria;o__Enterobacteriales;f__Enterobacteriaceae;g__unclassified_Enterobacteriaceae;s__unclassified_Enterobacteriaceae	0.9910583867121384
ASV_1410	d__Bacteria;p__Cyanobacteria;c__Oxyphotobacteria;o__Chloroplast;f__Chloroplast;g__Chloroplast;s__unclassified_Chloroplast	0.999999998863844
ASV_1411	d__Bacteria;p__Firmicutes;c__Bacilli;o__Lactobacillales;f__Leuconostocaceae;g__Leuconostoc;s__unclassified_Leuconostoc	0.9999982346826009
ASV_1412	d__Bacteria;p__Cyanobacteria;c__Oxyphotobacteria;o__Chloroplast;f__Chloroplast;g__Chloroplast;s__unclassified_Chloroplast	0.9999999999998892
ASV_1413	d__Bacteria;p__Actinobacteria;c__Actinobacteria;o__Micrococcales;f__Brevibacteriaceae;g__Brevibacterium;s__unclassified_Brevibacterium	0.9999985817682374
ASV_1414	d__Bacteria;p__Proteobacteria;c__Gammaproteobacteria;o__Pseudomonadales;f__Moraxellaceae;g__unclassified_Moraxellaceae;s__unclassified_Moraxellaceae	0.957744371732445
ASV_1415	d__Bacteria;p__Firmicutes;c__Bacilli;o__Bacillales;f__unclassified_Bacillales;g__unclassified_Bacillales;s__unclassified_Bacillales	0.9998541834114332
ASV_1416	d__Bacteria;p__Proteobacteria;c__Gammaproteobacteria;o__Betaproteobacteriales;f__Burkholderiaceae;g__Aquabacterium;s__unclassified_Aquabacterium	0.9893732914480738
ASV_1417	d__Bacteria;p__Proteobacteria;c__Gammaproteobacteria;o__Xanthomonadales;f__Xanthomonadaceae;g__Stenotrophomonas;s__uncultured_Stenotrophomonas	0.8627199997336398
ASV_1418	d__Bacteria;p__Firmicutes;c__Bacilli;o__Bacillales;f__Bacillaceae;g__Bacillus;s__unclassified_Bacillus	0.998672898746916
ASV_1419	d__Bacteria;p__Firmicutes;c__Bacilli;o__Bacillales;f__unclassified_Bacillales;g__unclassified_Bacillales;s__unclassified_Bacillales	0.995181114729505
ASV_1420	d__Bacteria;p__Firmicutes;c__Bacilli;o__Bacillales;f__Planococcaceae;g__unclassified_Planococcaceae;s__unclassified_Planococcaceae	0.9266028152392347
ASV_1421	d__Bacteria;p__Proteobacteria;c__Gammaproteobacteria;o__Enterobacteriales;f__Enterobacteriaceae;g__unclassified_Enterobacteriaceae;s__unclassified_Enterobacteriaceae	0.999722615864561
ASV_1422	d__Bacteria;p__unclassified_Bacteria;c__unclassified_Bacteria;o__unclassified_Bacteria;f__unclassified_Bacteria;g__unclassified_Bacteria;s__unclassified_Bacteria	0.9999999999999829
ASV_1423	d__Bacteria;p__Proteobacteria;c__Gammaproteobacteria;o__Pseudomonadales;f__Pseudomonadaceae;g__Pseudomonas;s__unclassified_Pseudomonas	0.9661457575492637
ASV_1424	d__Bacteria;p__Proteobacteria;c__Alphaproteobacteria;o__Rhizobiales;f__Rhizobiaceae;g__Allorhizobium-Neorhizobium-Pararhizobium-Rhizobium;s__Rhizobium_flavum	0.9046844009001412
ASV_1425	d__Bacteria;p__Proteobacteria;c__Gammaproteobacteria;o__Xanthomonadales;f__Xanthomonadaceae;g__Stenotrophomonas;s__unclassified_Stenotrophomonas	0.9995465738627365
ASV_1426	d__Bacteria;p__Actinobacteria;c__Actinobacteria;o__Micrococcales;f__Dermabacteraceae;g__Brachybacterium;s__unclassified_Brachybacterium	0.9993961901793849
ASV_1427	d__Bacteria;p__Actinobacteria;c__Actinobacteria;o__Pseudonocardiales;f__Pseudonocardiaceae;g__Saccharopolyspora;s__unclassified_Saccharopolyspora	0.7476935126079883
ASV_1428	d__Bacteria;p__Proteobacteria;c__Gammaproteobacteria;o__Enterobacteriales;f__Enterobacteriaceae;g__unclassified_Enterobacteriaceae;s__unclassified_Enterobacteriaceae	0.9994489978845079
ASV_1429	d__Bacteria;p__Proteobacteria;c__Gammaproteobacteria;o__Pseudomonadales;f__Pseudomonadaceae;g__Pseudomonas;s__Pseudomonas_oryzihabitans	0.7332688402109206
ASV_1430	d__Bacteria;p__Proteobacteria;c__Gammaproteobacteria;o__Enterobacteriales;f__Enterobacteriaceae;g__unclassified_Enterobacteriaceae;s__unclassified_Enterobacteriaceae	0.9999450027178549
ASV_1431	d__Bacteria;p__Proteobacteria;c__Gammaproteobacteria;o__Betaproteobacteriales;f__Burkholderiaceae;g__Paucibacter;s__unclassified_Paucibacter	0.9483394614165244
ASV_1432	d__Bacteria;p__Bacteroidetes;c__Bacteroidia;o__Bacteroidales;f__Muribaculaceae;g__Muribaculaceae;s__uncultured_bacterium	0.9833185150574223
ASV_1433	d__Bacteria;p__Firmicutes;c__Bacilli;o__Bacillales;f__Planococcaceae;g__unclassified_Planococcaceae;s__unclassified_Planococcaceae	0.8591258802398354
ASV_1434	d__Bacteria;p__Actinobacteria;c__Actinobacteria;o__unclassified_Actinobacteria;f__unclassified_Actinobacteria;g__unclassified_Actinobacteria;s__unclassified_Actinobacteria	0.9999999992823346
ASV_1435	d__Bacteria;p__Bacteroidetes;c__Bacteroidia;o__Flavobacteriales;f__Flavobacteriaceae;g__Flavobacterium;s__unclassified_Flavobacterium	0.9992326666768859
ASV_1436	d__Bacteria;p__Firmicutes;c__Bacilli;o__Lactobacillales;f__Lactobacillaceae;g__Lactobacillus;s__Lactobacillus_vespulae	0.9198705225269688
ASV_1437	d__Bacteria;p__Actinobacteria;c__Actinobacteria;o__unclassified_Actinobacteria;f__unclassified_Actinobacteria;g__unclassified_Actinobacteria;s__unclassified_Actinobacteria	0.9999999999535729
ASV_1438	d__Bacteria;p__Proteobacteria;c__Alphaproteobacteria;o__Rhodobacterales;f__Rhodobacteraceae;g__Tabrizicola;s__unclassified_Tabrizicola	0.8011193563389893
ASV_1439	d__Bacteria;p__Proteobacteria;c__Gammaproteobacteria;o__Betaproteobacteriales;f__Burkholderiaceae;g__uncultured;s__unclassified_uncultured	0.9819225704515695
ASV_1440	d__Bacteria;p__Firmicutes;c__Bacilli;o__Lactobacillales;f__unclassified_Lactobacillales;g__unclassified_Lactobacillales;s__unclassified_Lactobacillales	0.9999487644276641
ASV_1441	d__Bacteria;p__Firmicutes;c__Bacilli;o__Bacillales;f__Planococcaceae;g__Planococcus;s__unclassified_Planococcus	0.8120332211038206
ASV_1442	d__Bacteria;p__Proteobacteria;c__Alphaproteobacteria;o__Rhizobiales;f__Rhizobiaceae;g__Chelativorans;s__unclassified_Chelativorans	0.81287769750303
ASV_1443	d__Bacteria;p__Firmicutes;c__Bacilli;o__Bacillales;f__Planococcaceae;g__unclassified_Planococcaceae;s__unclassified_Planococcaceae	0.7439637555830905
ASV_1444	d__Bacteria;p__Proteobacteria;c__Gammaproteobacteria;o__Betaproteobacteriales;f__Burkholderiaceae;g__Massilia;s__unclassified_Massilia	0.999500309127364
ASV_1445	d__Bacteria;p__Bacteroidetes;c__Bacteroidia;o__Flavobacteriales;f__Weeksellaceae;g__Chryseobacterium;s__unclassified_Chryseobacterium	0.9310059034228492
ASV_1446	d__Bacteria;p__Actinobacteria;c__Actinobacteria;o__Micrococcales;f__Micrococcaceae;g__Kocuria;s__Kocuria_halotolerans	0.7821666920398056
ASV_1447	d__Bacteria;p__Proteobacteria;c__Gammaproteobacteria;o__Enterobacteriales;f__Enterobacteriaceae;g__unclassified_Enterobacteriaceae;s__unclassified_Enterobacteriaceae	0.9999974483562699
ASV_1448	d__Bacteria;p__Firmicutes;c__Bacilli;o__Bacillales;f__Staphylococcaceae;g__Staphylococcus;s__unclassified_Staphylococcus	0.9582528267193506
ASV_1449	d__Bacteria;p__Firmicutes;c__Bacilli;o__Lactobacillales;f__unclassified_Lactobacillales;g__unclassified_Lactobacillales;s__unclassified_Lactobacillales	0.7046338509615175
ASV_1450	d__Bacteria;p__Proteobacteria;c__Gammaproteobacteria;o__Enterobacteriales;f__Enterobacteriaceae;g__unclassified_Enterobacteriaceae;s__unclassified_Enterobacteriaceae	0.999928165568356
ASV_1451	d__Bacteria;p__Firmicutes;c__Bacilli;o__Lactobacillales;f__Lactobacillaceae;g__Lactobacillus;s__unclassified_Lactobacillus	0.8098417215240543
ASV_1452	d__Bacteria;p__Proteobacteria;c__Gammaproteobacteria;o__Enterobacteriales;f__Enterobacteriaceae;g__unclassified_Enterobacteriaceae;s__unclassified_Enterobacteriaceae	0.9909969396321996
ASV_1453	d__Bacteria;p__Proteobacteria;c__Alphaproteobacteria;o__Rhodobacterales;f__Rhodobacteraceae;g__Paracoccus;s__unclassified_Paracoccus	0.9746388851618334
ASV_1454	d__Bacteria;p__Firmicutes;c__Bacilli;o__Bacillales;f__Planococcaceae;g__Planomicrobium;s__unclassified_Planomicrobium	0.9558591668926562
ASV_1455	d__Bacteria;p__Firmicutes;c__Bacilli;o__Lactobacillales;f__Lactobacillaceae;g__Lactobacillus;s__Lactobacillus_vespulae	0.9907257789604553
ASV_1456	d__Bacteria;p__Cyanobacteria;c__Oxyphotobacteria;o__Chloroplast;f__Chloroplast;g__Chloroplast;s__unclassified_Chloroplast	0.9999999999789705
ASV_1457	d__Bacteria;p__Firmicutes;c__Bacilli;o__Lactobacillales;f__Enterococcaceae;g__Enterococcus;s__unclassified_Enterococcus	0.9532236169141691
ASV_1458	d__Bacteria;p__Proteobacteria;c__Gammaproteobacteria;o__Enterobacteriales;f__Enterobacteriaceae;g__Pantoea;s__unclassified_Pantoea	0.8309419551200943
ASV_1459	d__Bacteria;p__Proteobacteria;c__Gammaproteobacteria;o__Pseudomonadales;f__Pseudomonadaceae;g__Pseudomonas;s__unclassified_Pseudomonas	0.9999946413158405
ASV_1460	d__Bacteria;p__Firmicutes;c__Bacilli;o__Lactobacillales;f__unclassified_Lactobacillales;g__unclassified_Lactobacillales;s__unclassified_Lactobacillales	0.7033869928384181
ASV_1461	d__Bacteria;p__Proteobacteria;c__Alphaproteobacteria;o__Rickettsiales;f__Mitochondria;g__Mitochondria;s__unclassified_Mitochondria	0.9999999999999957
ASV_1462	d__Bacteria;p__Proteobacteria;c__Gammaproteobacteria;o__unclassified_Gammaproteobacteria;f__unclassified_Gammaproteobacteria;g__unclassified_Gammaproteobacteria;s__unclassified_Gammaproteobacteria	0.9999995580644796
ASV_1463	d__Bacteria;p__Bacteroidetes;c__Bacteroidia;o__Chitinophagales;f__Saprospiraceae;g__uncultured;s__uncultured_bacterium	0.9657001365353476
ASV_1464	d__Bacteria;p__Proteobacteria;c__Gammaproteobacteria;o__Pseudomonadales;f__Moraxellaceae;g__Psychrobacter;s__unclassified_Psychrobacter	0.9997280301873531
ASV_1465	d__Bacteria;p__Proteobacteria;c__Gammaproteobacteria;o__Enterobacteriales;f__Enterobacteriaceae;g__unclassified_Enterobacteriaceae;s__unclassified_Enterobacteriaceae	0.9994397249287349
ASV_1466	d__Bacteria;p__Bacteroidetes;c__Bacteroidia;o__Flavobacteriales;f__Flavobacteriaceae;g__Flavobacterium;s__unclassified_Flavobacterium	0.9999972154971268
ASV_1467	d__Bacteria;p__Firmicutes;c__Bacilli;o__Bacillales;f__Staphylococcaceae;g__Staphylococcus;s__unclassified_Staphylococcus	0.9976684151371127
ASV_1468	d__Bacteria;p__Proteobacteria;c__Gammaproteobacteria;o__Enterobacteriales;f__Enterobacteriaceae;g__Pantoea;s__unclassified_Pantoea	0.8229829376395402
ASV_1469	d__Bacteria;p__Proteobacteria;c__Gammaproteobacteria;o__Pseudomonadales;f__Pseudomonadaceae;g__Pseudomonas;s__unclassified_Pseudomonas	0.9998708534188299
ASV_1470	d__Bacteria;p__Proteobacteria;c__Gammaproteobacteria;o__Pseudomonadales;f__Pseudomonadaceae;g__Pseudomonas;s__unclassified_Pseudomonas	0.968710621675388
ASV_1471	d__Bacteria;p__Firmicutes;c__Bacilli;o__Lactobacillales;f__unclassified_Lactobacillales;g__unclassified_Lactobacillales;s__unclassified_Lactobacillales	0.9999983723078016
ASV_1472	d__Bacteria;p__Bacteroidetes;c__Bacteroidia;o__Sphingobacteriales;f__Sphingobacteriaceae;g__Sphingobacterium;s__Sphingobacterium_sp.	0.8764184537383091
ASV_1473	d__Bacteria;p__Actinobacteria;c__Actinobacteria;o__Micrococcales;f__Microbacteriaceae;g__unclassified_Microbacteriaceae;s__unclassified_Microbacteriaceae	0.9976240422800501
ASV_1474	d__Bacteria;p__Actinobacteria;c__Actinobacteria;o__Micrococcales;f__Brevibacteriaceae;g__Brevibacterium;s__unclassified_Brevibacterium	0.9994491490635687
ASV_1475	d__Bacteria;p__Firmicutes;c__Bacilli;o__Bacillales;f__Bacillaceae;g__Bacillus;s__unclassified_Bacillus	0.9040815809351125
ASV_1476	d__Bacteria;p__Proteobacteria;c__Gammaproteobacteria;o__Betaproteobacteriales;f__Burkholderiaceae;g__unclassified_Burkholderiaceae;s__unclassified_Burkholderiaceae	0.9999972133625888
ASV_1477	d__Bacteria;p__Proteobacteria;c__Gammaproteobacteria;o__Betaproteobacteriales;f__Burkholderiaceae;g__unclassified_Burkholderiaceae;s__unclassified_Burkholderiaceae	0.8914058523413764
ASV_1478	d__Bacteria;p__Firmicutes;c__Bacilli;o__Bacillales;f__Staphylococcaceae;g__Staphylococcus;s__unclassified_Staphylococcus	0.9914209647316791
ASV_1479	d__Bacteria;p__Proteobacteria;c__Alphaproteobacteria;o__Caulobacterales;f__Caulobacteraceae;g__Brevundimonas;s__unclassified_Brevundimonas	0.9660720290566799
ASV_1480	d__Bacteria;p__Proteobacteria;c__Alphaproteobacteria;o__Caulobacterales;f__Caulobacteraceae;g__Brevundimonas;s__unclassified_Brevundimonas	0.893111966320556
ASV_1481	d__Bacteria;p__Proteobacteria;c__Gammaproteobacteria;o__Enterobacteriales;f__Enterobacteriaceae;g__unclassified_Enterobacteriaceae;s__unclassified_Enterobacteriaceae	0.9985683901719662
ASV_1482	d__Bacteria;p__Firmicutes;c__Clostridia;o__Clostridiales;f__Ruminococcaceae;g__Ruminococcaceae_UCG-014;s__unclassified_Ruminococcaceae_UCG-014	0.9999999999656604
ASV_1483	d__Bacteria;p__Bacteroidetes;c__Bacteroidia;o__Cytophagales;f__Hymenobacteraceae;g__Hymenobacter;s__unclassified_Hymenobacter	0.9999999999913312
ASV_1484	d__Bacteria;p__Proteobacteria;c__Gammaproteobacteria;o__Enterobacteriales;f__Enterobacteriaceae;g__unclassified_Enterobacteriaceae;s__unclassified_Enterobacteriaceae	0.9998318713982659
ASV_1485	d__Bacteria;p__Proteobacteria;c__Gammaproteobacteria;o__Pseudomonadales;f__Pseudomonadaceae;g__Pseudomonas;s__Ceuthophilus_sp.	0.9303905113202282
ASV_1486	d__Bacteria;p__Firmicutes;c__Bacilli;o__Lactobacillales;f__Enterococcaceae;g__Enterococcus;s__uncultured_bacterium	0.7933061355016278
ASV_1487	d__Bacteria;p__Firmicutes;c__Bacilli;o__Lactobacillales;f__Lactobacillaceae;g__Lactobacillus;s__unclassified_Lactobacillus	0.9999982111981703
ASV_1488	d__Bacteria;p__Actinobacteria;c__Actinobacteria;o__Micrococcales;f__Microbacteriaceae;g__Leucobacter;s__unclassified_Leucobacter	0.8261000336514834
ASV_1489	d__Bacteria;p__Proteobacteria;c__Gammaproteobacteria;o__Pseudomonadales;f__Pseudomonadaceae;g__Pseudomonas;s__unclassified_Pseudomonas	0.999352848698726
ASV_1490	d__Bacteria;p__Firmicutes;c__Bacilli;o__Lactobacillales;f__Carnobacteriaceae;g__Trichococcus;s__unclassified_Trichococcus	0.9743427576720555
ASV_1491	d__Bacteria;p__Proteobacteria;c__Gammaproteobacteria;o__Enterobacteriales;f__Enterobacteriaceae;g__unclassified_Enterobacteriaceae;s__unclassified_Enterobacteriaceae	0.9999979822963192
ASV_1492	d__Bacteria;p__Firmicutes;c__Clostridia;o__Clostridiales;f__Ruminococcaceae;g__Ruminococcaceae_UCG-014;s__unclassified_Ruminococcaceae_UCG-014	0.9999999999991106
ASV_1493	d__Bacteria;p__Deinococcus-Thermus;c__Deinococci;o__Deinococcales;f__Deinococcaceae;g__Deinococcus;s__Deinococcus_sp.	0.9137548616983846
ASV_1494	d__Bacteria;p__Proteobacteria;c__Alphaproteobacteria;o__Rhodobacterales;f__Rhodobacteraceae;g__Paracoccus;s__unclassified_Paracoccus	0.7969141034150118
ASV_1495	d__Bacteria;p__Proteobacteria;c__Gammaproteobacteria;o__Xanthomonadales;f__Xanthomonadaceae;g__Luteimonas;s__Luteimonas_marina	0.7690251705631491
ASV_1496	d__Bacteria;p__Firmicutes;c__Bacilli;o__Bacillales;f__Family_XII;g__Exiguobacterium;s__bacterium_W3	0.9077537507094109
ASV_1497	d__Bacteria;p__Proteobacteria;c__Gammaproteobacteria;o__unclassified_Gammaproteobacteria;f__unclassified_Gammaproteobacteria;g__unclassified_Gammaproteobacteria;s__unclassified_Gammaproteobacteria	0.9999998081979162
ASV_1498	d__Bacteria;p__Proteobacteria;c__Gammaproteobacteria;o__Betaproteobacteriales;f__Burkholderiaceae;g__unclassified_Burkholderiaceae;s__unclassified_Burkholderiaceae	0.9999999164535799
ASV_1499	d__Bacteria;p__Proteobacteria;c__Gammaproteobacteria;o__Enterobacteriales;f__Enterobacteriaceae;g__unclassified_Enterobacteriaceae;s__unclassified_Enterobacteriaceae	0.999685459225014
ASV_1500	d__Bacteria;p__Bacteroidetes;c__Bacteroidia;o__Bacteroidales;f__Bacteroidaceae;g__Bacteroides;s__Bacteroides_massiliensis	0.9997939224232381
ASV_1501	d__Bacteria;p__Proteobacteria;c__Gammaproteobacteria;o__Pseudomonadales;f__Moraxellaceae;g__Enhydrobacter;s__unclassified_Enhydrobacter	0.9379210474899868
ASV_1502	d__Bacteria;p__Proteobacteria;c__Gammaproteobacteria;o__Enterobacteriales;f__Enterobacteriaceae;g__unclassified_Enterobacteriaceae;s__unclassified_Enterobacteriaceae	0.9459010274708446
ASV_1503	d__Bacteria;p__Firmicutes;c__Erysipelotrichia;o__Erysipelotrichales;f__Erysipelotrichaceae;g__Erysipelatoclostridium;s__unclassified_Erysipelatoclostridium	0.9999946314908076
ASV_1504	d__Bacteria;p__Firmicutes;c__Bacilli;o__unclassified_Bacilli;f__unclassified_Bacilli;g__unclassified_Bacilli;s__unclassified_Bacilli	0.9909463774691275
ASV_1505	d__Bacteria;p__unclassified_Bacteria;c__unclassified_Bacteria;o__unclassified_Bacteria;f__unclassified_Bacteria;g__unclassified_Bacteria;s__unclassified_Bacteria	0.9999999999871944
ASV_1506	d__Bacteria;p__Bacteroidetes;c__Bacteroidia;o__Bacteroidales;f__Bacteroidaceae;g__Bacteroides;s__uncultured_Firmicutes	0.9195145823674978
ASV_1507	d__Bacteria;p__Proteobacteria;c__Gammaproteobacteria;o__unclassified_Gammaproteobacteria;f__unclassified_Gammaproteobacteria;g__unclassified_Gammaproteobacteria;s__unclassified_Gammaproteobacteria	0.9999999810753386
ASV_1508	d__Bacteria;p__Firmicutes;c__Bacilli;o__Lactobacillales;f__Lactobacillaceae;g__Lactobacillus;s__unclassified_Lactobacillus	0.8527508802185549
ASV_1509	d__Bacteria;p__Proteobacteria;c__Gammaproteobacteria;o__Enterobacteriales;f__Enterobacteriaceae;g__Enterobacter;s__unclassified_Enterobacter	0.7280966045949862
ASV_1510	d__Bacteria;p__Firmicutes;c__Bacilli;o__Lactobacillales;f__Lactobacillaceae;g__Lactobacillus;s__unclassified_Lactobacillus	0.9999745537481244
ASV_1511	d__Bacteria;p__Proteobacteria;c__Gammaproteobacteria;o__Legionellales;f__Legionellaceae;g__Legionella;s__unclassified_Legionella	0.9999997912125739
ASV_1512	d__Bacteria;p__Firmicutes;c__Bacilli;o__Lactobacillales;f__Lactobacillaceae;g__Lactobacillus;s__unclassified_Lactobacillus	0.995423136939712
ASV_1513	d__Bacteria;p__Proteobacteria;c__Gammaproteobacteria;o__Enterobacteriales;f__Enterobacteriaceae;g__Kosakonia;s__unclassified_Kosakonia	0.93937911521819
ASV_1514	d__Bacteria;p__Proteobacteria;c__Gammaproteobacteria;o__Enterobacteriales;f__Enterobacteriaceae;g__unclassified_Enterobacteriaceae;s__unclassified_Enterobacteriaceae	0.9999999974654822
ASV_1515	d__Bacteria;p__Proteobacteria;c__unclassified_Proteobacteria;o__unclassified_Proteobacteria;f__unclassified_Proteobacteria;g__unclassified_Proteobacteria;s__unclassified_Proteobacteria	0.9952021499331528
ASV_1516	d__Bacteria;p__Firmicutes;c__Bacilli;o__Lactobacillales;f__Streptococcaceae;g__Lactococcus;s__unclassified_Lactococcus	0.9998638527558115
ASV_1517	d__Bacteria;p__Firmicutes;c__Bacilli;o__Lactobacillales;f__Streptococcaceae;g__Streptococcus;s__Enterococcus_faecalis	0.796875857895355
ASV_1518	d__Bacteria;p__Firmicutes;c__Bacilli;o__Bacillales;f__Planococcaceae;g__unclassified_Planococcaceae;s__unclassified_Planococcaceae	0.7860359399313019
ASV_1519	d__Bacteria;p__unclassified_Bacteria;c__unclassified_Bacteria;o__unclassified_Bacteria;f__unclassified_Bacteria;g__unclassified_Bacteria;s__unclassified_Bacteria	0.9999999999999903
ASV_1520	d__Bacteria;p__Actinobacteria;c__Actinobacteria;o__Micrococcales;f__unclassified_Micrococcales;g__unclassified_Micrococcales;s__unclassified_Micrococcales	0.9654634678306355
ASV_1521	d__Bacteria;p__Firmicutes;c__Bacilli;o__Bacillales;f__Family_XII;g__Exiguobacterium;s__unclassified_Exiguobacterium	0.7029776563933148
ASV_1522	d__Bacteria;p__Proteobacteria;c__Gammaproteobacteria;o__Enterobacteriales;f__Enterobacteriaceae;g__unclassified_Enterobacteriaceae;s__unclassified_Enterobacteriaceae	0.9999997230973076
ASV_1523	d__Bacteria;p__Actinobacteria;c__Actinobacteria;o__Micrococcales;f__Micrococcaceae;g__Rothia;s__unclassified_Rothia	0.9999953661502865
ASV_1524	d__Bacteria;p__Bacteroidetes;c__Bacteroidia;o__Cytophagales;f__Spirosomaceae;g__Fibrella;s__unclassified_Fibrella	0.9999999999982379
ASV_1525	d__Bacteria;p__Proteobacteria;c__Gammaproteobacteria;o__Betaproteobacteriales;f__Burkholderiaceae;g__unclassified_Burkholderiaceae;s__unclassified_Burkholderiaceae	0.9713292278218418
ASV_1526	d__Bacteria;p__Actinobacteria;c__Actinobacteria;o__Corynebacteriales;f__Corynebacteriaceae;g__Corynebacterium_1;s__unclassified_Corynebacterium_1	0.9479891472599976
ASV_1527	d__Bacteria;p__unclassified_Bacteria;c__unclassified_Bacteria;o__unclassified_Bacteria;f__unclassified_Bacteria;g__unclassified_Bacteria;s__unclassified_Bacteria	0.9999999999999624
ASV_1528	d__Bacteria;p__Bacteroidetes;c__Bacteroidia;o__Flavobacteriales;f__Flavobacteriaceae;g__Flavobacterium;s__Flavobacterium_chungangense	0.8861843307653938
ASV_1529	d__Bacteria;p__Proteobacteria;c__Gammaproteobacteria;o__unclassified_Gammaproteobacteria;f__unclassified_Gammaproteobacteria;g__unclassified_Gammaproteobacteria;s__unclassified_Gammaproteobacteria	0.9999986206378088
ASV_1530	d__Bacteria;p__Actinobacteria;c__Actinobacteria;o__Corynebacteriales;f__Nocardiaceae;g__Gordonia;s__uncultured_Gordonia	0.7142906102735084
ASV_1531	d__Bacteria;p__Firmicutes;c__Bacilli;o__Lactobacillales;f__unclassified_Lactobacillales;g__unclassified_Lactobacillales;s__unclassified_Lactobacillales	0.950382633993096
ASV_1532	d__Bacteria;p__Proteobacteria;c__Gammaproteobacteria;o__Xanthomonadales;f__Xanthomonadaceae;g__Stenotrophomonas;s__unclassified_Stenotrophomonas	0.9358526328969732
ASV_1533	d__Bacteria;p__Firmicutes;c__Bacilli;o__Bacillales;f__unclassified_Bacillales;g__unclassified_Bacillales;s__unclassified_Bacillales	0.9998600193631357
ASV_1534	d__Bacteria;p__Firmicutes;c__Bacilli;o__Bacillales;f__Bacillaceae;g__Bacillus;s__unclassified_Bacillus	0.9827114165772647
ASV_1535	d__Bacteria;p__unclassified_Bacteria;c__unclassified_Bacteria;o__unclassified_Bacteria;f__unclassified_Bacteria;g__unclassified_Bacteria;s__unclassified_Bacteria	0.9999999999999541
ASV_1536	d__Bacteria;p__Proteobacteria;c__Gammaproteobacteria;o__Pseudomonadales;f__Pseudomonadaceae;g__Pseudomonas;s__unclassified_Pseudomonas	0.934044582222368
ASV_1537	d__Bacteria;p__Actinobacteria;c__Actinobacteria;o__Pseudonocardiales;f__Pseudonocardiaceae;g__Pseudonocardiaceae;s__Saccharopolyspora_rectivirgula	0.8916373848641137
ASV_1538	d__Bacteria;p__Firmicutes;c__Bacilli;o__Bacillales;f__unclassified_Bacillales;g__unclassified_Bacillales;s__unclassified_Bacillales	0.999999999999926
ASV_1539	d__Bacteria;p__Firmicutes;c__Bacilli;o__unclassified_Bacilli;f__unclassified_Bacilli;g__unclassified_Bacilli;s__unclassified_Bacilli	0.9999994562229576
ASV_1540	d__Bacteria;p__Actinobacteria;c__Actinobacteria;o__Micrococcales;f__unclassified_Micrococcales;g__unclassified_Micrococcales;s__unclassified_Micrococcales	0.999786563940691
ASV_1541	d__Bacteria;p__Proteobacteria;c__Alphaproteobacteria;o__Caulobacterales;f__Caulobacteraceae;g__Brevundimonas;s__unclassified_Brevundimonas	0.9999820163118871
ASV_1542	d__Bacteria;p__Firmicutes;c__Bacilli;o__Bacillales;f__unclassified_Bacillales;g__unclassified_Bacillales;s__unclassified_Bacillales	0.7257468208484967
ASV_1543	d__Bacteria;p__Actinobacteria;c__Actinobacteria;o__Bifidobacteriales;f__Bifidobacteriaceae;g__Bifidobacterium;s__unclassified_Bifidobacterium	0.9943534396434612
ASV_1544	d__Bacteria;p__Firmicutes;c__Bacilli;o__Lactobacillales;f__Lactobacillaceae;g__Lactobacillus;s__unclassified_Lactobacillus	0.9960848000769968
ASV_1545	d__Bacteria;p__unclassified_Bacteria;c__unclassified_Bacteria;o__unclassified_Bacteria;f__unclassified_Bacteria;g__unclassified_Bacteria;s__unclassified_Bacteria	0.9999999999999637
ASV_1546	d__Bacteria;p__Firmicutes;c__Bacilli;o__Bacillales;f__Bacillaceae;g__Bacillus;s__unclassified_Bacillus	0.8841237235943505
ASV_1547	d__Bacteria;p__Firmicutes;c__unclassified_Firmicutes;o__unclassified_Firmicutes;f__unclassified_Firmicutes;g__unclassified_Firmicutes;s__unclassified_Firmicutes	0.9999384228612319
ASV_1548	d__Bacteria;p__Bacteroidetes;c__Bacteroidia;o__Bacteroidales;f__Prevotellaceae;g__Prevotella_9;s__uncultured_bacterium	0.9565310690385574
ASV_1549	d__Bacteria;p__Actinobacteria;c__Actinobacteria;o__Micrococcales;f__Brevibacteriaceae;g__Brevibacterium;s__unclassified_Brevibacterium	0.9999991268445889
ASV_1550	d__Bacteria;p__Proteobacteria;c__Gammaproteobacteria;o__Betaproteobacteriales;f__Burkholderiaceae;g__unclassified_Burkholderiaceae;s__unclassified_Burkholderiaceae	0.9999647544111596
ASV_1551	d__Bacteria;p__Firmicutes;c__Bacilli;o__unclassified_Bacilli;f__unclassified_Bacilli;g__unclassified_Bacilli;s__unclassified_Bacilli	0.9999992546051528
ASV_1552	d__Bacteria;p__Actinobacteria;c__Actinobacteria;o__Micrococcales;f__unclassified_Micrococcales;g__unclassified_Micrococcales;s__unclassified_Micrococcales	0.9909084285907523
ASV_1553	d__Bacteria;p__Actinobacteria;c__Actinobacteria;o__Streptomycetales;f__Streptomycetaceae;g__Streptomyces;s__unclassified_Streptomyces	0.9998923849251883
ASV_1554	d__Bacteria;p__Firmicutes;c__Bacilli;o__Lactobacillales;f__Lactobacillaceae;g__Lactobacillus;s__unclassified_Lactobacillus	0.9611455131397914
ASV_1555	d__Bacteria;p__Proteobacteria;c__Gammaproteobacteria;o__Pseudomonadales;f__Pseudomonadaceae;g__Pseudomonas;s__bromate-reducing_bacterium	0.8380155310941213
ASV_1556	d__Bacteria;p__Actinobacteria;c__Actinobacteria;o__Micrococcales;f__unclassified_Micrococcales;g__unclassified_Micrococcales;s__unclassified_Micrococcales	0.9978629629308743
ASV_1557	d__Bacteria;p__Firmicutes;c__Bacilli;o__Lactobacillales;f__Lactobacillaceae;g__Lactobacillus;s__Lactobacillus_paralimentarius	0.7364067672859178
ASV_1558	d__Bacteria;p__Firmicutes;c__Bacilli;o__unclassified_Bacilli;f__unclassified_Bacilli;g__unclassified_Bacilli;s__unclassified_Bacilli	0.9999999904175726
ASV_1559	d__Bacteria;p__unclassified_Bacteria;c__unclassified_Bacteria;o__unclassified_Bacteria;f__unclassified_Bacteria;g__unclassified_Bacteria;s__unclassified_Bacteria	0.9999999999998725
ASV_1560	d__Bacteria;p__Firmicutes;c__Erysipelotrichia;o__Erysipelotrichales;f__Erysipelotrichaceae;g__Turicibacter;s__unclassified_Turicibacter	0.999999999996674
ASV_1561	d__Bacteria;p__Proteobacteria;c__Alphaproteobacteria;o__Caulobacterales;f__Caulobacteraceae;g__Brevundimonas;s__unclassified_Brevundimonas	0.9995461596391595
ASV_1562	d__Bacteria;p__Firmicutes;c__Bacilli;o__Lactobacillales;f__Lactobacillaceae;g__Lactobacillus;s__unclassified_Lactobacillus	0.9451946548706587
ASV_1563	d__Bacteria;p__Proteobacteria;c__Gammaproteobacteria;o__Enterobacteriales;f__Enterobacteriaceae;g__unclassified_Enterobacteriaceae;s__unclassified_Enterobacteriaceae	0.999997146957017
ASV_1564	d__Bacteria;p__Proteobacteria;c__Gammaproteobacteria;o__Enterobacteriales;f__Enterobacteriaceae;g__unclassified_Enterobacteriaceae;s__unclassified_Enterobacteriaceae	0.9900523115252897
ASV_1565	d__Bacteria;p__Firmicutes;c__Bacilli;o__unclassified_Bacilli;f__unclassified_Bacilli;g__unclassified_Bacilli;s__unclassified_Bacilli	0.9999958311633548
ASV_1566	d__Bacteria;p__Firmicutes;c__Bacilli;o__Bacillales;f__Bacillaceae;g__Bacillus;s__unclassified_Bacillus	0.9801505069730453
ASV_1567	d__Bacteria;p__Gemmatimonadetes;c__Gemmatimonadetes;o__Gemmatimonadales;f__Gemmatimonadaceae;g__uncultured;s__uncultured_soil	0.7557024589796383
ASV_1568	d__Bacteria;p__Firmicutes;c__Bacilli;o__Lactobacillales;f__Lactobacillaceae;g__Lactobacillus;s__Lactobacillus_vespulae	0.9540186675759408
ASV_1569	d__Bacteria;p__Firmicutes;c__Bacilli;o__Bacillales;f__Family_XII;g__Exiguobacterium;s__unclassified_Exiguobacterium	0.7089195145893754
ASV_1570	d__Bacteria;p__Proteobacteria;c__Gammaproteobacteria;o__Xanthomonadales;f__Xanthomonadaceae;g__unclassified_Xanthomonadaceae;s__unclassified_Xanthomonadaceae	0.98131406789019
ASV_1571	d__Bacteria;p__Proteobacteria;c__Gammaproteobacteria;o__Betaproteobacteriales;f__Burkholderiaceae;g__Ideonella;s__unclassified_Ideonella	0.7607266891404968
ASV_1572	d__Bacteria;p__Proteobacteria;c__Alphaproteobacteria;o__Caulobacterales;f__Caulobacteraceae;g__Brevundimonas;s__unclassified_Brevundimonas	0.8815951975558689
ASV_1573	d__Bacteria;p__Proteobacteria;c__Gammaproteobacteria;o__Betaproteobacteriales;f__Burkholderiaceae;g__Limnohabitans;s__unclassified_Limnohabitans	0.9998644701992107
ASV_1574	d__Bacteria;p__Proteobacteria;c__Gammaproteobacteria;o__Enterobacteriales;f__Enterobacteriaceae;g__unclassified_Enterobacteriaceae;s__unclassified_Enterobacteriaceae	0.9999651245170732
ASV_1575	d__Bacteria;p__Firmicutes;c__Bacilli;o__Bacillales;f__Planococcaceae;g__unclassified_Planococcaceae;s__unclassified_Planococcaceae	0.9999945291413939
ASV_1576	d__Bacteria;p__Proteobacteria;c__Gammaproteobacteria;o__Pseudomonadales;f__Moraxellaceae;g__Acinetobacter;s__unclassified_Acinetobacter	0.9957426308558232
ASV_1577	d__Bacteria;p__Cyanobacteria;c__Oxyphotobacteria;o__Chloroplast;f__Chloroplast;g__Chloroplast;s__unclassified_Chloroplast	0.9999999999999971
ASV_1578	d__Bacteria;p__Firmicutes;c__Bacilli;o__Bacillales;f__Bacillaceae;g__Oceanobacillus;s__unclassified_Oceanobacillus	0.9964470467879184
ASV_1579	d__Bacteria;p__Actinobacteria;c__unclassified_Actinobacteria;o__unclassified_Actinobacteria;f__unclassified_Actinobacteria;g__unclassified_Actinobacteria;s__unclassified_Actinobacteria	0.9346190988497632
ASV_1580	d__Bacteria;p__Proteobacteria;c__Gammaproteobacteria;o__Enterobacteriales;f__Enterobacteriaceae;g__unclassified_Enterobacteriaceae;s__unclassified_Enterobacteriaceae	0.9648692251827543
ASV_1581	d__Bacteria;p__Proteobacteria;c__Alphaproteobacteria;o__Acetobacterales;f__Acetobacteraceae;g__Acetobacter;s__unclassified_Acetobacter	0.9996446927394327
ASV_1582	d__Bacteria;p__Firmicutes;c__Bacilli;o__Bacillales;f__Staphylococcaceae;g__Staphylococcus;s__unclassified_Staphylococcus	0.9785884883267537
ASV_1583	d__Bacteria;p__Firmicutes;c__Bacilli;o__Lactobacillales;f__unclassified_Lactobacillales;g__unclassified_Lactobacillales;s__unclassified_Lactobacillales	0.9999990267585709
ASV_1584	d__Bacteria;p__Bacteroidetes;c__Bacteroidia;o__Bacteroidales;f__Bacteroidaceae;g__Bacteroides;s__Bacteroides_intestinalis	0.9936051344869821
ASV_1585	d__Bacteria;p__Bacteroidetes;c__Bacteroidia;o__Bacteroidales;f__Rikenellaceae;g__Alistipes;s__unclassified_Alistipes	0.9999999999999097
ASV_1586	d__Bacteria;p__Proteobacteria;c__Alphaproteobacteria;o__Rhodobacterales;f__Rhodobacteraceae;g__Paracoccus;s__unclassified_Paracoccus	0.9847207001171757
ASV_1587	d__Bacteria;p__Actinobacteria;c__Actinobacteria;o__Micrococcales;f__Brevibacteriaceae;g__Brevibacterium;s__unclassified_Brevibacterium	0.9999060004934027
ASV_1588	d__Bacteria;p__Actinobacteria;c__Actinobacteria;o__Micrococcales;f__Brevibacteriaceae;g__Brevibacterium;s__unclassified_Brevibacterium	0.9997369131408256
ASV_1589	d__Bacteria;p__Proteobacteria;c__Gammaproteobacteria;o__Pseudomonadales;f__Pseudomonadaceae;g__Pseudomonas;s__unclassified_Pseudomonas	0.9999989099037566
ASV_1590	d__Bacteria;p__Proteobacteria;c__Gammaproteobacteria;o__Betaproteobacteriales;f__Burkholderiaceae;g__unclassified_Burkholderiaceae;s__unclassified_Burkholderiaceae	0.8911891539479762
ASV_1591	d__Bacteria;p__Proteobacteria;c__Gammaproteobacteria;o__Xanthomonadales;f__Xanthomonadaceae;g__Stenotrophomonas;s__unclassified_Stenotrophomonas	0.9930432437623214
ASV_1592	d__Bacteria;p__Bacteroidetes;c__Bacteroidia;o__Flavobacteriales;f__Weeksellaceae;g__Chryseobacterium;s__unclassified_Chryseobacterium	0.9999890812240788
ASV_1593	d__Bacteria;p__Bacteroidetes;c__Bacteroidia;o__Sphingobacteriales;f__Sphingobacteriaceae;g__Sphingobacterium;s__uncultured_bacterium	0.9377020663724196
ASV_1594	d__Bacteria;p__Proteobacteria;c__Gammaproteobacteria;o__Xanthomonadales;f__Xanthomonadaceae;g__Xylella;s__uncultured_Pseudomonas	0.7132015092082944
ASV_1595	d__Bacteria;p__Proteobacteria;c__unclassified_Proteobacteria;o__unclassified_Proteobacteria;f__unclassified_Proteobacteria;g__unclassified_Proteobacteria;s__unclassified_Proteobacteria	0.9999997264886975
ASV_1596	d__Bacteria;p__Firmicutes;c__Clostridia;o__Clostridiales;f__unclassified_Clostridiales;g__unclassified_Clostridiales;s__unclassified_Clostridiales	0.9998623579441135
ASV_1597	d__Bacteria;p__Bacteroidetes;c__Bacteroidia;o__Sphingobacteriales;f__Sphingobacteriaceae;g__Sphingobacterium;s__unclassified_Sphingobacterium	0.9999939465008203
ASV_1598	d__Bacteria;p__Bacteroidetes;c__Bacteroidia;o__Flavobacteriales;f__Weeksellaceae;g__Chryseobacterium;s__unclassified_Chryseobacterium	0.8820137894747502
ASV_1599	d__Bacteria;p__Bacteroidetes;c__Bacteroidia;o__Bacteroidales;f__Rikenellaceae;g__Alistipes;s__uncultured_bacterium	0.965227562671385
ASV_1600	d__Bacteria;p__Actinobacteria;c__Actinobacteria;o__Bifidobacteriales;f__Bifidobacteriaceae;g__Bifidobacterium;s__unclassified_Bifidobacterium	0.9935460795070556
ASV_1601	d__Bacteria;p__Proteobacteria;c__Gammaproteobacteria;o__Betaproteobacteriales;f__Rhodocyclaceae;g__Thauera;s__unclassified_Thauera	0.9951722552757544
ASV_1602	d__Bacteria;p__Actinobacteria;c__Actinobacteria;o__Propionibacteriales;f__Nocardioidaceae;g__Nocardioides;s__unclassified_Nocardioides	0.9834140162118863
ASV_1603	d__Bacteria;p__Proteobacteria;c__Gammaproteobacteria;o__Betaproteobacteriales;f__Rhodocyclaceae;g__Thauera;s__unclassified_Thauera	0.9198250368879382
ASV_1604	d__Bacteria;p__Firmicutes;c__Bacilli;o__Lactobacillales;f__Lactobacillaceae;g__Lactobacillus;s__Lactobacillus_brevis	0.9738926098892092
ASV_1605	d__Bacteria;p__Firmicutes;c__Bacilli;o__Bacillales;f__Listeriaceae;g__Listeria;s__unclassified_Listeria	0.9998909143388024
ASV_1606	d__Bacteria;p__Proteobacteria;c__Alphaproteobacteria;o__Acetobacterales;f__Acetobacteraceae;g__Acetobacter;s__unclassified_Acetobacter	0.9998476845722035
ASV_1607	d__Bacteria;p__Bacteroidetes;c__Bacteroidia;o__Sphingobacteriales;f__Sphingobacteriaceae;g__Sphingobacterium;s__unclassified_Sphingobacterium	0.9999472580661732
ASV_1608	d__Bacteria;p__Proteobacteria;c__Gammaproteobacteria;o__Pseudomonadales;f__Moraxellaceae;g__Acinetobacter;s__unclassified_Acinetobacter	0.9997830756691309
ASV_1609	d__Bacteria;p__Firmicutes;c__Bacilli;o__Lactobacillales;f__Lactobacillaceae;g__Lactobacillus;s__Lactobacillus_manihotivorans	0.9436891363517839
ASV_1610	d__Bacteria;p__Firmicutes;c__Bacilli;o__Lactobacillales;f__Streptococcaceae;g__Lactococcus;s__unclassified_Lactococcus	0.9999990656545199
ASV_1611	d__Bacteria;p__Proteobacteria;c__Gammaproteobacteria;o__Pseudomonadales;f__Moraxellaceae;g__Psychrobacter;s__unclassified_Psychrobacter	0.9999999982004584
ASV_1612	d__Bacteria;p__Proteobacteria;c__Gammaproteobacteria;o__Diplorickettsiales;f__Diplorickettsiaceae;g__Aquicella;s__unclassified_Aquicella	0.9976921348985428
ASV_1613	d__Bacteria;p__Firmicutes;c__Bacilli;o__Lactobacillales;f__Lactobacillaceae;g__Lactobacillus;s__Lactobacillus_concavus	0.8398105935308857
ASV_1614	d__Bacteria;p__Firmicutes;c__Bacilli;o__Bacillales;f__unclassified_Bacillales;g__unclassified_Bacillales;s__unclassified_Bacillales	0.9998984081595994
ASV_1615	d__Bacteria;p__Proteobacteria;c__Gammaproteobacteria;o__Betaproteobacteriales;f__Burkholderiaceae;g__unclassified_Burkholderiaceae;s__unclassified_Burkholderiaceae	0.9991749684534474
ASV_1616	d__Bacteria;p__Firmicutes;c__Clostridia;o__Clostridiales;f__Lachnospiraceae;g__Dorea;s__unclassified_Dorea	0.8955302650297777
ASV_1617	d__Bacteria;p__Firmicutes;c__Bacilli;o__Bacillales;f__Staphylococcaceae;g__Staphylococcus;s__unclassified_Staphylococcus	0.9977439181567945
ASV_1618	d__Bacteria;p__Bacteroidetes;c__Bacteroidia;o__Sphingobacteriales;f__Sphingobacteriaceae;g__Sphingobacterium;s__unclassified_Sphingobacterium	0.9998884527149923
ASV_1619	d__Bacteria;p__Proteobacteria;c__Gammaproteobacteria;o__Enterobacteriales;f__Enterobacteriaceae;g__unclassified_Enterobacteriaceae;s__unclassified_Enterobacteriaceae	0.973566564058228
ASV_1620	d__Bacteria;p__Firmicutes;c__Bacilli;o__Bacillales;f__Bacillaceae;g__unclassified_Bacillaceae;s__unclassified_Bacillaceae	0.7670301762369713
ASV_1621	d__Bacteria;p__Firmicutes;c__Clostridia;o__Clostridiales;f__Lachnospiraceae;g__unclassified_Lachnospiraceae;s__unclassified_Lachnospiraceae	0.9999991214275281
ASV_1622	d__Bacteria;p__Proteobacteria;c__Gammaproteobacteria;o__Pseudomonadales;f__unclassified_Pseudomonadales;g__unclassified_Pseudomonadales;s__unclassified_Pseudomonadales	0.7891092949857944
ASV_1623	d__Bacteria;p__Cyanobacteria;c__Oxyphotobacteria;o__Chloroplast;f__Chloroplast;g__Chloroplast;s__unclassified_Chloroplast	0.999999999997312
ASV_1624	d__Bacteria;p__Firmicutes;c__Bacilli;o__Lactobacillales;f__Carnobacteriaceae;g__Carnobacterium;s__unclassified_Carnobacterium	0.7862300802076225
ASV_1625	d__Bacteria;p__Proteobacteria;c__Alphaproteobacteria;o__Sphingomonadales;f__Sphingomonadaceae;g__Sphingomonas;s__unclassified_Sphingomonas	0.75543177371192
ASV_1626	d__Bacteria;p__Proteobacteria;c__Gammaproteobacteria;o__Pseudomonadales;f__Pseudomonadaceae;g__Pseudomonas;s__unclassified_Pseudomonas	0.9999998899089313
ASV_1627	d__Bacteria;p__Proteobacteria;c__Gammaproteobacteria;o__Enterobacteriales;f__Enterobacteriaceae;g__Escherichia-Shigella;s__unclassified_Escherichia-Shigella	0.9999731558047609
ASV_1628	d__Bacteria;p__Proteobacteria;c__Alphaproteobacteria;o__Caulobacterales;f__Caulobacteraceae;g__Brevundimonas;s__unclassified_Brevundimonas	0.9056602456001668
ASV_1629	d__Bacteria;p__Firmicutes;c__Bacilli;o__Lactobacillales;f__Lactobacillaceae;g__Lactobacillus;s__unclassified_Lactobacillus	0.9999805008224277
ASV_1630	d__Bacteria;p__Proteobacteria;c__Gammaproteobacteria;o__Pseudomonadales;f__Moraxellaceae;g__Psychrobacter;s__unclassified_Psychrobacter	0.9973153798481326
ASV_1631	d__Bacteria;p__Actinobacteria;c__Actinobacteria;o__Micrococcales;f__Micrococcaceae;g__Kocuria;s__Kocuria_halotolerans	0.7309801354719422
ASV_1632	d__Bacteria;p__Firmicutes;c__Bacilli;o__Lactobacillales;f__Enterococcaceae;g__Enterococcus;s__unclassified_Enterococcus	0.9244385532458068
ASV_1633	d__Bacteria;p__Firmicutes;c__Bacilli;o__Bacillales;f__Planococcaceae;g__Planomicrobium;s__unclassified_Planomicrobium	0.8387386923969506
ASV_1634	d__Bacteria;p__Firmicutes;c__Bacilli;o__Lactobacillales;f__Carnobacteriaceae;g__Carnobacterium;s__unclassified_Carnobacterium	0.8622891116354396
ASV_1635	d__Bacteria;p__Proteobacteria;c__Gammaproteobacteria;o__Enterobacteriales;f__Enterobacteriaceae;g__unclassified_Enterobacteriaceae;s__unclassified_Enterobacteriaceae	0.9996296981592102
ASV_1636	d__Bacteria;p__Proteobacteria;c__Gammaproteobacteria;o__Pseudomonadales;f__Pseudomonadaceae;g__Pseudomonas;s__BTEX-degrading_bacterium	0.7472278920822006
ASV_1637	d__Bacteria;p__Firmicutes;c__Bacilli;o__Lactobacillales;f__Enterococcaceae;g__Enterococcus;s__unclassified_Enterococcus	0.9829795872798935
ASV_1638	d__Bacteria;p__Proteobacteria;c__Gammaproteobacteria;o__Enterobacteriales;f__Enterobacteriaceae;g__unclassified_Enterobacteriaceae;s__unclassified_Enterobacteriaceae	0.8363177636467154
ASV_1639	d__Bacteria;p__Firmicutes;c__Bacilli;o__Bacillales;f__Bacillaceae;g__Bacillus;s__unclassified_Bacillus	0.9970118599583123
ASV_1640	d__Bacteria;p__Proteobacteria;c__Alphaproteobacteria;o__Rhodobacterales;f__Rhodobacteraceae;g__unclassified_Rhodobacteraceae;s__unclassified_Rhodobacteraceae	0.999999999292494
ASV_1641	d__Bacteria;p__Proteobacteria;c__Gammaproteobacteria;o__Betaproteobacteriales;f__Burkholderiaceae;g__unclassified_Burkholderiaceae;s__unclassified_Burkholderiaceae	0.9731459715654895
ASV_1642	d__Bacteria;p__Proteobacteria;c__Gammaproteobacteria;o__Enterobacteriales;f__Enterobacteriaceae;g__unclassified_Enterobacteriaceae;s__unclassified_Enterobacteriaceae	0.9988501759739864
ASV_1643	d__Bacteria;p__Firmicutes;c__Bacilli;o__Bacillales;f__Planococcaceae;g__unclassified_Planococcaceae;s__unclassified_Planococcaceae	0.7734617692297462
ASV_1644	d__Bacteria;p__Actinobacteria;c__Actinobacteria;o__Micrococcales;f__unclassified_Micrococcales;g__unclassified_Micrococcales;s__unclassified_Micrococcales	0.8860580567189968
ASV_1645	d__Bacteria;p__Firmicutes;c__Clostridia;o__Clostridiales;f__Lachnospiraceae;g__Blautia;s__unclassified_Blautia	0.9999234370571903
ASV_1646	d__Bacteria;p__Actinobacteria;c__Actinobacteria;o__Corynebacteriales;f__Corynebacteriaceae;g__Corynebacterium_1;s__unclassified_Corynebacterium_1	0.9613456983549507
ASV_1647	d__Bacteria;p__Proteobacteria;c__Gammaproteobacteria;o__Pseudomonadales;f__Moraxellaceae;g__Psychrobacter;s__unclassified_Psychrobacter	0.9808053892218026
ASV_1648	d__Bacteria;p__Bacteroidetes;c__Bacteroidia;o__Sphingobacteriales;f__Sphingobacteriaceae;g__Sphingobacterium;s__unclassified_Sphingobacterium	0.9999892622928291
ASV_1649	d__Bacteria;p__Proteobacteria;c__Gammaproteobacteria;o__Enterobacteriales;f__Enterobacteriaceae;g__unclassified_Enterobacteriaceae;s__unclassified_Enterobacteriaceae	0.9972262721639671
ASV_1650	d__Bacteria;p__Actinobacteria;c__Actinobacteria;o__unclassified_Actinobacteria;f__unclassified_Actinobacteria;g__unclassified_Actinobacteria;s__unclassified_Actinobacteria	0.9999999993998103
ASV_1651	d__Bacteria;p__Firmicutes;c__Bacilli;o__Bacillales;f__Paenibacillaceae;g__Saccharibacillus;s__unclassified_Saccharibacillus	0.9999968895200496
ASV_1652	d__Bacteria;p__Firmicutes;c__Bacilli;o__Bacillales;f__Staphylococcaceae;g__Staphylococcus;s__unclassified_Staphylococcus	0.9967763852318433
ASV_1653	d__Bacteria;p__Actinobacteria;c__Actinobacteria;o__Corynebacteriales;f__Dietziaceae;g__Dietzia;s__unclassified_Dietzia	0.9999990944926439
ASV_1654	d__Bacteria;p__Proteobacteria;c__Gammaproteobacteria;o__Xanthomonadales;f__unclassified_Xanthomonadales;g__unclassified_Xanthomonadales;s__unclassified_Xanthomonadales	0.9999999902742542
ASV_1655	d__Bacteria;p__Proteobacteria;c__Gammaproteobacteria;o__Enterobacteriales;f__Enterobacteriaceae;g__unclassified_Enterobacteriaceae;s__unclassified_Enterobacteriaceae	0.9861101924725636
ASV_1656	d__Bacteria;p__Firmicutes;c__Bacilli;o__Lactobacillales;f__Lactobacillaceae;g__Lactobacillus;s__unclassified_Lactobacillus	0.9999945397297139
ASV_1657	d__Bacteria;p__Firmicutes;c__Bacilli;o__Lactobacillales;f__Streptococcaceae;g__Lactococcus;s__unclassified_Lactococcus	0.9999302789604914
ASV_1658	d__Bacteria;p__Firmicutes;c__Bacilli;o__Lactobacillales;f__Lactobacillaceae;g__Lactobacillus;s__unclassified_Lactobacillus	0.9890416935048875
ASV_1659	d__Bacteria;p__Proteobacteria;c__Gammaproteobacteria;o__Pseudomonadales;f__Pseudomonadaceae;g__Pseudomonas;s__unclassified_Pseudomonas	0.9759816841994354
ASV_1660	d__Bacteria;p__Firmicutes;c__Bacilli;o__Bacillales;f__Planococcaceae;g__Planococcus;s__unclassified_Planococcus	0.8168717440853287
ASV_1661	d__Bacteria;p__unclassified_Bacteria;c__unclassified_Bacteria;o__unclassified_Bacteria;f__unclassified_Bacteria;g__unclassified_Bacteria;s__unclassified_Bacteria	0.9999999999999702
ASV_1662	d__Bacteria;p__Firmicutes;c__Bacilli;o__unclassified_Bacilli;f__unclassified_Bacilli;g__unclassified_Bacilli;s__unclassified_Bacilli	0.9555362480976737
ASV_1663	d__Bacteria;p__Firmicutes;c__Bacilli;o__Bacillales;f__Planococcaceae;g__unclassified_Planococcaceae;s__unclassified_Planococcaceae	0.7371915490187945
ASV_1664	d__Bacteria;p__Firmicutes;c__Bacilli;o__Lactobacillales;f__unclassified_Lactobacillales;g__unclassified_Lactobacillales;s__unclassified_Lactobacillales	0.9999695892756725
ASV_1665	d__Bacteria;p__Firmicutes;c__Bacilli;o__Lactobacillales;f__Lactobacillaceae;g__Lactobacillus;s__unclassified_Lactobacillus	0.9949714284162633
ASV_1666	d__Bacteria;p__Firmicutes;c__Bacilli;o__Lactobacillales;f__Lactobacillaceae;g__Lactobacillus;s__unclassified_Lactobacillus	0.9722601331804933
ASV_1667	d__Bacteria;p__Proteobacteria;c__Gammaproteobacteria;o__Enterobacteriales;f__Enterobacteriaceae;g__unclassified_Enterobacteriaceae;s__unclassified_Enterobacteriaceae	0.9871210689906514
ASV_1668	d__Bacteria;p__Proteobacteria;c__Gammaproteobacteria;o__Enterobacteriales;f__Enterobacteriaceae;g__Erwinia;s__unclassified_Erwinia	0.7481390544381751
ASV_1669	d__Bacteria;p__Proteobacteria;c__Gammaproteobacteria;o__Betaproteobacteriales;f__Burkholderiaceae;g__Aquabacterium;s__unclassified_Aquabacterium	0.7936275985577906
ASV_1670	d__Bacteria;p__Proteobacteria;c__Gammaproteobacteria;o__Betaproteobacteriales;f__Burkholderiaceae;g__unclassified_Burkholderiaceae;s__unclassified_Burkholderiaceae	0.9999166661986234
ASV_1671	d__Bacteria;p__Proteobacteria;c__Gammaproteobacteria;o__Betaproteobacteriales;f__Burkholderiaceae;g__Parasutterella;s__Parasutterella_secunda	0.9726807247774103
ASV_1672	d__Bacteria;p__Proteobacteria;c__Gammaproteobacteria;o__Enterobacteriales;f__Enterobacteriaceae;g__Escherichia-Shigella;s__Malaclemys_terrapin	0.9512537571944921
ASV_1673	d__Bacteria;p__Proteobacteria;c__Gammaproteobacteria;o__Enterobacteriales;f__Enterobacteriaceae;g__unclassified_Enterobacteriaceae;s__unclassified_Enterobacteriaceae	0.9999997029038852
ASV_1674	d__Bacteria;p__Firmicutes;c__Bacilli;o__Bacillales;f__Planococcaceae;g__unclassified_Planococcaceae;s__unclassified_Planococcaceae	0.9526541143095906
ASV_1675	d__Bacteria;p__Bacteroidetes;c__Bacteroidia;o__Flavobacteriales;f__Weeksellaceae;g__Chryseobacterium;s__unclassified_Chryseobacterium	0.9963870827002066
ASV_1676	d__Bacteria;p__Proteobacteria;c__Gammaproteobacteria;o__Enterobacteriales;f__Enterobacteriaceae;g__unclassified_Enterobacteriaceae;s__unclassified_Enterobacteriaceae	0.9947338383853882
ASV_1677	d__Bacteria;p__Firmicutes;c__Bacilli;o__Bacillales;f__Bacillaceae;g__Bacillus;s__unclassified_Bacillus	0.8205419331143085
ASV_1678	d__Bacteria;p__Proteobacteria;c__Gammaproteobacteria;o__unclassified_Gammaproteobacteria;f__unclassified_Gammaproteobacteria;g__unclassified_Gammaproteobacteria;s__unclassified_Gammaproteobacteria	0.9999938235265571
ASV_1679	d__Bacteria;p__Firmicutes;c__Bacilli;o__Lactobacillales;f__Lactobacillaceae;g__Lactobacillus;s__Lactobacillus_sanfranciscensis	0.9999668881645899
ASV_1680	d__Bacteria;p__Actinobacteria;c__Actinobacteria;o__Micrococcales;f__Micrococcaceae;g__unclassified_Micrococcaceae;s__unclassified_Micrococcaceae	0.9808581862109697
ASV_1681	d__Bacteria;p__Firmicutes;c__Bacilli;o__Lactobacillales;f__Enterococcaceae;g__Enterococcus;s__unclassified_Enterococcus	0.7745072883825784
ASV_1682	d__Bacteria;p__Proteobacteria;c__Gammaproteobacteria;o__Enterobacteriales;f__Enterobacteriaceae;g__Escherichia-Shigella;s__uncultured_Pantoea	0.9994827062104873
ASV_1683	d__Bacteria;p__Proteobacteria;c__Alphaproteobacteria;o__Rhizobiales;f__Rhizobiaceae;g__Allorhizobium-Neorhizobium-Pararhizobium-Rhizobium;s__unclassified_Allorhizobium-Neorhizobium-Pararhizobium-Rhizobium	0.9982834132015835
ASV_1684	d__Bacteria;p__Proteobacteria;c__Gammaproteobacteria;o__Enterobacteriales;f__Enterobacteriaceae;g__Escherichia-Shigella;s__uncultured_Pantoea	0.9486802189676945
ASV_1685	d__Bacteria;p__Proteobacteria;c__Gammaproteobacteria;o__Pseudomonadales;f__Moraxellaceae;g__Acinetobacter;s__unclassified_Acinetobacter	0.9413790331824368
ASV_1686	d__Bacteria;p__Proteobacteria;c__Gammaproteobacteria;o__Enterobacteriales;f__Enterobacteriaceae;g__unclassified_Enterobacteriaceae;s__unclassified_Enterobacteriaceae	0.999997904145059
ASV_1687	d__Bacteria;p__Proteobacteria;c__Gammaproteobacteria;o__Enterobacteriales;f__Enterobacteriaceae;g__Pantoea;s__unclassified_Pantoea	0.8315555710590311
ASV_1688	d__Bacteria;p__Actinobacteria;c__Actinobacteria;o__Pseudonocardiales;f__Pseudonocardiaceae;g__Amycolatopsis;s__unclassified_Amycolatopsis	0.9813545205439962
ASV_1689	d__Bacteria;p__Proteobacteria;c__Gammaproteobacteria;o__Pseudomonadales;f__Pseudomonadaceae;g__Pseudomonas;s__unclassified_Pseudomonas	0.9633073807768191
ASV_1690	d__Bacteria;p__Proteobacteria;c__Gammaproteobacteria;o__Betaproteobacteriales;f__Burkholderiaceae;g__unclassified_Burkholderiaceae;s__unclassified_Burkholderiaceae	0.9961121760182737
ASV_1691	d__Bacteria;p__Firmicutes;c__Bacilli;o__Bacillales;f__Staphylococcaceae;g__Staphylococcus;s__unclassified_Staphylococcus	0.9996284057009314
ASV_1692	d__Bacteria;p__Firmicutes;c__Bacilli;o__Lactobacillales;f__Streptococcaceae;g__Lactococcus;s__unclassified_Lactococcus	0.9999558553033255
ASV_1693	d__Bacteria;p__Proteobacteria;c__Gammaproteobacteria;o__Betaproteobacteriales;f__Burkholderiaceae;g__Aquabacterium;s__unclassified_Aquabacterium	0.8827943931664299
ASV_1694	d__Bacteria;p__Firmicutes;c__Bacilli;o__Lactobacillales;f__Leuconostocaceae;g__Weissella;s__uncultured_Lactobacillus	0.9373586102983005
ASV_1695	d__Bacteria;p__Proteobacteria;c__Gammaproteobacteria;o__Enterobacteriales;f__Enterobacteriaceae;g__unclassified_Enterobacteriaceae;s__unclassified_Enterobacteriaceae	0.9881326946368401
ASV_1696	d__Bacteria;p__Proteobacteria;c__Gammaproteobacteria;o__Pseudomonadales;f__Pseudomonadaceae;g__Pseudomonas;s__unclassified_Pseudomonas	0.9832250705150957
ASV_1697	d__Bacteria;p__Proteobacteria;c__Gammaproteobacteria;o__Enterobacteriales;f__Enterobacteriaceae;g__unclassified_Enterobacteriaceae;s__unclassified_Enterobacteriaceae	0.9999985382164398
ASV_1698	d__Bacteria;p__Firmicutes;c__Clostridia;o__Clostridiales;f__Lachnospiraceae;g__Blautia;s__unclassified_Blautia	0.9988568057707772
ASV_1699	d__Bacteria;p__Proteobacteria;c__Gammaproteobacteria;o__Enterobacteriales;f__Enterobacteriaceae;g__unclassified_Enterobacteriaceae;s__unclassified_Enterobacteriaceae	0.9997215978655876
ASV_1700	d__Bacteria;p__Proteobacteria;c__Gammaproteobacteria;o__Pseudomonadales;f__Pseudomonadaceae;g__Pseudomonas;s__unclassified_Pseudomonas	0.9999607476592792
ASV_1701	d__Bacteria;p__unclassified_Bacteria;c__unclassified_Bacteria;o__unclassified_Bacteria;f__unclassified_Bacteria;g__unclassified_Bacteria;s__unclassified_Bacteria	0.9999999999996938
ASV_1702	d__Bacteria;p__Firmicutes;c__Bacilli;o__Lactobacillales;f__Lactobacillaceae;g__Lactobacillus;s__unclassified_Lactobacillus	0.9998036195912554
ASV_1703	d__Bacteria;p__Firmicutes;c__Bacilli;o__Lactobacillales;f__Leuconostocaceae;g__Weissella;s__unclassified_Weissella	0.9999996711814664
ASV_1704	d__Bacteria;p__Actinobacteria;c__Actinobacteria;o__Micrococcales;f__Brevibacteriaceae;g__Brevibacterium;s__unclassified_Brevibacterium	0.9998823651684703
ASV_1705	d__Bacteria;p__Proteobacteria;c__Gammaproteobacteria;o__Pseudomonadales;f__Moraxellaceae;g__Psychrobacter;s__Psychrobacter_sanguinis	0.7996140897337995
ASV_1706	d__Bacteria;p__Firmicutes;c__Bacilli;o__Lactobacillales;f__Streptococcaceae;g__Streptococcus;s__unclassified_Streptococcus	0.9576415891677894
ASV_1707	d__Bacteria;p__Firmicutes;c__Clostridia;o__Clostridiales;f__unclassified_Clostridiales;g__unclassified_Clostridiales;s__unclassified_Clostridiales	0.8910437579340892
ASV_1708	d__Bacteria;p__Proteobacteria;c__Gammaproteobacteria;o__Pseudomonadales;f__Pseudomonadaceae;g__Pseudomonas;s__unclassified_Pseudomonas	0.9999735827083792
ASV_1709	d__Bacteria;p__Firmicutes;c__Bacilli;o__Bacillales;f__Staphylococcaceae;g__Staphylococcus;s__unclassified_Staphylococcus	0.871507830333973
ASV_1710	d__Bacteria;p__Proteobacteria;c__Alphaproteobacteria;o__Caulobacterales;f__Caulobacteraceae;g__Brevundimonas;s__unclassified_Brevundimonas	0.8896919163276307
ASV_1711	d__Bacteria;p__Proteobacteria;c__Gammaproteobacteria;o__Enterobacteriales;f__Enterobacteriaceae;g__unclassified_Enterobacteriaceae;s__unclassified_Enterobacteriaceae	0.9998355779070187
ASV_1712	d__Bacteria;p__Proteobacteria;c__Gammaproteobacteria;o__Enterobacteriales;f__Enterobacteriaceae;g__Cronobacter;s__unclassified_Cronobacter	0.8356072945256432
ASV_1713	d__Bacteria;p__Firmicutes;c__Bacilli;o__Lactobacillales;f__Lactobacillaceae;g__Lactobacillus;s__Lactobacillus_graminis	0.82226900387245
ASV_1714	d__Bacteria;p__Proteobacteria;c__Gammaproteobacteria;o__Enterobacteriales;f__Enterobacteriaceae;g__unclassified_Enterobacteriaceae;s__unclassified_Enterobacteriaceae	0.9999995900995471
ASV_1715	d__Bacteria;p__Proteobacteria;c__Gammaproteobacteria;o__Betaproteobacteriales;f__Burkholderiaceae;g__unclassified_Burkholderiaceae;s__unclassified_Burkholderiaceae	0.9999744695260963
ASV_1716	d__Bacteria;p__Firmicutes;c__Bacilli;o__Lactobacillales;f__Streptococcaceae;g__Lactococcus;s__unclassified_Lactococcus	0.9989534783155658
ASV_1717	d__Bacteria;p__Actinobacteria;c__Actinobacteria;o__Micrococcales;f__Brevibacteriaceae;g__Brevibacterium;s__unclassified_Brevibacterium	0.9997578890703933
ASV_1718	d__Bacteria;p__Proteobacteria;c__Gammaproteobacteria;o__Betaproteobacteriales;f__Burkholderiaceae;g__Burkholderia-Caballeronia-Paraburkholderia;s__unclassified_Burkholderia-Caballeronia-Paraburkholderia	0.8733150451162696
ASV_1719	d__Bacteria;p__Proteobacteria;c__Gammaproteobacteria;o__Pseudomonadales;f__Pseudomonadaceae;g__Pseudomonas;s__unclassified_Pseudomonas	0.9996576114350443
ASV_1720	d__Bacteria;p__Proteobacteria;c__Gammaproteobacteria;o__Betaproteobacteriales;f__Burkholderiaceae;g__Burkholderia-Caballeronia-Paraburkholderia;s__unclassified_Burkholderia-Caballeronia-Paraburkholderia	0.8387713265676265
ASV_1721	d__Bacteria;p__Firmicutes;c__Bacilli;o__Bacillales;f__Bacillaceae;g__Bacillus;s__unclassified_Bacillus	0.9070031767594395
ASV_1722	d__Bacteria;p__Proteobacteria;c__Gammaproteobacteria;o__unclassified_Gammaproteobacteria;f__unclassified_Gammaproteobacteria;g__unclassified_Gammaproteobacteria;s__unclassified_Gammaproteobacteria	0.9999999919023825
ASV_1723	d__Bacteria;p__Proteobacteria;c__Alphaproteobacteria;o__Rhodobacterales;f__Rhodobacteraceae;g__Paracoccus;s__unclassified_Paracoccus	0.9423912205942228
ASV_1724	d__Bacteria;p__Actinobacteria;c__Actinobacteria;o__Corynebacteriales;f__Corynebacteriaceae;g__Corynebacterium_1;s__unclassified_Corynebacterium_1	0.8676229974357074
ASV_1725	d__Bacteria;p__Firmicutes;c__Bacilli;o__Bacillales;f__Planococcaceae;g__unclassified_Planococcaceae;s__unclassified_Planococcaceae	0.9363115533121632
ASV_1726	d__Bacteria;p__Firmicutes;c__Bacilli;o__Lactobacillales;f__Carnobacteriaceae;g__Trichococcus;s__unclassified_Trichococcus	0.7835344425546663
ASV_1727	d__Bacteria;p__Proteobacteria;c__Gammaproteobacteria;o__Enterobacteriales;f__Enterobacteriaceae;g__unclassified_Enterobacteriaceae;s__unclassified_Enterobacteriaceae	0.999999919354152
ASV_1728	d__Bacteria;p__Firmicutes;c__Bacilli;o__Bacillales;f__Planococcaceae;g__Planomicrobium;s__bacterium_L1-3	0.7412007733176199
ASV_1729	d__Bacteria;p__Proteobacteria;c__Gammaproteobacteria;o__Enterobacteriales;f__Enterobacteriaceae;g__unclassified_Enterobacteriaceae;s__unclassified_Enterobacteriaceae	0.999919642678196
ASV_1730	d__Bacteria;p__Proteobacteria;c__Gammaproteobacteria;o__Pseudomonadales;f__Pseudomonadaceae;g__Pseudomonas;s__Pseudomonas_oryzihabitans	0.7897418817886009
ASV_1731	d__Bacteria;p__Proteobacteria;c__Gammaproteobacteria;o__Enterobacteriales;f__Enterobacteriaceae;g__unclassified_Enterobacteriaceae;s__unclassified_Enterobacteriaceae	0.9999771403244401
ASV_1732	d__Bacteria;p__Bacteroidetes;c__Bacteroidia;o__Flavobacteriales;f__Weeksellaceae;g__Chryseobacterium;s__unclassified_Chryseobacterium	0.9999998461663637
ASV_1733	d__Bacteria;p__Bacteroidetes;c__Bacteroidia;o__Flavobacteriales;f__Weeksellaceae;g__Chryseobacterium;s__unclassified_Chryseobacterium	0.9998085553698604
ASV_1734	d__Bacteria;p__Proteobacteria;c__Gammaproteobacteria;o__Enterobacteriales;f__Enterobacteriaceae;g__unclassified_Enterobacteriaceae;s__unclassified_Enterobacteriaceae	0.9999975835948395
ASV_1735	d__Bacteria;p__Firmicutes;c__Bacilli;o__Lactobacillales;f__Lactobacillaceae;g__Lactobacillus;s__Lactobacillus_manihotivorans	0.9352490316803147
ASV_1736	d__Bacteria;p__Proteobacteria;c__Gammaproteobacteria;o__Oceanospirillales;f__Halomonadaceae;g__Salinicola;s__unclassified_Salinicola	0.9165527115403497
ASV_1737	d__Bacteria;p__Proteobacteria;c__Deltaproteobacteria;o__Myxococcales;f__Polyangiaceae;g__Pajaroellobacter;s__uncultured_Polyangiaceae	0.9815330969113378
ASV_1738	d__Bacteria;p__Proteobacteria;c__Gammaproteobacteria;o__Enterobacteriales;f__Enterobacteriaceae;g__unclassified_Enterobacteriaceae;s__unclassified_Enterobacteriaceae	0.9999837346280275
ASV_1739	d__Bacteria;p__Actinobacteria;c__Actinobacteria;o__Pseudonocardiales;f__Pseudonocardiaceae;g__Saccharopolyspora;s__unclassified_Saccharopolyspora	0.86365113592874
ASV_1740	d__Bacteria;p__Actinobacteria;c__Actinobacteria;o__Micrococcales;f__Brevibacteriaceae;g__Brevibacterium;s__unclassified_Brevibacterium	0.9858873443712918
ASV_1741	d__Bacteria;p__Actinobacteria;c__Actinobacteria;o__Micrococcales;f__Micrococcaceae;g__unclassified_Micrococcaceae;s__unclassified_Micrococcaceae	0.9174385593363368
ASV_1742	d__Bacteria;p__Proteobacteria;c__Gammaproteobacteria;o__Betaproteobacteriales;f__Burkholderiaceae;g__unclassified_Burkholderiaceae;s__unclassified_Burkholderiaceae	0.9595383793081069
ASV_1743	d__Bacteria;p__Actinobacteria;c__Actinobacteria;o__Micrococcales;f__Bogoriellaceae;g__unclassified_Bogoriellaceae;s__unclassified_Bogoriellaceae	0.7145390392806608
ASV_1744	d__Bacteria;p__Firmicutes;c__Bacilli;o__Bacillales;f__Staphylococcaceae;g__Staphylococcus;s__unclassified_Staphylococcus	0.999999019175791
ASV_1745	d__Bacteria;p__Proteobacteria;c__Gammaproteobacteria;o__Enterobacteriales;f__Enterobacteriaceae;g__Enterobacter;s__unclassified_Enterobacter	0.7620592875880318
ASV_1746	d__Bacteria;p__Firmicutes;c__Bacilli;o__Bacillales;f__Listeriaceae;g__Listeria;s__unclassified_Listeria	0.838129081845879
ASV_1747	d__Bacteria;p__Actinobacteria;c__Actinobacteria;o__Micrococcales;f__Micrococcaceae;g__unclassified_Micrococcaceae;s__unclassified_Micrococcaceae	0.9992770535373884
ASV_1748	d__Bacteria;p__Firmicutes;c__Bacilli;o__Lactobacillales;f__Streptococcaceae;g__unclassified_Streptococcaceae;s__unclassified_Streptococcaceae	0.9932125974107829
ASV_1749	d__Bacteria;p__Actinobacteria;c__Actinobacteria;o__Micrococcales;f__Dermacoccaceae;g__Dermacoccus;s__unclassified_Dermacoccus	0.9446487601522037
ASV_1750	d__Bacteria;p__Proteobacteria;c__Gammaproteobacteria;o__Betaproteobacteriales;f__Burkholderiaceae;g__Aquabacterium;s__unclassified_Aquabacterium	0.8584167851931253
ASV_1751	d__Bacteria;p__Actinobacteria;c__Actinobacteria;o__Propionibacteriales;f__Propionibacteriaceae;g__Luteococcus;s__Luteococcus_japonicus	0.9999756129602909
ASV_1752	d__Bacteria;p__Firmicutes;c__Bacilli;o__Lactobacillales;f__Carnobacteriaceae;g__Carnobacterium;s__unclassified_Carnobacterium	0.9897689523529689
ASV_1753	d__Bacteria;p__Firmicutes;c__unclassified_Firmicutes;o__unclassified_Firmicutes;f__unclassified_Firmicutes;g__unclassified_Firmicutes;s__unclassified_Firmicutes	0.9189443558265367
ASV_1754	d__Bacteria;p__Proteobacteria;c__Gammaproteobacteria;o__Enterobacteriales;f__Enterobacteriaceae;g__unclassified_Enterobacteriaceae;s__unclassified_Enterobacteriaceae	0.9999985211933407
ASV_1755	d__Bacteria;p__Proteobacteria;c__Alphaproteobacteria;o__Rhizobiales;f__Rhizobiaceae;g__Shinella;s__unclassified_Shinella	0.738644399004731
ASV_1756	d__Bacteria;p__Firmicutes;c__Clostridia;o__Clostridiales;f__Lachnospiraceae;g__Lachnospiraceae_NK4A136_group;s__unclassified_Lachnospiraceae_NK4A136_group	0.7303368715848378
ASV_1757	d__Bacteria;p__Proteobacteria;c__Gammaproteobacteria;o__Pseudomonadales;f__Pseudomonadaceae;g__Pseudomonas;s__unclassified_Pseudomonas	0.99995982117346
ASV_1758	d__Bacteria;p__Firmicutes;c__Bacilli;o__Lactobacillales;f__unclassified_Lactobacillales;g__unclassified_Lactobacillales;s__unclassified_Lactobacillales	0.8920203212001113
ASV_1759	d__Bacteria;p__Firmicutes;c__Bacilli;o__Bacillales;f__Planococcaceae;g__Planococcus;s__unclassified_Planococcus	0.8479948907070148
ASV_1760	d__Bacteria;p__Firmicutes;c__Bacilli;o__Bacillales;f__Family_XII;g__Exiguobacterium;s__Bacillus_sp.	0.8575659253103458
ASV_1761	d__Bacteria;p__Proteobacteria;c__unclassified_Proteobacteria;o__unclassified_Proteobacteria;f__unclassified_Proteobacteria;g__unclassified_Proteobacteria;s__unclassified_Proteobacteria	0.9997743303790088
ASV_1762	d__Bacteria;p__Actinobacteria;c__Actinobacteria;o__Pseudonocardiales;f__Pseudonocardiaceae;g__Saccharopolyspora;s__Saccharopolyspora_erythraea	0.7642374602743585
ASV_1763	d__Bacteria;p__Proteobacteria;c__Gammaproteobacteria;o__Pseudomonadales;f__Pseudomonadaceae;g__Pseudomonas;s__unclassified_Pseudomonas	0.9439263041511902
ASV_1764	d__Bacteria;p__Proteobacteria;c__Gammaproteobacteria;o__Enterobacteriales;f__Enterobacteriaceae;g__unclassified_Enterobacteriaceae;s__unclassified_Enterobacteriaceae	0.9999832388555168
ASV_1765	d__Bacteria;p__Firmicutes;c__Bacilli;o__Lactobacillales;f__unclassified_Lactobacillales;g__unclassified_Lactobacillales;s__unclassified_Lactobacillales	0.9999992455698881
ASV_1766	d__Bacteria;p__Firmicutes;c__Bacilli;o__Bacillales;f__Bacillaceae;g__Bacillus;s__unclassified_Bacillus	0.9988597750065196
ASV_1767	d__Bacteria;p__Proteobacteria;c__Alphaproteobacteria;o__Rhizobiales;f__Rhizobiaceae;g__Chelativorans;s__unclassified_Chelativorans	0.9792164718440152
ASV_1768	d__Bacteria;p__Firmicutes;c__Bacilli;o__Lactobacillales;f__Lactobacillaceae;g__Lactobacillus;s__Lactobacillus_graminis	0.7336911115216074
ASV_1769	d__Bacteria;p__Proteobacteria;c__Gammaproteobacteria;o__Enterobacteriales;f__Enterobacteriaceae;g__unclassified_Enterobacteriaceae;s__unclassified_Enterobacteriaceae	0.9877489204354949
ASV_1770	d__Bacteria;p__Actinobacteria;c__Actinobacteria;o__Micrococcales;f__Brevibacteriaceae;g__Brevibacterium;s__unclassified_Brevibacterium	0.9993510638001709
ASV_1771	d__Bacteria;p__Bacteroidetes;c__Bacteroidia;o__Sphingobacteriales;f__Sphingobacteriaceae;g__Sphingobacterium;s__Sphingobacterium_thalpophilum	0.8611844073695664
ASV_1772	d__Bacteria;p__Firmicutes;c__Bacilli;o__Lactobacillales;f__Streptococcaceae;g__Lactococcus;s__unclassified_Lactococcus	0.9997863989675004
ASV_1773	d__Bacteria;p__Firmicutes;c__Bacilli;o__Lactobacillales;f__Lactobacillaceae;g__Lactobacillus;s__unclassified_Lactobacillus	0.7496776957061835
ASV_1774	d__Bacteria;p__Firmicutes;c__Bacilli;o__Lactobacillales;f__Streptococcaceae;g__Lactococcus;s__Lactococcus_taiwanensis	0.8896736025179551
ASV_1775	d__Bacteria;p__Actinobacteria;c__Thermoleophilia;o__Gaiellales;f__uncultured;g__uncultured;s__metagenome	0.9981952458447895
ASV_1776	d__Bacteria;p__Actinobacteria;c__Actinobacteria;o__Streptomycetales;f__Streptomycetaceae;g__Streptomyces;s__unclassified_Streptomyces	0.9785236544156832
ASV_1777	d__Bacteria;p__Firmicutes;c__Bacilli;o__Lactobacillales;f__Leuconostocaceae;g__Weissella;s__unclassified_Weissella	0.852375500100751
ASV_1778	d__Bacteria;p__Actinobacteria;c__Actinobacteria;o__Streptomycetales;f__Streptomycetaceae;g__E1B-B3-114;s__Rhacophorus_dennysi	0.8438183000429162
ASV_1779	d__Bacteria;p__Actinobacteria;c__Actinobacteria;o__Micrococcales;f__Brevibacteriaceae;g__Brevibacterium;s__unclassified_Brevibacterium	0.8775463838733546
ASV_1780	d__Bacteria;p__Proteobacteria;c__Gammaproteobacteria;o__Enterobacteriales;f__Enterobacteriaceae;g__unclassified_Enterobacteriaceae;s__unclassified_Enterobacteriaceae	0.9999987933673354
ASV_1781	d__Bacteria;p__Proteobacteria;c__Gammaproteobacteria;o__unclassified_Gammaproteobacteria;f__unclassified_Gammaproteobacteria;g__unclassified_Gammaproteobacteria;s__unclassified_Gammaproteobacteria	0.999999999999324
ASV_1782	d__Bacteria;p__Proteobacteria;c__Gammaproteobacteria;o__Pseudomonadales;f__Pseudomonadaceae;g__Pseudomonas;s__Spumella-like_flagellate	0.960183194710983
ASV_1783	d__Bacteria;p__Proteobacteria;c__Gammaproteobacteria;o__Pseudomonadales;f__Moraxellaceae;g__Acinetobacter;s__unclassified_Acinetobacter	0.9999866094274882
ASV_1784	d__Bacteria;p__Bacteroidetes;c__Bacteroidia;o__Sphingobacteriales;f__Sphingobacteriaceae;g__Pedobacter;s__Pedobacter_duraquae	0.9658634566131676
ASV_1785	d__Bacteria;p__Proteobacteria;c__Gammaproteobacteria;o__Enterobacteriales;f__Enterobacteriaceae;g__unclassified_Enterobacteriaceae;s__unclassified_Enterobacteriaceae	0.9998262044362006
ASV_1786	d__Bacteria;p__Proteobacteria;c__Gammaproteobacteria;o__Xanthomonadales;f__Xanthomonadaceae;g__Stenotrophomonas;s__unclassified_Stenotrophomonas	0.9999990845313086
ASV_1787	d__Bacteria;p__unclassified_Bacteria;c__unclassified_Bacteria;o__unclassified_Bacteria;f__unclassified_Bacteria;g__unclassified_Bacteria;s__unclassified_Bacteria	0.9999999999999684
ASV_1788	d__Bacteria;p__Firmicutes;c__Bacilli;o__Lactobacillales;f__Lactobacillaceae;g__Lactobacillus;s__unclassified_Lactobacillus	0.9952610269140286
ASV_1789	d__Bacteria;p__Proteobacteria;c__Gammaproteobacteria;o__Enterobacteriales;f__Enterobacteriaceae;g__Pantoea;s__unclassified_Pantoea	0.9528381189784076
ASV_1790	d__Bacteria;p__Actinobacteria;c__Actinobacteria;o__Propionibacteriales;f__Propionibacteriaceae;g__Marinilutecoccus;s__unclassified_Marinilutecoccus	0.9312106635963153
ASV_1791	d__Bacteria;p__Firmicutes;c__Bacilli;o__Bacillales;f__Planococcaceae;g__Planomicrobium;s__uncultured_bacterium	0.9588891008906499
ASV_1792	d__Bacteria;p__Firmicutes;c__Bacilli;o__Lactobacillales;f__Lactobacillaceae;g__Lactobacillus;s__unclassified_Lactobacillus	0.9994633424542195
ASV_1793	d__Bacteria;p__Firmicutes;c__Bacilli;o__Bacillales;f__Family_XII;g__Exiguobacterium;s__unclassified_Exiguobacterium	0.9999955733637158
ASV_1794	d__Bacteria;p__Proteobacteria;c__Gammaproteobacteria;o__Xanthomonadales;f__Xanthomonadaceae;g__unclassified_Xanthomonadaceae;s__unclassified_Xanthomonadaceae	0.9852440636463166
ASV_1795	d__Bacteria;p__Firmicutes;c__Bacilli;o__Bacillales;f__Staphylococcaceae;g__Macrococcus;s__unclassified_Macrococcus	0.7276247997916844
ASV_1796	d__Bacteria;p__Proteobacteria;c__Gammaproteobacteria;o__Pseudomonadales;f__Moraxellaceae;g__Acinetobacter;s__Acinetobacter_guillouiae	0.7432450070461409
ASV_1797	d__Bacteria;p__unclassified_Bacteria;c__unclassified_Bacteria;o__unclassified_Bacteria;f__unclassified_Bacteria;g__unclassified_Bacteria;s__unclassified_Bacteria	0.9999999999999765
ASV_1798	d__Bacteria;p__Proteobacteria;c__Gammaproteobacteria;o__Betaproteobacteriales;f__Burkholderiaceae;g__unclassified_Burkholderiaceae;s__unclassified_Burkholderiaceae	0.9995784622559385
ASV_1799	d__Bacteria;p__Firmicutes;c__Negativicutes;o__Selenomonadales;f__Veillonellaceae;g__Megamonas;s__unclassified_Megamonas	0.9940808728325211
ASV_1800	d__Bacteria;p__Proteobacteria;c__Gammaproteobacteria;o__Betaproteobacteriales;f__Burkholderiaceae;g__unclassified_Burkholderiaceae;s__unclassified_Burkholderiaceae	0.9529858892489703
ASV_1801	d__Bacteria;p__Proteobacteria;c__unclassified_Proteobacteria;o__unclassified_Proteobacteria;f__unclassified_Proteobacteria;g__unclassified_Proteobacteria;s__unclassified_Proteobacteria	0.9946035625837136
ASV_1802	d__Bacteria;p__Firmicutes;c__Bacilli;o__Lactobacillales;f__Streptococcaceae;g__Lactococcus;s__unclassified_Lactococcus	0.9966755009432331
ASV_1803	d__Bacteria;p__Actinobacteria;c__Actinobacteria;o__Micrococcales;f__Microbacteriaceae;g__unclassified_Microbacteriaceae;s__unclassified_Microbacteriaceae	0.9924470727474335
ASV_1804	d__Bacteria;p__Firmicutes;c__Bacilli;o__Bacillales;f__Planococcaceae;g__unclassified_Planococcaceae;s__unclassified_Planococcaceae	0.84059312502341
ASV_1805	d__Bacteria;p__Firmicutes;c__Bacilli;o__Bacillales;f__Planococcaceae;g__unclassified_Planococcaceae;s__unclassified_Planococcaceae	0.9508355202229114
ASV_1806	d__Bacteria;p__Actinobacteria;c__Actinobacteria;o__Frankiales;f__Geodermatophilaceae;g__Geodermatophilus;s__unclassified_Geodermatophilus	0.9147301755767803
ASV_1807	d__Bacteria;p__Proteobacteria;c__Gammaproteobacteria;o__Enterobacteriales;f__Enterobacteriaceae;g__unclassified_Enterobacteriaceae;s__unclassified_Enterobacteriaceae	0.9999999958179018
ASV_1808	d__Bacteria;p__Actinobacteria;c__Actinobacteria;o__Micrococcales;f__Microbacteriaceae;g__unclassified_Microbacteriaceae;s__unclassified_Microbacteriaceae	0.9999963864015593
ASV_1809	d__Bacteria;p__Firmicutes;c__Bacilli;o__Lactobacillales;f__Lactobacillaceae;g__Lactobacillus;s__unclassified_Lactobacillus	0.9991406656573651
ASV_1810	d__Bacteria;p__Bacteroidetes;c__Bacteroidia;o__Sphingobacteriales;f__Sphingobacteriaceae;g__unclassified_Sphingobacteriaceae;s__unclassified_Sphingobacteriaceae	0.9999948867001403
ASV_1811	d__Bacteria;p__Proteobacteria;c__Gammaproteobacteria;o__unclassified_Gammaproteobacteria;f__unclassified_Gammaproteobacteria;g__unclassified_Gammaproteobacteria;s__unclassified_Gammaproteobacteria	0.7977781468619694
ASV_1812	d__Bacteria;p__Proteobacteria;c__Gammaproteobacteria;o__Enterobacteriales;f__Enterobacteriaceae;g__Raoultella;s__unclassified_Raoultella	0.8160904740748602
ASV_1813	d__Bacteria;p__Firmicutes;c__Bacilli;o__Bacillales;f__Bacillaceae;g__Bacillus;s__unclassified_Bacillus	0.9829343190211706
ASV_1814	d__Bacteria;p__Proteobacteria;c__Alphaproteobacteria;o__Caulobacterales;f__Caulobacteraceae;g__Caulobacter;s__unclassified_Caulobacter	0.9978630675093398
ASV_1815	d__Bacteria;p__Actinobacteria;c__Coriobacteriia;o__Coriobacteriales;f__Atopobiaceae;g__Atopobium;s__Atopobium_rimae	0.991666896267658
ASV_1816	d__Bacteria;p__Proteobacteria;c__Alphaproteobacteria;o__Rhizobiales;f__Rhizobiaceae;g__Allorhizobium-Neorhizobium-Pararhizobium-Rhizobium;s__unclassified_Allorhizobium-Neorhizobium-Pararhizobium-Rhizobium	0.9902656457316577
ASV_1817	d__Bacteria;p__Cyanobacteria;c__Oxyphotobacteria;o__Chloroplast;f__Chloroplast;g__Chloroplast;s__unclassified_Chloroplast	0.987788041020663
ASV_1818	d__Bacteria;p__Proteobacteria;c__Gammaproteobacteria;o__Enterobacteriales;f__Enterobacteriaceae;g__Pantoea;s__unclassified_Pantoea	0.774496773522883
ASV_1819	d__Bacteria;p__Firmicutes;c__Bacilli;o__Lactobacillales;f__Lactobacillaceae;g__Lactobacillus;s__unclassified_Lactobacillus	0.9176066219117548
ASV_1820	d__Bacteria;p__Firmicutes;c__Bacilli;o__Lactobacillales;f__Lactobacillaceae;g__Lactobacillus;s__unclassified_Lactobacillus	0.999796528635336
ASV_1821	d__Bacteria;p__Proteobacteria;c__Gammaproteobacteria;o__Pseudomonadales;f__Moraxellaceae;g__Acinetobacter;s__unclassified_Acinetobacter	0.9980412559206487
ASV_1822	d__Bacteria;p__Firmicutes;c__Bacilli;o__Bacillales;f__Planococcaceae;g__Planomicrobium;s__unclassified_Planomicrobium	0.8843251564242576
ASV_1823	d__Bacteria;p__Proteobacteria;c__Gammaproteobacteria;o__Pseudomonadales;f__Moraxellaceae;g__Psychrobacter;s__unclassified_Psychrobacter	0.9999989450217264
ASV_1824	d__Bacteria;p__Proteobacteria;c__Alphaproteobacteria;o__Rhizobiales;f__Devosiaceae;g__Devosia;s__unclassified_Devosia	0.9748003875222898
ASV_1825	d__Bacteria;p__Proteobacteria;c__Alphaproteobacteria;o__Rhizobiales;f__Rhizobiaceae;g__Allorhizobium-Neorhizobium-Pararhizobium-Rhizobium;s__unclassified_Allorhizobium-Neorhizobium-Pararhizobium-Rhizobium	0.9862818172120252
ASV_1826	d__Bacteria;p__Firmicutes;c__Bacilli;o__Lactobacillales;f__Enterococcaceae;g__Enterococcus;s__unclassified_Enterococcus	0.9036688398482547
ASV_1827	d__Bacteria;p__Proteobacteria;c__Gammaproteobacteria;o__Enterobacteriales;f__Enterobacteriaceae;g__Escherichia-Shigella;s__uncultured_Pantoea	0.9348525575290982
ASV_1828	d__Bacteria;p__Proteobacteria;c__Gammaproteobacteria;o__unclassified_Gammaproteobacteria;f__unclassified_Gammaproteobacteria;g__unclassified_Gammaproteobacteria;s__unclassified_Gammaproteobacteria	0.9998844772044582
ASV_1829	d__Bacteria;p__Actinobacteria;c__Actinobacteria;o__Micrococcales;f__Brevibacteriaceae;g__Brevibacterium;s__Brevibacterium_samyangense	0.8847642308053628
ASV_1830	d__Bacteria;p__Proteobacteria;c__Alphaproteobacteria;o__Sphingomonadales;f__Sphingomonadaceae;g__unclassified_Sphingomonadaceae;s__unclassified_Sphingomonadaceae	0.999964395718673
ASV_1831	d__Bacteria;p__Firmicutes;c__Bacilli;o__Lactobacillales;f__Lactobacillaceae;g__Lactobacillus;s__unclassified_Lactobacillus	0.9612813365323682
ASV_1832	d__Bacteria;p__Actinobacteria;c__Actinobacteria;o__unclassified_Actinobacteria;f__unclassified_Actinobacteria;g__unclassified_Actinobacteria;s__unclassified_Actinobacteria	0.9999999955358719
ASV_1833	d__Bacteria;p__Proteobacteria;c__Gammaproteobacteria;o__Enterobacteriales;f__Enterobacteriaceae;g__unclassified_Enterobacteriaceae;s__unclassified_Enterobacteriaceae	0.9999969767820629
ASV_1834	d__Bacteria;p__Firmicutes;c__Bacilli;o__Lactobacillales;f__unclassified_Lactobacillales;g__unclassified_Lactobacillales;s__unclassified_Lactobacillales	0.9999906004951433
ASV_1835	d__Bacteria;p__Firmicutes;c__Bacilli;o__Bacillales;f__unclassified_Bacillales;g__unclassified_Bacillales;s__unclassified_Bacillales	0.9813193163600682
ASV_1836	d__Bacteria;p__Proteobacteria;c__Gammaproteobacteria;o__Pseudomonadales;f__Pseudomonadaceae;g__Pseudomonas;s__unclassified_Pseudomonas	0.9600998150974991
ASV_1837	d__Bacteria;p__Firmicutes;c__Bacilli;o__Lactobacillales;f__Lactobacillaceae;g__Lactobacillus;s__uncultured_compost	0.7236992653597715
ASV_1838	d__Bacteria;p__Firmicutes;c__Bacilli;o__Lactobacillales;f__Streptococcaceae;g__Lactococcus;s__unclassified_Lactococcus	0.9622777775166808
ASV_1839	d__Bacteria;p__Firmicutes;c__Bacilli;o__Bacillales;f__Bacillaceae;g__Bacillus;s__unclassified_Bacillus	0.9775166819615173
ASV_1840	d__Bacteria;p__Firmicutes;c__Bacilli;o__Bacillales;f__Planococcaceae;g__unclassified_Planococcaceae;s__unclassified_Planococcaceae	0.9999972143369619
ASV_1841	d__Bacteria;p__Proteobacteria;c__Gammaproteobacteria;o__Betaproteobacteriales;f__Burkholderiaceae;g__Massilia;s__unclassified_Massilia	0.98866313784537
ASV_1842	d__Bacteria;p__Bacteroidetes;c__Bacteroidia;o__Flavobacteriales;f__Weeksellaceae;g__Chryseobacterium;s__glacial_ice	0.7988583782949923
ASV_1843	d__Bacteria;p__Proteobacteria;c__Gammaproteobacteria;o__Betaproteobacteriales;f__Rhodocyclaceae;g__Thauera;s__unclassified_Thauera	0.9892655439894877
ASV_1844	d__Bacteria;p__Proteobacteria;c__Alphaproteobacteria;o__Rhodobacterales;f__Rhodobacteraceae;g__uncultured;s__unclassified_uncultured	0.8750636616358781
ASV_1845	d__Bacteria;p__Firmicutes;c__Bacilli;o__Bacillales;f__Planococcaceae;g__unclassified_Planococcaceae;s__unclassified_Planococcaceae	0.9714169459614497
ASV_1846	d__Bacteria;p__Proteobacteria;c__Alphaproteobacteria;o__Rhizobiales;f__Rhizobiaceae;g__Allorhizobium-Neorhizobium-Pararhizobium-Rhizobium;s__unclassified_Allorhizobium-Neorhizobium-Pararhizobium-Rhizobium	0.8788544101869595
ASV_1847	d__Bacteria;p__Proteobacteria;c__Gammaproteobacteria;o__Aeromonadales;f__Aeromonadaceae;g__Aeromonas;s__unclassified_Aeromonas	0.9536866014680231
ASV_1848	d__Bacteria;p__Cyanobacteria;c__Oxyphotobacteria;o__Chloroplast;f__Chloroplast;g__Chloroplast;s__unclassified_Chloroplast	0.8240691475363389
ASV_1849	d__Bacteria;p__Firmicutes;c__Bacilli;o__unclassified_Bacilli;f__unclassified_Bacilli;g__unclassified_Bacilli;s__unclassified_Bacilli	0.9999999999996657
ASV_1850	d__Bacteria;p__Firmicutes;c__Bacilli;o__Lactobacillales;f__unclassified_Lactobacillales;g__unclassified_Lactobacillales;s__unclassified_Lactobacillales	0.9997259522440011
ASV_1851	d__Bacteria;p__Actinobacteria;c__Actinobacteria;o__Micrococcales;f__Microbacteriaceae;g__unclassified_Microbacteriaceae;s__unclassified_Microbacteriaceae	0.9932085243800535
ASV_1852	d__Bacteria;p__Proteobacteria;c__Alphaproteobacteria;o__Sphingomonadales;f__Sphingomonadaceae;g__uncultured;s__unclassified_uncultured	0.7104499246582928
ASV_1853	d__Bacteria;p__Firmicutes;c__Bacilli;o__Bacillales;f__Planococcaceae;g__Planococcus;s__unclassified_Planococcus	0.8819822011349128
ASV_1854	d__Bacteria;p__Firmicutes;c__Bacilli;o__Bacillales;f__Staphylococcaceae;g__Staphylococcus;s__unclassified_Staphylococcus	0.9164004671903897
ASV_1855	d__Bacteria;p__Firmicutes;c__Bacilli;o__Lactobacillales;f__Lactobacillaceae;g__Lactobacillus;s__unclassified_Lactobacillus	0.9968535883470315
ASV_1856	d__Bacteria;p__Firmicutes;c__Bacilli;o__Bacillales;f__Planococcaceae;g__Planococcus;s__unclassified_Planococcus	0.7229271234591423
ASV_1857	d__Bacteria;p__unclassified_Bacteria;c__unclassified_Bacteria;o__unclassified_Bacteria;f__unclassified_Bacteria;g__unclassified_Bacteria;s__unclassified_Bacteria	0.9999999999999586
ASV_1858	d__Bacteria;p__Proteobacteria;c__Deltaproteobacteria;o__Myxococcales;f__Phaselicystidaceae;g__Phaselicystis;s__uncultured_delta	0.9151404321268326
ASV_1859	d__Bacteria;p__Actinobacteria;c__Actinobacteria;o__Micrococcales;f__Micrococcaceae;g__Micrococcus;s__unclassified_Micrococcus	0.9994448231007285
ASV_1860	d__Bacteria;p__Proteobacteria;c__Gammaproteobacteria;o__unclassified_Gammaproteobacteria;f__unclassified_Gammaproteobacteria;g__unclassified_Gammaproteobacteria;s__unclassified_Gammaproteobacteria	0.9999999673810295
ASV_1861	d__Bacteria;p__Proteobacteria;c__Gammaproteobacteria;o__Pseudomonadales;f__Pseudomonadaceae;g__Pseudomonas;s__unclassified_Pseudomonas	0.977792039045353
ASV_1862	d__Bacteria;p__Proteobacteria;c__Alphaproteobacteria;o__Caulobacterales;f__Caulobacteraceae;g__Brevundimonas;s__unclassified_Brevundimonas	0.9662729896201264
ASV_1863	d__Bacteria;p__Proteobacteria;c__Gammaproteobacteria;o__Enterobacteriales;f__Enterobacteriaceae;g__Pantoea;s__unclassified_Pantoea	0.85467814467671
ASV_1864	d__Bacteria;p__Bacteroidetes;c__Bacteroidia;o__Bacteroidales;f__Bacteroidaceae;g__Bacteroides;s__unclassified_Bacteroides	0.9801329431301089
ASV_1865	d__Bacteria;p__Proteobacteria;c__Gammaproteobacteria;o__Enterobacteriales;f__Enterobacteriaceae;g__unclassified_Enterobacteriaceae;s__unclassified_Enterobacteriaceae	0.9597079050078372
ASV_1866	d__Bacteria;p__Bacteroidetes;c__Bacteroidia;o__Bacteroidales;f__Bacteroidaceae;g__Bacteroides;s__uncultured_Bacteroides	0.7928792909335038
ASV_1867	d__Bacteria;p__Cyanobacteria;c__Oxyphotobacteria;o__Chloroplast;f__Chloroplast;g__Chloroplast;s__Triticum_aestivum	0.7968053783967951
ASV_1868	d__Bacteria;p__Proteobacteria;c__Gammaproteobacteria;o__Pseudomonadales;f__Moraxellaceae;g__Acinetobacter;s__unclassified_Acinetobacter	0.9999999928042786
ASV_1869	d__Bacteria;p__Cyanobacteria;c__Oxyphotobacteria;o__Nostocales;f__Phormidiaceae;g__Planktothrix_NIVA-CYA_15;s__unclassified_Planktothrix_NIVA-CYA_15	0.9999999999982045
ASV_1870	d__Bacteria;p__Proteobacteria;c__Alphaproteobacteria;o__Rhodobacterales;f__Rhodobacteraceae;g__unclassified_Rhodobacteraceae;s__unclassified_Rhodobacteraceae	0.998544857260104
ASV_1871	d__Bacteria;p__Proteobacteria;c__Gammaproteobacteria;o__Betaproteobacteriales;f__Burkholderiaceae;g__Massilia;s__unclassified_Massilia	0.9907302480210126
ASV_1872	d__Bacteria;p__Firmicutes;c__Bacilli;o__Lactobacillales;f__Leuconostocaceae;g__Weissella;s__unclassified_Weissella	0.9952202222471851
ASV_1873	d__Bacteria;p__Firmicutes;c__Bacilli;o__Lactobacillales;f__Lactobacillaceae;g__Lactobacillus;s__unclassified_Lactobacillus	0.9649969584160161
ASV_1874	d__Bacteria;p__Actinobacteria;c__Actinobacteria;o__Streptomycetales;f__Streptomycetaceae;g__E1B-B3-114;s__Rhacophorus_dennysi	0.9752631170978874
ASV_1875	d__Bacteria;p__Firmicutes;c__Bacilli;o__unclassified_Bacilli;f__unclassified_Bacilli;g__unclassified_Bacilli;s__unclassified_Bacilli	0.9999999631365398
ASV_1876	d__Bacteria;p__Proteobacteria;c__Gammaproteobacteria;o__Enterobacteriales;f__Enterobacteriaceae;g__unclassified_Enterobacteriaceae;s__unclassified_Enterobacteriaceae	0.9990382530658675
ASV_1877	d__Bacteria;p__Actinobacteria;c__Actinobacteria;o__Actinomycetales;f__Actinomycetaceae;g__Actinomyces;s__unclassified_Actinomyces	0.9999999962215999
ASV_1878	d__Bacteria;p__Actinobacteria;c__Actinobacteria;o__Pseudonocardiales;f__Pseudonocardiaceae;g__Saccharopolyspora;s__unclassified_Saccharopolyspora	0.9076711324189056
ASV_1879	d__Bacteria;p__Proteobacteria;c__Gammaproteobacteria;o__Enterobacteriales;f__Enterobacteriaceae;g__Pantoea;s__unclassified_Pantoea	0.8795697512596675
ASV_1880	d__Bacteria;p__Actinobacteria;c__Actinobacteria;o__Micrococcales;f__Promicromonosporaceae;g__unclassified_Promicromonosporaceae;s__unclassified_Promicromonosporaceae	0.8679259275772311
ASV_1881	d__Bacteria;p__Proteobacteria;c__Gammaproteobacteria;o__Betaproteobacteriales;f__Burkholderiaceae;g__Delftia;s__uncultured_bacterium	0.7675392572709041
ASV_1882	d__Bacteria;p__Actinobacteria;c__Actinobacteria;o__Micrococcales;f__Microbacteriaceae;g__Microbacterium;s__unclassified_Microbacterium	0.9856931756098911
ASV_1883	d__Bacteria;p__Firmicutes;c__Bacilli;o__unclassified_Bacilli;f__unclassified_Bacilli;g__unclassified_Bacilli;s__unclassified_Bacilli	0.9999999950537125
ASV_1884	d__Bacteria;p__Proteobacteria;c__Gammaproteobacteria;o__Pseudomonadales;f__Pseudomonadaceae;g__Pseudomonas;s__Pseudomonas_formosensis	0.757993043210817
ASV_1885	d__Bacteria;p__Cyanobacteria;c__Oxyphotobacteria;o__Chloroplast;f__Chloroplast;g__Chloroplast;s__Pisum_sativum	0.9889943206506582
ASV_1886	d__Bacteria;p__Proteobacteria;c__Gammaproteobacteria;o__Enterobacteriales;f__Enterobacteriaceae;g__unclassified_Enterobacteriaceae;s__unclassified_Enterobacteriaceae	0.9999994677488969
ASV_1887	d__Bacteria;p__Firmicutes;c__Bacilli;o__Lactobacillales;f__Lactobacillaceae;g__Lactobacillus;s__uncultured_compost	0.7437954265453804
ASV_1888	d__Bacteria;p__Firmicutes;c__Bacilli;o__Lactobacillales;f__Lactobacillaceae;g__Lactobacillus;s__unclassified_Lactobacillus	0.984246876998799
ASV_1889	d__Bacteria;p__Firmicutes;c__Bacilli;o__Bacillales;f__Staphylococcaceae;g__Macrococcus;s__unclassified_Macrococcus	0.8910311171046876
ASV_1890	d__Bacteria;p__Proteobacteria;c__Gammaproteobacteria;o__Pseudomonadales;f__Pseudomonadaceae;g__Pseudomonas;s__unclassified_Pseudomonas	0.9704398043614906
ASV_1891	d__Bacteria;p__Firmicutes;c__Bacilli;o__Bacillales;f__Planococcaceae;g__unclassified_Planococcaceae;s__unclassified_Planococcaceae	0.9998865278098026
ASV_1892	d__Bacteria;p__Proteobacteria;c__Gammaproteobacteria;o__Pseudomonadales;f__Moraxellaceae;g__Psychrobacter;s__unclassified_Psychrobacter	0.9999633211831314
ASV_1893	d__Bacteria;p__Proteobacteria;c__Gammaproteobacteria;o__Enterobacteriales;f__Enterobacteriaceae;g__Escherichia-Shigella;s__unclassified_Escherichia-Shigella	0.7550791318525382
ASV_1894	d__Bacteria;p__Firmicutes;c__Bacilli;o__Bacillales;f__Thermoactinomycetaceae;g__Kroppenstedtia;s__unclassified_Kroppenstedtia	0.8870007520768324
ASV_1895	d__Bacteria;p__Proteobacteria;c__Gammaproteobacteria;o__Enterobacteriales;f__Enterobacteriaceae;g__unclassified_Enterobacteriaceae;s__unclassified_Enterobacteriaceae	0.9999999166765494
ASV_1896	d__Bacteria;p__Proteobacteria;c__Gammaproteobacteria;o__Enterobacteriales;f__Enterobacteriaceae;g__Pantoea;s__unclassified_Pantoea	0.83058511212629
ASV_1897	d__Bacteria;p__Proteobacteria;c__Gammaproteobacteria;o__Enterobacteriales;f__Enterobacteriaceae;g__unclassified_Enterobacteriaceae;s__unclassified_Enterobacteriaceae	0.999998128945574
ASV_1898	d__Bacteria;p__unclassified_Bacteria;c__unclassified_Bacteria;o__unclassified_Bacteria;f__unclassified_Bacteria;g__unclassified_Bacteria;s__unclassified_Bacteria	0.9999999999999563
ASV_1899	d__Bacteria;p__Actinobacteria;c__Actinobacteria;o__Micrococcales;f__Dermatophilaceae;g__uncultured;s__uncultured_bacterium	0.8438030913901385
ASV_1900	d__Bacteria;p__Proteobacteria;c__Gammaproteobacteria;o__Betaproteobacteriales;f__Burkholderiaceae;g__Massilia;s__unclassified_Massilia	0.8021749725508571
ASV_1901	d__Bacteria;p__Proteobacteria;c__Gammaproteobacteria;o__Enterobacteriales;f__Enterobacteriaceae;g__unclassified_Enterobacteriaceae;s__unclassified_Enterobacteriaceae	0.9993497380690389
ASV_1902	d__Bacteria;p__Actinobacteria;c__Actinobacteria;o__Streptomycetales;f__Streptomycetaceae;g__E1B-B3-114;s__Rhacophorus_dennysi	0.9210252393861085
ASV_1903	d__Bacteria;p__Firmicutes;c__Bacilli;o__Lactobacillales;f__Lactobacillaceae;g__Lactobacillus;s__unclassified_Lactobacillus	0.9814116406758275
ASV_1904	d__Bacteria;p__Actinobacteria;c__Actinobacteria;o__Micrococcales;f__Dermabacteraceae;g__Brachybacterium;s__unclassified_Brachybacterium	0.9856470396318548
ASV_1905	d__Bacteria;p__Firmicutes;c__Bacilli;o__Lactobacillales;f__Streptococcaceae;g__Streptococcus;s__Streptococcus_gordonii	0.8375819585385834
ASV_1906	d__Bacteria;p__Proteobacteria;c__Alphaproteobacteria;o__Rhizobiales;f__Stappiaceae;g__Labrenzia;s__unclassified_Labrenzia	0.7048203958834711
ASV_1907	d__Bacteria;p__Proteobacteria;c__Gammaproteobacteria;o__Pseudomonadales;f__Pseudomonadaceae;g__Pseudomonas;s__unclassified_Pseudomonas	0.9986034314393833
ASV_1908	d__Bacteria;p__Proteobacteria;c__Gammaproteobacteria;o__Pseudomonadales;f__Moraxellaceae;g__Acinetobacter;s__unclassified_Acinetobacter	0.9747006222722298
ASV_1909	d__Bacteria;p__Firmicutes;c__Bacilli;o__Lactobacillales;f__Lactobacillaceae;g__Lactobacillus;s__unclassified_Lactobacillus	0.7250588294048316
ASV_1910	d__Bacteria;p__Proteobacteria;c__Gammaproteobacteria;o__Enterobacteriales;f__Enterobacteriaceae;g__unclassified_Enterobacteriaceae;s__unclassified_Enterobacteriaceae	0.9986749658044405
ASV_1911	d__Bacteria;p__Proteobacteria;c__Gammaproteobacteria;o__Enterobacteriales;f__Enterobacteriaceae;g__Serratia;s__unclassified_Serratia	0.9764467429834683
ASV_1912	d__Bacteria;p__Proteobacteria;c__Alphaproteobacteria;o__Sphingomonadales;f__Sphingomonadaceae;g__Sphingopyxis;s__unclassified_Sphingopyxis	0.7992640625946147
ASV_1913	d__Bacteria;p__Firmicutes;c__Bacilli;o__Lactobacillales;f__Enterococcaceae;g__Enterococcus;s__unclassified_Enterococcus	0.9240506000181311
ASV_1914	d__Bacteria;p__Actinobacteria;c__Actinobacteria;o__Micrococcales;f__Brevibacteriaceae;g__Brevibacterium;s__unclassified_Brevibacterium	0.9998733633478731
ASV_1915	d__Bacteria;p__Firmicutes;c__Bacilli;o__Lactobacillales;f__unclassified_Lactobacillales;g__unclassified_Lactobacillales;s__unclassified_Lactobacillales	0.9999869009976133
ASV_1916	d__Bacteria;p__Proteobacteria;c__Gammaproteobacteria;o__unclassified_Gammaproteobacteria;f__unclassified_Gammaproteobacteria;g__unclassified_Gammaproteobacteria;s__unclassified_Gammaproteobacteria	0.9999974747899599
ASV_1917	d__Bacteria;p__Proteobacteria;c__Alphaproteobacteria;o__Rhodobacterales;f__Rhodobacteraceae;g__Paracoccus;s__unclassified_Paracoccus	0.8426311705163892
ASV_1918	d__Bacteria;p__Proteobacteria;c__Gammaproteobacteria;o__Pseudomonadales;f__Moraxellaceae;g__Psychrobacter;s__unclassified_Psychrobacter	0.914461066576415
ASV_1919	d__Bacteria;p__Proteobacteria;c__Gammaproteobacteria;o__Pseudomonadales;f__Pseudomonadaceae;g__Pseudomonas;s__unclassified_Pseudomonas	0.9660650224113442
ASV_1920	d__Bacteria;p__Firmicutes;c__Bacilli;o__Bacillales;f__Planococcaceae;g__Planococcus;s__unclassified_Planococcus	0.8741958991469004
ASV_1921	d__Bacteria;p__unclassified_Bacteria;c__unclassified_Bacteria;o__unclassified_Bacteria;f__unclassified_Bacteria;g__unclassified_Bacteria;s__unclassified_Bacteria	0.9999999999996725
ASV_1922	d__Bacteria;p__Actinobacteria;c__Actinobacteria;o__Micrococcales;f__Microbacteriaceae;g__unclassified_Microbacteriaceae;s__unclassified_Microbacteriaceae	0.7528531351697979
ASV_1923	d__Bacteria;p__Proteobacteria;c__Gammaproteobacteria;o__unclassified_Gammaproteobacteria;f__unclassified_Gammaproteobacteria;g__unclassified_Gammaproteobacteria;s__unclassified_Gammaproteobacteria	0.9999907138704056
ASV_1924	d__Bacteria;p__Proteobacteria;c__Gammaproteobacteria;o__Enterobacteriales;f__Enterobacteriaceae;g__Escherichia-Shigella;s__Streptomyces_sp.	0.8591934334988234
ASV_1925	d__Bacteria;p__Proteobacteria;c__Gammaproteobacteria;o__Pseudomonadales;f__Moraxellaceae;g__Acinetobacter;s__unclassified_Acinetobacter	0.9863428649211035
ASV_1926	d__Bacteria;p__Proteobacteria;c__Gammaproteobacteria;o__Xanthomonadales;f__Xanthomonadaceae;g__Stenotrophomonas;s__unclassified_Stenotrophomonas	0.9999830445222122
ASV_1927	d__Bacteria;p__Firmicutes;c__Bacilli;o__Lactobacillales;f__Streptococcaceae;g__Lactococcus;s__unclassified_Lactococcus	0.9701544316943604
ASV_1928	d__Bacteria;p__Actinobacteria;c__Actinobacteria;o__Micrococcales;f__unclassified_Micrococcales;g__unclassified_Micrococcales;s__unclassified_Micrococcales	0.9984841824984562
ASV_1929	d__Bacteria;p__Firmicutes;c__Clostridia;o__Clostridiales;f__Lachnospiraceae;g__Sellimonas;s__unclassified_Sellimonas	0.9999851799189567
ASV_1930	d__Bacteria;p__unclassified_Bacteria;c__unclassified_Bacteria;o__unclassified_Bacteria;f__unclassified_Bacteria;g__unclassified_Bacteria;s__unclassified_Bacteria	0.999999999999982
ASV_1931	d__Bacteria;p__Firmicutes;c__Bacilli;o__Bacillales;f__Planococcaceae;g__unclassified_Planococcaceae;s__unclassified_Planococcaceae	0.8040779488768738
ASV_1932	d__Bacteria;p__Proteobacteria;c__Gammaproteobacteria;o__Enterobacteriales;f__Enterobacteriaceae;g__unclassified_Enterobacteriaceae;s__unclassified_Enterobacteriaceae	0.9999974519354204
ASV_1933	d__Bacteria;p__Firmicutes;c__Bacilli;o__Lactobacillales;f__Leuconostocaceae;g__Weissella;s__Weissella_fabaria	0.8195865860164717
ASV_1934	d__Bacteria;p__Firmicutes;c__Bacilli;o__Lactobacillales;f__Carnobacteriaceae;g__Carnobacterium;s__unclassified_Carnobacterium	0.9025594365092371
ASV_1935	d__Bacteria;p__Firmicutes;c__Bacilli;o__Bacillales;f__Family_XII;g__Exiguobacterium;s__unclassified_Exiguobacterium	0.9999917773666281
ASV_1936	d__Bacteria;p__Firmicutes;c__Bacilli;o__Lactobacillales;f__Streptococcaceae;g__Lactococcus;s__Lactococcus_taiwanensis	0.7281974438858106
ASV_1937	d__Bacteria;p__Proteobacteria;c__Gammaproteobacteria;o__Pseudomonadales;f__Pseudomonadaceae;g__Pseudomonas;s__unclassified_Pseudomonas	0.999999216360028
ASV_1938	d__Bacteria;p__Proteobacteria;c__Gammaproteobacteria;o__Enterobacteriales;f__Enterobacteriaceae;g__unclassified_Enterobacteriaceae;s__unclassified_Enterobacteriaceae	0.9999992556122513
ASV_1939	d__Bacteria;p__Firmicutes;c__Bacilli;o__Lactobacillales;f__Lactobacillaceae;g__Lactobacillus;s__unclassified_Lactobacillus	0.9999803787050289
ASV_1940	d__Bacteria;p__Actinobacteria;c__Actinobacteria;o__Propionibacteriales;f__Nocardioidaceae;g__Aeromicrobium;s__unclassified_Aeromicrobium	0.9999650955498008
ASV_1941	d__Bacteria;p__Proteobacteria;c__Gammaproteobacteria;o__Enterobacteriales;f__Enterobacteriaceae;g__unclassified_Enterobacteriaceae;s__unclassified_Enterobacteriaceae	0.9999630544888911
ASV_1942	d__Bacteria;p__Proteobacteria;c__Alphaproteobacteria;o__Azospirillales;f__Azospirillaceae;g__Niveispirillum;s__Candidatus_Azospirillum	0.8554296874693982
ASV_1943	d__Bacteria;p__Firmicutes;c__Bacilli;o__Lactobacillales;f__Streptococcaceae;g__Lactococcus;s__unclassified_Lactococcus	0.9013193610003836
ASV_1944	d__Bacteria;p__Firmicutes;c__Bacilli;o__Bacillales;f__Planococcaceae;g__Planococcus;s__unclassified_Planococcus	0.7439707904943494
ASV_1945	d__Bacteria;p__Firmicutes;c__Bacilli;o__Bacillales;f__unclassified_Bacillales;g__unclassified_Bacillales;s__unclassified_Bacillales	0.9846864891638117
ASV_1946	d__Bacteria;p__Proteobacteria;c__Gammaproteobacteria;o__Enterobacteriales;f__Enterobacteriaceae;g__unclassified_Enterobacteriaceae;s__unclassified_Enterobacteriaceae	0.9244706597054329
ASV_1947	d__Bacteria;p__Firmicutes;c__Bacilli;o__Lactobacillales;f__Lactobacillaceae;g__Lactobacillus;s__unclassified_Lactobacillus	0.9983866786178397
ASV_1948	d__Bacteria;p__Actinobacteria;c__Actinobacteria;o__Micrococcales;f__Cellulomonadaceae;g__unclassified_Cellulomonadaceae;s__unclassified_Cellulomonadaceae	0.7937305228327004
ASV_1949	d__Bacteria;p__Proteobacteria;c__Gammaproteobacteria;o__unclassified_Gammaproteobacteria;f__unclassified_Gammaproteobacteria;g__unclassified_Gammaproteobacteria;s__unclassified_Gammaproteobacteria	0.9922213452072369
ASV_1950	d__Bacteria;p__Chloroflexi;c__Anaerolineae;o__SBR1031;f__SBR1031;g__SBR1031;s__uncultured_Gemmatimonadetes	0.9874378966782642
ASV_1951	d__Bacteria;p__Proteobacteria;c__Gammaproteobacteria;o__Pseudomonadales;f__Pseudomonadaceae;g__Pseudomonas;s__unclassified_Pseudomonas	0.8974595022104666
ASV_1952	d__Bacteria;p__Proteobacteria;c__Gammaproteobacteria;o__unclassified_Gammaproteobacteria;f__unclassified_Gammaproteobacteria;g__unclassified_Gammaproteobacteria;s__unclassified_Gammaproteobacteria	0.999528321478707
ASV_1953	d__Bacteria;p__Actinobacteria;c__Actinobacteria;o__Streptomycetales;f__Streptomycetaceae;g__Streptomyces;s__unclassified_Streptomyces	0.9563111936264165
ASV_1954	d__Bacteria;p__Actinobacteria;c__Actinobacteria;o__Micrococcales;f__Promicromonosporaceae;g__Cellulosimicrobium;s__unclassified_Cellulosimicrobium	0.762873189583188
ASV_1955	d__Bacteria;p__Firmicutes;c__Bacilli;o__Lactobacillales;f__Lactobacillaceae;g__Lactobacillus;s__unclassified_Lactobacillus	0.937758392695528
ASV_1956	d__Bacteria;p__Firmicutes;c__Bacilli;o__Lactobacillales;f__Lactobacillaceae;g__Lactobacillus;s__unclassified_Lactobacillus	0.9986158700134523
ASV_1957	d__Bacteria;p__Proteobacteria;c__Alphaproteobacteria;o__Caulobacterales;f__Caulobacteraceae;g__Brevundimonas;s__unclassified_Brevundimonas	0.8273332008028902
ASV_1958	d__Bacteria;p__Firmicutes;c__Bacilli;o__Bacillales;f__Bacillaceae;g__Bacillus;s__unclassified_Bacillus	0.9917407579511412
ASV_1959	d__Bacteria;p__Firmicutes;c__Bacilli;o__Bacillales;f__Planococcaceae;g__unclassified_Planococcaceae;s__unclassified_Planococcaceae	0.905353881797463
ASV_1960	d__Bacteria;p__Proteobacteria;c__Gammaproteobacteria;o__Xanthomonadales;f__Xanthomonadaceae;g__Stenotrophomonas;s__unclassified_Stenotrophomonas	0.9897345132415776
ASV_1961	d__Bacteria;p__Proteobacteria;c__Gammaproteobacteria;o__Betaproteobacteriales;f__Burkholderiaceae;g__unclassified_Burkholderiaceae;s__unclassified_Burkholderiaceae	0.9999806650023559
ASV_1962	d__Bacteria;p__Proteobacteria;c__Gammaproteobacteria;o__Enterobacteriales;f__Enterobacteriaceae;g__Escherichia-Shigella;s__uncultured_Pantoea	0.9973914001260384
ASV_1963	d__Bacteria;p__Firmicutes;c__Bacilli;o__Bacillales;f__unclassified_Bacillales;g__unclassified_Bacillales;s__unclassified_Bacillales	0.9723284637322096
ASV_1964	d__Bacteria;p__Proteobacteria;c__Gammaproteobacteria;o__Pseudomonadales;f__Moraxellaceae;g__Acinetobacter;s__unclassified_Acinetobacter	0.9969540950656072
ASV_1965	d__Bacteria;p__Deinococcus-Thermus;c__Deinococci;o__Deinococcales;f__Deinococcaceae;g__Deinococcus;s__Deinococcus_antarcticus	0.9976225641039888
ASV_1966	d__Bacteria;p__Proteobacteria;c__Alphaproteobacteria;o__Rhodobacterales;f__Rhodobacteraceae;g__unclassified_Rhodobacteraceae;s__unclassified_Rhodobacteraceae	0.9988566336919763
ASV_1967	d__Bacteria;p__Firmicutes;c__Bacilli;o__Lactobacillales;f__Lactobacillaceae;g__Lactobacillus;s__unclassified_Lactobacillus	0.9770058855763717
ASV_1968	d__Bacteria;p__unclassified_Bacteria;c__unclassified_Bacteria;o__unclassified_Bacteria;f__unclassified_Bacteria;g__unclassified_Bacteria;s__unclassified_Bacteria	0.9999999999999821
ASV_1969	d__Bacteria;p__Proteobacteria;c__Gammaproteobacteria;o__unclassified_Gammaproteobacteria;f__unclassified_Gammaproteobacteria;g__unclassified_Gammaproteobacteria;s__unclassified_Gammaproteobacteria	0.9999999999029431
ASV_1970	d__Bacteria;p__Proteobacteria;c__Gammaproteobacteria;o__Xanthomonadales;f__Xanthomonadaceae;g__unclassified_Xanthomonadaceae;s__unclassified_Xanthomonadaceae	0.9930285400118295
ASV_1971	d__Bacteria;p__Proteobacteria;c__Gammaproteobacteria;o__Enterobacteriales;f__Enterobacteriaceae;g__unclassified_Enterobacteriaceae;s__unclassified_Enterobacteriaceae	0.9888367225637887
ASV_1972	d__Bacteria;p__Firmicutes;c__Bacilli;o__Lactobacillales;f__Lactobacillaceae;g__Lactobacillus;s__Lactobacillus_apodemi	0.8387099586062482
ASV_1973	d__Bacteria;p__Bacteroidetes;c__Bacteroidia;o__Flavobacteriales;f__Crocinitomicaceae;g__Fluviicola;s__uncultured_bacterium	0.958586381219668
ASV_1974	d__Bacteria;p__Proteobacteria;c__Gammaproteobacteria;o__Enterobacteriales;f__Enterobacteriaceae;g__unclassified_Enterobacteriaceae;s__unclassified_Enterobacteriaceae	0.9995138878334217
ASV_1975	d__Bacteria;p__Actinobacteria;c__Actinobacteria;o__Micrococcales;f__Brevibacteriaceae;g__Brevibacterium;s__unclassified_Brevibacterium	0.999689270995607
ASV_1976	d__Bacteria;p__Firmicutes;c__Bacilli;o__Lactobacillales;f__Lactobacillaceae;g__Lactobacillus;s__unclassified_Lactobacillus	0.9998989653617317
ASV_1977	d__Bacteria;p__Proteobacteria;c__Gammaproteobacteria;o__Pseudomonadales;f__Moraxellaceae;g__Psychrobacter;s__unclassified_Psychrobacter	0.9999999919361863
ASV_1978	d__Bacteria;p__Proteobacteria;c__Gammaproteobacteria;o__Pseudomonadales;f__Moraxellaceae;g__Acinetobacter;s__unclassified_Acinetobacter	0.9967460603901108
ASV_1979	d__Bacteria;p__Proteobacteria;c__Gammaproteobacteria;o__Pseudomonadales;f__Pseudomonadaceae;g__Pseudomonas;s__unclassified_Pseudomonas	0.9936104921083898
ASV_1980	d__Bacteria;p__Proteobacteria;c__Gammaproteobacteria;o__Pseudomonadales;f__Moraxellaceae;g__Acinetobacter;s__unclassified_Acinetobacter	0.9989790063971932
ASV_1981	d__Bacteria;p__Firmicutes;c__Bacilli;o__Bacillales;f__Planococcaceae;g__unclassified_Planococcaceae;s__unclassified_Planococcaceae	0.8768803306239198
ASV_1982	d__Bacteria;p__Actinobacteria;c__Actinobacteria;o__Corynebacteriales;f__Corynebacteriaceae;g__Corynebacterium_1;s__unclassified_Corynebacterium_1	0.9985383457482507
ASV_1983	d__Bacteria;p__Proteobacteria;c__Gammaproteobacteria;o__Xanthomonadales;f__Xanthomonadaceae;g__Luteimonas;s__unclassified_Luteimonas	0.8249981088625076
ASV_1984	d__Bacteria;p__Bacteroidetes;c__Bacteroidia;o__Flavobacteriales;f__Flavobacteriaceae;g__Flavobacterium;s__unclassified_Flavobacterium	0.9999999088966334
ASV_1985	d__Bacteria;p__Firmicutes;c__Bacilli;o__Lactobacillales;f__Lactobacillaceae;g__Lactobacillus;s__unclassified_Lactobacillus	0.9992892709368557
ASV_1986	d__Bacteria;p__Actinobacteria;c__Actinobacteria;o__Corynebacteriales;f__Corynebacteriaceae;g__uncultured;s__uncultured_bacterium	0.9164811856959628
ASV_1987	d__Bacteria;p__Firmicutes;c__Bacilli;o__Lactobacillales;f__unclassified_Lactobacillales;g__unclassified_Lactobacillales;s__unclassified_Lactobacillales	0.9999826426917872
ASV_1988	d__Bacteria;p__Proteobacteria;c__Gammaproteobacteria;o__Betaproteobacteriales;f__unclassified_Betaproteobacteriales;g__unclassified_Betaproteobacteriales;s__unclassified_Betaproteobacteriales	0.999999890137244
ASV_1989	d__Bacteria;p__Proteobacteria;c__Gammaproteobacteria;o__Pseudomonadales;f__Pseudomonadaceae;g__Pseudomonas;s__unclassified_Pseudomonas	0.9999804879506787
ASV_1990	d__Bacteria;p__Proteobacteria;c__Gammaproteobacteria;o__Pseudomonadales;f__Pseudomonadaceae;g__Pseudomonas;s__unclassified_Pseudomonas	0.926104729720712
ASV_1991	d__Bacteria;p__Firmicutes;c__Clostridia;o__Clostridiales;f__Ruminococcaceae;g__Oscillibacter;s__unclassified_Oscillibacter	0.997906149368128
ASV_1992	d__Bacteria;p__Firmicutes;c__Bacilli;o__Lactobacillales;f__Leuconostocaceae;g__Weissella;s__unclassified_Weissella	0.9936310165382221
ASV_1993	d__Bacteria;p__Firmicutes;c__Bacilli;o__Bacillales;f__Bacillaceae;g__Bacillus;s__unclassified_Bacillus	0.9989727208857002
ASV_1994	d__Bacteria;p__Proteobacteria;c__Alphaproteobacteria;o__unclassified_Alphaproteobacteria;f__unclassified_Alphaproteobacteria;g__unclassified_Alphaproteobacteria;s__unclassified_Alphaproteobacteria	0.7789153093374649
ASV_1995	d__Bacteria;p__Firmicutes;c__Clostridia;o__Clostridiales;f__Clostridiales_vadinBB60_group;g__Clostridiales_vadinBB60_group;s__uncultured_bacterium	0.9705159279393958
ASV_1996	d__Bacteria;p__Proteobacteria;c__Gammaproteobacteria;o__Pseudomonadales;f__Pseudomonadaceae;g__Pseudomonas;s__unclassified_Pseudomonas	0.9999905109807882
ASV_1997	d__Bacteria;p__Proteobacteria;c__Gammaproteobacteria;o__unclassified_Gammaproteobacteria;f__unclassified_Gammaproteobacteria;g__unclassified_Gammaproteobacteria;s__unclassified_Gammaproteobacteria	0.9999999924694027
ASV_1998	d__Bacteria;p__Firmicutes;c__Bacilli;o__Lactobacillales;f__Leuconostocaceae;g__Leuconostoc;s__unclassified_Leuconostoc	0.9999998780099996
ASV_1999	d__Bacteria;p__Firmicutes;c__Bacilli;o__unclassified_Bacilli;f__unclassified_Bacilli;g__unclassified_Bacilli;s__unclassified_Bacilli	0.9999999995765022
[truncated: 25,682 more rows]
