# Supplementary material for: Evaluation of microbial communities of Chinese Feng-flavor Daqu with effects of environmental factors using traceability analysis
Source: Sci Rep. 2023 May 11;13:7657. doi: 10.1038/s41598-023-34506-z (PMC10175296; doi:10.1038/s41598-023-34506-z)
Supplement: Supplementary file 1 — Supplementary Information. [file 41598_2023_34506_MOESM1_ESM.zip › raw data/Raw data of bacteria/2.taxonomy/taxonomy_f_even_depth.xls]

#Feature ID	taxonomy	Confidence
ASV_107	d__Bacteria;p__Proteobacteria;c__Gammaproteobacteria;o__Enterobacteriales;f__Enterobacteriaceae;g__Pantoea;s__unclassified_Pantoea	0.9154323621963417
ASV_25021	d__Bacteria;p__Cyanobacteria;c__Oxyphotobacteria;o__Chloroplast;f__Chloroplast;g__Chloroplast;s__Pisum_sativum	0.992185339836539
ASV_3032	d__Bacteria;p__Proteobacteria;c__Gammaproteobacteria;o__Betaproteobacteriales;f__Burkholderiaceae;g__Aquabacterium;s__unclassified_Aquabacterium	0.9980533360285385
ASV_2171	d__Bacteria;p__Cyanobacteria;c__Oxyphotobacteria;o__Chloroplast;f__Chloroplast;g__Chloroplast;s__unclassified_Chloroplast	1.0000000000000016
ASV_25083	d__Bacteria;p__Proteobacteria;c__Gammaproteobacteria;o__Betaproteobacteriales;f__Burkholderiaceae;g__Inhella;s__unclassified_Inhella	0.9285296218534155
ASV_4232	d__Bacteria;p__Proteobacteria;c__Gammaproteobacteria;o__Enterobacteriales;f__Enterobacteriaceae;g__Pantoea;s__unclassified_Pantoea	0.9805183993725426
ASV_20212	d__Bacteria;p__Firmicutes;c__Bacilli;o__Lactobacillales;f__Lactobacillaceae;g__Lactobacillus;s__unclassified_Lactobacillus	0.9999999928584999
ASV_16613	d__Bacteria;p__Firmicutes;c__Bacilli;o__Lactobacillales;f__Streptococcaceae;g__Lactococcus;s__Lactococcus_raffinolactis	0.8117498131484748
ASV_3859	d__Bacteria;p__Firmicutes;c__Bacilli;o__Bacillales;f__Planococcaceae;g__unclassified_Planococcaceae;s__unclassified_Planococcaceae	0.999996910551233
ASV_11206	d__Bacteria;p__Proteobacteria;c__Gammaproteobacteria;o__Enterobacteriales;f__Enterobacteriaceae;g__Pantoea;s__unclassified_Pantoea	0.9584571573110492
ASV_21167	d__Bacteria;p__Proteobacteria;c__Gammaproteobacteria;o__Betaproteobacteriales;f__Burkholderiaceae;g__Ideonella;s__unclassified_Ideonella	0.9264048833858339
ASV_16409	d__Bacteria;p__Cyanobacteria;c__Oxyphotobacteria;o__Chloroplast;f__Chloroplast;g__Chloroplast;s__unclassified_Chloroplast	0.9999999999991173
ASV_5183	d__Bacteria;p__Firmicutes;c__Bacilli;o__Bacillales;f__Planococcaceae;g__Planococcus;s__unclassified_Planococcus	0.9093321423344249
ASV_26677	d__Bacteria;p__Proteobacteria;c__Gammaproteobacteria;o__Betaproteobacteriales;f__Burkholderiaceae;g__Burkholderia-Caballeronia-Paraburkholderia;s__unclassified_Burkholderia-Caballeronia-Paraburkholderia	0.9984617866487226
ASV_19506	d__Bacteria;p__Proteobacteria;c__Gammaproteobacteria;o__Enterobacteriales;f__Enterobacteriaceae;g__Pantoea;s__unclassified_Pantoea	0.8911768011574772
ASV_14025	d__Bacteria;p__Cyanobacteria;c__Oxyphotobacteria;o__Chloroplast;f__Chloroplast;g__Chloroplast;s__unclassified_Chloroplast	0.9999999999999825
ASV_3800	d__Bacteria;p__Proteobacteria;c__Alphaproteobacteria;o__Rickettsiales;f__Mitochondria;g__Mitochondria;s__unclassified_Mitochondria	0.9999999999999956
ASV_10724	d__Bacteria;p__Proteobacteria;c__Gammaproteobacteria;o__Enterobacteriales;f__Enterobacteriaceae;g__Pantoea;s__unclassified_Pantoea	0.9714720739256967
ASV_25669	d__Bacteria;p__Proteobacteria;c__Gammaproteobacteria;o__Enterobacteriales;f__Enterobacteriaceae;g__unclassified_Enterobacteriaceae;s__unclassified_Enterobacteriaceae	0.9999945667534127
ASV_23474	d__Bacteria;p__Firmicutes;c__Bacilli;o__Lactobacillales;f__Carnobacteriaceae;g__Carnobacterium;s__unclassified_Carnobacterium	0.9999985555861703
ASV_9430	d__Bacteria;p__Proteobacteria;c__Deltaproteobacteria;o__Myxococcales;f__Phaselicystidaceae;g__Phaselicystis;s__uncultured_delta	0.9348195192568486
ASV_21538	d__Bacteria;p__Proteobacteria;c__Gammaproteobacteria;o__Pseudomonadales;f__Moraxellaceae;g__Psychrobacter;s__unclassified_Psychrobacter	0.9999999999107692
ASV_625	d__Bacteria;p__Proteobacteria;c__Alphaproteobacteria;o__Caulobacterales;f__Caulobacteraceae;g__Brevundimonas;s__unclassified_Brevundimonas	0.9999556763502857
ASV_11770	d__Bacteria;p__Actinobacteria;c__Actinobacteria;o__Corynebacteriales;f__Corynebacteriaceae;g__Corynebacterium_1;s__Corynebacterium_callunae	0.9963871581268783
ASV_10337	d__Bacteria;p__Actinobacteria;c__Actinobacteria;o__Micrococcales;f__Dermabacteraceae;g__Brachybacterium;s__unclassified_Brachybacterium	0.9999863743735102
ASV_10034	d__Bacteria;p__Proteobacteria;c__Gammaproteobacteria;o__Enterobacteriales;f__Enterobacteriaceae;g__Pantoea;s__unclassified_Pantoea	0.9425936889850255
ASV_25664	d__Bacteria;p__Firmicutes;c__Bacilli;o__Lactobacillales;f__Streptococcaceae;g__Lactococcus;s__Lactococcus_lactis	0.930264272750434
ASV_14510	d__Bacteria;p__Proteobacteria;c__Gammaproteobacteria;o__Betaproteobacteriales;f__Burkholderiaceae;g__Aquabacterium;s__unclassified_Aquabacterium	0.9998217164243153
ASV_7799	d__Bacteria;p__Proteobacteria;c__Gammaproteobacteria;o__Enterobacteriales;f__Enterobacteriaceae;g__unclassified_Enterobacteriaceae;s__unclassified_Enterobacteriaceae	0.9999970387317503
ASV_2959	d__Bacteria;p__Proteobacteria;c__Alphaproteobacteria;o__Caulobacterales;f__Caulobacteraceae;g__Caulobacter;s__unclassified_Caulobacter	0.9999466139335533
ASV_3875	d__Bacteria;p__Cyanobacteria;c__Oxyphotobacteria;o__Chloroplast;f__Chloroplast;g__Chloroplast;s__unclassified_Chloroplast	0.999999999999835
ASV_6559	d__Bacteria;p__Cyanobacteria;c__Oxyphotobacteria;o__Chloroplast;f__Chloroplast;g__Chloroplast;s__unclassified_Chloroplast	0.9999999999999961
ASV_21621	d__Bacteria;p__Firmicutes;c__Bacilli;o__Lactobacillales;f__Leuconostocaceae;g__Leuconostoc;s__Leuconostoc_citreum	0.9016826644037097
ASV_14538	d__Bacteria;p__Cyanobacteria;c__Oxyphotobacteria;o__Chloroplast;f__Chloroplast;g__Chloroplast;s__unclassified_Chloroplast	1.000000000000004
ASV_27539	d__Bacteria;p__Firmicutes;c__Bacilli;o__Lactobacillales;f__Streptococcaceae;g__Streptococcus;s__Streptococcus_parauberis	0.8984532412761382
ASV_131	d__Bacteria;p__Firmicutes;c__Bacilli;o__Bacillales;f__Planococcaceae;g__Planococcus;s__unclassified_Planococcus	0.878422560362221
ASV_9869	d__Bacteria;p__Proteobacteria;c__Gammaproteobacteria;o__Enterobacteriales;f__Enterobacteriaceae;g__Pantoea;s__unclassified_Pantoea	0.8585620334488998
ASV_27238	d__Bacteria;p__Proteobacteria;c__Gammaproteobacteria;o__Enterobacteriales;f__Enterobacteriaceae;g__Enterobacter;s__unclassified_Enterobacter	0.8815369075687847
ASV_24482	d__Bacteria;p__Cyanobacteria;c__Oxyphotobacteria;o__Chloroplast;f__Chloroplast;g__Chloroplast;s__Pisum_sativum	0.9888146766136114
ASV_14803	d__Bacteria;p__Firmicutes;c__Bacilli;o__Bacillales;f__Planococcaceae;g__Planococcus;s__unclassified_Planococcus	0.9020520770600009
ASV_16691	d__Bacteria;p__Proteobacteria;c__Gammaproteobacteria;o__Pseudomonadales;f__Pseudomonadaceae;g__Pseudomonas;s__Pseudomonas_xanthomarina	0.7381580845486189
ASV_13174	d__Bacteria;p__Actinobacteria;c__Actinobacteria;o__Corynebacteriales;f__Corynebacteriaceae;g__Corynebacterium_1;s__Corynebacterium_callunae	0.9958317664976581
ASV_10933	d__Bacteria;p__Proteobacteria;c__Gammaproteobacteria;o__Enterobacteriales;f__Enterobacteriaceae;g__Erwinia;s__unclassified_Erwinia	0.9307037705555369
ASV_1255	d__Bacteria;p__Proteobacteria;c__Gammaproteobacteria;o__Enterobacteriales;f__Enterobacteriaceae;g__Pantoea;s__unclassified_Pantoea	0.8585094400211906
ASV_25286	d__Bacteria;p__Proteobacteria;c__Gammaproteobacteria;o__Enterobacteriales;f__Enterobacteriaceae;g__Pantoea;s__unclassified_Pantoea	0.9582510024950754
ASV_15431	d__Bacteria;p__Firmicutes;c__Bacilli;o__Bacillales;f__Planococcaceae;g__unclassified_Planococcaceae;s__unclassified_Planococcaceae	0.9999980326083308
ASV_3449	d__Bacteria;p__Firmicutes;c__Bacilli;o__Bacillales;f__Planococcaceae;g__Planomicrobium;s__unclassified_Planomicrobium	0.7059658443218007
ASV_6516	d__Bacteria;p__Firmicutes;c__Bacilli;o__Bacillales;f__Planococcaceae;g__unclassified_Planococcaceae;s__unclassified_Planococcaceae	0.999998379669797
ASV_25830	d__Bacteria;p__Actinobacteria;c__Actinobacteria;o__Micrococcales;f__Brevibacteriaceae;g__Brevibacterium;s__unclassified_Brevibacterium	0.9999999999985604
ASV_12551	d__Bacteria;p__Proteobacteria;c__Gammaproteobacteria;o__Betaproteobacteriales;f__Burkholderiaceae;g__Pelomonas;s__unclassified_Pelomonas	0.9743130112788077
ASV_17803	d__Bacteria;p__Proteobacteria;c__Gammaproteobacteria;o__Enterobacteriales;f__Enterobacteriaceae;g__Pantoea;s__unclassified_Pantoea	0.7247213747387549
ASV_14028	d__Bacteria;p__Firmicutes;c__Bacilli;o__Bacillales;f__Planococcaceae;g__Planomicrobium;s__unclassified_Planomicrobium	0.8544738067637693
ASV_10052	d__Bacteria;p__Firmicutes;c__Bacilli;o__Bacillales;f__Planococcaceae;g__Planomicrobium;s__unclassified_Planomicrobium	0.9566609579860241
ASV_17801	d__Bacteria;p__Firmicutes;c__Bacilli;o__Bacillales;f__Planococcaceae;g__unclassified_Planococcaceae;s__unclassified_Planococcaceae	0.999998062748962
ASV_4398	d__Bacteria;p__Proteobacteria;c__Gammaproteobacteria;o__Pseudomonadales;f__Moraxellaceae;g__Acinetobacter;s__Acinetobacter_lwoffii	0.7469049335727909
ASV_17116	d__Bacteria;p__Firmicutes;c__Bacilli;o__Lactobacillales;f__Lactobacillaceae;g__Lactobacillus;s__Lactobacillus_curvatus	0.7156527621423051
ASV_11754	d__Bacteria;p__Proteobacteria;c__Deltaproteobacteria;o__Myxococcales;f__Phaselicystidaceae;g__Phaselicystis;s__uncultured_delta	0.7685130695209114
ASV_24998	d__Bacteria;p__Proteobacteria;c__Gammaproteobacteria;o__Enterobacteriales;f__Enterobacteriaceae;g__unclassified_Enterobacteriaceae;s__unclassified_Enterobacteriaceae	0.999999937126759
ASV_6724	d__Bacteria;p__Proteobacteria;c__Gammaproteobacteria;o__Enterobacteriales;f__Enterobacteriaceae;g__Klebsiella;s__unclassified_Klebsiella	0.8955266077281585
ASV_8359	d__Bacteria;p__Proteobacteria;c__Gammaproteobacteria;o__Enterobacteriales;f__Enterobacteriaceae;g__unclassified_Enterobacteriaceae;s__unclassified_Enterobacteriaceae	0.9999999541468386
ASV_26388	d__Bacteria;p__Proteobacteria;c__Gammaproteobacteria;o__Enterobacteriales;f__Enterobacteriaceae;g__Pantoea;s__unclassified_Pantoea	0.9093127250086868
ASV_6846	d__Bacteria;p__Firmicutes;c__Bacilli;o__Lactobacillales;f__Lactobacillaceae;g__Lactobacillus;s__Lactobacillus_sakei	0.9323583978281099
ASV_6063	d__Bacteria;p__Firmicutes;c__Bacilli;o__Bacillales;f__Family_XII;g__Exiguobacterium;s__unclassified_Exiguobacterium	0.999999998019024
ASV_15114	d__Bacteria;p__Proteobacteria;c__Gammaproteobacteria;o__Enterobacteriales;f__Enterobacteriaceae;g__Pantoea;s__unclassified_Pantoea	0.8349490079055623
ASV_26437	d__Bacteria;p__Proteobacteria;c__Gammaproteobacteria;o__Pseudomonadales;f__Pseudomonadaceae;g__Pseudomonas;s__unclassified_Pseudomonas	0.9999999471726603
ASV_12695	d__Bacteria;p__Proteobacteria;c__Gammaproteobacteria;o__Enterobacteriales;f__Enterobacteriaceae;g__Klebsiella;s__unclassified_Klebsiella	0.8835867219098418
ASV_3941	d__Bacteria;p__Proteobacteria;c__Gammaproteobacteria;o__Enterobacteriales;f__Enterobacteriaceae;g__unclassified_Enterobacteriaceae;s__unclassified_Enterobacteriaceae	0.9999925476683809
ASV_27536	d__Bacteria;p__Actinobacteria;c__Actinobacteria;o__Micrococcales;f__Micrococcaceae;g__Kocuria;s__unclassified_Kocuria	0.9997990599069752
ASV_27032	d__Bacteria;p__Firmicutes;c__Bacilli;o__Bacillales;f__Planococcaceae;g__Planomicrobium;s__unclassified_Planomicrobium	0.8591449120301051
ASV_26981	d__Bacteria;p__Actinobacteria;c__Actinobacteria;o__Corynebacteriales;f__Corynebacteriaceae;g__Corynebacterium_1;s__Corynebacterium_callunae	0.9828917348905597
ASV_21389	d__Bacteria;p__Proteobacteria;c__Gammaproteobacteria;o__Betaproteobacteriales;f__Burkholderiaceae;g__Burkholderia-Caballeronia-Paraburkholderia;s__unclassified_Burkholderia-Caballeronia-Paraburkholderia	0.9978665245823914
ASV_21788	d__Bacteria;p__Proteobacteria;c__Gammaproteobacteria;o__Enterobacteriales;f__Enterobacteriaceae;g__Enterobacter;s__unclassified_Enterobacter	0.8734645295795789
ASV_22301	d__Bacteria;p__Proteobacteria;c__Gammaproteobacteria;o__Pseudomonadales;f__Pseudomonadaceae;g__Pseudomonas;s__unclassified_Pseudomonas	0.9999945600978768
ASV_17993	d__Bacteria;p__Proteobacteria;c__Gammaproteobacteria;o__Enterobacteriales;f__Enterobacteriaceae;g__Pantoea;s__unclassified_Pantoea	0.9370826402272597
ASV_10184	d__Bacteria;p__Proteobacteria;c__Gammaproteobacteria;o__Enterobacteriales;f__Enterobacteriaceae;g__Pantoea;s__unclassified_Pantoea	0.8720418227752887
ASV_10923	d__Bacteria;p__Proteobacteria;c__Gammaproteobacteria;o__Pseudomonadales;f__Pseudomonadaceae;g__Pseudomonas;s__unclassified_Pseudomonas	0.9999938657036115
ASV_14778	d__Bacteria;p__Proteobacteria;c__Gammaproteobacteria;o__Enterobacteriales;f__Enterobacteriaceae;g__Pantoea;s__unclassified_Pantoea	0.8659534694922961
ASV_1920	d__Bacteria;p__Firmicutes;c__Bacilli;o__Bacillales;f__Planococcaceae;g__Planococcus;s__unclassified_Planococcus	0.8741958991469004
ASV_2836	d__Bacteria;p__Proteobacteria;c__Gammaproteobacteria;o__Enterobacteriales;f__Enterobacteriaceae;g__Klebsiella;s__unclassified_Klebsiella	0.843014602085903
ASV_3338	d__Bacteria;p__Firmicutes;c__Bacilli;o__Bacillales;f__Staphylococcaceae;g__Staphylococcus;s__unclassified_Staphylococcus	0.9999994999890666
ASV_22937	d__Bacteria;p__Firmicutes;c__Bacilli;o__Lactobacillales;f__Aerococcaceae;g__Aerococcus;s__unclassified_Aerococcus	0.999999999999969
ASV_1140	d__Bacteria;p__Bacteroidetes;c__Bacteroidia;o__Flavobacteriales;f__Weeksellaceae;g__Chryseobacterium;s__unclassified_Chryseobacterium	0.9999999929202809
ASV_24881	d__Bacteria;p__Proteobacteria;c__Alphaproteobacteria;o__Rhizobiales;f__Stappiaceae;g__Pannonibacter;s__unclassified_Pannonibacter	0.9589796506839694
ASV_8748	d__Bacteria;p__Cyanobacteria;c__Oxyphotobacteria;o__Chloroplast;f__Chloroplast;g__Chloroplast;s__unclassified_Chloroplast	0.999999999999959
ASV_21514	d__Bacteria;p__Proteobacteria;c__Gammaproteobacteria;o__Pseudomonadales;f__Moraxellaceae;g__Acinetobacter;s__Acinetobacter_baumannii	0.9645563018599791
ASV_16045	d__Bacteria;p__Proteobacteria;c__Gammaproteobacteria;o__Enterobacteriales;f__Enterobacteriaceae;g__Cronobacter;s__unclassified_Cronobacter	0.8589225326578006
ASV_22098	d__Bacteria;p__Proteobacteria;c__Gammaproteobacteria;o__Pseudomonadales;f__Pseudomonadaceae;g__Pseudomonas;s__unclassified_Pseudomonas	0.9999773764654565
ASV_1577	d__Bacteria;p__Cyanobacteria;c__Oxyphotobacteria;o__Chloroplast;f__Chloroplast;g__Chloroplast;s__unclassified_Chloroplast	0.9999999999999971
ASV_25046	d__Bacteria;p__Bacteroidetes;c__Bacteroidia;o__Sphingobacteriales;f__Sphingobacteriaceae;g__Sphingobacterium;s__Sphingobacterium_daejeonense	0.9952286048319942
ASV_26996	d__Bacteria;p__Bacteroidetes;c__Bacteroidia;o__Flavobacteriales;f__Weeksellaceae;g__Chryseobacterium;s__Chryseobacterium_haifense	0.8021716027921427
ASV_22999	d__Bacteria;p__Proteobacteria;c__Gammaproteobacteria;o__Enterobacteriales;f__Enterobacteriaceae;g__Pantoea;s__unclassified_Pantoea	0.8247124464482621
ASV_22563	d__Bacteria;p__Firmicutes;c__Bacilli;o__Bacillales;f__Staphylococcaceae;g__Staphylococcus;s__unclassified_Staphylococcus	0.9999995333484402
ASV_3450	d__Bacteria;p__Proteobacteria;c__Gammaproteobacteria;o__Enterobacteriales;f__Enterobacteriaceae;g__unclassified_Enterobacteriaceae;s__unclassified_Enterobacteriaceae	0.9999988011809775
ASV_16778	d__Bacteria;p__Proteobacteria;c__Gammaproteobacteria;o__Enterobacteriales;f__Enterobacteriaceae;g__Pantoea;s__unclassified_Pantoea	0.9659809853617065
ASV_3782	d__Bacteria;p__Proteobacteria;c__Alphaproteobacteria;o__Rickettsiales;f__Mitochondria;g__Mitochondria;s__Arachis_hypogaea	0.8716322927042872
ASV_11229	d__Bacteria;p__Proteobacteria;c__Gammaproteobacteria;o__Pseudomonadales;f__Moraxellaceae;g__Enhydrobacter;s__unclassified_Enhydrobacter	0.9999999999733485
ASV_18943	d__Bacteria;p__Proteobacteria;c__Gammaproteobacteria;o__Betaproteobacteriales;f__Burkholderiaceae;g__Paucibacter;s__unclassified_Paucibacter	0.9896610123100873
ASV_20807	d__Bacteria;p__Proteobacteria;c__Gammaproteobacteria;o__Pseudomonadales;f__Moraxellaceae;g__Acinetobacter;s__Acinetobacter_variabilis	0.8336013666006061
ASV_19829	d__Bacteria;p__Proteobacteria;c__Gammaproteobacteria;o__Enterobacteriales;f__Enterobacteriaceae;g__Pantoea;s__unclassified_Pantoea	0.7948853312190087
ASV_22363	d__Bacteria;p__Firmicutes;c__Bacilli;o__Bacillales;f__Planococcaceae;g__Planococcus;s__unclassified_Planococcus	0.8965116100442295
ASV_16228	d__Bacteria;p__Actinobacteria;c__Actinobacteria;o__Micrococcales;f__Dermacoccaceae;g__Yimella;s__Dermacoccus_sp.	0.706750612523394
ASV_25766	d__Bacteria;p__Proteobacteria;c__Gammaproteobacteria;o__Enterobacteriales;f__Enterobacteriaceae;g__Pantoea;s__unclassified_Pantoea	0.7574705300054696
ASV_21445	d__Bacteria;p__Actinobacteria;c__Actinobacteria;o__Pseudonocardiales;f__Pseudonocardiaceae;g__Saccharopolyspora;s__unclassified_Saccharopolyspora	0.999999570931987
ASV_18754	d__Bacteria;p__Proteobacteria;c__Gammaproteobacteria;o__Enterobacteriales;f__Enterobacteriaceae;g__unclassified_Enterobacteriaceae;s__unclassified_Enterobacteriaceae	0.9999998998055494
ASV_8787	d__Bacteria;p__Proteobacteria;c__Gammaproteobacteria;o__Enterobacteriales;f__Enterobacteriaceae;g__Pantoea;s__unclassified_Pantoea	0.9733632723550851
ASV_25812	d__Bacteria;p__Firmicutes;c__Bacilli;o__Lactobacillales;f__Streptococcaceae;g__Lactococcus;s__Lactococcus_piscium	0.9734181364899873
ASV_5593	d__Bacteria;p__Firmicutes;c__Bacilli;o__Bacillales;f__Planococcaceae;g__unclassified_Planococcaceae;s__unclassified_Planococcaceae	0.9999812959080205
ASV_24818	d__Bacteria;p__Proteobacteria;c__Gammaproteobacteria;o__Enterobacteriales;f__Enterobacteriaceae;g__Pantoea;s__unclassified_Pantoea	0.8805027510622131
ASV_19216	d__Bacteria;p__Proteobacteria;c__Gammaproteobacteria;o__Enterobacteriales;f__Enterobacteriaceae;g__Enterobacter;s__unclassified_Enterobacter	0.8619364839073501
ASV_6278	d__Bacteria;p__Proteobacteria;c__Gammaproteobacteria;o__Enterobacteriales;f__Enterobacteriaceae;g__Pantoea;s__unclassified_Pantoea	0.9484867887182834
ASV_1863	d__Bacteria;p__Proteobacteria;c__Gammaproteobacteria;o__Enterobacteriales;f__Enterobacteriaceae;g__Pantoea;s__unclassified_Pantoea	0.85467814467671
ASV_7677	d__Bacteria;p__Proteobacteria;c__Gammaproteobacteria;o__Pseudomonadales;f__Pseudomonadaceae;g__Pseudomonas;s__Pseudomonas_balearica	0.9721967531001947
ASV_9616	d__Bacteria;p__Firmicutes;c__Bacilli;o__Lactobacillales;f__Streptococcaceae;g__Lactococcus;s__unclassified_Lactococcus	0.9999996972340047
ASV_20000	d__Bacteria;p__Proteobacteria;c__Gammaproteobacteria;o__Pseudomonadales;f__Moraxellaceae;g__Psychrobacter;s__unclassified_Psychrobacter	0.9999999998508243
ASV_11390	d__Bacteria;p__Actinobacteria;c__Actinobacteria;o__Micrococcales;f__Dermacoccaceae;g__Luteipulveratus;s__Luteipulveratus_halotolerans	0.9866064412644577
ASV_5020	d__Bacteria;p__Proteobacteria;c__Gammaproteobacteria;o__Enterobacteriales;f__Enterobacteriaceae;g__Pantoea;s__unclassified_Pantoea	0.7685915092137453
ASV_22725	d__Bacteria;p__Proteobacteria;c__Gammaproteobacteria;o__Enterobacteriales;f__Enterobacteriaceae;g__Escherichia-Shigella;s__unclassified_Escherichia-Shigella	0.9999926208708805
ASV_17562	d__Bacteria;p__Bacteroidetes;c__Bacteroidia;o__Flavobacteriales;f__Flavobacteriaceae;g__Flavobacterium;s__Flavobacterium_hauense	0.7220223570554964
ASV_22058	d__Bacteria;p__Proteobacteria;c__Gammaproteobacteria;o__Enterobacteriales;f__Enterobacteriaceae;g__unclassified_Enterobacteriaceae;s__unclassified_Enterobacteriaceae	0.9999937860828515
ASV_15028	d__Bacteria;p__Firmicutes;c__Bacilli;o__Bacillales;f__Planococcaceae;g__unclassified_Planococcaceae;s__unclassified_Planococcaceae	0.9999946325658023
ASV_17649	d__Bacteria;p__Proteobacteria;c__Alphaproteobacteria;o__Rhodobacterales;f__Rhodobacteraceae;g__Paracoccus;s__unclassified_Paracoccus	0.9990875454922779
ASV_22298	d__Bacteria;p__Bacteroidetes;c__Bacteroidia;o__Bacteroidales;f__Bacteroidaceae;g__Bacteroides;s__Bacteroides_plebeius	0.999997635522344
ASV_7363	d__Bacteria;p__Proteobacteria;c__Gammaproteobacteria;o__Pseudomonadales;f__Pseudomonadaceae;g__Pseudomonas;s__Pseudomonas_stutzeri	0.7406715141887409
ASV_122	d__Bacteria;p__Proteobacteria;c__Gammaproteobacteria;o__Enterobacteriales;f__Enterobacteriaceae;g__unclassified_Enterobacteriaceae;s__unclassified_Enterobacteriaceae	0.9999999850338349
ASV_20690	d__Bacteria;p__Proteobacteria;c__Alphaproteobacteria;o__Azospirillales;f__Azospirillaceae;g__Niveispirillum;s__unclassified_Niveispirillum	0.9999999268813689
ASV_12413	d__Bacteria;p__Firmicutes;c__Bacilli;o__Bacillales;f__Staphylococcaceae;g__Staphylococcus;s__Staphylococcus_sciuri	0.9040462960848542
ASV_23707	d__Bacteria;p__Proteobacteria;c__Gammaproteobacteria;o__Enterobacteriales;f__Enterobacteriaceae;g__unclassified_Enterobacteriaceae;s__unclassified_Enterobacteriaceae	0.9999999910452868
ASV_6983	d__Bacteria;p__Proteobacteria;c__Gammaproteobacteria;o__Enterobacteriales;f__Enterobacteriaceae;g__Kosakonia;s__unclassified_Kosakonia	0.9846275217133537
ASV_4864	d__Bacteria;p__Firmicutes;c__Bacilli;o__Lactobacillales;f__Enterococcaceae;g__Enterococcus;s__unclassified_Enterococcus	0.9996698803177008
ASV_24987	d__Bacteria;p__Actinobacteria;c__Actinobacteria;o__Micrococcales;f__Micrococcaceae;g__Kocuria;s__unclassified_Kocuria	0.9875051637375825
ASV_13037	d__Bacteria;p__Proteobacteria;c__Alphaproteobacteria;o__Azospirillales;f__Azospirillaceae;g__Azospirillum;s__unclassified_Azospirillum	0.9999999886076728
ASV_5567	d__Bacteria;p__Proteobacteria;c__Gammaproteobacteria;o__Pseudomonadales;f__Moraxellaceae;g__Acinetobacter;s__Acinetobacter_variabilis	0.935544826764368
ASV_4999	d__Bacteria;p__Proteobacteria;c__Gammaproteobacteria;o__Pseudomonadales;f__Pseudomonadaceae;g__Pseudomonas;s__unclassified_Pseudomonas	0.9999999431394284
ASV_24912	d__Bacteria;p__Cyanobacteria;c__Oxyphotobacteria;o__Chloroplast;f__Chloroplast;g__Chloroplast;s__unclassified_Chloroplast	1.0000000000000038
ASV_10994	d__Bacteria;p__Proteobacteria;c__Gammaproteobacteria;o__Pseudomonadales;f__Moraxellaceae;g__Psychrobacter;s__unclassified_Psychrobacter	0.9999999998430918
ASV_7929	d__Bacteria;p__Bacteroidetes;c__Bacteroidia;o__Bacteroidales;f__Prevotellaceae;g__Prevotella_9;s__unclassified_Prevotella_9	0.9999999961153494
ASV_20910	d__Bacteria;p__Firmicutes;c__Bacilli;o__Lactobacillales;f__Streptococcaceae;g__Lactococcus;s__unclassified_Lactococcus	0.9999999889745659
ASV_2918	d__Bacteria;p__Actinobacteria;c__Actinobacteria;o__Micrococcales;f__Intrasporangiaceae;g__unclassified_Intrasporangiaceae;s__unclassified_Intrasporangiaceae	0.9993272305199166
ASV_17193	d__Bacteria;p__Proteobacteria;c__Alphaproteobacteria;o__Rhodobacterales;f__Rhodobacteraceae;g__Paracoccus;s__unclassified_Paracoccus	0.9979849677524383
ASV_24730	d__Bacteria;p__Actinobacteria;c__Actinobacteria;o__Micrococcales;f__Dermabacteraceae;g__Brachybacterium;s__unclassified_Brachybacterium	0.9999678216617507
ASV_22576	d__Bacteria;p__Proteobacteria;c__Gammaproteobacteria;o__Enterobacteriales;f__Enterobacteriaceae;g__Pantoea;s__unclassified_Pantoea	0.8462700797432634
ASV_6655	d__Bacteria;p__Proteobacteria;c__Gammaproteobacteria;o__Enterobacteriales;f__Enterobacteriaceae;g__Cronobacter;s__unclassified_Cronobacter	0.8307048030195097
ASV_1044	d__Bacteria;p__Actinobacteria;c__Actinobacteria;o__Corynebacteriales;f__Corynebacteriaceae;g__Corynebacterium_1;s__Corynebacterium_casei	0.8465373275362688
ASV_4457	d__Bacteria;p__Firmicutes;c__Bacilli;o__Bacillales;f__Planococcaceae;g__Planomicrobium;s__unclassified_Planomicrobium	0.7426300330356862
ASV_22956	d__Bacteria;p__Proteobacteria;c__Gammaproteobacteria;o__Pseudomonadales;f__Pseudomonadaceae;g__Pseudomonas;s__unclassified_Pseudomonas	0.9995272362456057
ASV_15727	d__Bacteria;p__Firmicutes;c__Bacilli;o__Bacillales;f__Planococcaceae;g__Planomicrobium;s__unclassified_Planomicrobium	0.7277822520645082
ASV_7103	d__Bacteria;p__Proteobacteria;c__Alphaproteobacteria;o__Sphingomonadales;f__Sphingomonadaceae;g__Novosphingobium;s__Novosphingobium_capsulatum	0.7943436599744191
ASV_24988	d__Bacteria;p__Firmicutes;c__Bacilli;o__Bacillales;f__Staphylococcaceae;g__Staphylococcus;s__Staphylococcus_succinus	0.9294575066427606
ASV_15214	d__Bacteria;p__Proteobacteria;c__Gammaproteobacteria;o__Enterobacteriales;f__Enterobacteriaceae;g__Pantoea;s__unclassified_Pantoea	0.9767318759438025
ASV_25559	d__Bacteria;p__Proteobacteria;c__Gammaproteobacteria;o__Pseudomonadales;f__Pseudomonadaceae;g__Pseudomonas;s__unclassified_Pseudomonas	0.9950118688165994
ASV_10993	d__Bacteria;p__Proteobacteria;c__Gammaproteobacteria;o__Pseudomonadales;f__Pseudomonadaceae;g__Pseudomonas;s__unclassified_Pseudomonas	0.9999768943602437
ASV_11499	d__Bacteria;p__Proteobacteria;c__Gammaproteobacteria;o__Enterobacteriales;f__Enterobacteriaceae;g__Pantoea;s__unclassified_Pantoea	0.8876414910712009
ASV_18502	d__Bacteria;p__Firmicutes;c__Bacilli;o__Bacillales;f__Planococcaceae;g__Planomicrobium;s__unclassified_Planomicrobium	0.8011356855471259
ASV_5165	d__Bacteria;p__Firmicutes;c__Bacilli;o__Bacillales;f__Planococcaceae;g__Planomicrobium;s__unclassified_Planomicrobium	0.7672258824544242
ASV_1195	d__Bacteria;p__Proteobacteria;c__Gammaproteobacteria;o__Enterobacteriales;f__Enterobacteriaceae;g__unclassified_Enterobacteriaceae;s__unclassified_Enterobacteriaceae	0.9999998631937767
ASV_13974	d__Bacteria;p__Proteobacteria;c__Gammaproteobacteria;o__Enterobacteriales;f__Enterobacteriaceae;g__Pantoea;s__unclassified_Pantoea	0.8010452843029153
ASV_15895	d__Bacteria;p__Proteobacteria;c__Gammaproteobacteria;o__Enterobacteriales;f__Enterobacteriaceae;g__Pantoea;s__unclassified_Pantoea	0.9100451549373155
ASV_2468	d__Bacteria;p__Proteobacteria;c__Gammaproteobacteria;o__Enterobacteriales;f__Enterobacteriaceae;g__unclassified_Enterobacteriaceae;s__unclassified_Enterobacteriaceae	0.9999999325049784
ASV_24876	d__Bacteria;p__Firmicutes;c__Negativicutes;o__Selenomonadales;f__Veillonellaceae;g__Megamonas;s__unclassified_Megamonas	0.9999986071546341
ASV_33	d__Bacteria;p__Firmicutes;c__Bacilli;o__Bacillales;f__Planococcaceae;g__unclassified_Planococcaceae;s__unclassified_Planococcaceae	0.9999738336728804
ASV_3165	d__Bacteria;p__Proteobacteria;c__Alphaproteobacteria;o__Elsterales;f__Elsteraceae;g__Elstera;s__unclassified_Elstera	0.9999994205081331
ASV_23184	d__Bacteria;p__Firmicutes;c__Bacilli;o__Lactobacillales;f__Streptococcaceae;g__Lactococcus;s__unclassified_Lactococcus	0.999999934358603
ASV_19626	d__Bacteria;p__Proteobacteria;c__Gammaproteobacteria;o__Enterobacteriales;f__Enterobacteriaceae;g__Pantoea;s__unclassified_Pantoea	0.7061596630569049
ASV_19326	d__Bacteria;p__Firmicutes;c__Bacilli;o__Lactobacillales;f__Enterococcaceae;g__Enterococcus;s__unclassified_Enterococcus	0.998679939094398
ASV_3351	d__Bacteria;p__Proteobacteria;c__Gammaproteobacteria;o__Pseudomonadales;f__Moraxellaceae;g__Acinetobacter;s__Acinetobacter_variabilis	0.961037479475044
ASV_308	d__Bacteria;p__Proteobacteria;c__Gammaproteobacteria;o__Enterobacteriales;f__Enterobacteriaceae;g__Pantoea;s__unclassified_Pantoea	0.9774017167098179
ASV_16764	d__Bacteria;p__Actinobacteria;c__Actinobacteria;o__Micrococcales;f__Promicromonosporaceae;g__Cellulosimicrobium;s__unclassified_Cellulosimicrobium	0.9938031907784574
ASV_22114	d__Bacteria;p__Proteobacteria;c__Gammaproteobacteria;o__Pseudomonadales;f__Pseudomonadaceae;g__Pseudomonas;s__unclassified_Pseudomonas	0.9999936821856332
ASV_22995	d__Bacteria;p__Actinobacteria;c__Actinobacteria;o__Corynebacteriales;f__Corynebacteriaceae;g__Corynebacterium_1;s__Corynebacterium_variabile	0.9824305807774506
ASV_14531	d__Bacteria;p__Proteobacteria;c__Gammaproteobacteria;o__Enterobacteriales;f__Enterobacteriaceae;g__Pantoea;s__unclassified_Pantoea	0.9422742171797344
ASV_13328	d__Bacteria;p__Proteobacteria;c__Gammaproteobacteria;o__Enterobacteriales;f__Enterobacteriaceae;g__unclassified_Enterobacteriaceae;s__unclassified_Enterobacteriaceae	0.9999999708515052
ASV_9409	d__Bacteria;p__Firmicutes;c__Bacilli;o__Bacillales;f__Family_XII;g__Exiguobacterium;s__Bacillus_sp.	0.7601646721823824
ASV_134	d__Bacteria;p__Firmicutes;c__Bacilli;o__Bacillales;f__Planococcaceae;g__Planococcus;s__unclassified_Planococcus	0.9006266243562343
ASV_15116	d__Bacteria;p__Proteobacteria;c__Gammaproteobacteria;o__Pseudomonadales;f__Pseudomonadaceae;g__Pseudomonas;s__Pseudomonas_balearica	0.9788488718329894
ASV_7194	d__Bacteria;p__Proteobacteria;c__Gammaproteobacteria;o__Pseudomonadales;f__Pseudomonadaceae;g__Pseudomonas;s__unclassified_Pseudomonas	0.9999999432846993
ASV_16811	d__Bacteria;p__Proteobacteria;c__Gammaproteobacteria;o__Enterobacteriales;f__Enterobacteriaceae;g__Enterobacter;s__unclassified_Enterobacter	0.7171256833899011
ASV_326	d__Bacteria;p__Firmicutes;c__Bacilli;o__Bacillales;f__Planococcaceae;g__Planomicrobium;s__unclassified_Planomicrobium	0.8670392929579037
ASV_24105	d__Bacteria;p__Actinobacteria;c__Actinobacteria;o__Corynebacteriales;f__Corynebacteriaceae;g__Corynebacterium_1;s__Corynebacterium_variabile	0.9652438140196392
ASV_5451	d__Bacteria;p__Firmicutes;c__Bacilli;o__Lactobacillales;f__Lactobacillaceae;g__Lactobacillus;s__Lactobacillus_sanfranciscensis	0.999998144125601
ASV_21606	d__Bacteria;p__Proteobacteria;c__Gammaproteobacteria;o__Enterobacteriales;f__Enterobacteriaceae;g__unclassified_Enterobacteriaceae;s__unclassified_Enterobacteriaceae	0.9999999641853059
ASV_22508	d__Bacteria;p__Actinobacteria;c__Actinobacteria;o__Corynebacteriales;f__Nocardiaceae;g__Gordonia;s__unclassified_Gordonia	0.9999920767875764
ASV_15061	d__Bacteria;p__Proteobacteria;c__Gammaproteobacteria;o__Betaproteobacteriales;f__Burkholderiaceae;g__Aquabacterium;s__unclassified_Aquabacterium	0.9997714431260052
ASV_4409	d__Bacteria;p__Firmicutes;c__Bacilli;o__Lactobacillales;f__Leuconostocaceae;g__Weissella;s__unclassified_Weissella	0.9999999999999222
ASV_2093	d__Bacteria;p__Firmicutes;c__Bacilli;o__Lactobacillales;f__Streptococcaceae;g__Lactococcus;s__unclassified_Lactococcus	0.9999999614482395
ASV_6773	d__Bacteria;p__Actinobacteria;c__Actinobacteria;o__Micrococcales;f__Brevibacteriaceae;g__Brevibacterium;s__unclassified_Brevibacterium	0.9999999999870013
ASV_225	d__Bacteria;p__Actinobacteria;c__Actinobacteria;o__Bifidobacteriales;f__Bifidobacteriaceae;g__Bifidobacterium;s__unclassified_Bifidobacterium	0.9999999979313805
ASV_24316	d__Bacteria;p__Proteobacteria;c__Gammaproteobacteria;o__Enterobacteriales;f__Enterobacteriaceae;g__unclassified_Enterobacteriaceae;s__unclassified_Enterobacteriaceae	0.999999454646587
ASV_13599	d__Bacteria;p__Firmicutes;c__Bacilli;o__Lactobacillales;f__Enterococcaceae;g__Enterococcus;s__unclassified_Enterococcus	0.9999218333213279
ASV_13344	d__Bacteria;p__Proteobacteria;c__Gammaproteobacteria;o__Enterobacteriales;f__Enterobacteriaceae;g__unclassified_Enterobacteriaceae;s__unclassified_Enterobacteriaceae	0.9999580887446553
ASV_10636	d__Bacteria;p__Firmicutes;c__Bacilli;o__Bacillales;f__Planococcaceae;g__unclassified_Planococcaceae;s__unclassified_Planococcaceae	0.9999977410513617
ASV_15189	d__Bacteria;p__Firmicutes;c__Bacilli;o__Lactobacillales;f__Streptococcaceae;g__Lactococcus;s__unclassified_Lactococcus	0.9999999936512345
ASV_26339	d__Bacteria;p__Proteobacteria;c__Gammaproteobacteria;o__Enterobacteriales;f__Enterobacteriaceae;g__unclassified_Enterobacteriaceae;s__unclassified_Enterobacteriaceae	0.9999908556904762
ASV_17945	d__Bacteria;p__Proteobacteria;c__Gammaproteobacteria;o__Betaproteobacteriales;f__Burkholderiaceae;g__Aquabacterium;s__unclassified_Aquabacterium	0.9602737003256087
ASV_12217	d__Bacteria;p__Proteobacteria;c__Gammaproteobacteria;o__Enterobacteriales;f__Enterobacteriaceae;g__Pantoea;s__unclassified_Pantoea	0.7374727370823776
ASV_19724	d__Bacteria;p__Proteobacteria;c__Gammaproteobacteria;o__Pseudomonadales;f__Moraxellaceae;g__Psychrobacter;s__unclassified_Psychrobacter	0.9999999998998008
ASV_1737	d__Bacteria;p__Proteobacteria;c__Deltaproteobacteria;o__Myxococcales;f__Polyangiaceae;g__Pajaroellobacter;s__uncultured_Polyangiaceae	0.9815330969113378
ASV_22538	d__Bacteria;p__Actinobacteria;c__Actinobacteria;o__Micrococcales;f__Brevibacteriaceae;g__Brevibacterium;s__unclassified_Brevibacterium	0.9999999999876729
ASV_17692	d__Bacteria;p__Proteobacteria;c__Gammaproteobacteria;o__Pseudomonadales;f__Moraxellaceae;g__Acinetobacter;s__Acinetobacter_radioresistens	0.9384432623664768
ASV_14389	d__Bacteria;p__Bacteroidetes;c__Bacteroidia;o__Bacteroidales;f__Bacteroidaceae;g__Bacteroides;s__Bacteroides_vulgatus	0.9935372005912708
ASV_488	d__Bacteria;p__Bacteroidetes;c__Bacteroidia;o__Sphingobacteriales;f__env.OPS_17;g__env.OPS_17;s__unclassified_env.OPS_17	0.9999999999848014
ASV_19738	d__Bacteria;p__Patescibacteria;c__Gracilibacteria;o__JGI_0000069-P22;f__JGI_0000069-P22;g__JGI_0000069-P22;s__uncultured_bacterium	0.9779169616609933
ASV_24769	d__Bacteria;p__Proteobacteria;c__Gammaproteobacteria;o__Pseudomonadales;f__Pseudomonadaceae;g__Pseudomonas;s__unclassified_Pseudomonas	0.9999999822530865
ASV_22943	d__Bacteria;p__Firmicutes;c__Bacilli;o__Bacillales;f__Planococcaceae;g__Planococcus;s__unclassified_Planococcus	0.8502949462102591
ASV_4488	d__Bacteria;p__Proteobacteria;c__Gammaproteobacteria;o__Enterobacteriales;f__Enterobacteriaceae;g__unclassified_Enterobacteriaceae;s__unclassified_Enterobacteriaceae	0.999993796363171
ASV_9301	d__Bacteria;p__Proteobacteria;c__Gammaproteobacteria;o__Enterobacteriales;f__Enterobacteriaceae;g__Kosakonia;s__unclassified_Kosakonia	0.9213932194581402
ASV_16970	d__Bacteria;p__Proteobacteria;c__Gammaproteobacteria;o__Enterobacteriales;f__Enterobacteriaceae;g__Cronobacter;s__unclassified_Cronobacter	0.936660626296495
ASV_16197	d__Bacteria;p__Firmicutes;c__Bacilli;o__Lactobacillales;f__Streptococcaceae;g__Lactococcus;s__unclassified_Lactococcus	0.9999979972166889
ASV_18267	d__Bacteria;p__Bacteroidetes;c__Bacteroidia;o__Bacteroidales;f__Prevotellaceae;g__Prevotella_9;s__unclassified_Prevotella_9	0.9999999851589719
ASV_5872	d__Bacteria;p__Proteobacteria;c__Gammaproteobacteria;o__Enterobacteriales;f__Enterobacteriaceae;g__unclassified_Enterobacteriaceae;s__unclassified_Enterobacteriaceae	0.9999924583008309
ASV_803	d__Bacteria;p__Proteobacteria;c__Gammaproteobacteria;o__Enterobacteriales;f__Enterobacteriaceae;g__unclassified_Enterobacteriaceae;s__unclassified_Enterobacteriaceae	0.9999070364395356
ASV_26163	d__Bacteria;p__Firmicutes;c__Bacilli;o__Bacillales;f__Planococcaceae;g__Planomicrobium;s__unclassified_Planomicrobium	0.8234062661308288
ASV_15527	d__Bacteria;p__Actinobacteria;c__Actinobacteria;o__Micrococcales;f__Dermabacteraceae;g__Brachybacterium;s__unclassified_Brachybacterium	0.9999749111555284
ASV_25679	d__Bacteria;p__Proteobacteria;c__Gammaproteobacteria;o__Enterobacteriales;f__Enterobacteriaceae;g__unclassified_Enterobacteriaceae;s__unclassified_Enterobacteriaceae	0.9999930849525945
ASV_19005	d__Bacteria;p__Proteobacteria;c__Gammaproteobacteria;o__Enterobacteriales;f__Enterobacteriaceae;g__Enterobacter;s__unclassified_Enterobacter	0.8551453667339379
ASV_17852	d__Bacteria;p__Actinobacteria;c__Actinobacteria;o__Streptomycetales;f__Streptomycetaceae;g__Streptomyces;s__unclassified_Streptomyces	0.9987993103176281
ASV_26089	d__Bacteria;p__Firmicutes;c__Bacilli;o__Bacillales;f__Planococcaceae;g__unclassified_Planococcaceae;s__unclassified_Planococcaceae	0.9999914328913925
ASV_25042	d__Bacteria;p__Proteobacteria;c__Gammaproteobacteria;o__Betaproteobacteriales;f__Burkholderiaceae;g__unclassified_Burkholderiaceae;s__unclassified_Burkholderiaceae	0.999999731554309
ASV_23325	d__Bacteria;p__Actinobacteria;c__Actinobacteria;o__Micrococcales;f__Dermabacteraceae;g__Brachybacterium;s__unclassified_Brachybacterium	0.9999833008076007
ASV_23421	d__Bacteria;p__Proteobacteria;c__Gammaproteobacteria;o__Pseudomonadales;f__Moraxellaceae;g__Acinetobacter;s__unclassified_Acinetobacter	0.9999999987393708
ASV_14626	d__Bacteria;p__Proteobacteria;c__Gammaproteobacteria;o__Enterobacteriales;f__Enterobacteriaceae;g__unclassified_Enterobacteriaceae;s__unclassified_Enterobacteriaceae	0.999995250532845
ASV_12627	d__Bacteria;p__Proteobacteria;c__Alphaproteobacteria;o__Caulobacterales;f__Caulobacteraceae;g__uncultured;s__unclassified_uncultured	0.8915761978328746
ASV_8085	d__Bacteria;p__Firmicutes;c__Bacilli;o__Bacillales;f__Planococcaceae;g__Planococcus;s__unclassified_Planococcus	0.8038611851533087
ASV_21814	d__Bacteria;p__Firmicutes;c__Bacilli;o__Lactobacillales;f__Leuconostocaceae;g__Leuconostoc;s__unclassified_Leuconostoc	0.9999999890775938
ASV_27371	d__Bacteria;p__Proteobacteria;c__Gammaproteobacteria;o__Enterobacteriales;f__Enterobacteriaceae;g__Cronobacter;s__unclassified_Cronobacter	0.9650774282942453
ASV_4894	d__Bacteria;p__Firmicutes;c__Bacilli;o__Bacillales;f__Planococcaceae;g__unclassified_Planococcaceae;s__unclassified_Planococcaceae	0.9999624130603738
ASV_8614	d__Bacteria;p__Firmicutes;c__Clostridia;o__Clostridiales;f__Lachnospiraceae;g__Blautia;s__unclassified_Blautia	0.9993636333086032
ASV_14165	d__Bacteria;p__Proteobacteria;c__Gammaproteobacteria;o__Xanthomonadales;f__Xanthomonadaceae;g__Stenotrophomonas;s__unclassified_Stenotrophomonas	0.9999991138846799
ASV_23573	d__Bacteria;p__Actinobacteria;c__Actinobacteria;o__Micrococcales;f__Dermabacteraceae;g__Brachybacterium;s__unclassified_Brachybacterium	0.9997608634991512
ASV_22233	d__Bacteria;p__Bacteroidetes;c__Bacteroidia;o__Flavobacteriales;f__Weeksellaceae;g__Chryseobacterium;s__unclassified_Chryseobacterium	0.9999978145747185
ASV_13701	d__Bacteria;p__Firmicutes;c__Bacilli;o__Lactobacillales;f__Leuconostocaceae;g__Weissella;s__unclassified_Weissella	0.9999999999996264
ASV_4669	d__Bacteria;p__Actinobacteria;c__Actinobacteria;o__Corynebacteriales;f__Nocardiaceae;g__Rhodococcus;s__Rhodococcus_pyridinivorans	0.8182605650003272
ASV_19126	d__Bacteria;p__Firmicutes;c__Clostridia;o__Clostridiales;f__Ruminococcaceae;g__Faecalibacterium;s__unclassified_Faecalibacterium	0.9999998277483725
ASV_26834	d__Bacteria;p__Actinobacteria;c__Actinobacteria;o__Corynebacteriales;f__Nocardiaceae;g__Rhodococcus;s__Rhodococcus_rhodochrous	0.8431281572665056
ASV_9387	d__Bacteria;p__Actinobacteria;c__Actinobacteria;o__Bifidobacteriales;f__Bifidobacteriaceae;g__Bifidobacterium;s__unclassified_Bifidobacterium	0.9999999434688553
ASV_22177	d__Bacteria;p__Proteobacteria;c__Gammaproteobacteria;o__Enterobacteriales;f__Enterobacteriaceae;g__Pantoea;s__unclassified_Pantoea	0.8732525693190714
ASV_11950	d__Bacteria;p__Actinobacteria;c__Actinobacteria;o__Micrococcales;f__Micrococcaceae;g__Kocuria;s__unclassified_Kocuria	0.998009257214937
ASV_9325	d__Bacteria;p__Firmicutes;c__Negativicutes;o__Selenomonadales;f__Veillonellaceae;g__Megamonas;s__unclassified_Megamonas	0.9999999911941518
ASV_19189	d__Bacteria;p__Firmicutes;c__Bacilli;o__Bacillales;f__Planococcaceae;g__Planococcus;s__unclassified_Planococcus	0.9009699482806137
ASV_17339	d__Bacteria;p__Firmicutes;c__Bacilli;o__Lactobacillales;f__Lactobacillaceae;g__Lactobacillus;s__unclassified_Lactobacillus	0.9999999875807443
ASV_22239	d__Bacteria;p__Actinobacteria;c__Actinobacteria;o__Micrococcales;f__Dermacoccaceae;g__unclassified_Dermacoccaceae;s__unclassified_Dermacoccaceae	0.9784751571791332
ASV_12922	d__Bacteria;p__Firmicutes;c__Bacilli;o__Lactobacillales;f__Streptococcaceae;g__Streptococcus;s__unclassified_Streptococcus	0.9999999832012272
ASV_9421	d__Bacteria;p__Proteobacteria;c__Gammaproteobacteria;o__Enterobacteriales;f__Enterobacteriaceae;g__unclassified_Enterobacteriaceae;s__unclassified_Enterobacteriaceae	0.9999964016334341
ASV_27182	d__Bacteria;p__Firmicutes;c__Bacilli;o__Bacillales;f__Staphylococcaceae;g__Staphylococcus;s__unclassified_Staphylococcus	0.9999984021985509
ASV_14925	d__Bacteria;p__Actinobacteria;c__Actinobacteria;o__Micrococcales;f__Promicromonosporaceae;g__unclassified_Promicromonosporaceae;s__unclassified_Promicromonosporaceae	0.9982677115268659
ASV_13020	d__Bacteria;p__Bacteroidetes;c__Bacteroidia;o__Cytophagales;f__Spirosomaceae;g__Arsenicibacter;s__uncultured_Bacteroidetes	0.9880803589685438
ASV_19431	d__Bacteria;p__Firmicutes;c__Bacilli;o__Lactobacillales;f__Streptococcaceae;g__Lactococcus;s__Lactococcus_piscium	0.8274539086117837
ASV_19284	d__Bacteria;p__Proteobacteria;c__Gammaproteobacteria;o__Enterobacteriales;f__Enterobacteriaceae;g__Enterobacter;s__unclassified_Enterobacter	0.8083516011914617
ASV_14608	d__Bacteria;p__Firmicutes;c__Bacilli;o__Lactobacillales;f__Lactobacillaceae;g__Lactobacillus;s__unclassified_Lactobacillus	0.9999999728967112
ASV_14781	d__Bacteria;p__Firmicutes;c__Bacilli;o__Lactobacillales;f__Enterococcaceae;g__Enterococcus;s__unclassified_Enterococcus	0.9997511160161617
ASV_18843	d__Bacteria;p__Proteobacteria;c__Gammaproteobacteria;o__Enterobacteriales;f__Enterobacteriaceae;g__unclassified_Enterobacteriaceae;s__unclassified_Enterobacteriaceae	0.9999999350018723
ASV_3537	d__Bacteria;p__Proteobacteria;c__Gammaproteobacteria;o__Pseudomonadales;f__Moraxellaceae;g__Psychrobacter;s__Psychrobacter_faecalis	0.7073414618970438
ASV_1895	d__Bacteria;p__Proteobacteria;c__Gammaproteobacteria;o__Enterobacteriales;f__Enterobacteriaceae;g__unclassified_Enterobacteriaceae;s__unclassified_Enterobacteriaceae	0.9999999166765494
ASV_17533	d__Bacteria;p__Actinobacteria;c__Actinobacteria;o__Streptomycetales;f__Streptomycetaceae;g__Streptomyces;s__unclassified_Streptomyces	0.9999974852319381
ASV_10327	d__Bacteria;p__Bacteroidetes;c__Bacteroidia;o__Bacteroidales;f__Prevotellaceae;g__Prevotella_9;s__unclassified_Prevotella_9	0.999999956953337
ASV_10901	d__Bacteria;p__Firmicutes;c__Bacilli;o__Bacillales;f__Planococcaceae;g__Planomicrobium;s__unclassified_Planomicrobium	0.9143495749630941
ASV_8285	d__Bacteria;p__Proteobacteria;c__Gammaproteobacteria;o__Enterobacteriales;f__Enterobacteriaceae;g__Pantoea;s__unclassified_Pantoea	0.8665268144601882
ASV_22080	d__Bacteria;p__Proteobacteria;c__Gammaproteobacteria;o__Pseudomonadales;f__Moraxellaceae;g__Acinetobacter;s__Acinetobacter_variabilis	0.8604595337288379
ASV_19602	d__Bacteria;p__Proteobacteria;c__Gammaproteobacteria;o__Xanthomonadales;f__Xanthomonadaceae;g__Stenotrophomonas;s__unclassified_Stenotrophomonas	0.9999996097762661
ASV_604	d__Bacteria;p__Firmicutes;c__Clostridia;o__Clostridiales;f__Peptostreptococcaceae;g__Romboutsia;s__unclassified_Romboutsia	0.9663165199839783
ASV_8859	d__Bacteria;p__Proteobacteria;c__Alphaproteobacteria;o__Rhizobiales;f__Beijerinckiaceae;g__Bosea;s__unclassified_Bosea	0.9999990406865255
ASV_5185	d__Bacteria;p__Proteobacteria;c__Gammaproteobacteria;o__Pseudomonadales;f__Moraxellaceae;g__Acinetobacter;s__unclassified_Acinetobacter	0.9999999998328144
ASV_21247	d__Bacteria;p__Firmicutes;c__Bacilli;o__Lactobacillales;f__Streptococcaceae;g__Lactococcus;s__unclassified_Lactococcus	0.9999999271970129
ASV_13038	d__Bacteria;p__Proteobacteria;c__Gammaproteobacteria;o__Enterobacteriales;f__Enterobacteriaceae;g__Pantoea;s__unclassified_Pantoea	0.8530056031337714
ASV_13336	d__Bacteria;p__Firmicutes;c__Bacilli;o__Bacillales;f__Staphylococcaceae;g__Macrococcus;s__unclassified_Macrococcus	0.9999999608221589
ASV_20894	d__Bacteria;p__Firmicutes;c__Bacilli;o__Bacillales;f__Planococcaceae;g__Planomicrobium;s__unclassified_Planomicrobium	0.7927661634884575
ASV_2048	d__Bacteria;p__Proteobacteria;c__Gammaproteobacteria;o__Enterobacteriales;f__Enterobacteriaceae;g__unclassified_Enterobacteriaceae;s__unclassified_Enterobacteriaceae	0.9999999888494905
ASV_19536	d__Bacteria;p__Firmicutes;c__Bacilli;o__Bacillales;f__Planococcaceae;g__Planomicrobium;s__unclassified_Planomicrobium	0.769637632733874
ASV_25969	d__Bacteria;p__Actinobacteria;c__Actinobacteria;o__Micrococcales;f__Microbacteriaceae;g__Curtobacterium;s__unclassified_Curtobacterium	0.9777799526044569
ASV_25251	d__Bacteria;p__Proteobacteria;c__Gammaproteobacteria;o__Enterobacteriales;f__Enterobacteriaceae;g__Pantoea;s__unclassified_Pantoea	0.8637136967295244
ASV_6787	d__Bacteria;p__Bacteroidetes;c__Bacteroidia;o__Bacteroidales;f__Prevotellaceae;g__Prevotella_9;s__unclassified_Prevotella_9	0.9999999854308623
ASV_16048	d__Bacteria;p__Proteobacteria;c__Gammaproteobacteria;o__Enterobacteriales;f__Enterobacteriaceae;g__Pantoea;s__unclassified_Pantoea	0.7771714246003711
ASV_3419	d__Bacteria;p__Firmicutes;c__Bacilli;o__Bacillales;f__Planococcaceae;g__Planomicrobium;s__unclassified_Planomicrobium	0.8619320983616499
ASV_22156	d__Bacteria;p__Firmicutes;c__Bacilli;o__Bacillales;f__Family_XII;g__Exiguobacterium;s__unclassified_Exiguobacterium	0.7775613087833655
ASV_20297	d__Bacteria;p__Firmicutes;c__Bacilli;o__Bacillales;f__Planococcaceae;g__Planococcus;s__unclassified_Planococcus	0.9128442121954997
ASV_19721	d__Bacteria;p__Proteobacteria;c__Gammaproteobacteria;o__Pseudomonadales;f__Pseudomonadaceae;g__Pseudomonas;s__unclassified_Pseudomonas	0.9999999463200212
ASV_7484	d__Bacteria;p__Proteobacteria;c__Gammaproteobacteria;o__Enterobacteriales;f__Enterobacteriaceae;g__unclassified_Enterobacteriaceae;s__unclassified_Enterobacteriaceae	0.9999999692529794
ASV_27176	d__Bacteria;p__Proteobacteria;c__Alphaproteobacteria;o__Caulobacterales;f__Caulobacteraceae;g__Brevundimonas;s__unclassified_Brevundimonas	0.9999891083382709
ASV_13269	d__Bacteria;p__Actinobacteria;c__Actinobacteria;o__Streptomycetales;f__Streptomycetaceae;g__Streptomyces;s__unclassified_Streptomyces	0.9938825088807618
ASV_15692	d__Bacteria;p__Actinobacteria;c__Actinobacteria;o__Micrococcales;f__Brevibacteriaceae;g__Brevibacterium;s__Brevibacterium_samyangense	0.7383473408668334
ASV_20400	d__Bacteria;p__Firmicutes;c__Bacilli;o__Bacillales;f__Planococcaceae;g__Planomicrobium;s__unclassified_Planomicrobium	0.9177120556194382
ASV_14303	d__Bacteria;p__Proteobacteria;c__Gammaproteobacteria;o__Enterobacteriales;f__Enterobacteriaceae;g__Pantoea;s__unclassified_Pantoea	0.9651275763033117
ASV_18647	d__Bacteria;p__Proteobacteria;c__Gammaproteobacteria;o__Enterobacteriales;f__Enterobacteriaceae;g__Pantoea;s__unclassified_Pantoea	0.9570258716683658
ASV_20171	d__Bacteria;p__Proteobacteria;c__Gammaproteobacteria;o__Enterobacteriales;f__Enterobacteriaceae;g__unclassified_Enterobacteriaceae;s__unclassified_Enterobacteriaceae	0.9999975023739155
ASV_25690	d__Bacteria;p__Proteobacteria;c__Gammaproteobacteria;o__Enterobacteriales;f__Enterobacteriaceae;g__Arsenophonus;s__unclassified_Arsenophonus	0.9996729808563671
ASV_15907	d__Bacteria;p__Firmicutes;c__Bacilli;o__Bacillales;f__Staphylococcaceae;g__Staphylococcus;s__unclassified_Staphylococcus	0.9999989932723351
ASV_16938	d__Bacteria;p__Proteobacteria;c__Gammaproteobacteria;o__Pseudomonadales;f__Pseudomonadaceae;g__Pseudomonas;s__Pseudomonas_psychrotolerans	0.9282522043500799
ASV_8465	d__Bacteria;p__Proteobacteria;c__Gammaproteobacteria;o__Enterobacteriales;f__Enterobacteriaceae;g__unclassified_Enterobacteriaceae;s__unclassified_Enterobacteriaceae	0.9999995987818093
ASV_26191	d__Bacteria;p__Firmicutes;c__Bacilli;o__Lactobacillales;f__Leuconostocaceae;g__Weissella;s__unclassified_Weissella	0.9999999999998542
ASV_19620	d__Bacteria;p__Proteobacteria;c__Gammaproteobacteria;o__Enterobacteriales;f__Enterobacteriaceae;g__unclassified_Enterobacteriaceae;s__unclassified_Enterobacteriaceae	0.9999993625711204
ASV_18669	d__Bacteria;p__Chloroflexi;c__Anaerolineae;o__SBR1031;f__A4b;g__A4b;s__wastewater_metagenome	0.9736691789018219
ASV_1840	d__Bacteria;p__Firmicutes;c__Bacilli;o__Bacillales;f__Planococcaceae;g__unclassified_Planococcaceae;s__unclassified_Planococcaceae	0.9999972143369619
ASV_26659	d__Bacteria;p__Actinobacteria;c__Actinobacteria;o__Micrococcales;f__Microbacteriaceae;g__Pseudoclavibacter;s__Microbacteriaceae_bacterium	0.7130543806312968
ASV_26708	d__Bacteria;p__Bacteroidetes;c__Bacteroidia;o__Bacteroidales;f__Prevotellaceae;g__Prevotella_9;s__uncultured_bacterium	0.9510457584045743
ASV_20495	d__Bacteria;p__Proteobacteria;c__Gammaproteobacteria;o__Enterobacteriales;f__Enterobacteriaceae;g__Cronobacter;s__unclassified_Cronobacter	0.9828813129960597
ASV_10141	d__Bacteria;p__Firmicutes;c__Bacilli;o__Bacillales;f__Planococcaceae;g__Planococcus;s__unclassified_Planococcus	0.8535689307536015
ASV_13508	d__Bacteria;p__Proteobacteria;c__Gammaproteobacteria;o__Enterobacteriales;f__Enterobacteriaceae;g__Enterobacter;s__unclassified_Enterobacter	0.8474192020330819
ASV_2749	d__Bacteria;p__Actinobacteria;c__Actinobacteria;o__Corynebacteriales;f__Corynebacteriaceae;g__Corynebacterium_1;s__Corynebacterium_variabile	0.8709315107845687
ASV_162	d__Bacteria;p__Proteobacteria;c__Gammaproteobacteria;o__Enterobacteriales;f__Enterobacteriaceae;g__Erwinia;s__unclassified_Erwinia	0.8149069593492767
ASV_24965	d__Bacteria;p__Proteobacteria;c__Alphaproteobacteria;o__Caulobacterales;f__Caulobacteraceae;g__Brevundimonas;s__unclassified_Brevundimonas	0.9994209572561682
ASV_10512	d__Bacteria;p__Proteobacteria;c__Gammaproteobacteria;o__Enterobacteriales;f__Enterobacteriaceae;g__Pantoea;s__unclassified_Pantoea	0.8299683429596066
ASV_4887	d__Bacteria;p__Actinobacteria;c__Actinobacteria;o__Micrococcales;f__Dermabacteraceae;g__Brachybacterium;s__Brachybacterium_sp.	0.7316478736645827
ASV_647	d__Bacteria;p__Firmicutes;c__Bacilli;o__Lactobacillales;f__Streptococcaceae;g__Lactococcus;s__unclassified_Lactococcus	0.9994555495597157
ASV_25001	d__Bacteria;p__Proteobacteria;c__Gammaproteobacteria;o__Enterobacteriales;f__Enterobacteriaceae;g__unclassified_Enterobacteriaceae;s__unclassified_Enterobacteriaceae	0.9999974005052632
ASV_1705	d__Bacteria;p__Proteobacteria;c__Gammaproteobacteria;o__Pseudomonadales;f__Moraxellaceae;g__Psychrobacter;s__Psychrobacter_sanguinis	0.7996140897337995
ASV_1253	d__Bacteria;p__Proteobacteria;c__Gammaproteobacteria;o__Pseudomonadales;f__Moraxellaceae;g__Acinetobacter;s__Acinetobacter_harbinensis	0.9177690026152487
ASV_2379	d__Bacteria;p__Proteobacteria;c__Gammaproteobacteria;o__Enterobacteriales;f__Enterobacteriaceae;g__Pantoea;s__Erwinia_gerundensis	0.8411631420859841
ASV_8101	d__Bacteria;p__Proteobacteria;c__Gammaproteobacteria;o__Enterobacteriales;f__Enterobacteriaceae;g__unclassified_Enterobacteriaceae;s__unclassified_Enterobacteriaceae	0.9999997169966185
ASV_3916	d__Bacteria;p__Proteobacteria;c__Gammaproteobacteria;o__Pseudomonadales;f__Pseudomonadaceae;g__Pseudomonas;s__unclassified_Pseudomonas	0.9999999761411484
ASV_22185	d__Bacteria;p__Proteobacteria;c__Gammaproteobacteria;o__Enterobacteriales;f__Enterobacteriaceae;g__Pantoea;s__unclassified_Pantoea	0.8912567862313004
ASV_23646	d__Bacteria;p__Proteobacteria;c__Alphaproteobacteria;o__Elsterales;f__Elsteraceae;g__Elstera;s__unclassified_Elstera	0.9999971807710087
ASV_9720	d__Bacteria;p__Proteobacteria;c__Gammaproteobacteria;o__Pseudomonadales;f__Pseudomonadaceae;g__Pseudomonas;s__Pseudomonas_psychrotolerans	0.8966065960121707
ASV_23938	d__Bacteria;p__Proteobacteria;c__Gammaproteobacteria;o__Enterobacteriales;f__Enterobacteriaceae;g__Kosakonia;s__unclassified_Kosakonia	0.973519664121755
ASV_10884	d__Bacteria;p__Proteobacteria;c__Gammaproteobacteria;o__Enterobacteriales;f__Enterobacteriaceae;g__Cronobacter;s__unclassified_Cronobacter	0.9711914703296033
ASV_21288	d__Bacteria;p__Proteobacteria;c__Gammaproteobacteria;o__Enterobacteriales;f__Enterobacteriaceae;g__Pantoea;s__unclassified_Pantoea	0.9530999148437572
ASV_16403	d__Bacteria;p__Proteobacteria;c__Gammaproteobacteria;o__Enterobacteriales;f__Enterobacteriaceae;g__Pantoea;s__unclassified_Pantoea	0.9892024724852823
ASV_11608	d__Bacteria;p__Bacteroidetes;c__Bacteroidia;o__Sphingobacteriales;f__Sphingobacteriaceae;g__Sphingobacterium;s__Sphingobacterium_hotanense	0.9420299578845598
ASV_22660	d__Bacteria;p__Proteobacteria;c__Gammaproteobacteria;o__Pseudomonadales;f__Moraxellaceae;g__Acinetobacter;s__Acinetobacter_variabilis	0.8976898418634149
ASV_15639	d__Bacteria;p__Bacteroidetes;c__Bacteroidia;o__Chitinophagales;f__Chitinophagaceae;g__Ferruginibacter;s__uncultured_bacterium	0.8868460313086539
ASV_14567	d__Bacteria;p__Firmicutes;c__Bacilli;o__Bacillales;f__Planococcaceae;g__Planomicrobium;s__unclassified_Planomicrobium	0.828151571181232
ASV_16220	d__Bacteria;p__Proteobacteria;c__Gammaproteobacteria;o__Enterobacteriales;f__Enterobacteriaceae;g__unclassified_Enterobacteriaceae;s__unclassified_Enterobacteriaceae	0.9999883302128821
ASV_8871	d__Bacteria;p__Firmicutes;c__Clostridia;o__Clostridiales;f__Lachnospiraceae;g__[Ruminococcus]_torques_group;s__metagenome	0.8401223103788183
ASV_13677	d__Bacteria;p__Bacteroidetes;c__Bacteroidia;o__Bacteroidales;f__Prevotellaceae;g__Prevotella_9;s__uncultured_bacterium	0.9580726089680344
ASV_6781	d__Bacteria;p__Proteobacteria;c__Gammaproteobacteria;o__Enterobacteriales;f__Enterobacteriaceae;g__unclassified_Enterobacteriaceae;s__unclassified_Enterobacteriaceae	0.9999999860533538
ASV_26868	d__Bacteria;p__Firmicutes;c__Bacilli;o__Lactobacillales;f__Streptococcaceae;g__Streptococcus;s__Streptococcus_salivarius	0.7246690819654572
ASV_14039	d__Bacteria;p__Firmicutes;c__Bacilli;o__Bacillales;f__Planococcaceae;g__unclassified_Planococcaceae;s__unclassified_Planococcaceae	0.9999927757286479
ASV_14992	d__Bacteria;p__Deinococcus-Thermus;c__Deinococci;o__Deinococcales;f__Deinococcaceae;g__Deinococcus;s__Deinococcus_grandis	0.8930012540613322
ASV_19169	d__Bacteria;p__Firmicutes;c__Bacilli;o__Bacillales;f__Staphylococcaceae;g__Macrococcus;s__Macrococcus_caseolyticus	0.7096993938155169
ASV_10579	d__Bacteria;p__Actinobacteria;c__Actinobacteria;o__Micrococcales;f__Brevibacteriaceae;g__Brevibacterium;s__Brevibacterium_samyangense	0.7190229292132992
ASV_24045	d__Bacteria;p__Actinobacteria;c__Actinobacteria;o__Corynebacteriales;f__Dietziaceae;g__Dietzia;s__unclassified_Dietzia	0.9999999857325196
ASV_3257	d__Bacteria;p__Deinococcus-Thermus;c__Deinococci;o__Deinococcales;f__Deinococcaceae;g__Deinococcus;s__Deinococcus_grandis	0.9349545477329767
ASV_4116	d__Bacteria;p__Proteobacteria;c__Gammaproteobacteria;o__Enterobacteriales;f__Enterobacteriaceae;g__Pantoea;s__unclassified_Pantoea	0.8040493276808284
ASV_5810	d__Bacteria;p__Proteobacteria;c__Gammaproteobacteria;o__Enterobacteriales;f__Enterobacteriaceae;g__Pantoea;s__unclassified_Pantoea	0.7966541116041369
ASV_26452	d__Bacteria;p__Firmicutes;c__Bacilli;o__Lactobacillales;f__Lactobacillaceae;g__Lactobacillus;s__unclassified_Lactobacillus	0.9996891580426456
ASV_17995	d__Bacteria;p__Actinobacteria;c__Actinobacteria;o__Micrococcales;f__Sanguibacteraceae;g__Sanguibacter;s__unclassified_Sanguibacter	0.8328062800453153
ASV_6712	d__Bacteria;p__Firmicutes;c__Clostridia;o__Clostridiales;f__Lachnospiraceae;g__Blautia;s__unclassified_Blautia	0.9995877380159955
ASV_1604	d__Bacteria;p__Firmicutes;c__Bacilli;o__Lactobacillales;f__Lactobacillaceae;g__Lactobacillus;s__Lactobacillus_brevis	0.9738926098892092
ASV_7368	d__Bacteria;p__Actinobacteria;c__Actinobacteria;o__Micrococcales;f__Dermacoccaceae;g__unclassified_Dermacoccaceae;s__unclassified_Dermacoccaceae	0.9998820989868903
ASV_21729	d__Bacteria;p__Firmicutes;c__Bacilli;o__Bacillales;f__Planococcaceae;g__unclassified_Planococcaceae;s__unclassified_Planococcaceae	0.9999963623230383
ASV_16492	d__Bacteria;p__Proteobacteria;c__Gammaproteobacteria;o__Enterobacteriales;f__Enterobacteriaceae;g__Pantoea;s__unclassified_Pantoea	0.8349292317248175
ASV_8143	d__Bacteria;p__Proteobacteria;c__Gammaproteobacteria;o__Enterobacteriales;f__Enterobacteriaceae;g__Enterobacter;s__unclassified_Enterobacter	0.7582603585503934
ASV_14343	d__Bacteria;p__Bacteroidetes;c__Bacteroidia;o__Flavobacteriales;f__Weeksellaceae;g__Chryseobacterium;s__unclassified_Chryseobacterium	0.999998961347522
ASV_19178	d__Bacteria;p__Proteobacteria;c__Gammaproteobacteria;o__Enterobacteriales;f__Enterobacteriaceae;g__Pantoea;s__unclassified_Pantoea	0.9609268775136958
ASV_23583	d__Bacteria;p__Proteobacteria;c__Alphaproteobacteria;o__Rhodobacterales;f__Rhodobacteraceae;g__Paracoccus;s__unclassified_Paracoccus	0.9624145739709211
ASV_19339	d__Bacteria;p__Proteobacteria;c__Gammaproteobacteria;o__Enterobacteriales;f__Enterobacteriaceae;g__Pantoea;s__unclassified_Pantoea	0.9154081316646862
ASV_11176	d__Bacteria;p__Proteobacteria;c__Gammaproteobacteria;o__Pseudomonadales;f__Pseudomonadaceae;g__Pseudomonas;s__Pseudomonas_japonica	0.7296704508509585
ASV_8371	d__Bacteria;p__Proteobacteria;c__Gammaproteobacteria;o__Enterobacteriales;f__Enterobacteriaceae;g__Pantoea;s__unclassified_Pantoea	0.8705333924043838
ASV_18482	d__Bacteria;p__Proteobacteria;c__Alphaproteobacteria;o__Sphingomonadales;f__Sphingomonadaceae;g__Sphingomonas;s__unclassified_Sphingomonas	0.9999992274034283
ASV_17889	d__Bacteria;p__Firmicutes;c__Bacilli;o__Bacillales;f__Paenibacillaceae;g__Paenibacillus;s__unclassified_Paenibacillus	0.9999588615617886
ASV_6702	d__Bacteria;p__Firmicutes;c__Bacilli;o__Bacillales;f__Planococcaceae;g__Planomicrobium;s__unclassified_Planomicrobium	0.8852665283275455
ASV_23643	d__Bacteria;p__Proteobacteria;c__Gammaproteobacteria;o__Enterobacteriales;f__Enterobacteriaceae;g__unclassified_Enterobacteriaceae;s__unclassified_Enterobacteriaceae	0.930910274199905
ASV_11726	d__Bacteria;p__Firmicutes;c__Clostridia;o__Clostridiales;f__Ruminococcaceae;g__Subdoligranulum;s__unclassified_Subdoligranulum	0.9988233299928384
ASV_8138	d__Bacteria;p__Firmicutes;c__Clostridia;o__Clostridiales;f__Lachnospiraceae;g__Roseburia;s__unclassified_Roseburia	0.9589592212238365
ASV_26851	d__Bacteria;p__Proteobacteria;c__Gammaproteobacteria;o__Enterobacteriales;f__Enterobacteriaceae;g__Pantoea;s__unclassified_Pantoea	0.9244438048785389
ASV_2311	d__Bacteria;p__Bacteroidetes;c__Bacteroidia;o__Bacteroidales;f__Prevotellaceae;g__Prevotella_9;s__unclassified_Prevotella_9	0.9999999964376566
ASV_652	d__Bacteria;p__Actinobacteria;c__Actinobacteria;o__Corynebacteriales;f__Corynebacteriaceae;g__Corynebacterium;s__unclassified_Corynebacterium	0.9569210777842224
ASV_23706	d__Bacteria;p__Actinobacteria;c__Actinobacteria;o__Micrococcales;f__Sanguibacteraceae;g__Sanguibacter;s__unclassified_Sanguibacter	0.9983895040069313
ASV_1299	d__Bacteria;p__Proteobacteria;c__Alphaproteobacteria;o__Rhizobiales;f__Rhizobiaceae;g__unclassified_Rhizobiaceae;s__unclassified_Rhizobiaceae	0.9998998220248992
ASV_7500	d__Bacteria;p__Proteobacteria;c__Gammaproteobacteria;o__Enterobacteriales;f__Enterobacteriaceae;g__unclassified_Enterobacteriaceae;s__unclassified_Enterobacteriaceae	0.9999982501280105
ASV_22492	d__Bacteria;p__Proteobacteria;c__Gammaproteobacteria;o__Enterobacteriales;f__Enterobacteriaceae;g__Klebsiella;s__unclassified_Klebsiella	0.9132971761987336
ASV_25746	d__Bacteria;p__Firmicutes;c__Clostridia;o__Clostridiales;f__Ruminococcaceae;g__Subdoligranulum;s__unclassified_Subdoligranulum	0.9898990568368232
ASV_3959	d__Bacteria;p__Proteobacteria;c__Gammaproteobacteria;o__Enterobacteriales;f__Enterobacteriaceae;g__Cronobacter;s__unclassified_Cronobacter	0.8492025653431208
ASV_1490	d__Bacteria;p__Firmicutes;c__Bacilli;o__Lactobacillales;f__Carnobacteriaceae;g__Trichococcus;s__unclassified_Trichococcus	0.9743427576720555
ASV_7829	d__Bacteria;p__Proteobacteria;c__Gammaproteobacteria;o__Enterobacteriales;f__Enterobacteriaceae;g__Cronobacter;s__unclassified_Cronobacter	0.7515207683336069
ASV_9531	d__Bacteria;p__Actinobacteria;c__Actinobacteria;o__Micrococcales;f__Brevibacteriaceae;g__Brevibacterium;s__unclassified_Brevibacterium	0.9999999177761288
ASV_664	d__Bacteria;p__Proteobacteria;c__Gammaproteobacteria;o__Xanthomonadales;f__Xanthomonadaceae;g__Xanthomonas;s__unclassified_Xanthomonas	0.9989984259463642
ASV_23193	d__Bacteria;p__Bacteroidetes;c__Bacteroidia;o__Sphingobacteriales;f__Sphingobacteriaceae;g__Sphingobacterium;s__Sphingobacterium_thalpophilum	0.9137694777029526
ASV_17334	d__Bacteria;p__Proteobacteria;c__Gammaproteobacteria;o__Pseudomonadales;f__Pseudomonadaceae;g__Pseudomonas;s__unclassified_Pseudomonas	0.999979070431821
ASV_21837	d__Bacteria;p__Firmicutes;c__Bacilli;o__Bacillales;f__Planococcaceae;g__Planococcus;s__unclassified_Planococcus	0.9048617488609416
ASV_15784	d__Bacteria;p__Chloroflexi;c__Chloroflexia;o__Thermomicrobiales;f__JG30-KF-CM45;g__JG30-KF-CM45;s__uncultured_bacterium	0.823520800961731
ASV_23612	d__Bacteria;p__Firmicutes;c__Bacilli;o__Bacillales;f__Planococcaceae;g__Planococcus;s__unclassified_Planococcus	0.9349338901648498
ASV_10165	d__Bacteria;p__Firmicutes;c__Bacilli;o__Lactobacillales;f__Lactobacillaceae;g__Lactobacillus;s__unclassified_Lactobacillus	0.9999999889131788
ASV_22822	d__Bacteria;p__Proteobacteria;c__Gammaproteobacteria;o__Enterobacteriales;f__Enterobacteriaceae;g__unclassified_Enterobacteriaceae;s__unclassified_Enterobacteriaceae	0.9999930929652633
ASV_26723	d__Bacteria;p__Proteobacteria;c__Gammaproteobacteria;o__Enterobacteriales;f__Enterobacteriaceae;g__Pantoea;s__unclassified_Pantoea	0.8027636062173195
ASV_17338	d__Bacteria;p__Proteobacteria;c__Alphaproteobacteria;o__Caulobacterales;f__Caulobacteraceae;g__Brevundimonas;s__unclassified_Brevundimonas	0.9999196091073583
ASV_11115	d__Bacteria;p__Firmicutes;c__Bacilli;o__Lactobacillales;f__Carnobacteriaceae;g__Desemzia;s__unclassified_Desemzia	0.9995918383572587
ASV_2148	d__Bacteria;p__Bacteroidetes;c__Bacteroidia;o__Bacteroidales;f__Prevotellaceae;g__Prevotella_2;s__uncultured_organism	0.964322855287681
ASV_506	d__Bacteria;p__Proteobacteria;c__Alphaproteobacteria;o__Caulobacterales;f__Caulobacteraceae;g__Brevundimonas;s__Brevundimonas_terrae	0.7721803363707969
ASV_708	d__Bacteria;p__Proteobacteria;c__Alphaproteobacteria;o__Caulobacterales;f__Caulobacteraceae;g__Brevundimonas;s__unclassified_Brevundimonas	0.9999994356327517
ASV_16431	d__Bacteria;p__Actinobacteria;c__Actinobacteria;o__Micrococcales;f__Micrococcaceae;g__Micrococcus;s__unclassified_Micrococcus	0.9998586702231431
ASV_26413	d__Bacteria;p__Bacteroidetes;c__Bacteroidia;o__Bacteroidales;f__Bacteroidaceae;g__Bacteroides;s__Bacteroides_massiliensis	0.9992876208970907
ASV_14595	d__Bacteria;p__Firmicutes;c__Bacilli;o__Lactobacillales;f__Lactobacillaceae;g__Lactobacillus;s__unclassified_Lactobacillus	0.9459288167593959
ASV_27430	d__Bacteria;p__Proteobacteria;c__Gammaproteobacteria;o__Enterobacteriales;f__Enterobacteriaceae;g__Pantoea;s__unclassified_Pantoea	0.9894570443980003
ASV_8571	d__Bacteria;p__Firmicutes;c__Bacilli;o__Bacillales;f__Planococcaceae;g__Planococcus;s__unclassified_Planococcus	0.882124171734927
ASV_14919	d__Bacteria;p__Firmicutes;c__Bacilli;o__Bacillales;f__Planococcaceae;g__Planococcus;s__unclassified_Planococcus	0.9130268319197232
ASV_4321	d__Bacteria;p__Proteobacteria;c__Gammaproteobacteria;o__Enterobacteriales;f__Enterobacteriaceae;g__unclassified_Enterobacteriaceae;s__unclassified_Enterobacteriaceae	0.9707602411911695
ASV_20356	d__Bacteria;p__Proteobacteria;c__Gammaproteobacteria;o__Betaproteobacteriales;f__Burkholderiaceae;g__Massilia;s__unclassified_Massilia	0.9894218541974727
ASV_24781	d__Bacteria;p__Proteobacteria;c__Alphaproteobacteria;o__Rickettsiales;f__Mitochondria;g__Mitochondria;s__unclassified_Mitochondria	1.0000000000000138
ASV_17315	d__Bacteria;p__Proteobacteria;c__Gammaproteobacteria;o__Pseudomonadales;f__Pseudomonadaceae;g__Pseudomonas;s__unclassified_Pseudomonas	0.9999013058600151
ASV_3654	d__Bacteria;p__Fusobacteria;c__Fusobacteriia;o__Fusobacteriales;f__Fusobacteriaceae;g__Fusobacterium;s__Fusobacterium_mortiferum	0.9623340997123455
ASV_9775	d__Bacteria;p__Firmicutes;c__Bacilli;o__Lactobacillales;f__Carnobacteriaceae;g__Carnobacterium;s__unclassified_Carnobacterium	0.9562612794373877
ASV_21594	d__Bacteria;p__Proteobacteria;c__Gammaproteobacteria;o__Enterobacteriales;f__Enterobacteriaceae;g__Pantoea;s__unclassified_Pantoea	0.7984875269476417
ASV_13289	d__Bacteria;p__Actinobacteria;c__Actinobacteria;o__Micrococcales;f__Dermabacteraceae;g__Brachybacterium;s__unclassified_Brachybacterium	0.9999079598666857
ASV_9509	d__Bacteria;p__Proteobacteria;c__Gammaproteobacteria;o__Betaproteobacteriales;f__Burkholderiaceae;g__Massilia;s__unclassified_Massilia	0.992906664470654
ASV_20906	d__Bacteria;p__Firmicutes;c__Bacilli;o__Bacillales;f__Planococcaceae;g__Planomicrobium;s__unclassified_Planomicrobium	0.7964972859704086
ASV_18432	d__Bacteria;p__Proteobacteria;c__Gammaproteobacteria;o__Enterobacteriales;f__Enterobacteriaceae;g__unclassified_Enterobacteriaceae;s__unclassified_Enterobacteriaceae	0.9999982875426329
ASV_17205	d__Bacteria;p__Proteobacteria;c__Gammaproteobacteria;o__Pseudomonadales;f__Pseudomonadaceae;g__Pseudomonas;s__unclassified_Pseudomonas	0.999753244941302
ASV_3069	d__Bacteria;p__Proteobacteria;c__Gammaproteobacteria;o__Betaproteobacteriales;f__Burkholderiaceae;g__Massilia;s__unclassified_Massilia	0.990578451488618
ASV_17417	d__Bacteria;p__Firmicutes;c__Bacilli;o__Lactobacillales;f__unclassified_Lactobacillales;g__unclassified_Lactobacillales;s__unclassified_Lactobacillales	0.9999578243857401
ASV_18759	d__Bacteria;p__Proteobacteria;c__Alphaproteobacteria;o__Rhodospirillales;f__Magnetospirillaceae;g__unclassified_Magnetospirillaceae;s__unclassified_Magnetospirillaceae	0.9999999999642871
ASV_18235	d__Bacteria;p__Proteobacteria;c__Gammaproteobacteria;o__Enterobacteriales;f__Enterobacteriaceae;g__Pantoea;s__unclassified_Pantoea	0.7718887069649275
ASV_2539	d__Bacteria;p__Proteobacteria;c__Gammaproteobacteria;o__Enterobacteriales;f__Enterobacteriaceae;g__unclassified_Enterobacteriaceae;s__unclassified_Enterobacteriaceae	0.9999962998767613
ASV_11409	d__Bacteria;p__Proteobacteria;c__Gammaproteobacteria;o__Pseudomonadales;f__Moraxellaceae;g__Acinetobacter;s__Acinetobacter_lwoffii	0.7699237771106907
ASV_16925	d__Bacteria;p__Proteobacteria;c__Alphaproteobacteria;o__Azospirillales;f__Azospirillaceae;g__Niveispirillum;s__unclassified_Niveispirillum	0.99999967866374
ASV_17924	d__Bacteria;p__Firmicutes;c__Bacilli;o__Lactobacillales;f__Streptococcaceae;g__Lactococcus;s__Lactococcus_raffinolactis	0.7247210931879418
ASV_7529	d__Bacteria;p__Proteobacteria;c__Gammaproteobacteria;o__Betaproteobacteriales;f__Burkholderiaceae;g__Delftia;s__unclassified_Delftia	0.9998858714567236
ASV_14580	d__Bacteria;p__Fusobacteria;c__Fusobacteriia;o__Fusobacteriales;f__Fusobacteriaceae;g__Fusobacterium;s__Fusobacterium_mortiferum	0.9695920874759155
ASV_3305	d__Bacteria;p__Proteobacteria;c__Gammaproteobacteria;o__Enterobacteriales;f__Enterobacteriaceae;g__Klebsiella;s__unclassified_Klebsiella	0.8451021347465802
ASV_3854	d__Bacteria;p__Proteobacteria;c__Deltaproteobacteria;o__Bdellovibrionales;f__Bdellovibrionaceae;g__Bdellovibrio;s__uncultured_bacterium	0.9790880229721212
ASV_22131	d__Bacteria;p__Firmicutes;c__Bacilli;o__Bacillales;f__Planococcaceae;g__Planomicrobium;s__unclassified_Planomicrobium	0.8041837292574633
ASV_14813	d__Bacteria;p__Bacteroidetes;c__Bacteroidia;o__Bacteroidales;f__Prevotellaceae;g__Prevotella_9;s__uncultured_bacterium	0.8926911281356517
ASV_20665	d__Bacteria;p__Proteobacteria;c__Gammaproteobacteria;o__Betaproteobacteriales;f__Burkholderiaceae;g__Limnobacter;s__unclassified_Limnobacter	0.9999999173315671
ASV_27392	d__Bacteria;p__Proteobacteria;c__Gammaproteobacteria;o__Enterobacteriales;f__Enterobacteriaceae;g__Enterobacter;s__unclassified_Enterobacter	0.8436126127928311
ASV_25909	d__Bacteria;p__Proteobacteria;c__Gammaproteobacteria;o__Enterobacteriales;f__Enterobacteriaceae;g__unclassified_Enterobacteriaceae;s__unclassified_Enterobacteriaceae	0.9999999987801138
ASV_1518	d__Bacteria;p__Firmicutes;c__Bacilli;o__Bacillales;f__Planococcaceae;g__unclassified_Planococcaceae;s__unclassified_Planococcaceae	0.7860359399313019
ASV_9210	d__Bacteria;p__Proteobacteria;c__Gammaproteobacteria;o__Enterobacteriales;f__Enterobacteriaceae;g__Pantoea;s__unclassified_Pantoea	0.8239750015970434
ASV_23415	d__Bacteria;p__Actinobacteria;c__Actinobacteria;o__Corynebacteriales;f__Nocardiaceae;g__Gordonia;s__Gordonia_araii	0.8284913897806566
ASV_3680	d__Bacteria;p__Proteobacteria;c__Gammaproteobacteria;o__Enterobacteriales;f__Enterobacteriaceae;g__Pantoea;s__unclassified_Pantoea	0.7128264686006409
ASV_14568	d__Bacteria;p__Proteobacteria;c__Gammaproteobacteria;o__Pseudomonadales;f__Pseudomonadaceae;g__Pseudomonas;s__unclassified_Pseudomonas	0.9997427673684524
ASV_9714	d__Bacteria;p__Proteobacteria;c__Gammaproteobacteria;o__Enterobacteriales;f__Enterobacteriaceae;g__unclassified_Enterobacteriaceae;s__unclassified_Enterobacteriaceae	0.9999995669450703
ASV_23968	d__Bacteria;p__Proteobacteria;c__Gammaproteobacteria;o__Enterobacteriales;f__Enterobacteriaceae;g__Pantoea;s__unclassified_Pantoea	0.8719798998247815
ASV_18711	d__Bacteria;p__Proteobacteria;c__Gammaproteobacteria;o__Xanthomonadales;f__Xanthomonadaceae;g__Luteimonas;s__unclassified_Luteimonas	0.9993450340819154
ASV_21842	d__Bacteria;p__Firmicutes;c__Clostridia;o__Clostridiales;f__Lachnospiraceae;g__[Eubacterium]_hallii_group;s__unclassified_[Eubacterium]_hallii_group	0.9999999529518354
ASV_1458	d__Bacteria;p__Proteobacteria;c__Gammaproteobacteria;o__Enterobacteriales;f__Enterobacteriaceae;g__Pantoea;s__unclassified_Pantoea	0.8309419551200943
ASV_22008	d__Bacteria;p__Cyanobacteria;c__Oxyphotobacteria;o__Chloroplast;f__Chloroplast;g__Chloroplast;s__unclassified_Chloroplast	0.9999999939841985
ASV_1083	d__Bacteria;p__Proteobacteria;c__Gammaproteobacteria;o__Enterobacteriales;f__Enterobacteriaceae;g__Pantoea;s__unclassified_Pantoea	0.9552559846741507
ASV_7059	d__Bacteria;p__Proteobacteria;c__Alphaproteobacteria;o__Rhizobiales;f__Xanthobacteraceae;g__Xanthobacter;s__unclassified_Xanthobacter	0.9090341980511139
ASV_24223	d__Bacteria;p__Firmicutes;c__Bacilli;o__Bacillales;f__Family_XII;g__Exiguobacterium;s__Exiguobacterium_sibiricum	0.8403748956742628
ASV_4774	d__Bacteria;p__Bacteroidetes;c__Bacteroidia;o__Flavobacteriales;f__Weeksellaceae;g__Chryseobacterium;s__Flavobacteriaceae_bacterium	0.9491680085402623
ASV_14246	d__Bacteria;p__Firmicutes;c__Negativicutes;o__Selenomonadales;f__Veillonellaceae;g__Megamonas;s__Megamonas_funiformis	0.7649911782063106
ASV_4731	d__Bacteria;p__Proteobacteria;c__Gammaproteobacteria;o__Pseudomonadales;f__Pseudomonadaceae;g__Pseudomonas;s__Pseudomonas_japonica	0.7316374360964705
ASV_8781	d__Bacteria;p__Actinobacteria;c__Actinobacteria;o__Corynebacteriales;f__Corynebacteriaceae;g__Corynebacterium_1;s__Corynebacterium_variabile	0.9588390660124116
ASV_16696	d__Bacteria;p__Proteobacteria;c__Gammaproteobacteria;o__Pseudomonadales;f__Moraxellaceae;g__Acinetobacter;s__Acinetobacter_harbinensis	0.9089037876448975
ASV_6499	d__Bacteria;p__Proteobacteria;c__Deltaproteobacteria;o__Bdellovibrionales;f__Bacteriovoracaceae;g__Peredibacter;s__metagenome	0.9983163096664115
ASV_21826	d__Bacteria;p__Proteobacteria;c__Alphaproteobacteria;o__Azospirillales;f__Azospirillaceae;g__Niveispirillum;s__unclassified_Niveispirillum	0.9999998378895929
ASV_22811	d__Bacteria;p__Proteobacteria;c__Alphaproteobacteria;o__Rhodobacterales;f__Rhodobacteraceae;g__Paracoccus;s__unclassified_Paracoccus	0.9990722517407805
ASV_20554	d__Bacteria;p__Proteobacteria;c__Gammaproteobacteria;o__Enterobacteriales;f__Enterobacteriaceae;g__Pantoea;s__unclassified_Pantoea	0.8735301920711376
ASV_20349	d__Bacteria;p__Firmicutes;c__Bacilli;o__Bacillales;f__Planococcaceae;g__unclassified_Planococcaceae;s__unclassified_Planococcaceae	0.9999555220064631
ASV_1789	d__Bacteria;p__Proteobacteria;c__Gammaproteobacteria;o__Enterobacteriales;f__Enterobacteriaceae;g__Pantoea;s__unclassified_Pantoea	0.9528381189784076
ASV_21998	d__Bacteria;p__Proteobacteria;c__Gammaproteobacteria;o__Enterobacteriales;f__Enterobacteriaceae;g__Klebsiella;s__unclassified_Klebsiella	0.7126968528619634
ASV_20274	d__Bacteria;p__Proteobacteria;c__Gammaproteobacteria;o__Enterobacteriales;f__Enterobacteriaceae;g__Pantoea;s__unclassified_Pantoea	0.9930577025863205
ASV_16242	d__Bacteria;p__Proteobacteria;c__Gammaproteobacteria;o__Enterobacteriales;f__Enterobacteriaceae;g__Kosakonia;s__unclassified_Kosakonia	0.9039344722470329
ASV_19927	d__Bacteria;p__Actinobacteria;c__Actinobacteria;o__Streptomycetales;f__Streptomycetaceae;g__Streptomyces;s__unclassified_Streptomyces	0.9999972526460408
ASV_7318	d__Bacteria;p__Proteobacteria;c__Gammaproteobacteria;o__Enterobacteriales;f__Enterobacteriaceae;g__unclassified_Enterobacteriaceae;s__unclassified_Enterobacteriaceae	0.9999999874186449
ASV_5378	d__Bacteria;p__Proteobacteria;c__Gammaproteobacteria;o__Enterobacteriales;f__Enterobacteriaceae;g__Pantoea;s__unclassified_Pantoea	0.9660860922562442
ASV_22376	d__Bacteria;p__Bacteroidetes;c__Bacteroidia;o__Sphingobacteriales;f__Sphingobacteriaceae;g__Sphingobacterium;s__Sphingobacterium_thalpophilum	0.7589669512211344
ASV_8928	d__Bacteria;p__Firmicutes;c__Bacilli;o__Lactobacillales;f__Leuconostocaceae;g__Leuconostoc;s__unclassified_Leuconostoc	0.9999999890395967
ASV_6290	d__Bacteria;p__Firmicutes;c__Bacilli;o__Bacillales;f__Staphylococcaceae;g__Staphylococcus;s__unclassified_Staphylococcus	0.9999662013323353
ASV_7036	d__Bacteria;p__Firmicutes;c__Clostridia;o__Clostridiales;f__Lachnospiraceae;g__Roseburia;s__unclassified_Roseburia	0.9983511003370703
ASV_1548	d__Bacteria;p__Bacteroidetes;c__Bacteroidia;o__Bacteroidales;f__Prevotellaceae;g__Prevotella_9;s__uncultured_bacterium	0.9565310690385574
ASV_15740	d__Bacteria;p__Firmicutes;c__Clostridia;o__Clostridiales;f__Ruminococcaceae;g__Faecalibacterium;s__unclassified_Faecalibacterium	0.9999997828736963
ASV_14297	d__Bacteria;p__Proteobacteria;c__Gammaproteobacteria;o__Enterobacteriales;f__Enterobacteriaceae;g__unclassified_Enterobacteriaceae;s__unclassified_Enterobacteriaceae	0.9999985299897985
ASV_16236	d__Bacteria;p__Proteobacteria;c__Gammaproteobacteria;o__Enterobacteriales;f__Enterobacteriaceae;g__unclassified_Enterobacteriaceae;s__unclassified_Enterobacteriaceae	0.9999998787927576
ASV_15081	d__Bacteria;p__Bacteroidetes;c__Bacteroidia;o__Bacteroidales;f__Prevotellaceae;g__Prevotella_9;s__unclassified_Prevotella_9	0.9999999922520751
ASV_1523	d__Bacteria;p__Actinobacteria;c__Actinobacteria;o__Micrococcales;f__Micrococcaceae;g__Rothia;s__unclassified_Rothia	0.9999953661502865
ASV_2558	d__Bacteria;p__Actinobacteria;c__Actinobacteria;o__Corynebacteriales;f__Corynebacteriaceae;g__Corynebacterium_1;s__unclassified_Corynebacterium_1	0.9907025448527298
ASV_2348	d__Bacteria;p__Proteobacteria;c__Gammaproteobacteria;o__Pseudomonadales;f__Pseudomonadaceae;g__Pseudomonas;s__Pseudomonas_rhizosphaerae	0.8339597105615524
ASV_22794	d__Bacteria;p__Proteobacteria;c__Gammaproteobacteria;o__Enterobacteriales;f__Enterobacteriaceae;g__Pantoea;s__unclassified_Pantoea	0.7799048277913883
ASV_9606	d__Bacteria;p__Bacteroidetes;c__Bacteroidia;o__Flavobacteriales;f__Weeksellaceae;g__Chryseobacterium;s__unclassified_Chryseobacterium	0.9999995318800445
ASV_21229	d__Bacteria;p__Proteobacteria;c__Gammaproteobacteria;o__Enterobacteriales;f__Enterobacteriaceae;g__Pantoea;s__unclassified_Pantoea	0.9636823792572906
ASV_24776	d__Bacteria;p__Proteobacteria;c__Gammaproteobacteria;o__Enterobacteriales;f__Enterobacteriaceae;g__Pantoea;s__unclassified_Pantoea	0.7784989205152714
ASV_22826	d__Bacteria;p__Firmicutes;c__Bacilli;o__Lactobacillales;f__Streptococcaceae;g__Lactococcus;s__unclassified_Lactococcus	0.9999999417909248
ASV_11203	d__Bacteria;p__Firmicutes;c__Bacilli;o__Lactobacillales;f__Streptococcaceae;g__Lactococcus;s__Lactococcus_raffinolactis	0.7856762565588452
ASV_4148	d__Bacteria;p__Proteobacteria;c__Gammaproteobacteria;o__Pseudomonadales;f__Pseudomonadaceae;g__Pseudomonas;s__unclassified_Pseudomonas	0.9996953758581103
ASV_24950	d__Bacteria;p__Proteobacteria;c__Gammaproteobacteria;o__Enterobacteriales;f__Enterobacteriaceae;g__Pantoea;s__unclassified_Pantoea	0.8426963489697097
ASV_24459	d__Bacteria;p__Proteobacteria;c__Alphaproteobacteria;o__Caulobacterales;f__Caulobacteraceae;g__Asticcacaulis;s__Asticcacaulis_excentricus	0.9392832147407406
ASV_14588	d__Bacteria;p__Firmicutes;c__Bacilli;o__Bacillales;f__Family_XII;g__Exiguobacterium;s__Exiguobacterium_undae	0.8054581675467544
ASV_7397	d__Bacteria;p__Proteobacteria;c__Gammaproteobacteria;o__Enterobacteriales;f__Enterobacteriaceae;g__Klebsiella;s__unclassified_Klebsiella	0.7791771820008678
ASV_25709	d__Bacteria;p__Cyanobacteria;c__Oxyphotobacteria;o__Chloroplast;f__Chloroplast;g__Chloroplast;s__unclassified_Chloroplast	0.9999999999999969
ASV_8461	d__Bacteria;p__Proteobacteria;c__Gammaproteobacteria;o__Enterobacteriales;f__Enterobacteriaceae;g__Pantoea;s__unclassified_Pantoea	0.9782040794255348
ASV_27051	d__Bacteria;p__Proteobacteria;c__Gammaproteobacteria;o__Pseudomonadales;f__Pseudomonadaceae;g__Pseudomonas;s__Pseudomonas_rhizosphaerae	0.7225376724243487
ASV_17851	d__Bacteria;p__Proteobacteria;c__Gammaproteobacteria;o__Enterobacteriales;f__Enterobacteriaceae;g__Pantoea;s__unclassified_Pantoea	0.9284730498264131
ASV_12292	d__Bacteria;p__Actinobacteria;c__Actinobacteria;o__Micrococcales;f__Micrococcaceae;g__Glutamicibacter;s__unclassified_Glutamicibacter	0.9953372878470916
ASV_15983	d__Bacteria;p__Actinobacteria;c__Actinobacteria;o__Corynebacteriales;f__Dietziaceae;g__Dietzia;s__unclassified_Dietzia	0.999999965694845
ASV_25131	d__Bacteria;p__Firmicutes;c__Bacilli;o__Bacillales;f__Planococcaceae;g__Planococcus;s__unclassified_Planococcus	0.7924231444454799
ASV_1998	d__Bacteria;p__Firmicutes;c__Bacilli;o__Lactobacillales;f__Leuconostocaceae;g__Leuconostoc;s__unclassified_Leuconostoc	0.9999998780099996
ASV_24324	d__Bacteria;p__Firmicutes;c__Bacilli;o__Bacillales;f__Family_XII;g__Exiguobacterium;s__Exiguobacterium_undae	0.915394526542808
ASV_2487	d__Bacteria;p__Proteobacteria;c__Gammaproteobacteria;o__Betaproteobacteriales;f__Burkholderiaceae;g__Comamonas;s__Comamonas_testosteroni	0.7286179831414434
ASV_21048	d__Bacteria;p__Proteobacteria;c__Gammaproteobacteria;o__Enterobacteriales;f__Enterobacteriaceae;g__unclassified_Enterobacteriaceae;s__unclassified_Enterobacteriaceae	0.9995897174094855
ASV_21505	d__Bacteria;p__Actinobacteria;c__Actinobacteria;o__Micrococcales;f__Intrasporangiaceae;g__unclassified_Intrasporangiaceae;s__unclassified_Intrasporangiaceae	0.9994179314956674
ASV_14601	d__Bacteria;p__Proteobacteria;c__Gammaproteobacteria;o__Xanthomonadales;f__Xanthomonadaceae;g__Luteimonas;s__unclassified_Luteimonas	0.9994908478619139
ASV_11747	d__Bacteria;p__Proteobacteria;c__Gammaproteobacteria;o__Pseudomonadales;f__Pseudomonadaceae;g__Pseudomonas;s__unclassified_Pseudomonas	0.9955156687558129
ASV_17646	d__Bacteria;p__Actinobacteria;c__Actinobacteria;o__Micrococcales;f__Microbacteriaceae;g__Agromyces;s__Agromyces_mediolanus	0.8944250023697822
ASV_22547	d__Bacteria;p__Proteobacteria;c__Gammaproteobacteria;o__Xanthomonadales;f__Xanthomonadaceae;g__Luteimonas;s__unclassified_Luteimonas	0.9998268313878458
ASV_13217	d__Bacteria;p__Firmicutes;c__Clostridia;o__Clostridiales;f__Lachnospiraceae;g__Blautia;s__Blautia_massiliensis	0.7399617331469969
ASV_18086	d__Bacteria;p__Proteobacteria;c__Gammaproteobacteria;o__Enterobacteriales;f__Enterobacteriaceae;g__unclassified_Enterobacteriaceae;s__unclassified_Enterobacteriaceae	0.9999965365883264
ASV_15948	d__Bacteria;p__Bacteroidetes;c__Bacteroidia;o__Bacteroidales;f__Bacteroidaceae;g__Bacteroides;s__Bacteroides_vulgatus	0.962015377779567
ASV_9198	d__Bacteria;p__Actinobacteria;c__Actinobacteria;o__Micrococcales;f__Promicromonosporaceae;g__Cellulosimicrobium;s__unclassified_Cellulosimicrobium	0.989168413733858
ASV_312	d__Bacteria;p__Proteobacteria;c__Gammaproteobacteria;o__Pseudomonadales;f__Pseudomonadaceae;g__Pseudomonas;s__Pseudomonas_japonica	0.7213412205455912
ASV_9521	d__Bacteria;p__Proteobacteria;c__Gammaproteobacteria;o__Pseudomonadales;f__Moraxellaceae;g__Psychrobacter;s__unclassified_Psychrobacter	0.9999999994757116
ASV_15958	d__Bacteria;p__Bacteroidetes;c__Bacteroidia;o__Sphingobacteriales;f__Sphingobacteriaceae;g__Sphingobacterium;s__Sphingobacterium_spiritivorum	0.997103887421967
ASV_998	d__Bacteria;p__Proteobacteria;c__Gammaproteobacteria;o__Enterobacteriales;f__Enterobacteriaceae;g__unclassified_Enterobacteriaceae;s__unclassified_Enterobacteriaceae	0.9999959596557964
ASV_2651	d__Bacteria;p__Proteobacteria;c__Alphaproteobacteria;o__Rhizobiales;f__Devosiaceae;g__Devosia;s__unclassified_Devosia	0.9861510690365142
ASV_15684	d__Bacteria;p__Firmicutes;c__Bacilli;o__unclassified_Bacilli;f__unclassified_Bacilli;g__unclassified_Bacilli;s__unclassified_Bacilli	0.9999932102677344
ASV_17186	d__Bacteria;p__Proteobacteria;c__Gammaproteobacteria;o__Enterobacteriales;f__Enterobacteriaceae;g__Pantoea;s__Erwinia_gerundensis	0.7708197543395972
ASV_17436	d__Bacteria;p__Proteobacteria;c__Gammaproteobacteria;o__Enterobacteriales;f__Enterobacteriaceae;g__Pantoea;s__unclassified_Pantoea	0.9262817881550801
ASV_10576	d__Bacteria;p__Actinobacteria;c__Actinobacteria;o__Micrococcales;f__Micrococcaceae;g__Kocuria;s__unclassified_Kocuria	0.9976471521105547
ASV_24361	d__Bacteria;p__Actinobacteria;c__Actinobacteria;o__Micrococcales;f__Dermacoccaceae;g__unclassified_Dermacoccaceae;s__unclassified_Dermacoccaceae	0.9991261824057298
ASV_22646	d__Bacteria;p__Proteobacteria;c__Gammaproteobacteria;o__Pseudomonadales;f__Pseudomonadaceae;g__Pseudomonas;s__Pseudomonas_xanthomarina	0.7504836992589321
ASV_1459	d__Bacteria;p__Proteobacteria;c__Gammaproteobacteria;o__Pseudomonadales;f__Pseudomonadaceae;g__Pseudomonas;s__unclassified_Pseudomonas	0.9999946413158405
ASV_17712	d__Bacteria;p__Actinobacteria;c__Actinobacteria;o__Corynebacteriales;f__Corynebacteriaceae;g__Corynebacterium_1;s__Corynebacterium_glutamicum	0.9976241898156544
ASV_8253	d__Bacteria;p__Proteobacteria;c__Gammaproteobacteria;o__Xanthomonadales;f__Xanthomonadaceae;g__Pseudoxanthomonas;s__Pseudoxanthomonas_suwonensis	0.9657611119140391
ASV_4526	d__Bacteria;p__Proteobacteria;c__Gammaproteobacteria;o__Enterobacteriales;f__Enterobacteriaceae;g__unclassified_Enterobacteriaceae;s__unclassified_Enterobacteriaceae	0.999999287670286
ASV_10347	d__Bacteria;p__Proteobacteria;c__Gammaproteobacteria;o__Enterobacteriales;f__Enterobacteriaceae;g__unclassified_Enterobacteriaceae;s__unclassified_Enterobacteriaceae	0.9999985708510282
ASV_118	d__Bacteria;p__Firmicutes;c__Bacilli;o__Bacillales;f__Planococcaceae;g__Planomicrobium;s__Planomicrobium_glaciei	0.8752243131776364
ASV_24690	d__Bacteria;p__Bacteroidetes;c__Bacteroidia;o__Flavobacteriales;f__Weeksellaceae;g__Chryseobacterium;s__unclassified_Chryseobacterium	0.9999999959741673
ASV_8000	d__Bacteria;p__Firmicutes;c__Erysipelotrichia;o__Erysipelotrichales;f__Erysipelotrichaceae;g__Erysipelotrichaceae_UCG-003;s__unclassified_Erysipelotrichaceae_UCG-003	0.9999999916334834
ASV_19613	d__Bacteria;p__Firmicutes;c__Bacilli;o__Bacillales;f__unclassified_Bacillales;g__unclassified_Bacillales;s__unclassified_Bacillales	0.9999899896765112
ASV_18135	d__Bacteria;p__Proteobacteria;c__Gammaproteobacteria;o__Enterobacteriales;f__Enterobacteriaceae;g__Pantoea;s__unclassified_Pantoea	0.8352437800195035
ASV_26529	d__Bacteria;p__Firmicutes;c__Bacilli;o__Bacillales;f__Planococcaceae;g__Planomicrobium;s__unclassified_Planomicrobium	0.7770474869259052
ASV_7132	d__Bacteria;p__Firmicutes;c__Bacilli;o__Lactobacillales;f__unclassified_Lactobacillales;g__unclassified_Lactobacillales;s__unclassified_Lactobacillales	0.999999931369008
ASV_10497	d__Bacteria;p__Proteobacteria;c__Gammaproteobacteria;o__Pseudomonadales;f__Moraxellaceae;g__Psychrobacter;s__unclassified_Psychrobacter	0.9999999991789784
ASV_18872	d__Bacteria;p__Firmicutes;c__Bacilli;o__Lactobacillales;f__Lactobacillaceae;g__Lactobacillus;s__unclassified_Lactobacillus	1.0000000000000087
ASV_20326	d__Bacteria;p__Firmicutes;c__Bacilli;o__Lactobacillales;f__Enterococcaceae;g__Enterococcus;s__unclassified_Enterococcus	0.7434017335573292
ASV_18299	d__Bacteria;p__Proteobacteria;c__Gammaproteobacteria;o__Enterobacteriales;f__Enterobacteriaceae;g__Cronobacter;s__unclassified_Cronobacter	0.9660848736184248
ASV_7704	d__Bacteria;p__Proteobacteria;c__Alphaproteobacteria;o__Rhodobacterales;f__Rhodobacteraceae;g__Paracoccus;s__unclassified_Paracoccus	0.965762803563927
ASV_18855	d__Bacteria;p__Bacteroidetes;c__Bacteroidia;o__Bacteroidales;f__Prevotellaceae;g__Prevotella_9;s__unclassified_Prevotella_9	0.9999999736280044
ASV_15706	d__Bacteria;p__Proteobacteria;c__Gammaproteobacteria;o__Enterobacteriales;f__Enterobacteriaceae;g__Pantoea;s__unclassified_Pantoea	0.7823491873078399
ASV_12686	d__Bacteria;p__Firmicutes;c__Bacilli;o__Bacillales;f__Family_XII;g__Exiguobacterium;s__Exiguobacterium_sibiricum	0.9517492703228713
ASV_19881	d__Bacteria;p__Bacteroidetes;c__Bacteroidia;o__Sphingobacteriales;f__Sphingobacteriaceae;g__Sphingobacterium;s__Sphingobacterium_thalpophilum	0.9973383957419399
ASV_11545	d__Bacteria;p__Actinobacteria;c__Actinobacteria;o__Propionibacteriales;f__Nocardioidaceae;g__Nocardioides;s__Nocardioides_albus	0.8942161555579673
ASV_13163	d__Bacteria;p__Firmicutes;c__Clostridia;o__Clostridiales;f__Lachnospiraceae;g__Lachnoclostridium;s__unclassified_Lachnoclostridium	0.9997499688147269
ASV_19582	d__Bacteria;p__Actinobacteria;c__Actinobacteria;o__Micrococcales;f__Brevibacteriaceae;g__Brevibacterium;s__unclassified_Brevibacterium	0.9999999999859615
ASV_12007	d__Bacteria;p__Proteobacteria;c__Gammaproteobacteria;o__Enterobacteriales;f__Enterobacteriaceae;g__Pantoea;s__unclassified_Pantoea	0.8476054270947274
ASV_15404	d__Bacteria;p__Actinobacteria;c__Actinobacteria;o__Micrococcales;f__Brevibacteriaceae;g__Brevibacterium;s__Brevibacterium_salitolerans	0.8362604391451985
ASV_17038	d__Bacteria;p__Proteobacteria;c__Gammaproteobacteria;o__Enterobacteriales;f__Enterobacteriaceae;g__Erwinia;s__unclassified_Erwinia	0.8964830966069623
ASV_6159	d__Bacteria;p__Proteobacteria;c__Gammaproteobacteria;o__Enterobacteriales;f__Enterobacteriaceae;g__unclassified_Enterobacteriaceae;s__unclassified_Enterobacteriaceae	0.9999987947684357
ASV_20269	d__Bacteria;p__Proteobacteria;c__Gammaproteobacteria;o__Enterobacteriales;f__Enterobacteriaceae;g__unclassified_Enterobacteriaceae;s__unclassified_Enterobacteriaceae	0.9999995394559325
ASV_600	d__Bacteria;p__Actinobacteria;c__Actinobacteria;o__Bifidobacteriales;f__Bifidobacteriaceae;g__Bifidobacterium;s__Bifidobacterium_longum	0.9360634002604894
ASV_741	d__Bacteria;p__Proteobacteria;c__Alphaproteobacteria;o__Rhizobiales;f__Rhizobiaceae;g__unclassified_Rhizobiaceae;s__unclassified_Rhizobiaceae	0.9999256159652368
ASV_19618	d__Bacteria;p__Bacteroidetes;c__Bacteroidia;o__Flavobacteriales;f__Weeksellaceae;g__Chryseobacterium;s__unclassified_Chryseobacterium	0.999993045659833
ASV_4323	d__Bacteria;p__Proteobacteria;c__Gammaproteobacteria;o__Enterobacteriales;f__Enterobacteriaceae;g__unclassified_Enterobacteriaceae;s__unclassified_Enterobacteriaceae	0.999963868574505
ASV_1319	d__Bacteria;p__Firmicutes;c__Bacilli;o__Lactobacillales;f__Streptococcaceae;g__Lactococcus;s__unclassified_Lactococcus	0.9999999905948105
ASV_18934	d__Bacteria;p__Proteobacteria;c__Gammaproteobacteria;o__Enterobacteriales;f__Enterobacteriaceae;g__unclassified_Enterobacteriaceae;s__unclassified_Enterobacteriaceae	0.9152602347422579
ASV_16134	d__Bacteria;p__Proteobacteria;c__Gammaproteobacteria;o__Enterobacteriales;f__Enterobacteriaceae;g__Cronobacter;s__unclassified_Cronobacter	0.9848142889362598
ASV_25594	d__Bacteria;p__Firmicutes;c__Erysipelotrichia;o__Erysipelotrichales;f__Erysipelotrichaceae;g__Faecalibaculum;s__uncultured_bacterium	0.789332093782704
ASV_12833	d__Bacteria;p__Bacteroidetes;c__Bacteroidia;o__Bacteroidales;f__Prevotellaceae;g__Prevotella_2;s__uncultured_organism	0.9785672455743508
ASV_21220	d__Bacteria;p__Bacteroidetes;c__Bacteroidia;o__Flavobacteriales;f__Flavobacteriaceae;g__Flavobacterium;s__unclassified_Flavobacterium	0.9999999999412654
ASV_25563	d__Bacteria;p__Firmicutes;c__Negativicutes;o__Selenomonadales;f__Acidaminococcaceae;g__Phascolarctobacterium;s__unclassified_Phascolarctobacterium	0.9999996230578642
ASV_4720	d__Bacteria;p__Proteobacteria;c__Gammaproteobacteria;o__Enterobacteriales;f__Enterobacteriaceae;g__unclassified_Enterobacteriaceae;s__unclassified_Enterobacteriaceae	0.9911864917123371
ASV_5985	d__Bacteria;p__Actinobacteria;c__Actinobacteria;o__Micrococcales;f__Microbacteriaceae;g__Curtobacterium;s__unclassified_Curtobacterium	0.9273819593561853
ASV_11800	d__Bacteria;p__Firmicutes;c__Bacilli;o__Bacillales;f__Planococcaceae;g__Planomicrobium;s__unclassified_Planomicrobium	0.7175924054348191
ASV_12530	d__Bacteria;p__Proteobacteria;c__Gammaproteobacteria;o__Enterobacteriales;f__Enterobacteriaceae;g__Kosakonia;s__unclassified_Kosakonia	0.7624127415697249
ASV_3952	d__Bacteria;p__Actinobacteria;c__Actinobacteria;o__Micrococcales;f__Brevibacteriaceae;g__Brevibacterium;s__unclassified_Brevibacterium	0.9999998222064095
ASV_1500	d__Bacteria;p__Bacteroidetes;c__Bacteroidia;o__Bacteroidales;f__Bacteroidaceae;g__Bacteroides;s__Bacteroides_massiliensis	0.9997939224232381
ASV_21641	d__Bacteria;p__Proteobacteria;c__Gammaproteobacteria;o__Pseudomonadales;f__Moraxellaceae;g__Acinetobacter;s__unclassified_Acinetobacter	0.9999999839113363
ASV_19267	d__Bacteria;p__Bacteroidetes;c__Bacteroidia;o__Flavobacteriales;f__Weeksellaceae;g__Chryseobacterium;s__unclassified_Chryseobacterium	0.9999998169764448
ASV_20062	d__Bacteria;p__Proteobacteria;c__Gammaproteobacteria;o__Enterobacteriales;f__Enterobacteriaceae;g__Cronobacter;s__unclassified_Cronobacter	0.9974240101011889
ASV_17535	d__Bacteria;p__Proteobacteria;c__Gammaproteobacteria;o__Pseudomonadales;f__Pseudomonadaceae;g__Pseudomonas;s__unclassified_Pseudomonas	0.9999999384699708
ASV_13401	d__Bacteria;p__Proteobacteria;c__Gammaproteobacteria;o__Enterobacteriales;f__Enterobacteriaceae;g__Kosakonia;s__unclassified_Kosakonia	0.7162128696543014
ASV_25127	d__Bacteria;p__Proteobacteria;c__Gammaproteobacteria;o__Enterobacteriales;f__Enterobacteriaceae;g__Pantoea;s__unclassified_Pantoea	0.8543927386863963
ASV_18742	d__Bacteria;p__Proteobacteria;c__Alphaproteobacteria;o__Rhizobiales;f__Rhizobiaceae;g__Allorhizobium-Neorhizobium-Pararhizobium-Rhizobium;s__unclassified_Allorhizobium-Neorhizobium-Pararhizobium-Rhizobium	0.9997530825788425
ASV_15126	d__Bacteria;p__Proteobacteria;c__Gammaproteobacteria;o__Pseudomonadales;f__Pseudomonadaceae;g__Pseudomonas;s__Pseudomonas_balearica	0.9571764681593045
ASV_10577	d__Bacteria;p__Proteobacteria;c__Gammaproteobacteria;o__Enterobacteriales;f__Enterobacteriaceae;g__Pantoea;s__Pantoea_calida	0.7489191222577736
ASV_14480	d__Bacteria;p__Cyanobacteria;c__Oxyphotobacteria;o__Chloroplast;f__Chloroplast;g__Chloroplast;s__unclassified_Chloroplast	0.9999999999999962
ASV_20674	d__Bacteria;p__Proteobacteria;c__Gammaproteobacteria;o__Pseudomonadales;f__Moraxellaceae;g__Acinetobacter;s__unclassified_Acinetobacter	0.9999999731415892
ASV_2252	d__Bacteria;p__Actinobacteria;c__Actinobacteria;o__Streptomycetales;f__Streptomycetaceae;g__Streptomyces;s__unclassified_Streptomyces	0.9958676152617468
ASV_13323	d__Bacteria;p__Proteobacteria;c__Alphaproteobacteria;o__Sphingomonadales;f__Sphingomonadaceae;g__Sphingomonas;s__unclassified_Sphingomonas	0.9547850005458333
ASV_25626	d__Bacteria;p__Proteobacteria;c__Gammaproteobacteria;o__Pseudomonadales;f__Moraxellaceae;g__Acinetobacter;s__unclassified_Acinetobacter	0.9999999954919341
ASV_7744	d__Bacteria;p__Proteobacteria;c__Gammaproteobacteria;o__Enterobacteriales;f__Enterobacteriaceae;g__Pantoea;s__unclassified_Pantoea	0.8202371331041287
ASV_20148	d__Bacteria;p__Proteobacteria;c__Gammaproteobacteria;o__Enterobacteriales;f__Enterobacteriaceae;g__unclassified_Enterobacteriaceae;s__unclassified_Enterobacteriaceae	0.9999999979541784
ASV_7206	d__Bacteria;p__Proteobacteria;c__Gammaproteobacteria;o__Enterobacteriales;f__Enterobacteriaceae;g__unclassified_Enterobacteriaceae;s__unclassified_Enterobacteriaceae	0.9999999833019494
ASV_14998	d__Bacteria;p__Proteobacteria;c__Gammaproteobacteria;o__Betaproteobacteriales;f__Burkholderiaceae;g__Massilia;s__unclassified_Massilia	0.9983858752903992
ASV_7151	d__Bacteria;p__Firmicutes;c__Bacilli;o__Bacillales;f__Family_XII;g__Exiguobacterium;s__uncultured_bacterium	0.8025200156625188
ASV_3118	d__Bacteria;p__Firmicutes;c__Bacilli;o__Bacillales;f__Planococcaceae;g__Planomicrobium;s__Planomicrobium_glaciei	0.8633453316737606
ASV_11666	d__Bacteria;p__Proteobacteria;c__Gammaproteobacteria;o__Enterobacteriales;f__Enterobacteriaceae;g__Pantoea;s__unclassified_Pantoea	0.9205536510434774
ASV_19390	d__Bacteria;p__Bacteroidetes;c__Bacteroidia;o__Sphingobacteriales;f__Sphingobacteriaceae;g__Sphingobacterium;s__Sphingobacterium_faecium	0.8692724424701183
ASV_313	d__Bacteria;p__Proteobacteria;c__Gammaproteobacteria;o__Pseudomonadales;f__Pseudomonadaceae;g__Pseudomonas;s__unclassified_Pseudomonas	0.9999835098490077
ASV_1099	d__Bacteria;p__Actinobacteria;c__Thermoleophilia;o__Solirubrobacterales;f__Solirubrobacteraceae;g__Patulibacter;s__Patulibacter_sp.	0.9999993166898723
ASV_4219	d__Bacteria;p__Proteobacteria;c__Gammaproteobacteria;o__Enterobacteriales;f__Enterobacteriaceae;g__Pantoea;s__unclassified_Pantoea	0.7089758913633526
ASV_27286	d__Bacteria;p__Proteobacteria;c__Gammaproteobacteria;o__Enterobacteriales;f__Enterobacteriaceae;g__unclassified_Enterobacteriaceae;s__unclassified_Enterobacteriaceae	0.9999999904308204
ASV_12271	d__Bacteria;p__Proteobacteria;c__Gammaproteobacteria;o__Enterobacteriales;f__Enterobacteriaceae;g__Pantoea;s__unclassified_Pantoea	0.8906793174741185
ASV_22023	d__Bacteria;p__Proteobacteria;c__Gammaproteobacteria;o__Enterobacteriales;f__Enterobacteriaceae;g__unclassified_Enterobacteriaceae;s__unclassified_Enterobacteriaceae	0.9999997760508945
ASV_2581	d__Bacteria;p__Proteobacteria;c__Gammaproteobacteria;o__Pseudomonadales;f__Moraxellaceae;g__Acinetobacter;s__Acinetobacter_baumannii	0.8826297815422232
ASV_920	d__Bacteria;p__Cyanobacteria;c__Oxyphotobacteria;o__Chloroplast;f__Chloroplast;g__Chloroplast;s__unclassified_Chloroplast	1.0
ASV_7587	d__Bacteria;p__Proteobacteria;c__Gammaproteobacteria;o__Enterobacteriales;f__Enterobacteriaceae;g__unclassified_Enterobacteriaceae;s__unclassified_Enterobacteriaceae	0.9999852799064216
ASV_22391	d__Bacteria;p__Firmicutes;c__Bacilli;o__Lactobacillales;f__Lactobacillaceae;g__Lactobacillus;s__unclassified_Lactobacillus	0.9999999999935422
ASV_5136	d__Bacteria;p__Bacteroidetes;c__Bacteroidia;o__Chitinophagales;f__Saprospiraceae;g__Haliscomenobacter;s__uncultured_bacterium	0.7853107237893171
ASV_9093	d__Bacteria;p__Actinobacteria;c__Actinobacteria;o__Micrococcales;f__Brevibacteriaceae;g__Brevibacterium;s__unclassified_Brevibacterium	0.9999999999964807
ASV_2298	d__Bacteria;p__Proteobacteria;c__Alphaproteobacteria;o__Rhizobiales;f__Rhizobiaceae;g__Ochrobactrum;s__unclassified_Ochrobactrum	0.9909777930435381
ASV_7698	d__Bacteria;p__Proteobacteria;c__Gammaproteobacteria;o__Pseudomonadales;f__Pseudomonadaceae;g__Pseudomonas;s__unclassified_Pseudomonas	0.9999999950440136
ASV_8874	d__Bacteria;p__Proteobacteria;c__Gammaproteobacteria;o__Enterobacteriales;f__Enterobacteriaceae;g__unclassified_Enterobacteriaceae;s__unclassified_Enterobacteriaceae	0.9999992131625917
ASV_14704	d__Bacteria;p__Proteobacteria;c__Gammaproteobacteria;o__Enterobacteriales;f__Enterobacteriaceae;g__Pantoea;s__unclassified_Pantoea	0.9598955526099143
ASV_6098	d__Bacteria;p__Bacteroidetes;c__Bacteroidia;o__Bacteroidales;f__Marinifilaceae;g__Odoribacter;s__unidentified	0.9991618946156738
ASV_619	d__Bacteria;p__Firmicutes;c__Bacilli;o__Bacillales;f__Planococcaceae;g__unclassified_Planococcaceae;s__unclassified_Planococcaceae	0.9999966341038011
ASV_2256	d__Bacteria;p__Proteobacteria;c__Gammaproteobacteria;o__Enterobacteriales;f__Enterobacteriaceae;g__unclassified_Enterobacteriaceae;s__unclassified_Enterobacteriaceae	0.999999919339721
ASV_1072	d__Bacteria;p__Firmicutes;c__Bacilli;o__Lactobacillales;f__Lactobacillaceae;g__Pediococcus;s__unclassified_Pediococcus	0.9999930154868848
ASV_18909	d__Bacteria;p__Firmicutes;c__Erysipelotrichia;o__Erysipelotrichales;f__Erysipelotrichaceae;g__Holdemanella;s__uncultured_bacterium	0.8074667693718101
ASV_26498	d__Bacteria;p__Firmicutes;c__Bacilli;o__Bacillales;f__Planococcaceae;g__unclassified_Planococcaceae;s__unclassified_Planococcaceae	0.9999846200052409
ASV_3263	d__Bacteria;p__Proteobacteria;c__Gammaproteobacteria;o__Enterobacteriales;f__Enterobacteriaceae;g__unclassified_Enterobacteriaceae;s__unclassified_Enterobacteriaceae	0.9999998444686473
ASV_3532	d__Bacteria;p__Firmicutes;c__Bacilli;o__Bacillales;f__Planococcaceae;g__Planomicrobium;s__unclassified_Planomicrobium	0.9985668796181404
ASV_23027	d__Bacteria;p__Proteobacteria;c__Alphaproteobacteria;o__Caulobacterales;f__Caulobacteraceae;g__Brevundimonas;s__unclassified_Brevundimonas	0.9962133582440166
ASV_7208	d__Bacteria;p__Firmicutes;c__Bacilli;o__Lactobacillales;f__Enterococcaceae;g__Enterococcus;s__unclassified_Enterococcus	0.9994998954456078
ASV_27367	d__Bacteria;p__Firmicutes;c__Bacilli;o__Lactobacillales;f__Enterococcaceae;g__Enterococcus;s__unclassified_Enterococcus	0.9998929224681634
ASV_22354	d__Bacteria;p__Firmicutes;c__Bacilli;o__Lactobacillales;f__Lactobacillaceae;g__Lactobacillus;s__Lactobacillus_reuteri	0.7742549450549455
ASV_793	d__Bacteria;p__Actinobacteria;c__Actinobacteria;o__Micrococcales;f__Microbacteriaceae;g__Pseudoclavibacter;s__Pseudoclavibacter_helvolus	0.8549790793451161
ASV_20311	d__Bacteria;p__Bacteroidetes;c__Bacteroidia;o__Bacteroidales;f__Bacteroidaceae;g__Bacteroides;s__Bacteroides_thetaiotaomicron	0.9742490308208704
ASV_18355	d__Bacteria;p__Proteobacteria;c__Alphaproteobacteria;o__Rhizobiales;f__Rhizobiaceae;g__Shinella;s__unclassified_Shinella	0.8454128298732781
ASV_12268	d__Bacteria;p__Firmicutes;c__Bacilli;o__Lactobacillales;f__unclassified_Lactobacillales;g__unclassified_Lactobacillales;s__unclassified_Lactobacillales	0.9999999483098486
ASV_7503	d__Bacteria;p__Cyanobacteria;c__Oxyphotobacteria;o__Chloroplast;f__Chloroplast;g__Chloroplast;s__Hordeum_vulgare	0.9997473550887362
ASV_16525	d__Bacteria;p__Bacteroidetes;c__Bacteroidia;o__Sphingobacteriales;f__Sphingobacteriaceae;g__Sphingobacterium;s__Sphingobacterium_lactis	0.9546083895405665
ASV_17592	d__Bacteria;p__Proteobacteria;c__Gammaproteobacteria;o__Enterobacteriales;f__Enterobacteriaceae;g__unclassified_Enterobacteriaceae;s__unclassified_Enterobacteriaceae	0.9999971220428988
ASV_8035	d__Bacteria;p__Proteobacteria;c__Gammaproteobacteria;o__Enterobacteriales;f__Enterobacteriaceae;g__Pantoea;s__unclassified_Pantoea	0.8229177692033083
ASV_2049	d__Bacteria;p__Bacteroidetes;c__Bacteroidia;o__Bacteroidales;f__Bacteroidaceae;g__Bacteroides;s__Bacteroides_coprocola	0.9999980961347537
ASV_21179	d__Bacteria;p__Proteobacteria;c__Gammaproteobacteria;o__Pseudomonadales;f__Moraxellaceae;g__Acinetobacter;s__Acinetobacter_guillouiae	0.7135704698950842
ASV_1593	d__Bacteria;p__Bacteroidetes;c__Bacteroidia;o__Sphingobacteriales;f__Sphingobacteriaceae;g__Sphingobacterium;s__uncultured_bacterium	0.9377020663724196
ASV_11570	d__Bacteria;p__Proteobacteria;c__Gammaproteobacteria;o__Enterobacteriales;f__Enterobacteriaceae;g__unclassified_Enterobacteriaceae;s__unclassified_Enterobacteriaceae	0.9999992609618908
ASV_16086	d__Bacteria;p__Proteobacteria;c__Gammaproteobacteria;o__Enterobacteriales;f__Enterobacteriaceae;g__Pantoea;s__unclassified_Pantoea	0.8467241272763902
ASV_17341	d__Bacteria;p__Proteobacteria;c__Gammaproteobacteria;o__Enterobacteriales;f__Enterobacteriaceae;g__Enterobacter;s__unclassified_Enterobacter	0.8237158794910209
ASV_10266	d__Bacteria;p__Firmicutes;c__Bacilli;o__Bacillales;f__Staphylococcaceae;g__Staphylococcus;s__unclassified_Staphylococcus	0.8566685291743191
ASV_5503	d__Bacteria;p__Firmicutes;c__Bacilli;o__Lactobacillales;f__Lactobacillaceae;g__Lactobacillus;s__unclassified_Lactobacillus	0.9999956490657684
ASV_15742	d__Bacteria;p__Proteobacteria;c__Alphaproteobacteria;o__Rhizobiales;f__Rhizobiaceae;g__Ochrobactrum;s__unclassified_Ochrobactrum	0.8467014413100915
ASV_3100	d__Bacteria;p__Bacteroidetes;c__Bacteroidia;o__Flavobacteriales;f__Weeksellaceae;g__Chryseobacterium;s__Chryseobacterium_haifense	0.7326152188125864
ASV_18250	d__Bacteria;p__Proteobacteria;c__Gammaproteobacteria;o__Enterobacteriales;f__Enterobacteriaceae;g__Pantoea;s__unclassified_Pantoea	0.9449638578002858
ASV_7643	d__Bacteria;p__Actinobacteria;c__Actinobacteria;o__Micrococcales;f__Intrasporangiaceae;g__Ornithinimicrobium;s__unclassified_Ornithinimicrobium	0.9997091183824093
ASV_3194	d__Bacteria;p__Proteobacteria;c__Gammaproteobacteria;o__Pseudomonadales;f__Moraxellaceae;g__Acinetobacter;s__unclassified_Acinetobacter	0.9999999903518153
ASV_2429	d__Bacteria;p__Verrucomicrobia;c__Verrucomicrobiae;o__Verrucomicrobiales;f__Akkermansiaceae;g__Akkermansia;s__Akkermansia_muciniphila	0.7867358872409618
ASV_9081	d__Bacteria;p__Proteobacteria;c__Gammaproteobacteria;o__Pseudomonadales;f__Pseudomonadaceae;g__Pseudomonas;s__Pseudomonas_xanthomarina	0.9461401947668904
ASV_13896	d__Bacteria;p__Bacteroidetes;c__Bacteroidia;o__Flavobacteriales;f__Weeksellaceae;g__Chryseobacterium;s__unclassified_Chryseobacterium	0.9999962918264895
ASV_2928	d__Bacteria;p__Proteobacteria;c__Gammaproteobacteria;o__Betaproteobacteriales;f__Burkholderiaceae;g__Comamonas;s__Comamonas_testosteroni	0.8386046919996116
ASV_22361	d__Bacteria;p__Proteobacteria;c__Gammaproteobacteria;o__Enterobacteriales;f__Enterobacteriaceae;g__Pantoea;s__unclassified_Pantoea	0.8713356412246359
ASV_18443	d__Bacteria;p__Proteobacteria;c__Gammaproteobacteria;o__Enterobacteriales;f__Enterobacteriaceae;g__Arsenophonus;s__unclassified_Arsenophonus	0.999645093493223
ASV_6857	d__Bacteria;p__Firmicutes;c__Bacilli;o__Lactobacillales;f__Lactobacillaceae;g__Lactobacillus;s__unclassified_Lactobacillus	0.9999999999995061
ASV_15954	d__Bacteria;p__Firmicutes;c__Bacilli;o__Lactobacillales;f__Enterococcaceae;g__Enterococcus;s__unclassified_Enterococcus	0.9541284958363142
ASV_21108	d__Bacteria;p__Proteobacteria;c__Gammaproteobacteria;o__Enterobacteriales;f__Enterobacteriaceae;g__Pantoea;s__unclassified_Pantoea	0.9306956703213838
ASV_98	d__Bacteria;p__Bacteroidetes;c__Bacteroidia;o__Sphingobacteriales;f__Sphingobacteriaceae;g__Sphingobacterium;s__Sphingobacterium_thalpophilum	0.9978997323407679
ASV_23607	d__Bacteria;p__Proteobacteria;c__Gammaproteobacteria;o__Enterobacteriales;f__Enterobacteriaceae;g__unclassified_Enterobacteriaceae;s__unclassified_Enterobacteriaceae	0.9999995566467745
ASV_1585	d__Bacteria;p__Bacteroidetes;c__Bacteroidia;o__Bacteroidales;f__Rikenellaceae;g__Alistipes;s__unclassified_Alistipes	0.9999999999999097
ASV_18686	d__Bacteria;p__Bacteroidetes;c__Bacteroidia;o__Bacteroidales;f__Muribaculaceae;g__Muribaculaceae;s__unclassified_Muribaculaceae	0.9999986172691151
ASV_2471	d__Bacteria;p__Bacteroidetes;c__Bacteroidia;o__Bacteroidales;f__Muribaculaceae;g__Muribaculaceae;s__uncultured_bacterium	0.9768594980807211
ASV_24932	d__Bacteria;p__Firmicutes;c__Bacilli;o__Bacillales;f__Paenibacillaceae;g__Paenibacillus;s__Paenibacillus_chinensis	0.9599998777197162
ASV_15257	d__Bacteria;p__Actinobacteria;c__Actinobacteria;o__Micrococcales;f__Micrococcaceae;g__Micrococcus;s__unclassified_Micrococcus	0.9997703308862581
ASV_5112	d__Bacteria;p__Proteobacteria;c__Gammaproteobacteria;o__Pseudomonadales;f__Pseudomonadaceae;g__Pseudomonas;s__unclassified_Pseudomonas	0.9999985702323116
ASV_12148	d__Bacteria;p__Proteobacteria;c__Gammaproteobacteria;o__Enterobacteriales;f__Enterobacteriaceae;g__unclassified_Enterobacteriaceae;s__unclassified_Enterobacteriaceae	0.9999999825918947
ASV_5233	d__Bacteria;p__Proteobacteria;c__Gammaproteobacteria;o__Enterobacteriales;f__Enterobacteriaceae;g__unclassified_Enterobacteriaceae;s__unclassified_Enterobacteriaceae	0.9999950656236934
ASV_27557	d__Bacteria;p__Proteobacteria;c__Alphaproteobacteria;o__Micavibrionales;f__uncultured;g__uncultured;s__uncultured_bacterium	0.9983142549781218
ASV_22518	d__Bacteria;p__Actinobacteria;c__Actinobacteria;o__Corynebacteriales;f__Corynebacteriaceae;g__Corynebacterium_1;s__Corynebacterium_casei	0.8802373424674472
ASV_5265	d__Bacteria;p__Proteobacteria;c__Gammaproteobacteria;o__Enterobacteriales;f__Enterobacteriaceae;g__Pantoea;s__unclassified_Pantoea	0.9419703476823779
ASV_3739	d__Bacteria;p__Proteobacteria;c__Gammaproteobacteria;o__Enterobacteriales;f__Enterobacteriaceae;g__Pantoea;s__unclassified_Pantoea	0.913376576561661
ASV_10267	d__Bacteria;p__Proteobacteria;c__Gammaproteobacteria;o__Enterobacteriales;f__Enterobacteriaceae;g__Enterobacter;s__unclassified_Enterobacter	0.7147660073796415
ASV_23368	d__Bacteria;p__Bacteroidetes;c__Bacteroidia;o__Bacteroidales;f__Bacteroidaceae;g__Bacteroides;s__unclassified_Bacteroides	0.9999994763948282
ASV_1113	d__Bacteria;p__Proteobacteria;c__Gammaproteobacteria;o__Enterobacteriales;f__Enterobacteriaceae;g__unclassified_Enterobacteriaceae;s__unclassified_Enterobacteriaceae	0.9999998907016519
ASV_4714	d__Bacteria;p__Firmicutes;c__Bacilli;o__Bacillales;f__Planococcaceae;g__unclassified_Planococcaceae;s__unclassified_Planococcaceae	0.9999957142104856
ASV_18689	d__Bacteria;p__Proteobacteria;c__Gammaproteobacteria;o__Enterobacteriales;f__Enterobacteriaceae;g__Pantoea;s__unclassified_Pantoea	0.8938990643600876
ASV_25427	d__Bacteria;p__Proteobacteria;c__Gammaproteobacteria;o__Enterobacteriales;f__Enterobacteriaceae;g__unclassified_Enterobacteriaceae;s__unclassified_Enterobacteriaceae	0.9999930970894142
ASV_26422	d__Bacteria;p__Cyanobacteria;c__Oxyphotobacteria;o__Chloroplast;f__Chloroplast;g__Chloroplast;s__unclassified_Chloroplast	0.9999998903013221
ASV_10776	d__Bacteria;p__Cyanobacteria;c__Oxyphotobacteria;o__Chloroplast;f__Chloroplast;g__Chloroplast;s__unclassified_Chloroplast	1.0000000000000044
ASV_7245	d__Bacteria;p__Firmicutes;c__Bacilli;o__Lactobacillales;f__Aerococcaceae;g__Facklamia;s__unclassified_Facklamia	0.9999999635963164
ASV_24649	d__Bacteria;p__Firmicutes;c__Bacilli;o__Bacillales;f__Planococcaceae;g__unclassified_Planococcaceae;s__unclassified_Planococcaceae	0.999985877778281
ASV_4493	d__Bacteria;p__Proteobacteria;c__Gammaproteobacteria;o__Enterobacteriales;f__Enterobacteriaceae;g__unclassified_Enterobacteriaceae;s__unclassified_Enterobacteriaceae	0.9999975452438044
ASV_23269	d__Bacteria;p__Proteobacteria;c__Gammaproteobacteria;o__Pseudomonadales;f__Moraxellaceae;g__Acinetobacter;s__unclassified_Acinetobacter	0.9999999734130983
ASV_18567	d__Bacteria;p__Proteobacteria;c__Gammaproteobacteria;o__Pseudomonadales;f__Pseudomonadaceae;g__Pseudomonas;s__unclassified_Pseudomonas	0.9692090013102029
ASV_12670	d__Bacteria;p__Bacteroidetes;c__Bacteroidia;o__Bacteroidales;f__Prevotellaceae;g__Prevotella_2;s__uncultured_organism	0.923736318728485
ASV_6253	d__Bacteria;p__Proteobacteria;c__Gammaproteobacteria;o__Betaproteobacteriales;f__Burkholderiaceae;g__Sutterella;s__unclassified_Sutterella	0.9999931971755838
ASV_21366	d__Bacteria;p__Firmicutes;c__Bacilli;o__Bacillales;f__Staphylococcaceae;g__Staphylococcus;s__unclassified_Staphylococcus	0.9999992850650445
ASV_19162	d__Bacteria;p__Proteobacteria;c__Gammaproteobacteria;o__Pseudomonadales;f__Pseudomonadaceae;g__Pseudomonas;s__unclassified_Pseudomonas	0.9564856290150701
ASV_16656	d__Bacteria;p__Bacteroidetes;c__Bacteroidia;o__Bacteroidales;f__Bacteroidaceae;g__Bacteroides;s__Bacteroides_vulgatus	0.9853382014410371
ASV_20328	d__Bacteria;p__Bacteroidetes;c__Bacteroidia;o__Bacteroidales;f__Bacteroidaceae;g__Bacteroides;s__Bacteroides_stercoris	0.9320308752670458
ASV_4393	d__Bacteria;p__Firmicutes;c__Clostridia;o__Clostridiales;f__Lachnospiraceae;g__uncultured;s__uncultured_bacterium	0.7245950335197338
ASV_11448	d__Bacteria;p__Proteobacteria;c__Gammaproteobacteria;o__Enterobacteriales;f__Enterobacteriaceae;g__Pantoea;s__unclassified_Pantoea	0.7452684463651854
ASV_7879	d__Bacteria;p__Proteobacteria;c__Gammaproteobacteria;o__Enterobacteriales;f__Enterobacteriaceae;g__Pantoea;s__unclassified_Pantoea	0.8962651045821759
ASV_23072	d__Bacteria;p__Proteobacteria;c__Gammaproteobacteria;o__Pseudomonadales;f__Pseudomonadaceae;g__Pseudomonas;s__unclassified_Pseudomonas	0.999515131427035
ASV_16342	d__Bacteria;p__Proteobacteria;c__Gammaproteobacteria;o__Enterobacteriales;f__Enterobacteriaceae;g__Pantoea;s__unclassified_Pantoea	0.8087907775643405
ASV_20440	d__Bacteria;p__Proteobacteria;c__Gammaproteobacteria;o__Enterobacteriales;f__Enterobacteriaceae;g__unclassified_Enterobacteriaceae;s__unclassified_Enterobacteriaceae	0.9999995430075709
ASV_6050	d__Bacteria;p__Actinobacteria;c__Actinobacteria;o__Micrococcales;f__Microbacteriaceae;g__unclassified_Microbacteriaceae;s__unclassified_Microbacteriaceae	0.9999837823807557
ASV_26283	d__Bacteria;p__Bacteroidetes;c__Bacteroidia;o__Flavobacteriales;f__Weeksellaceae;g__Chryseobacterium;s__unclassified_Chryseobacterium	0.9999965463680408
ASV_1121	d__Bacteria;p__Proteobacteria;c__Gammaproteobacteria;o__Enterobacteriales;f__Enterobacteriaceae;g__Pantoea;s__unclassified_Pantoea	0.8387333515174961
ASV_20783	d__Bacteria;p__Firmicutes;c__Clostridia;o__Clostridiales;f__Lachnospiraceae;g__Roseburia;s__unclassified_Roseburia	0.9449771367259509
ASV_3265	d__Bacteria;p__Proteobacteria;c__Gammaproteobacteria;o__Enterobacteriales;f__Enterobacteriaceae;g__unclassified_Enterobacteriaceae;s__unclassified_Enterobacteriaceae	0.9999999612694895
ASV_3156	d__Bacteria;p__Actinobacteria;c__Actinobacteria;o__Pseudonocardiales;f__Pseudonocardiaceae;g__Saccharopolyspora;s__Saccharopolyspora_hirsuta	0.705930053006826
ASV_21864	d__Bacteria;p__Proteobacteria;c__Gammaproteobacteria;o__Enterobacteriales;f__Enterobacteriaceae;g__Pantoea;s__unclassified_Pantoea	0.8522327171957033
ASV_3281	d__Bacteria;p__Bacteroidetes;c__Bacteroidia;o__Sphingobacteriales;f__Sphingobacteriaceae;g__Sphingobacterium;s__Sphingobacterium_thalpophilum	0.9837327953357241
ASV_13492	d__Bacteria;p__Proteobacteria;c__Gammaproteobacteria;o__Enterobacteriales;f__Enterobacteriaceae;g__Pantoea;s__unclassified_Pantoea	0.8480148239195789
ASV_9856	d__Bacteria;p__Actinobacteria;c__Actinobacteria;o__Corynebacteriales;f__Corynebacteriaceae;g__Corynebacterium_1;s__Corynebacterium_glyciniphilum	0.9927551714732986
ASV_22526	d__Bacteria;p__Proteobacteria;c__Gammaproteobacteria;o__Pseudomonadales;f__Moraxellaceae;g__Acinetobacter;s__Acinetobacter_lwoffii	0.8386982905470419
ASV_18141	d__Bacteria;p__Actinobacteria;c__Actinobacteria;o__Corynebacteriales;f__Corynebacteriaceae;g__Corynebacterium_1;s__Corynebacterium_stationis	0.7226859132471904
ASV_26888	d__Bacteria;p__Firmicutes;c__Clostridia;o__Clostridiales;f__Ruminococcaceae;g__Ruminococcus_1;s__Ruminococcus_flavefaciens	0.7103337433391316
ASV_13041	d__Bacteria;p__Firmicutes;c__Bacilli;o__Lactobacillales;f__Leuconostocaceae;g__Leuconostoc;s__unclassified_Leuconostoc	0.9999999057928027
ASV_8188	d__Bacteria;p__Actinobacteria;c__Actinobacteria;o__Micrococcales;f__Micrococcaceae;g__Citricoccus;s__unclassified_Citricoccus	0.9682065254986385
ASV_26940	d__Bacteria;p__Firmicutes;c__Bacilli;o__Bacillales;f__Planococcaceae;g__Planomicrobium;s__unclassified_Planomicrobium	0.8416628676764984
ASV_2970	d__Bacteria;p__Firmicutes;c__Bacilli;o__Bacillales;f__Paenibacillaceae;g__Paenibacillus;s__Paenibacillus_chinensis	0.9891328874217424
ASV_25285	d__Bacteria;p__Proteobacteria;c__Gammaproteobacteria;o__Enterobacteriales;f__Enterobacteriaceae;g__unclassified_Enterobacteriaceae;s__unclassified_Enterobacteriaceae	0.9999974352460785
ASV_3508	d__Bacteria;p__Firmicutes;c__Bacilli;o__Lactobacillales;f__Lactobacillaceae;g__Lactobacillus;s__unclassified_Lactobacillus	0.999999932165856
ASV_13405	d__Bacteria;p__Firmicutes;c__Bacilli;o__Bacillales;f__Planococcaceae;g__Planococcus;s__unclassified_Planococcus	0.8993153470830269
ASV_18465	d__Bacteria;p__Firmicutes;c__Bacilli;o__Bacillales;f__Staphylococcaceae;g__Staphylococcus;s__Staphylococcus_kloosii	0.8259097443554357
ASV_15939	d__Bacteria;p__Proteobacteria;c__Gammaproteobacteria;o__Enterobacteriales;f__Enterobacteriaceae;g__Cronobacter;s__unclassified_Cronobacter	0.9983043823672907
ASV_17641	d__Bacteria;p__Proteobacteria;c__Gammaproteobacteria;o__Enterobacteriales;f__Enterobacteriaceae;g__unclassified_Enterobacteriaceae;s__unclassified_Enterobacteriaceae	0.9999836758309398
ASV_13849	d__Bacteria;p__Firmicutes;c__Bacilli;o__Lactobacillales;f__Enterococcaceae;g__Enterococcus;s__unclassified_Enterococcus	0.9999654341913061
ASV_13058	d__Bacteria;p__Bacteroidetes;c__Bacteroidia;o__Bacteroidales;f__Tannerellaceae;g__Parabacteroides;s__Parabacteroides_merdae	0.9956848844450255
ASV_1513	d__Bacteria;p__Proteobacteria;c__Gammaproteobacteria;o__Enterobacteriales;f__Enterobacteriaceae;g__Kosakonia;s__unclassified_Kosakonia	0.93937911521819
ASV_2750	d__Bacteria;p__Firmicutes;c__Bacilli;o__Lactobacillales;f__Leuconostocaceae;g__Leuconostoc;s__Leuconostoc_mesenteroides	0.9159055008063077
ASV_13386	d__Bacteria;p__Firmicutes;c__Bacilli;o__Lactobacillales;f__Leuconostocaceae;g__Weissella;s__unclassified_Weissella	0.9999999999988437
ASV_19586	d__Bacteria;p__Actinobacteria;c__Actinobacteria;o__Corynebacteriales;f__Nocardiaceae;g__Rhodococcus;s__unclassified_Rhodococcus	0.9999998189560897
ASV_17191	d__Bacteria;p__Proteobacteria;c__Alphaproteobacteria;o__Rhizobiales;f__Beijerinckiaceae;g__Methylobacterium;s__unclassified_Methylobacterium	0.9999999997898642
ASV_7543	d__Bacteria;p__Actinobacteria;c__Actinobacteria;o__Bifidobacteriales;f__Bifidobacteriaceae;g__Bifidobacterium;s__Bifidobacterium_pseudolongum	0.9433082300697395
ASV_22356	d__Bacteria;p__Bacteroidetes;c__Bacteroidia;o__Flavobacteriales;f__Weeksellaceae;g__Chryseobacterium;s__unclassified_Chryseobacterium	0.9999999983236837
ASV_3759	d__Bacteria;p__Firmicutes;c__Bacilli;o__Lactobacillales;f__Lactobacillaceae;g__Lactobacillus;s__unclassified_Lactobacillus	0.9616522121184661
ASV_13430	d__Bacteria;p__Proteobacteria;c__Gammaproteobacteria;o__Enterobacteriales;f__Enterobacteriaceae;g__unclassified_Enterobacteriaceae;s__unclassified_Enterobacteriaceae	0.999999493401574
ASV_2197	d__Bacteria;p__Firmicutes;c__Bacilli;o__Lactobacillales;f__Lactobacillaceae;g__Lactobacillus;s__Lactobacillus_sanfranciscensis	0.99999595127424
ASV_903	d__Bacteria;p__Firmicutes;c__Bacilli;o__Lactobacillales;f__Lactobacillaceae;g__Lactobacillus;s__unclassified_Lactobacillus	0.9999999999011449
ASV_18428	d__Bacteria;p__Proteobacteria;c__Gammaproteobacteria;o__Enterobacteriales;f__Enterobacteriaceae;g__unclassified_Enterobacteriaceae;s__unclassified_Enterobacteriaceae	0.9999911763655235
ASV_27171	d__Bacteria;p__Firmicutes;c__Bacilli;o__Bacillales;f__Staphylococcaceae;g__Staphylococcus;s__unclassified_Staphylococcus	0.9755239782672537
ASV_7724	d__Bacteria;p__Proteobacteria;c__Gammaproteobacteria;o__Enterobacteriales;f__Enterobacteriaceae;g__Pantoea;s__unclassified_Pantoea	0.9701195552390964
ASV_9246	d__Bacteria;p__Firmicutes;c__Bacilli;o__Lactobacillales;f__Streptococcaceae;g__Lactococcus;s__Lactococcus_garvieae	0.8804265170265492
ASV_15242	d__Bacteria;p__Proteobacteria;c__Gammaproteobacteria;o__Enterobacteriales;f__Enterobacteriaceae;g__Raoultella;s__unclassified_Raoultella	0.7784656034338424
ASV_11493	d__Bacteria;p__Firmicutes;c__Erysipelotrichia;o__Erysipelotrichales;f__Erysipelotrichaceae;g__Ileibacterium;s__Ileibacterium_valens	0.9999997175564886
ASV_16109	d__Bacteria;p__Proteobacteria;c__Gammaproteobacteria;o__Pseudomonadales;f__Pseudomonadaceae;g__Pseudomonas;s__unclassified_Pseudomonas	0.9999174471984812
ASV_23781	d__Bacteria;p__Proteobacteria;c__Gammaproteobacteria;o__Xanthomonadales;f__Xanthomonadaceae;g__Luteimonas;s__unclassified_Luteimonas	0.9965661041198686
ASV_9843	d__Bacteria;p__Proteobacteria;c__Gammaproteobacteria;o__Betaproteobacteriales;f__Burkholderiaceae;g__Pelomonas;s__unclassified_Pelomonas	0.9187099552423317
ASV_10108	d__Bacteria;p__Proteobacteria;c__Gammaproteobacteria;o__Enterobacteriales;f__Enterobacteriaceae;g__unclassified_Enterobacteriaceae;s__unclassified_Enterobacteriaceae	0.9999984955845059
ASV_21248	d__Bacteria;p__Proteobacteria;c__Gammaproteobacteria;o__Pseudomonadales;f__Pseudomonadaceae;g__Pseudomonas;s__unclassified_Pseudomonas	0.9995634083354848
ASV_12453	d__Bacteria;p__Actinobacteria;c__Actinobacteria;o__Micrococcales;f__Micrococcaceae;g__Glutamicibacter;s__Glutamicibacter_creatinolyticus	0.7286718105931118
ASV_6486	d__Bacteria;p__Bacteroidetes;c__Bacteroidia;o__Sphingobacteriales;f__Sphingobacteriaceae;g__Sphingobacterium;s__unclassified_Sphingobacterium	0.9999998089023833
ASV_27245	d__Bacteria;p__Actinobacteria;c__Actinobacteria;o__Corynebacteriales;f__Corynebacteriaceae;g__Corynebacterium_1;s__Corynebacterium_stationis	0.870578119104462
ASV_9567	d__Bacteria;p__Firmicutes;c__Bacilli;o__Bacillales;f__Planococcaceae;g__unclassified_Planococcaceae;s__unclassified_Planococcaceae	0.9999963705642646
ASV_26824	d__Bacteria;p__Proteobacteria;c__Gammaproteobacteria;o__Pseudomonadales;f__Moraxellaceae;g__uncultured;s__Elaeis_guineensis	0.8560014977162522
ASV_25052	d__Bacteria;p__Proteobacteria;c__Gammaproteobacteria;o__Enterobacteriales;f__Enterobacteriaceae;g__unclassified_Enterobacteriaceae;s__unclassified_Enterobacteriaceae	0.9999875597859533
ASV_4502	d__Bacteria;p__Proteobacteria;c__Gammaproteobacteria;o__Pseudomonadales;f__Pseudomonadaceae;g__Pseudomonas;s__unclassified_Pseudomonas	0.9995167674751487
ASV_11262	d__Bacteria;p__Actinobacteria;c__Actinobacteria;o__Micrococcales;f__Micrococcaceae;g__Micrococcus;s__unclassified_Micrococcus	0.9998465314990566
ASV_20194	d__Bacteria;p__Proteobacteria;c__Gammaproteobacteria;o__Pseudomonadales;f__Pseudomonadaceae;g__Pseudomonas;s__unclassified_Pseudomonas	0.9999969068258557
ASV_8841	d__Bacteria;p__Firmicutes;c__Bacilli;o__Lactobacillales;f__Lactobacillaceae;g__Lactobacillus;s__unclassified_Lactobacillus	0.9999935414523087
ASV_5199	d__Bacteria;p__Firmicutes;c__Bacilli;o__Bacillales;f__Planococcaceae;g__Planococcus;s__unclassified_Planococcus	0.9071403147013108
ASV_23867	d__Bacteria;p__Proteobacteria;c__Gammaproteobacteria;o__Enterobacteriales;f__Enterobacteriaceae;g__Pantoea;s__unclassified_Pantoea	0.736872544326041
ASV_12423	d__Bacteria;p__Firmicutes;c__Bacilli;o__Bacillales;f__Planococcaceae;g__Planomicrobium;s__unclassified_Planomicrobium	0.8035958900557849
ASV_12855	d__Bacteria;p__Proteobacteria;c__Gammaproteobacteria;o__Enterobacteriales;f__Enterobacteriaceae;g__unclassified_Enterobacteriaceae;s__unclassified_Enterobacteriaceae	0.9999899122067267
ASV_25273	d__Bacteria;p__Cyanobacteria;c__Oxyphotobacteria;o__Chloroplast;f__Chloroplast;g__Chloroplast;s__Pisum_sativum	0.8475201959630255
ASV_428	d__Bacteria;p__Firmicutes;c__Bacilli;o__Bacillales;f__Planococcaceae;g__Planomicrobium;s__unclassified_Planomicrobium	0.8706350769320991
ASV_5302	d__Bacteria;p__Proteobacteria;c__Gammaproteobacteria;o__Enterobacteriales;f__Enterobacteriaceae;g__Erwinia;s__unclassified_Erwinia	0.8914156615014465
ASV_7765	d__Bacteria;p__Cyanobacteria;c__Oxyphotobacteria;o__Chloroplast;f__Chloroplast;g__Chloroplast;s__unclassified_Chloroplast	0.9999999999167082
ASV_9401	d__Bacteria;p__Firmicutes;c__Bacilli;o__Bacillales;f__Planococcaceae;g__Planococcus;s__unclassified_Planococcus	0.876775324103074
ASV_17070	d__Bacteria;p__Bacteroidetes;c__Bacteroidia;o__Flavobacteriales;f__Weeksellaceae;g__Chryseobacterium;s__Chryseobacterium_chaponense	0.8458294975184308
ASV_13837	d__Bacteria;p__Proteobacteria;c__Gammaproteobacteria;o__Xanthomonadales;f__Xanthomonadaceae;g__Luteimonas;s__Luteimonas_marina	0.93904863287395
ASV_7145	d__Bacteria;p__Proteobacteria;c__Gammaproteobacteria;o__Pseudomonadales;f__Moraxellaceae;g__Psychrobacter;s__unclassified_Psychrobacter	0.999999573495908
ASV_16741	d__Bacteria;p__Firmicutes;c__Bacilli;o__Lactobacillales;f__Streptococcaceae;g__Lactococcus;s__Lactococcus_plantarum	0.9420347971582596
ASV_12918	d__Bacteria;p__Bacteroidetes;c__Bacteroidia;o__Flavobacteriales;f__Weeksellaceae;g__uncultured;s__Flavobacteriaceae_bacterium	0.9947208631343549
ASV_19507	d__Bacteria;p__Proteobacteria;c__Gammaproteobacteria;o__Enterobacteriales;f__Enterobacteriaceae;g__Cronobacter;s__unclassified_Cronobacter	0.840258766486751
ASV_1089	d__Bacteria;p__Proteobacteria;c__Gammaproteobacteria;o__Enterobacteriales;f__Enterobacteriaceae;g__unclassified_Enterobacteriaceae;s__unclassified_Enterobacteriaceae	0.9947448184466928
ASV_7639	d__Bacteria;p__Firmicutes;c__Clostridia;o__Clostridiales;f__Lachnospiraceae;g__Agathobacter;s__unclassified_Agathobacter	0.9882769067023597
ASV_25429	d__Bacteria;p__Proteobacteria;c__Gammaproteobacteria;o__Enterobacteriales;f__Enterobacteriaceae;g__Enterobacter;s__unclassified_Enterobacter	0.8302107371282965
ASV_6929	d__Bacteria;p__Proteobacteria;c__Gammaproteobacteria;o__Pseudomonadales;f__Moraxellaceae;g__Acinetobacter;s__Acinetobacter_lwoffii	0.8170007068133553
ASV_3237	d__Bacteria;p__Bacteroidetes;c__Bacteroidia;o__Flavobacteriales;f__Weeksellaceae;g__Chryseobacterium;s__unclassified_Chryseobacterium	0.9999999640518312
ASV_8089	d__Bacteria;p__Proteobacteria;c__Gammaproteobacteria;o__Pseudomonadales;f__Moraxellaceae;g__Psychrobacter;s__unclassified_Psychrobacter	0.9999999825737309
ASV_6909	d__Bacteria;p__Firmicutes;c__Bacilli;o__Lactobacillales;f__Streptococcaceae;g__Lactococcus;s__unclassified_Lactococcus	0.9999707294222767
ASV_6458	d__Bacteria;p__Bacteroidetes;c__Bacteroidia;o__Flavobacteriales;f__Weeksellaceae;g__Chryseobacterium;s__Chryseobacterium_anthropi	0.7619226256959586
ASV_17384	d__Bacteria;p__Proteobacteria;c__Gammaproteobacteria;o__Enterobacteriales;f__Enterobacteriaceae;g__unclassified_Enterobacteriaceae;s__unclassified_Enterobacteriaceae	0.9999990870063681
ASV_11130	d__Bacteria;p__Proteobacteria;c__Alphaproteobacteria;o__Caulobacterales;f__Caulobacteraceae;g__Brevundimonas;s__unclassified_Brevundimonas	0.8148214984157672
ASV_5959	d__Bacteria;p__Cyanobacteria;c__Oxyphotobacteria;o__Chloroplast;f__Chloroplast;g__Chloroplast;s__Athetis_lepigone	0.978880849429804
ASV_5244	d__Bacteria;p__Firmicutes;c__Clostridia;o__Clostridiales;f__Lachnospiraceae;g__Lachnoclostridium;s__unclassified_Lachnoclostridium	0.930439101850603
ASV_17460	d__Bacteria;p__Proteobacteria;c__Alphaproteobacteria;o__Rhizobiales;f__Beijerinckiaceae;g__Methylobacterium;s__unclassified_Methylobacterium	0.9999973367559577
ASV_18002	d__Bacteria;p__Proteobacteria;c__Gammaproteobacteria;o__Enterobacteriales;f__Enterobacteriaceae;g__unclassified_Enterobacteriaceae;s__unclassified_Enterobacteriaceae	0.999985833531479
ASV_13892	d__Bacteria;p__Proteobacteria;c__Gammaproteobacteria;o__Betaproteobacteriales;f__Burkholderiaceae;g__Aquabacterium;s__unclassified_Aquabacterium	0.965038498085451
ASV_18734	d__Bacteria;p__Firmicutes;c__Clostridia;o__Clostridiales;f__Ruminococcaceae;g__Ruminococcaceae_UCG-002;s__unclassified_Ruminococcaceae_UCG-002	0.9999978354877161
ASV_16037	d__Bacteria;p__Proteobacteria;c__Gammaproteobacteria;o__Enterobacteriales;f__Enterobacteriaceae;g__unclassified_Enterobacteriaceae;s__unclassified_Enterobacteriaceae	0.9000735826470359
ASV_19180	d__Bacteria;p__Firmicutes;c__Bacilli;o__Bacillales;f__Planococcaceae;g__unclassified_Planococcaceae;s__unclassified_Planococcaceae	0.9999628688266214
ASV_24032	d__Bacteria;p__Firmicutes;c__Bacilli;o__Bacillales;f__Planococcaceae;g__unclassified_Planococcaceae;s__unclassified_Planococcaceae	0.9070051117829073
ASV_14350	d__Bacteria;p__Proteobacteria;c__Gammaproteobacteria;o__Enterobacteriales;f__Enterobacteriaceae;g__Pantoea;s__unclassified_Pantoea	0.8659809066625523
ASV_14378	d__Bacteria;p__Firmicutes;c__Bacilli;o__Lactobacillales;f__Leuconostocaceae;g__Weissella;s__unclassified_Weissella	0.9999999999680743
ASV_21103	d__Bacteria;p__Proteobacteria;c__Gammaproteobacteria;o__Pseudomonadales;f__Pseudomonadaceae;g__Pseudomonas;s__unclassified_Pseudomonas	0.999450119797062
ASV_26093	d__Bacteria;p__Proteobacteria;c__Alphaproteobacteria;o__Sphingomonadales;f__Sphingomonadaceae;g__Sphingomonas;s__unclassified_Sphingomonas	0.9775474811738534
ASV_12141	d__Bacteria;p__Bacteroidetes;c__Bacteroidia;o__Bacteroidales;f__Bacteroidaceae;g__Bacteroides;s__Bacteroides_plebeius	0.999997620598566
ASV_27335	d__Bacteria;p__Proteobacteria;c__Alphaproteobacteria;o__Rhizobiales;f__D05-2;g__D05-2;s__uncultured_bacterium	0.9577405395772346
ASV_22215	d__Bacteria;p__Proteobacteria;c__Gammaproteobacteria;o__Pseudomonadales;f__Pseudomonadaceae;g__Pseudomonas;s__unclassified_Pseudomonas	0.9999884009837365
ASV_3121	d__Bacteria;p__Proteobacteria;c__Gammaproteobacteria;o__Enterobacteriales;f__Enterobacteriaceae;g__Klebsiella;s__unclassified_Klebsiella	0.8849493748962785
ASV_18320	d__Bacteria;p__Proteobacteria;c__Gammaproteobacteria;o__Enterobacteriales;f__Enterobacteriaceae;g__Pantoea;s__unclassified_Pantoea	0.9304275243661276
ASV_10085	d__Bacteria;p__Cyanobacteria;c__Oxyphotobacteria;o__Chloroplast;f__Chloroplast;g__Chloroplast;s__unclassified_Chloroplast	0.9999999999999988
ASV_12226	d__Bacteria;p__Cyanobacteria;c__Oxyphotobacteria;o__Chloroplast;f__Chloroplast;g__Chloroplast;s__Hordeum_vulgare	0.9348101401783386
ASV_21126	d__Bacteria;p__Proteobacteria;c__Gammaproteobacteria;o__Enterobacteriales;f__Enterobacteriaceae;g__Pantoea;s__unclassified_Pantoea	0.8255588734729445
ASV_27143	d__Bacteria;p__Firmicutes;c__Bacilli;o__Lactobacillales;f__Lactobacillaceae;g__Lactobacillus;s__unclassified_Lactobacillus	0.9470093196680857
ASV_5682	d__Bacteria;p__Firmicutes;c__Bacilli;o__Lactobacillales;f__Enterococcaceae;g__Enterococcus;s__Enterococcus_saccharolyticus	0.7066729037556447
ASV_10063	d__Bacteria;p__Proteobacteria;c__Gammaproteobacteria;o__Pseudomonadales;f__Moraxellaceae;g__Acinetobacter;s__Acinetobacter_lwoffii	0.849259009983708
ASV_16821	d__Bacteria;p__Firmicutes;c__Bacilli;o__Lactobacillales;f__Lactobacillaceae;g__Lactobacillus;s__unclassified_Lactobacillus	0.9999940541745713
ASV_22116	d__Bacteria;p__Proteobacteria;c__Gammaproteobacteria;o__Enterobacteriales;f__Enterobacteriaceae;g__unclassified_Enterobacteriaceae;s__unclassified_Enterobacteriaceae	0.979712043850125
ASV_8512	d__Bacteria;p__Firmicutes;c__Bacilli;o__Lactobacillales;f__Lactobacillaceae;g__Lactobacillus;s__Lactobacillus_concavus	0.9995881628879817
ASV_11428	d__Bacteria;p__Bacteroidetes;c__Bacteroidia;o__Bacteroidales;f__Prevotellaceae;g__Prevotellaceae_Ga6A1_group;s__uncultured_bacterium	0.999616539614958
ASV_19340	d__Bacteria;p__Firmicutes;c__Clostridia;o__Clostridiales;f__Lachnospiraceae;g__[Eubacterium]_hallii_group;s__unclassified_[Eubacterium]_hallii_group	0.9999999199108749
ASV_8086	d__Bacteria;p__Firmicutes;c__Bacilli;o__Lactobacillales;f__Lactobacillaceae;g__Lactobacillus;s__unclassified_Lactobacillus	0.9987329289979365
ASV_16345	d__Bacteria;p__Proteobacteria;c__Gammaproteobacteria;o__Betaproteobacteriales;f__Burkholderiaceae;g__Aquabacterium;s__unclassified_Aquabacterium	0.9977752539248015
ASV_2234	d__Bacteria;p__Firmicutes;c__Bacilli;o__Bacillales;f__Planococcaceae;g__Planococcus;s__unclassified_Planococcus	0.9161760326485902
ASV_20514	d__Bacteria;p__Proteobacteria;c__Gammaproteobacteria;o__Enterobacteriales;f__Enterobacteriaceae;g__unclassified_Enterobacteriaceae;s__unclassified_Enterobacteriaceae	0.9999975765622101
ASV_3467	d__Bacteria;p__Proteobacteria;c__Gammaproteobacteria;o__Xanthomonadales;f__Xanthomonadaceae;g__Stenotrophomonas;s__Stenotrophomonas_rhizophila	0.8686267199740395
ASV_6810	d__Bacteria;p__Firmicutes;c__Bacilli;o__Lactobacillales;f__Enterococcaceae;g__Enterococcus;s__unclassified_Enterococcus	0.9998974329537967
ASV_26257	d__Bacteria;p__Proteobacteria;c__Gammaproteobacteria;o__Pseudomonadales;f__Pseudomonadaceae;g__Pseudomonas;s__unclassified_Pseudomonas	0.9999999924484179
ASV_11916	d__Bacteria;p__Proteobacteria;c__Gammaproteobacteria;o__Enterobacteriales;f__Enterobacteriaceae;g__unclassified_Enterobacteriaceae;s__unclassified_Enterobacteriaceae	0.9999934618055906
ASV_17054	d__Bacteria;p__Proteobacteria;c__Gammaproteobacteria;o__Enterobacteriales;f__Enterobacteriaceae;g__unclassified_Enterobacteriaceae;s__unclassified_Enterobacteriaceae	0.9574941141797227
ASV_27362	d__Bacteria;p__Actinobacteria;c__Actinobacteria;o__Streptomycetales;f__Streptomycetaceae;g__Streptomyces;s__unclassified_Streptomyces	0.9999982398437237
ASV_16080	d__Bacteria;p__Firmicutes;c__Bacilli;o__Lactobacillales;f__Enterococcaceae;g__Enterococcus;s__unclassified_Enterococcus	0.9995575544680118
ASV_20198	d__Bacteria;p__Firmicutes;c__Bacilli;o__Bacillales;f__Planococcaceae;g__unclassified_Planococcaceae;s__unclassified_Planococcaceae	0.9999951927388178
ASV_11781	d__Bacteria;p__Proteobacteria;c__Gammaproteobacteria;o__Enterobacteriales;f__Enterobacteriaceae;g__Enterobacter;s__unclassified_Enterobacter	0.718533189839118
ASV_7932	d__Bacteria;p__Actinobacteria;c__Actinobacteria;o__Corynebacteriales;f__Corynebacteriaceae;g__Corynebacterium_1;s__Corynebacterium_variabile	0.8268569313227495
ASV_23639	d__Bacteria;p__Proteobacteria;c__Gammaproteobacteria;o__Pseudomonadales;f__Moraxellaceae;g__Acinetobacter;s__Acinetobacter_schindleri	0.9275214905470721
ASV_19278	d__Bacteria;p__Firmicutes;c__Bacilli;o__Bacillales;f__Planococcaceae;g__Planococcus;s__unclassified_Planococcus	0.7839131868317133
ASV_295	d__Bacteria;p__Proteobacteria;c__Gammaproteobacteria;o__Pseudomonadales;f__Pseudomonadaceae;g__Pseudomonas;s__unclassified_Pseudomonas	0.9999945292344667
ASV_20813	d__Bacteria;p__Proteobacteria;c__Gammaproteobacteria;o__Enterobacteriales;f__Enterobacteriaceae;g__unclassified_Enterobacteriaceae;s__unclassified_Enterobacteriaceae	0.9999998979441742
ASV_20693	d__Bacteria;p__Proteobacteria;c__Gammaproteobacteria;o__Enterobacteriales;f__Enterobacteriaceae;g__unclassified_Enterobacteriaceae;s__unclassified_Enterobacteriaceae	0.9999948326000233
ASV_8979	d__Bacteria;p__Actinobacteria;c__Actinobacteria;o__Streptosporangiales;f__Nocardiopsaceae;g__Nocardiopsis;s__unclassified_Nocardiopsis	0.9999907104094553
ASV_26781	d__Bacteria;p__Proteobacteria;c__Alphaproteobacteria;o__Rhodobacterales;f__Rhodobacteraceae;g__Paracoccus;s__unclassified_Paracoccus	0.9675667906753288
ASV_26164	d__Bacteria;p__Firmicutes;c__Bacilli;o__Lactobacillales;f__Lactobacillaceae;g__Lactobacillus;s__Lactobacillus_graminis	0.7410795399603516
ASV_24051	d__Bacteria;p__Proteobacteria;c__Gammaproteobacteria;o__Pseudomonadales;f__Moraxellaceae;g__Psychrobacter;s__unclassified_Psychrobacter	0.9999999999841694
ASV_15127	d__Bacteria;p__Proteobacteria;c__Alphaproteobacteria;o__Caulobacterales;f__Caulobacteraceae;g__Brevundimonas;s__unclassified_Brevundimonas	0.9999475665423289
ASV_5530	d__Bacteria;p__Proteobacteria;c__Gammaproteobacteria;o__Enterobacteriales;f__Enterobacteriaceae;g__Pantoea;s__unclassified_Pantoea	0.7076717917140635
ASV_7959	d__Bacteria;p__Proteobacteria;c__Gammaproteobacteria;o__Enterobacteriales;f__Enterobacteriaceae;g__Serratia;s__unclassified_Serratia	0.8137279197405335
ASV_27521	d__Bacteria;p__Cyanobacteria;c__Oxyphotobacteria;o__Chloroplast;f__Chloroplast;g__Chloroplast;s__unclassified_Chloroplast	0.9999999999999943
ASV_4711	d__Bacteria;p__Proteobacteria;c__Gammaproteobacteria;o__Enterobacteriales;f__Enterobacteriaceae;g__Pantoea;s__unclassified_Pantoea	0.9543422832251487
ASV_4952	d__Bacteria;p__Cyanobacteria;c__Oxyphotobacteria;o__Chloroplast;f__Chloroplast;g__Chloroplast;s__unclassified_Chloroplast	0.9999999999927148
ASV_2765	d__Bacteria;p__Proteobacteria;c__Gammaproteobacteria;o__Enterobacteriales;f__Enterobacteriaceae;g__Enterobacter;s__unclassified_Enterobacter	0.8445971233667304
ASV_9975	d__Bacteria;p__Proteobacteria;c__Gammaproteobacteria;o__Enterobacteriales;f__Enterobacteriaceae;g__unclassified_Enterobacteriaceae;s__unclassified_Enterobacteriaceae	0.9716070660479328
ASV_12407	d__Bacteria;p__Proteobacteria;c__Gammaproteobacteria;o__Betaproteobacteriales;f__Burkholderiaceae;g__Delftia;s__unclassified_Delftia	0.9997048425740358
ASV_5511	d__Bacteria;p__Firmicutes;c__Bacilli;o__Lactobacillales;f__Lactobacillaceae;g__Lactobacillus;s__unclassified_Lactobacillus	0.9999999924595443
ASV_15362	d__Bacteria;p__Firmicutes;c__Bacilli;o__Lactobacillales;f__Carnobacteriaceae;g__Carnobacterium;s__unclassified_Carnobacterium	0.9988905290277585
ASV_20919	d__Bacteria;p__Proteobacteria;c__Gammaproteobacteria;o__Xanthomonadales;f__Xanthomonadaceae;g__Luteimonas;s__Luteimonas_terricola	0.8415849078992246
ASV_6460	d__Bacteria;p__Proteobacteria;c__Gammaproteobacteria;o__Pseudomonadales;f__Pseudomonadaceae;g__Pseudomonas;s__unclassified_Pseudomonas	0.9964150905313127
ASV_16418	d__Bacteria;p__Proteobacteria;c__Gammaproteobacteria;o__Pseudomonadales;f__Moraxellaceae;g__Acinetobacter;s__unclassified_Acinetobacter	0.9999999864160917
ASV_18192	d__Bacteria;p__Proteobacteria;c__Gammaproteobacteria;o__Betaproteobacteriales;f__Burkholderiaceae;g__unclassified_Burkholderiaceae;s__unclassified_Burkholderiaceae	0.9999999624467028
ASV_675	d__Bacteria;p__Bacteroidetes;c__Bacteroidia;o__Sphingobacteriales;f__Sphingobacteriaceae;g__Sphingobacterium;s__Sphingobacterium_chuzhouense	0.7420629533643943
ASV_5529	d__Bacteria;p__Firmicutes;c__Bacilli;o__Bacillales;f__Planococcaceae;g__unclassified_Planococcaceae;s__unclassified_Planococcaceae	0.9999987211029279
ASV_25346	d__Bacteria;p__Proteobacteria;c__Gammaproteobacteria;o__Enterobacteriales;f__Enterobacteriaceae;g__unclassified_Enterobacteriaceae;s__unclassified_Enterobacteriaceae	0.9999807889382037
ASV_3385	d__Bacteria;p__Proteobacteria;c__Gammaproteobacteria;o__Enterobacteriales;f__Enterobacteriaceae;g__unclassified_Enterobacteriaceae;s__unclassified_Enterobacteriaceae	0.999998595397699
ASV_20305	d__Bacteria;p__Proteobacteria;c__Gammaproteobacteria;o__Enterobacteriales;f__Enterobacteriaceae;g__Pantoea;s__unclassified_Pantoea	0.762653084456112
ASV_21374	d__Bacteria;p__Firmicutes;c__Bacilli;o__unclassified_Bacilli;f__unclassified_Bacilli;g__unclassified_Bacilli;s__unclassified_Bacilli	0.704380894674959
ASV_8387	d__Bacteria;p__Firmicutes;c__Bacilli;o__Lactobacillales;f__unclassified_Lactobacillales;g__unclassified_Lactobacillales;s__unclassified_Lactobacillales	0.9999545081516966
ASV_11443	d__Bacteria;p__Proteobacteria;c__Gammaproteobacteria;o__Pseudomonadales;f__Pseudomonadaceae;g__Pseudomonas;s__bromate-reducing_bacterium	0.849937367757557
ASV_10634	d__Bacteria;p__Proteobacteria;c__Gammaproteobacteria;o__Enterobacteriales;f__Enterobacteriaceae;g__Pantoea;s__unclassified_Pantoea	0.9285926575716226
ASV_13727	d__Bacteria;p__Proteobacteria;c__Gammaproteobacteria;o__Enterobacteriales;f__Enterobacteriaceae;g__unclassified_Enterobacteriaceae;s__unclassified_Enterobacteriaceae	0.9999940119985742
ASV_14392	d__Bacteria;p__Cyanobacteria;c__Oxyphotobacteria;o__Chloroplast;f__Chloroplast;g__Chloroplast;s__Hordeum_vulgare	0.9730418914519704
ASV_15251	d__Bacteria;p__Bacteroidetes;c__Bacteroidia;o__Sphingobacteriales;f__Sphingobacteriaceae;g__Sphingobacterium;s__Sphingobacterium_composti	0.9999173073699765
ASV_14442	d__Bacteria;p__Proteobacteria;c__Gammaproteobacteria;o__Enterobacteriales;f__Enterobacteriaceae;g__Kosakonia;s__unclassified_Kosakonia	0.8518853292008483
ASV_23501	d__Bacteria;p__Proteobacteria;c__Gammaproteobacteria;o__Pseudomonadales;f__Moraxellaceae;g__Psychrobacter;s__unclassified_Psychrobacter	0.9999999996088708
ASV_17405	d__Bacteria;p__Firmicutes;c__Bacilli;o__Lactobacillales;f__Leuconostocaceae;g__Weissella;s__Weissella_paramesenteroides	0.7964288793081771
ASV_3620	d__Bacteria;p__Proteobacteria;c__Gammaproteobacteria;o__Enterobacteriales;f__Enterobacteriaceae;g__unclassified_Enterobacteriaceae;s__unclassified_Enterobacteriaceae	0.9999998749056304
ASV_20686	d__Bacteria;p__Proteobacteria;c__Alphaproteobacteria;o__Azospirillales;f__Azospirillaceae;g__Azospirillum;s__unclassified_Azospirillum	0.9999932153797445
ASV_21810	d__Bacteria;p__Firmicutes;c__Clostridia;o__Clostridiales;f__Clostridiaceae_1;g__Clostridium_sensu_stricto_1;s__Clostridium_perfringens	0.9947402620186205
ASV_14106	d__Bacteria;p__Proteobacteria;c__Gammaproteobacteria;o__Enterobacteriales;f__Enterobacteriaceae;g__unclassified_Enterobacteriaceae;s__unclassified_Enterobacteriaceae	0.9999980686560028
ASV_18437	d__Bacteria;p__Proteobacteria;c__Gammaproteobacteria;o__Enterobacteriales;f__Enterobacteriaceae;g__Pantoea;s__unclassified_Pantoea	0.8906522401069793
ASV_14488	d__Bacteria;p__Bacteroidetes;c__Bacteroidia;o__Bacteroidales;f__Bacteroidaceae;g__Bacteroides;s__Bacteroides_uniformis	0.979438585238378
ASV_8488	d__Bacteria;p__Proteobacteria;c__Gammaproteobacteria;o__Enterobacteriales;f__Enterobacteriaceae;g__Pantoea;s__unclassified_Pantoea	0.992248739416662
ASV_3821	d__Bacteria;p__Proteobacteria;c__Gammaproteobacteria;o__Enterobacteriales;f__Enterobacteriaceae;g__Cronobacter;s__unclassified_Cronobacter	0.8413354386125533
ASV_1397	d__Bacteria;p__Bacteroidetes;c__Bacteroidia;o__Bacteroidales;f__Prevotellaceae;g__Prevotellaceae_Ga6A1_group;s__uncultured_bacterium	0.9999565617889992
ASV_18505	d__Bacteria;p__Proteobacteria;c__Deltaproteobacteria;o__Desulfovibrionales;f__Desulfovibrionaceae;g__uncultured;s__uncultured_bacterium	0.9999990228174283
ASV_11267	d__Bacteria;p__Firmicutes;c__Erysipelotrichia;o__Erysipelotrichales;f__Erysipelotrichaceae;g__Allobaculum;s__uncultured_bacterium	0.9999103699629768
ASV_3836	d__Bacteria;p__Firmicutes;c__Bacilli;o__Lactobacillales;f__Enterococcaceae;g__Enterococcus;s__unclassified_Enterococcus	0.9995038825874509
ASV_18609	d__Bacteria;p__Proteobacteria;c__Gammaproteobacteria;o__unclassified_Gammaproteobacteria;f__unclassified_Gammaproteobacteria;g__unclassified_Gammaproteobacteria;s__unclassified_Gammaproteobacteria	0.9999999974860362
ASV_18976	d__Bacteria;p__Proteobacteria;c__Gammaproteobacteria;o__unclassified_Gammaproteobacteria;f__unclassified_Gammaproteobacteria;g__unclassified_Gammaproteobacteria;s__unclassified_Gammaproteobacteria	0.9999999879063943
ASV_18220	d__Bacteria;p__Proteobacteria;c__Gammaproteobacteria;o__Enterobacteriales;f__Enterobacteriaceae;g__unclassified_Enterobacteriaceae;s__unclassified_Enterobacteriaceae	0.8857475332794158
ASV_13418	d__Bacteria;p__Actinobacteria;c__Coriobacteriia;o__Coriobacteriales;f__Atopobiaceae;g__Coriobacteriaceae_UCG-002;s__uncultured_bacterium	0.9999998318193802
ASV_5126	d__Bacteria;p__Actinobacteria;c__Actinobacteria;o__Micrococcales;f__Micrococcaceae;g__Glutamicibacter;s__unclassified_Glutamicibacter	0.9972602282921093
ASV_1424	d__Bacteria;p__Proteobacteria;c__Alphaproteobacteria;o__Rhizobiales;f__Rhizobiaceae;g__Allorhizobium-Neorhizobium-Pararhizobium-Rhizobium;s__Rhizobium_flavum	0.9046844009001412
ASV_17830	d__Bacteria;p__Proteobacteria;c__Alphaproteobacteria;o__Caulobacterales;f__Caulobacteraceae;g__Brevundimonas;s__unclassified_Brevundimonas	0.9994656109594144
ASV_24779	d__Bacteria;p__Bacteroidetes;c__Bacteroidia;o__Sphingobacteriales;f__Sphingobacteriaceae;g__Olivibacter;s__Sphingobacterium_sp.	0.9943176033939509
ASV_14541	d__Bacteria;p__Proteobacteria;c__Gammaproteobacteria;o__Xanthomonadales;f__Xanthomonadaceae;g__Stenotrophomonas;s__unclassified_Stenotrophomonas	0.999999152486549
ASV_14091	d__Bacteria;p__Chloroflexi;c__Chloroflexia;o__Thermomicrobiales;f__JG30-KF-CM45;g__JG30-KF-CM45;s__uncultured_bacterium	0.9994811117883519
ASV_11149	d__Bacteria;p__Proteobacteria;c__Gammaproteobacteria;o__Pseudomonadales;f__Moraxellaceae;g__Acinetobacter;s__unclassified_Acinetobacter	0.9999999868291529
ASV_24599	d__Bacteria;p__Firmicutes;c__Clostridia;o__Clostridiales;f__Ruminococcaceae;g__[Eubacterium]_coprostanoligenes_group;s__unclassified_[Eubacterium]_coprostanoligenes_group	0.9999998624731211
ASV_57	d__Bacteria;p__Proteobacteria;c__Gammaproteobacteria;o__Betaproteobacteriales;f__Burkholderiaceae;g__Acidovorax;s__unclassified_Acidovorax	0.958147654889213
ASV_21533	d__Bacteria;p__Firmicutes;c__Bacilli;o__Bacillales;f__Planococcaceae;g__unclassified_Planococcaceae;s__unclassified_Planococcaceae	0.9999981781169331
ASV_12150	d__Bacteria;p__Actinobacteria;c__Actinobacteria;o__Corynebacteriales;f__Corynebacteriaceae;g__Corynebacterium_1;s__unclassified_Corynebacterium_1	0.9721113213187547
ASV_25611	d__Bacteria;p__Firmicutes;c__Clostridia;o__Clostridiales;f__Lachnospiraceae;g__Fusicatenibacter;s__unclassified_Fusicatenibacter	0.9999281407086423
ASV_26311	d__Bacteria;p__Firmicutes;c__Bacilli;o__Lactobacillales;f__Enterococcaceae;g__Enterococcus;s__Enterococcus_italicus	0.847247563846637
ASV_20118	d__Bacteria;p__Actinobacteria;c__Actinobacteria;o__Corynebacteriales;f__Corynebacteriaceae;g__Lawsonella;s__unclassified_Lawsonella	0.9999999996874384
ASV_2846	d__Bacteria;p__Bacteroidetes;c__Bacteroidia;o__Sphingobacteriales;f__Sphingobacteriaceae;g__Sphingobacterium;s__uncultured_bacterium	0.8973194722028776
ASV_8573	d__Bacteria;p__Firmicutes;c__Bacilli;o__Bacillales;f__Planococcaceae;g__Planomicrobium;s__unclassified_Planomicrobium	0.7308855766153076
ASV_13873	d__Bacteria;p__Actinobacteria;c__Actinobacteria;o__Corynebacteriales;f__Corynebacteriaceae;g__Corynebacterium_1;s__Corynebacterium_callunae	0.9951106411858422
ASV_21929	d__Bacteria;p__Proteobacteria;c__Gammaproteobacteria;o__Pseudomonadales;f__Moraxellaceae;g__Acinetobacter;s__unclassified_Acinetobacter	0.9999999988492991
ASV_20016	d__Bacteria;p__Bacteroidetes;c__Bacteroidia;o__Bacteroidales;f__Bacteroidaceae;g__Bacteroides;s__Bacteroides_massiliensis	0.9997998672078614
ASV_9522	d__Bacteria;p__Actinobacteria;c__Actinobacteria;o__Corynebacteriales;f__Corynebacteriaceae;g__Corynebacterium_1;s__unclassified_Corynebacterium_1	0.9999999628052654
ASV_6643	d__Bacteria;p__Proteobacteria;c__Gammaproteobacteria;o__Enterobacteriales;f__Enterobacteriaceae;g__unclassified_Enterobacteriaceae;s__unclassified_Enterobacteriaceae	0.9999999412273216
ASV_20045	d__Bacteria;p__Proteobacteria;c__Gammaproteobacteria;o__Enterobacteriales;f__Enterobacteriaceae;g__Pantoea;s__unclassified_Pantoea	0.8700078273318748
ASV_26277	d__Bacteria;p__Proteobacteria;c__Gammaproteobacteria;o__Enterobacteriales;f__Enterobacteriaceae;g__Pantoea;s__unclassified_Pantoea	0.8330521708656962
ASV_23032	d__Bacteria;p__Proteobacteria;c__Gammaproteobacteria;o__Enterobacteriales;f__Enterobacteriaceae;g__Pantoea;s__unclassified_Pantoea	0.754498477256885
ASV_14528	d__Bacteria;p__Proteobacteria;c__Gammaproteobacteria;o__Enterobacteriales;f__Enterobacteriaceae;g__unclassified_Enterobacteriaceae;s__unclassified_Enterobacteriaceae	0.9999823778050282
ASV_19952	d__Bacteria;p__Firmicutes;c__Bacilli;o__Lactobacillales;f__Lactobacillaceae;g__Lactobacillus;s__unclassified_Lactobacillus	0.999999986036259
ASV_4285	d__Bacteria;p__Firmicutes;c__Clostridia;o__Clostridiales;f__Clostridiaceae_1;g__Clostridium_sensu_stricto_1;s__unclassified_Clostridium_sensu_stricto_1	0.9999985372418365
ASV_20685	d__Bacteria;p__Proteobacteria;c__Gammaproteobacteria;o__Betaproteobacteriales;f__Burkholderiaceae;g__uncultured;s__unclassified_uncultured	0.907267951498351
ASV_7018	d__Bacteria;p__Proteobacteria;c__Gammaproteobacteria;o__Pseudomonadales;f__Pseudomonadaceae;g__Pseudomonas;s__unclassified_Pseudomonas	0.9999999600678536
ASV_23185	d__Bacteria;p__Proteobacteria;c__Gammaproteobacteria;o__Pseudomonadales;f__Pseudomonadaceae;g__Pseudomonas;s__Pseudomonas_orientalis	0.7097580027919574
ASV_15686	d__Bacteria;p__Cyanobacteria;c__Oxyphotobacteria;o__Chloroplast;f__Chloroplast;g__Chloroplast;s__unclassified_Chloroplast	0.9999999999996769
ASV_565	d__Bacteria;p__Proteobacteria;c__Gammaproteobacteria;o__Enterobacteriales;f__Enterobacteriaceae;g__unclassified_Enterobacteriaceae;s__unclassified_Enterobacteriaceae	0.9999997258150894
ASV_8081	d__Bacteria;p__Actinobacteria;c__Actinobacteria;o__Pseudonocardiales;f__Pseudonocardiaceae;g__Pseudonocardia;s__unclassified_Pseudonocardia	0.9999996872684785
ASV_10271	d__Bacteria;p__Proteobacteria;c__Gammaproteobacteria;o__Betaproteobacteriales;f__Burkholderiaceae;g__unclassified_Burkholderiaceae;s__unclassified_Burkholderiaceae	0.9999999999557325
ASV_16151	d__Bacteria;p__Firmicutes;c__Bacilli;o__Lactobacillales;f__Aerococcaceae;g__unclassified_Aerococcaceae;s__unclassified_Aerococcaceae	0.9999857515384603
ASV_2543	d__Bacteria;p__Firmicutes;c__Bacilli;o__Bacillales;f__Planococcaceae;g__unclassified_Planococcaceae;s__unclassified_Planococcaceae	0.9999726734759649
ASV_10535	d__Bacteria;p__Proteobacteria;c__Gammaproteobacteria;o__Pseudomonadales;f__Pseudomonadaceae;g__Pseudomonas;s__unclassified_Pseudomonas	0.9999923957657368
ASV_19480	d__Bacteria;p__Proteobacteria;c__Alphaproteobacteria;o__Rhizobiales;f__Rhizobiaceae;g__Allorhizobium-Neorhizobium-Pararhizobium-Rhizobium;s__unclassified_Allorhizobium-Neorhizobium-Pararhizobium-Rhizobium	0.9977031356548516
ASV_4087	d__Bacteria;p__Firmicutes;c__Bacilli;o__Bacillales;f__Staphylococcaceae;g__Staphylococcus;s__unclassified_Staphylococcus	0.9999998135963921
ASV_23330	d__Bacteria;p__Proteobacteria;c__Alphaproteobacteria;o__Rhizobiales;f__Rhizobiaceae;g__Allorhizobium-Neorhizobium-Pararhizobium-Rhizobium;s__unclassified_Allorhizobium-Neorhizobium-Pararhizobium-Rhizobium	0.9965845085381566
ASV_8539	d__Bacteria;p__Proteobacteria;c__Gammaproteobacteria;o__Enterobacteriales;f__Enterobacteriaceae;g__Pantoea;s__unclassified_Pantoea	0.7126772611868728
ASV_13499	d__Bacteria;p__Proteobacteria;c__Alphaproteobacteria;o__Rhizobiales;f__Devosiaceae;g__Devosia;s__unclassified_Devosia	0.9215102818031565
ASV_1611	d__Bacteria;p__Proteobacteria;c__Gammaproteobacteria;o__Pseudomonadales;f__Moraxellaceae;g__Psychrobacter;s__unclassified_Psychrobacter	0.9999999982004584
ASV_19647	d__Bacteria;p__Proteobacteria;c__Gammaproteobacteria;o__Enterobacteriales;f__Enterobacteriaceae;g__Pantoea;s__unclassified_Pantoea	0.916239853538648
ASV_23192	d__Bacteria;p__Firmicutes;c__Clostridia;o__Clostridiales;f__Lachnospiraceae;g__uncultured;s__unclassified_uncultured	0.7104420462519331
ASV_25858	d__Bacteria;p__Bacteroidetes;c__Bacteroidia;o__Bacteroidales;f__Muribaculaceae;g__Muribaculaceae;s__uncultured_bacterium	0.9804779156063925
ASV_5195	d__Bacteria;p__Proteobacteria;c__Gammaproteobacteria;o__Enterobacteriales;f__Enterobacteriaceae;g__Pantoea;s__unclassified_Pantoea	0.8403532955973482
ASV_14479	d__Bacteria;p__Firmicutes;c__Bacilli;o__Lactobacillales;f__Leuconostocaceae;g__Leuconostoc;s__unclassified_Leuconostoc	0.9999999688912979
ASV_21815	d__Bacteria;p__Firmicutes;c__Bacilli;o__Lactobacillales;f__Leuconostocaceae;g__Leuconostoc;s__unclassified_Leuconostoc	0.9999999638974406
ASV_4685	d__Bacteria;p__Bacteroidetes;c__Bacteroidia;o__Bacteroidales;f__Bacteroidaceae;g__Bacteroides;s__unclassified_Bacteroides	0.9999999999997219
ASV_17549	d__Bacteria;p__Proteobacteria;c__Gammaproteobacteria;o__Betaproteobacteriales;f__Burkholderiaceae;g__unclassified_Burkholderiaceae;s__unclassified_Burkholderiaceae	0.9999999982962955
ASV_27057	d__Bacteria;p__Proteobacteria;c__Gammaproteobacteria;o__Enterobacteriales;f__Enterobacteriaceae;g__unclassified_Enterobacteriaceae;s__unclassified_Enterobacteriaceae	0.9017458155448671
ASV_25963	d__Bacteria;p__Proteobacteria;c__Gammaproteobacteria;o__Enterobacteriales;f__Enterobacteriaceae;g__unclassified_Enterobacteriaceae;s__unclassified_Enterobacteriaceae	0.9999965239378036
ASV_15725	d__Bacteria;p__Bacteroidetes;c__Bacteroidia;o__Flavobacteriales;f__Weeksellaceae;g__Chryseobacterium;s__unclassified_Chryseobacterium	0.9999630643132752
ASV_353	d__Bacteria;p__Proteobacteria;c__Gammaproteobacteria;o__Oceanospirillales;f__Halomonadaceae;g__Halomonas;s__unclassified_Halomonas	0.9999999381027206
ASV_12376	d__Bacteria;p__Actinobacteria;c__Actinobacteria;o__Corynebacteriales;f__Corynebacteriaceae;g__Corynebacterium_1;s__Corynebacterium_callunae	0.9729505565612508
ASV_13278	d__Bacteria;p__Firmicutes;c__Bacilli;o__Lactobacillales;f__Lactobacillaceae;g__Lactobacillus;s__unclassified_Lactobacillus	0.9980318731618972
ASV_19924	d__Bacteria;p__Bacteroidetes;c__Bacteroidia;o__Bacteroidales;f__Prevotellaceae;g__Prevotellaceae_Ga6A1_group;s__uncultured_bacterium	0.9996268498556062
ASV_1756	d__Bacteria;p__Firmicutes;c__Clostridia;o__Clostridiales;f__Lachnospiraceae;g__Lachnospiraceae_NK4A136_group;s__unclassified_Lachnospiraceae_NK4A136_group	0.7303368715848378
ASV_23681	d__Bacteria;p__Proteobacteria;c__Gammaproteobacteria;o__Pseudomonadales;f__Moraxellaceae;g__Acinetobacter;s__Acinetobacter_indicus	0.990361164549884
ASV_10440	d__Bacteria;p__Firmicutes;c__Bacilli;o__Bacillales;f__Family_XII;g__Exiguobacterium;s__unclassified_Exiguobacterium	0.9999999991303936
ASV_12013	d__Bacteria;p__Firmicutes;c__Bacilli;o__Bacillales;f__Planococcaceae;g__unclassified_Planococcaceae;s__unclassified_Planococcaceae	0.9999945033905775
ASV_24016	d__Bacteria;p__Proteobacteria;c__Gammaproteobacteria;o__Enterobacteriales;f__Enterobacteriaceae;g__unclassified_Enterobacteriaceae;s__unclassified_Enterobacteriaceae	0.9991275124675022
ASV_9654	d__Bacteria;p__Actinobacteria;c__Actinobacteria;o__Streptomycetales;f__Streptomycetaceae;g__Streptomyces;s__unclassified_Streptomyces	0.9999299445326119
ASV_18301	d__Bacteria;p__Firmicutes;c__Clostridia;o__Clostridiales;f__Ruminococcaceae;g__Ruminiclostridium_9;s__uncultured_organism	0.8932594283000744
ASV_14481	d__Bacteria;p__Firmicutes;c__Clostridia;o__Clostridiales;f__Ruminococcaceae;g__unclassified_Ruminococcaceae;s__unclassified_Ruminococcaceae	0.9999995359073448
ASV_27330	d__Bacteria;p__Firmicutes;c__Bacilli;o__Bacillales;f__Planococcaceae;g__Planococcus;s__unclassified_Planococcus	0.8905740047670995
ASV_26103	d__Bacteria;p__Proteobacteria;c__Gammaproteobacteria;o__Pseudomonadales;f__Pseudomonadaceae;g__Pseudomonas;s__unclassified_Pseudomonas	0.9999960076618452
ASV_11560	d__Bacteria;p__Proteobacteria;c__Gammaproteobacteria;o__Aeromonadales;f__Succinivibrionaceae;g__Succinivibrio;s__unclassified_Succinivibrio	0.7252466232732232
ASV_20896	d__Bacteria;p__Fusobacteria;c__Fusobacteriia;o__Fusobacteriales;f__Fusobacteriaceae;g__Fusobacterium;s__Fusobacterium_mortiferum	0.9612045887830639
ASV_15503	d__Bacteria;p__Proteobacteria;c__Gammaproteobacteria;o__Enterobacteriales;f__Enterobacteriaceae;g__unclassified_Enterobacteriaceae;s__unclassified_Enterobacteriaceae	0.9999997156949924
ASV_14955	d__Bacteria;p__Proteobacteria;c__Gammaproteobacteria;o__Pseudomonadales;f__Pseudomonadaceae;g__Pseudomonas;s__unclassified_Pseudomonas	0.9999892521200854
ASV_16784	d__Bacteria;p__Actinobacteria;c__Actinobacteria;o__Corynebacteriales;f__Corynebacteriaceae;g__Corynebacterium_1;s__unclassified_Corynebacterium_1	0.7136360878575662
ASV_22428	d__Bacteria;p__Cyanobacteria;c__Oxyphotobacteria;o__Chloroplast;f__Chloroplast;g__Chloroplast;s__unclassified_Chloroplast	1.0000000000000033
ASV_19604	d__Bacteria;p__Proteobacteria;c__Gammaproteobacteria;o__Enterobacteriales;f__Enterobacteriaceae;g__unclassified_Enterobacteriaceae;s__unclassified_Enterobacteriaceae	0.9999991772107639
ASV_9115	d__Bacteria;p__Proteobacteria;c__Gammaproteobacteria;o__Enterobacteriales;f__Enterobacteriaceae;g__Kosakonia;s__unclassified_Kosakonia	0.807541608903429
ASV_1784	d__Bacteria;p__Bacteroidetes;c__Bacteroidia;o__Sphingobacteriales;f__Sphingobacteriaceae;g__Pedobacter;s__Pedobacter_duraquae	0.9658634566131676
ASV_7358	d__Bacteria;p__Proteobacteria;c__Gammaproteobacteria;o__Pseudomonadales;f__Moraxellaceae;g__Acinetobacter;s__Acinetobacter_guillouiae	0.8819782939016538
ASV_23729	d__Bacteria;p__Acidobacteria;c__Subgroup_6;o__Subgroup_6;f__Subgroup_6;g__Subgroup_6;s__unclassified_Subgroup_6	0.9999968356199457
ASV_1478	d__Bacteria;p__Firmicutes;c__Bacilli;o__Bacillales;f__Staphylococcaceae;g__Staphylococcus;s__unclassified_Staphylococcus	0.9914209647316791
ASV_1626	d__Bacteria;p__Proteobacteria;c__Gammaproteobacteria;o__Pseudomonadales;f__Pseudomonadaceae;g__Pseudomonas;s__unclassified_Pseudomonas	0.9999998899089313
ASV_15264	d__Bacteria;p__Actinobacteria;c__Actinobacteria;o__Micrococcales;f__Micrococcaceae;g__Arthrobacter;s__Arthrobacter_agilis	0.9429362145733071
ASV_25958	d__Bacteria;p__Proteobacteria;c__Gammaproteobacteria;o__Pseudomonadales;f__Pseudomonadaceae;g__Pseudomonas;s__bromate-reducing_bacterium	0.9376898838019039
ASV_26847	d__Bacteria;p__Proteobacteria;c__Gammaproteobacteria;o__Enterobacteriales;f__Enterobacteriaceae;g__Pantoea;s__unclassified_Pantoea	0.9463059182188671
ASV_21391	d__Bacteria;p__Proteobacteria;c__Gammaproteobacteria;o__Pseudomonadales;f__Moraxellaceae;g__Psychrobacter;s__unclassified_Psychrobacter	0.999999998477515
ASV_18893	d__Bacteria;p__Firmicutes;c__Bacilli;o__Bacillales;f__Family_XII;g__Exiguobacterium;s__unclassified_Exiguobacterium	0.9999998981423492
ASV_27452	d__Bacteria;p__Proteobacteria;c__Gammaproteobacteria;o__Betaproteobacteriales;f__Burkholderiaceae;g__Hydrogenophaga;s__unclassified_Hydrogenophaga	0.9610265895759307
ASV_16919	d__Bacteria;p__Proteobacteria;c__Gammaproteobacteria;o__Betaproteobacteriales;f__Burkholderiaceae;g__Sutterella;s__unclassified_Sutterella	0.9999999998724743
ASV_19026	d__Bacteria;p__Bacteroidetes;c__Bacteroidia;o__Bacteroidales;f__Muribaculaceae;g__Muribaculaceae;s__uncultured_bacterium	0.9998474389922574
ASV_26722	d__Bacteria;p__Firmicutes;c__Bacilli;o__Bacillales;f__unclassified_Bacillales;g__unclassified_Bacillales;s__unclassified_Bacillales	0.9999838472366767
ASV_9516	d__Bacteria;p__Proteobacteria;c__Alphaproteobacteria;o__Rhodobacterales;f__Rhodobacteraceae;g__Paracoccus;s__unclassified_Paracoccus	0.9939552354627659
ASV_10417	d__Bacteria;p__Proteobacteria;c__Gammaproteobacteria;o__Enterobacteriales;f__Enterobacteriaceae;g__unclassified_Enterobacteriaceae;s__unclassified_Enterobacteriaceae	0.9978485483190688
ASV_18293	d__Bacteria;p__Firmicutes;c__Bacilli;o__Lactobacillales;f__Lactobacillaceae;g__Lactobacillus;s__unclassified_Lactobacillus	0.9940790086875143
ASV_11004	d__Bacteria;p__Firmicutes;c__Clostridia;o__Clostridiales;f__Lachnospiraceae;g__Blautia;s__unclassified_Blautia	0.9998943865811719
ASV_9821	d__Bacteria;p__Proteobacteria;c__Alphaproteobacteria;o__Sphingomonadales;f__Sphingomonadaceae;g__Sphingomonas;s__unclassified_Sphingomonas	0.9999756778202205
ASV_27132	d__Bacteria;p__Firmicutes;c__Bacilli;o__Lactobacillales;f__Lactobacillaceae;g__Lactobacillus;s__unclassified_Lactobacillus	0.9999880673724499
ASV_9231	d__Bacteria;p__Bacteroidetes;c__Bacteroidia;o__Sphingobacteriales;f__Sphingobacteriaceae;g__Sphingobacterium;s__unclassified_Sphingobacterium	0.9999999997652678
ASV_24906	d__Bacteria;p__Firmicutes;c__Bacilli;o__Bacillales;f__Planococcaceae;g__unclassified_Planococcaceae;s__unclassified_Planococcaceae	0.7217471930693758
ASV_8429	d__Bacteria;p__Firmicutes;c__Bacilli;o__Bacillales;f__Listeriaceae;g__Listeria;s__Listeria_grayi	0.9991910445815809
ASV_3395	d__Bacteria;p__Actinobacteria;c__Actinobacteria;o__Micrococcales;f__Brevibacteriaceae;g__Brevibacterium;s__unclassified_Brevibacterium	0.999999999996074
ASV_3622	d__Bacteria;p__Proteobacteria;c__Gammaproteobacteria;o__Betaproteobacteriales;f__Burkholderiaceae;g__Alicycliphilus;s__Acidovorax_sp.	0.9850018288838102
ASV_8532	d__Bacteria;p__Proteobacteria;c__Gammaproteobacteria;o__Pseudomonadales;f__Pseudomonadaceae;g__Pseudomonas;s__unclassified_Pseudomonas	0.9999999961779552
ASV_5897	d__Bacteria;p__Proteobacteria;c__Gammaproteobacteria;o__Pseudomonadales;f__Pseudomonadaceae;g__Pseudomonas;s__unclassified_Pseudomonas	0.9976087280843475
ASV_6918	d__Bacteria;p__Proteobacteria;c__Gammaproteobacteria;o__Enterobacteriales;f__Enterobacteriaceae;g__Kosakonia;s__unclassified_Kosakonia	0.7723948023432674
ASV_19057	d__Bacteria;p__Proteobacteria;c__Gammaproteobacteria;o__Enterobacteriales;f__Enterobacteriaceae;g__unclassified_Enterobacteriaceae;s__unclassified_Enterobacteriaceae	0.9999584697139379
ASV_13623	d__Bacteria;p__Proteobacteria;c__Gammaproteobacteria;o__Enterobacteriales;f__Enterobacteriaceae;g__unclassified_Enterobacteriaceae;s__unclassified_Enterobacteriaceae	0.9999960201641938
ASV_19978	d__Bacteria;p__Proteobacteria;c__Alphaproteobacteria;o__Sphingomonadales;f__Sphingomonadaceae;g__Sphingobium;s__unclassified_Sphingobium	0.9998968117694281
ASV_18637	d__Bacteria;p__Proteobacteria;c__Gammaproteobacteria;o__Enterobacteriales;f__Enterobacteriaceae;g__Pantoea;s__unclassified_Pantoea	0.9548708612325603
ASV_3606	d__Bacteria;p__Firmicutes;c__Clostridia;o__Clostridiales;f__Lachnospiraceae;g__Anaerostipes;s__unclassified_Anaerostipes	0.999999673100819
ASV_27324	d__Bacteria;p__Proteobacteria;c__Alphaproteobacteria;o__Rhizobiales;f__Beijerinckiaceae;g__Bosea;s__unclassified_Bosea	0.9999999655241778
ASV_17005	d__Bacteria;p__Proteobacteria;c__Alphaproteobacteria;o__Sphingomonadales;f__Sphingomonadaceae;g__unclassified_Sphingomonadaceae;s__unclassified_Sphingomonadaceae	0.9999993698686831
ASV_4233	d__Bacteria;p__Proteobacteria;c__Gammaproteobacteria;o__Betaproteobacteriales;f__Hydrogenophilaceae;g__Hydrogenophilus;s__unclassified_Hydrogenophilus	0.9999999989764006
ASV_13443	d__Bacteria;p__Firmicutes;c__Bacilli;o__Bacillales;f__Staphylococcaceae;g__Macrococcus;s__unclassified_Macrococcus	0.9999975960141921
ASV_1426	d__Bacteria;p__Actinobacteria;c__Actinobacteria;o__Micrococcales;f__Dermabacteraceae;g__Brachybacterium;s__unclassified_Brachybacterium	0.9993961901793849
ASV_8814	d__Bacteria;p__Proteobacteria;c__Gammaproteobacteria;o__Enterobacteriales;f__Enterobacteriaceae;g__unclassified_Enterobacteriaceae;s__unclassified_Enterobacteriaceae	0.9999966671446975
ASV_9572	d__Bacteria;p__Firmicutes;c__Clostridia;o__Clostridiales;f__Lachnospiraceae;g__Blautia;s__unclassified_Blautia	0.9995387855348605
ASV_17245	d__Bacteria;p__unclassified_Bacteria;c__unclassified_Bacteria;o__unclassified_Bacteria;f__unclassified_Bacteria;g__unclassified_Bacteria;s__unclassified_Bacteria	0.9999999999999769
ASV_12309	d__Bacteria;p__Proteobacteria;c__Gammaproteobacteria;o__Pseudomonadales;f__Moraxellaceae;g__Acinetobacter;s__unclassified_Acinetobacter	0.9999998953169864
ASV_577	d__Bacteria;p__Bacteroidetes;c__Bacteroidia;o__Flavobacteriales;f__Weeksellaceae;g__Chryseobacterium;s__unclassified_Chryseobacterium	0.9999990413838625
ASV_1185	d__Bacteria;p__Bacteroidetes;c__Bacteroidia;o__Sphingobacteriales;f__Sphingobacteriaceae;g__Olivibacter;s__Olivibacter_sp.	0.9990588995866162
ASV_12258	d__Bacteria;p__Bacteroidetes;c__Bacteroidia;o__Sphingobacteriales;f__Sphingobacteriaceae;g__Olivibacter;s__Olivibacter_sp.	0.9978267540781592
ASV_1557	d__Bacteria;p__Firmicutes;c__Bacilli;o__Lactobacillales;f__Lactobacillaceae;g__Lactobacillus;s__Lactobacillus_paralimentarius	0.7364067672859178
ASV_13603	d__Bacteria;p__Proteobacteria;c__Gammaproteobacteria;o__Pseudomonadales;f__Pseudomonadaceae;g__Pseudomonas;s__unclassified_Pseudomonas	0.999999702802535
ASV_1679	d__Bacteria;p__Firmicutes;c__Bacilli;o__Lactobacillales;f__Lactobacillaceae;g__Lactobacillus;s__Lactobacillus_sanfranciscensis	0.9999668881645899
ASV_1040	d__Bacteria;p__Bacteroidetes;c__Bacteroidia;o__Flavobacteriales;f__Weeksellaceae;g__Chryseobacterium;s__unclassified_Chryseobacterium	0.9999997051393618
ASV_21023	d__Bacteria;p__Actinobacteria;c__Actinobacteria;o__Corynebacteriales;f__Dietziaceae;g__Dietzia;s__unclassified_Dietzia	0.9999998093080787
ASV_7566	d__Bacteria;p__Proteobacteria;c__Gammaproteobacteria;o__Pseudomonadales;f__Pseudomonadaceae;g__Pseudomonas;s__unclassified_Pseudomonas	0.9999853854589071
ASV_4029	d__Bacteria;p__Proteobacteria;c__Gammaproteobacteria;o__Pseudomonadales;f__Pseudomonadaceae;g__Pseudomonas;s__unclassified_Pseudomonas	0.9998997969145434
ASV_23136	d__Bacteria;p__Cyanobacteria;c__Oxyphotobacteria;o__Chloroplast;f__Chloroplast;g__Chloroplast;s__unclassified_Chloroplast	1.0000000000000058
ASV_2673	d__Bacteria;p__Proteobacteria;c__Gammaproteobacteria;o__Enterobacteriales;f__Enterobacteriaceae;g__unclassified_Enterobacteriaceae;s__unclassified_Enterobacteriaceae	0.9999999263146598
ASV_9318	d__Bacteria;p__Proteobacteria;c__Gammaproteobacteria;o__Pseudomonadales;f__Moraxellaceae;g__Acinetobacter;s__unclassified_Acinetobacter	0.9999999889779843
ASV_24239	d__Bacteria;p__Firmicutes;c__Bacilli;o__Lactobacillales;f__Lactobacillaceae;g__Lactobacillus;s__unclassified_Lactobacillus	0.9994181243317753
ASV_11592	d__Bacteria;p__Firmicutes;c__Bacilli;o__Bacillales;f__Staphylococcaceae;g__Staphylococcus;s__unclassified_Staphylococcus	0.9914153051252745
ASV_22514	d__Bacteria;p__Proteobacteria;c__Gammaproteobacteria;o__Enterobacteriales;f__Enterobacteriaceae;g__unclassified_Enterobacteriaceae;s__unclassified_Enterobacteriaceae	0.9999999918857447
ASV_6109	d__Bacteria;p__Proteobacteria;c__Gammaproteobacteria;o__Enterobacteriales;f__Enterobacteriaceae;g__Klebsiella;s__unclassified_Klebsiella	0.8352520322315212
ASV_20950	d__Bacteria;p__Proteobacteria;c__Gammaproteobacteria;o__Enterobacteriales;f__Enterobacteriaceae;g__unclassified_Enterobacteriaceae;s__unclassified_Enterobacteriaceae	0.9947032304555438
ASV_18574	d__Bacteria;p__Proteobacteria;c__Gammaproteobacteria;o__Pseudomonadales;f__Moraxellaceae;g__Acinetobacter;s__unclassified_Acinetobacter	0.9999999998854641
ASV_16847	d__Bacteria;p__Proteobacteria;c__Gammaproteobacteria;o__Enterobacteriales;f__Enterobacteriaceae;g__Pantoea;s__unclassified_Pantoea	0.9549062712773926
ASV_3159	d__Bacteria;p__Proteobacteria;c__Gammaproteobacteria;o__Enterobacteriales;f__Enterobacteriaceae;g__unclassified_Enterobacteriaceae;s__unclassified_Enterobacteriaceae	0.9999978266563688
ASV_3851	d__Bacteria;p__Proteobacteria;c__Gammaproteobacteria;o__Enterobacteriales;f__Enterobacteriaceae;g__Cronobacter;s__unclassified_Cronobacter	0.9844787971290351
ASV_25388	d__Bacteria;p__Actinobacteria;c__Actinobacteria;o__Micrococcales;f__Sanguibacteraceae;g__Sanguibacter;s__unclassified_Sanguibacter	0.9141911869282997
ASV_23752	d__Bacteria;p__Proteobacteria;c__Gammaproteobacteria;o__Betaproteobacteriales;f__Rhodocyclaceae;g__Zoogloea;s__Zoogloea_resiniphila	0.7042668629450906
ASV_5325	d__Bacteria;p__Actinobacteria;c__Actinobacteria;o__Corynebacteriales;f__Dietziaceae;g__Dietzia;s__unclassified_Dietzia	0.9999999780967778
ASV_10533	d__Bacteria;p__Proteobacteria;c__Gammaproteobacteria;o__Pseudomonadales;f__Moraxellaceae;g__Enhydrobacter;s__unclassified_Enhydrobacter	0.998361423025417
ASV_27043	d__Bacteria;p__Proteobacteria;c__Gammaproteobacteria;o__Pseudomonadales;f__Moraxellaceae;g__Acinetobacter;s__unclassified_Acinetobacter	0.9999999979526575
ASV_26428	d__Bacteria;p__Firmicutes;c__Bacilli;o__Lactobacillales;f__Lactobacillaceae;g__Lactobacillus;s__Lactobacillus_oligofermentans	0.8349195569916301
ASV_24746	d__Bacteria;p__Proteobacteria;c__Gammaproteobacteria;o__Enterobacteriales;f__Enterobacteriaceae;g__unclassified_Enterobacteriaceae;s__unclassified_Enterobacteriaceae	0.999993169095267
ASV_25992	d__Bacteria;p__Proteobacteria;c__Gammaproteobacteria;o__Enterobacteriales;f__Enterobacteriaceae;g__Pantoea;s__unclassified_Pantoea	0.9794380019290814
ASV_16154	d__Bacteria;p__Bacteroidetes;c__Bacteroidia;o__Sphingobacteriales;f__Sphingobacteriaceae;g__Sphingobacterium;s__Sphingobacterium_mizutaii	0.9867971296476633
ASV_11131	d__Bacteria;p__Firmicutes;c__Clostridia;o__Clostridiales;f__Peptostreptococcaceae;g__Romboutsia;s__unclassified_Romboutsia	0.953005003268384
ASV_1871	d__Bacteria;p__Proteobacteria;c__Gammaproteobacteria;o__Betaproteobacteriales;f__Burkholderiaceae;g__Massilia;s__unclassified_Massilia	0.9907302480210126
ASV_7631	d__Bacteria;p__Bacteroidetes;c__Bacteroidia;o__Sphingobacteriales;f__Sphingobacteriaceae;g__Pedobacter;s__uncultured_Olivibacter	0.9930192048124475
ASV_7398	d__Bacteria;p__Proteobacteria;c__Gammaproteobacteria;o__Enterobacteriales;f__Enterobacteriaceae;g__unclassified_Enterobacteriaceae;s__unclassified_Enterobacteriaceae	0.9999999096100165
ASV_6215	d__Bacteria;p__Proteobacteria;c__Gammaproteobacteria;o__Enterobacteriales;f__Enterobacteriaceae;g__unclassified_Enterobacteriaceae;s__unclassified_Enterobacteriaceae	0.9999995235921546
ASV_17493	d__Bacteria;p__Proteobacteria;c__Gammaproteobacteria;o__Pseudomonadales;f__Pseudomonadaceae;g__Pseudomonas;s__unclassified_Pseudomonas	0.9999937287322377
ASV_8969	d__Bacteria;p__Bacteroidetes;c__Bacteroidia;o__Bacteroidales;f__Prevotellaceae;g__Prevotella_9;s__unclassified_Prevotella_9	0.9999999884155888
ASV_21193	d__Bacteria;p__Firmicutes;c__Bacilli;o__Bacillales;f__Paenibacillaceae;g__Paenibacillus;s__Paenibacillus_chinensis	0.9518184021026976
ASV_2084	d__Bacteria;p__Proteobacteria;c__Gammaproteobacteria;o__Pseudomonadales;f__Pseudomonadaceae;g__Pseudomonas;s__unclassified_Pseudomonas	0.9999894185436928
ASV_5820	d__Bacteria;p__Bacteroidetes;c__Bacteroidia;o__Flavobacteriales;f__Weeksellaceae;g__Chryseobacterium;s__unclassified_Chryseobacterium	0.9999985489931894
ASV_8647	d__Bacteria;p__Proteobacteria;c__Gammaproteobacteria;o__Enterobacteriales;f__Enterobacteriaceae;g__unclassified_Enterobacteriaceae;s__unclassified_Enterobacteriaceae	0.9999995525356937
ASV_10135	d__Bacteria;p__Proteobacteria;c__Gammaproteobacteria;o__Betaproteobacteriales;f__Burkholderiaceae;g__unclassified_Burkholderiaceae;s__unclassified_Burkholderiaceae	0.9999998003629598
ASV_15113	d__Bacteria;p__Actinobacteria;c__Actinobacteria;o__Streptomycetales;f__Streptomycetaceae;g__Streptomyces;s__unclassified_Streptomyces	0.9999616084322549
ASV_13632	d__Bacteria;p__Proteobacteria;c__Alphaproteobacteria;o__Rhizobiales;f__Devosiaceae;g__Devosia;s__Rhizobiales_bacterium	0.7442724669894067
ASV_16372	d__Bacteria;p__Firmicutes;c__Bacilli;o__Lactobacillales;f__Enterococcaceae;g__Enterococcus;s__unclassified_Enterococcus	0.9920894015747412
ASV_23124	d__Bacteria;p__Proteobacteria;c__Gammaproteobacteria;o__Pseudomonadales;f__Moraxellaceae;g__Acinetobacter;s__Acinetobacter_lwoffii	0.795592602131107
ASV_6560	d__Bacteria;p__Firmicutes;c__Bacilli;o__Lactobacillales;f__Enterococcaceae;g__Enterococcus;s__unclassified_Enterococcus	0.9991992182352034
ASV_17613	d__Bacteria;p__Cyanobacteria;c__Oxyphotobacteria;o__Chloroplast;f__Chloroplast;g__Chloroplast;s__unclassified_Chloroplast	0.9999999999999801
ASV_8599	d__Bacteria;p__Bacteroidetes;c__Bacteroidia;o__Bacteroidales;f__Muribaculaceae;g__Muribaculaceae;s__metagenome	0.9999999999456577
ASV_5038	d__Bacteria;p__Firmicutes;c__Clostridia;o__Clostridiales;f__Lachnospiraceae;g__[Ruminococcus]_gnavus_group;s__unclassified_[Ruminococcus]_gnavus_group	0.9995617504491779
ASV_26706	d__Bacteria;p__Firmicutes;c__Bacilli;o__Lactobacillales;f__Aerococcaceae;g__Globicatella;s__uncultured_bacterium	0.7361744236258311
ASV_3600	d__Bacteria;p__Bacteroidetes;c__Bacteroidia;o__Flavobacteriales;f__Weeksellaceae;g__Chryseobacterium;s__uncultured_Bacteroidetes	0.7313720391668513
ASV_21769	d__Bacteria;p__Firmicutes;c__Bacilli;o__Bacillales;f__Family_XII;g__Exiguobacterium;s__unclassified_Exiguobacterium	0.99999990033161
ASV_10501	d__Bacteria;p__Proteobacteria;c__Gammaproteobacteria;o__Pseudomonadales;f__Moraxellaceae;g__Psychrobacter;s__unclassified_Psychrobacter	0.9999999998157026
ASV_27240	d__Bacteria;p__Proteobacteria;c__Gammaproteobacteria;o__Enterobacteriales;f__Enterobacteriaceae;g__Pantoea;s__unclassified_Pantoea	0.927664659109471
ASV_6900	d__Bacteria;p__Firmicutes;c__Bacilli;o__Lactobacillales;f__Lactobacillaceae;g__Lactobacillus;s__Lactobacillus_siliginis	0.9998917854290506
ASV_12381	d__Bacteria;p__Bacteroidetes;c__Bacteroidia;o__Chitinophagales;f__Chitinophagaceae;g__Cnuella;s__uncultured_organism	0.9993997401400543
ASV_14317	d__Bacteria;p__Firmicutes;c__Clostridia;o__Clostridiales;f__Lachnospiraceae;g__Lachnospiraceae_UCG-004;s__unclassified_Lachnospiraceae_UCG-004	0.9190418300578038
ASV_1170	d__Bacteria;p__Firmicutes;c__Bacilli;o__Lactobacillales;f__Lactobacillaceae;g__Lactobacillus;s__unclassified_Lactobacillus	0.9361338891633528
ASV_2037	d__Bacteria;p__Proteobacteria;c__Gammaproteobacteria;o__Xanthomonadales;f__uncultured;g__uncultured;s__Xanthomonadaceae_bacterium	0.994199715735146
ASV_26588	d__Bacteria;p__Firmicutes;c__Bacilli;o__Bacillales;f__Planococcaceae;g__Planococcus;s__unclassified_Planococcus	0.9270437002381781
ASV_26508	d__Bacteria;p__Proteobacteria;c__Gammaproteobacteria;o__Enterobacteriales;f__Enterobacteriaceae;g__Pantoea;s__unclassified_Pantoea	0.7910791811436005
ASV_2574	d__Bacteria;p__Proteobacteria;c__Alphaproteobacteria;o__Rickettsiales;f__Mitochondria;g__Mitochondria;s__unclassified_Mitochondria	0.9999999999999998
ASV_15218	d__Bacteria;p__Proteobacteria;c__Gammaproteobacteria;o__Betaproteobacteriales;f__Burkholderiaceae;g__Aquabacterium;s__unclassified_Aquabacterium	0.9979429261358247
ASV_27438	d__Bacteria;p__Proteobacteria;c__Gammaproteobacteria;o__Pseudomonadales;f__Pseudomonadaceae;g__Pseudomonas;s__unclassified_Pseudomonas	0.9999880934159956
ASV_56	d__Bacteria;p__Proteobacteria;c__Gammaproteobacteria;o__Pseudomonadales;f__Pseudomonadaceae;g__Pseudomonas;s__unclassified_Pseudomonas	0.9999980859389002
ASV_9707	d__Bacteria;p__Proteobacteria;c__Gammaproteobacteria;o__Pseudomonadales;f__Moraxellaceae;g__Psychrobacter;s__unclassified_Psychrobacter	0.9999999988130985
ASV_26346	d__Bacteria;p__Proteobacteria;c__Gammaproteobacteria;o__Pseudomonadales;f__Pseudomonadaceae;g__Pseudomonas;s__unclassified_Pseudomonas	0.9968572127526009
ASV_2811	d__Bacteria;p__Proteobacteria;c__Gammaproteobacteria;o__Enterobacteriales;f__Enterobacteriaceae;g__Pantoea;s__unclassified_Pantoea	0.811107893197439
ASV_1879	d__Bacteria;p__Proteobacteria;c__Gammaproteobacteria;o__Enterobacteriales;f__Enterobacteriaceae;g__Pantoea;s__unclassified_Pantoea	0.8795697512596675
ASV_24611	d__Bacteria;p__Firmicutes;c__Bacilli;o__Bacillales;f__Bacillaceae;g__Bacillus;s__unclassified_Bacillus	0.9997739015370738
ASV_24303	d__Bacteria;p__Cyanobacteria;c__Oxyphotobacteria;o__Chloroplast;f__Chloroplast;g__Chloroplast;s__unclassified_Chloroplast	0.9999793482467995
ASV_16138	d__Bacteria;p__Proteobacteria;c__Gammaproteobacteria;o__Enterobacteriales;f__Enterobacteriaceae;g__unclassified_Enterobacteriaceae;s__unclassified_Enterobacteriaceae	0.9999999975949053
ASV_22906	d__Bacteria;p__Firmicutes;c__Bacilli;o__Lactobacillales;f__Lactobacillaceae;g__Lactobacillus;s__Lactobacillus_rossiae	0.9999349293537952
ASV_25466	d__Bacteria;p__Proteobacteria;c__Gammaproteobacteria;o__Enterobacteriales;f__Enterobacteriaceae;g__unclassified_Enterobacteriaceae;s__unclassified_Enterobacteriaceae	0.9901005363833016
ASV_18810	d__Bacteria;p__Proteobacteria;c__Gammaproteobacteria;o__Enterobacteriales;f__Enterobacteriaceae;g__unclassified_Enterobacteriaceae;s__unclassified_Enterobacteriaceae	0.9999976338189088
ASV_22541	d__Bacteria;p__Proteobacteria;c__Gammaproteobacteria;o__Enterobacteriales;f__Enterobacteriaceae;g__Cronobacter;s__unclassified_Cronobacter	0.7494508487228433
ASV_5213	d__Bacteria;p__Firmicutes;c__Bacilli;o__Bacillales;f__Planococcaceae;g__Planococcus;s__unclassified_Planococcus	0.951349921443832
ASV_21258	d__Bacteria;p__Epsilonbacteraeota;c__Campylobacteria;o__Campylobacterales;f__Helicobacteraceae;g__Helicobacter;s__Helicobacter_ganmani	0.8608161218654589
ASV_15863	d__Bacteria;p__Proteobacteria;c__Gammaproteobacteria;o__Pseudomonadales;f__Pseudomonadaceae;g__Pseudomonas;s__unclassified_Pseudomonas	0.998419156888375
ASV_21727	d__Bacteria;p__Bacteroidetes;c__Bacteroidia;o__Sphingobacteriales;f__Sphingobacteriaceae;g__Pedobacter;s__unclassified_Pedobacter	0.9046149974215699
ASV_24741	d__Bacteria;p__Proteobacteria;c__Gammaproteobacteria;o__Enterobacteriales;f__Enterobacteriaceae;g__unclassified_Enterobacteriaceae;s__unclassified_Enterobacteriaceae	0.9999998372656447
ASV_9455	d__Bacteria;p__Proteobacteria;c__Gammaproteobacteria;o__Pseudomonadales;f__Moraxellaceae;g__Acinetobacter;s__Acinetobacter_lwoffii	0.8309396330744042
ASV_22886	d__Bacteria;p__Actinobacteria;c__Actinobacteria;o__Micrococcales;f__Microbacteriaceae;g__Frigoribacterium;s__unclassified_Frigoribacterium	0.7294484756393214
ASV_2456	d__Bacteria;p__Firmicutes;c__Bacilli;o__Lactobacillales;f__Leuconostocaceae;g__Leuconostoc;s__unclassified_Leuconostoc	0.9999999780019706
ASV_26645	d__Bacteria;p__Cyanobacteria;c__Oxyphotobacteria;o__Chloroplast;f__Chloroplast;g__Chloroplast;s__unclassified_Chloroplast	1.000000000000003
ASV_10540	d__Bacteria;p__Proteobacteria;c__Gammaproteobacteria;o__Enterobacteriales;f__Enterobacteriaceae;g__Enterobacter;s__unclassified_Enterobacter	0.8259143388415573
ASV_23333	d__Bacteria;p__Proteobacteria;c__Gammaproteobacteria;o__Enterobacteriales;f__Enterobacteriaceae;g__Klebsiella;s__unclassified_Klebsiella	0.7489421818043545
ASV_21164	d__Bacteria;p__Actinobacteria;c__Actinobacteria;o__Micrococcales;f__Micrococcaceae;g__Neomicrococcus;s__unclassified_Neomicrococcus	0.9996221799280948
ASV_11642	d__Bacteria;p__Firmicutes;c__Clostridia;o__Clostridiales;f__Ruminococcaceae;g__Faecalibacterium;s__unclassified_Faecalibacterium	0.9999999182022011
ASV_7232	d__Bacteria;p__Firmicutes;c__Bacilli;o__Lactobacillales;f__Streptococcaceae;g__Lactococcus;s__unclassified_Lactococcus	0.9987062350594533
ASV_11996	d__Bacteria;p__Firmicutes;c__Bacilli;o__Lactobacillales;f__unclassified_Lactobacillales;g__unclassified_Lactobacillales;s__unclassified_Lactobacillales	0.9999999348991774
ASV_21693	d__Bacteria;p__Firmicutes;c__Bacilli;o__Lactobacillales;f__Enterococcaceae;g__Enterococcus;s__unclassified_Enterococcus	0.9999585776866271
ASV_25615	d__Bacteria;p__Proteobacteria;c__Gammaproteobacteria;o__Enterobacteriales;f__Enterobacteriaceae;g__unclassified_Enterobacteriaceae;s__unclassified_Enterobacteriaceae	0.9999998236896385
ASV_25500	d__Bacteria;p__Firmicutes;c__Bacilli;o__Bacillales;f__unclassified_Bacillales;g__unclassified_Bacillales;s__unclassified_Bacillales	0.9999931509986698
ASV_21362	d__Bacteria;p__Proteobacteria;c__Gammaproteobacteria;o__Enterobacteriales;f__Enterobacteriaceae;g__unclassified_Enterobacteriaceae;s__unclassified_Enterobacteriaceae	0.9931557959806611
ASV_3518	d__Bacteria;p__Bacteroidetes;c__Bacteroidia;o__Flavobacteriales;f__Weeksellaceae;g__Chryseobacterium;s__unclassified_Chryseobacterium	0.9999846723433805
ASV_16133	d__Bacteria;p__Proteobacteria;c__Gammaproteobacteria;o__Enterobacteriales;f__Enterobacteriaceae;g__unclassified_Enterobacteriaceae;s__unclassified_Enterobacteriaceae	0.9879916943998215
ASV_2047	d__Bacteria;p__Firmicutes;c__Bacilli;o__Lactobacillales;f__Streptococcaceae;g__Lactococcus;s__unclassified_Lactococcus	0.9999995252335253
ASV_20780	d__Bacteria;p__Proteobacteria;c__Gammaproteobacteria;o__Pseudomonadales;f__Pseudomonadaceae;g__Pseudomonas;s__unclassified_Pseudomonas	0.999932146618033
ASV_13585	d__Bacteria;p__Firmicutes;c__Bacilli;o__Bacillales;f__Planococcaceae;g__Planomicrobium;s__unclassified_Planomicrobium	0.9984995398918332
ASV_2388	d__Bacteria;p__Firmicutes;c__Bacilli;o__Bacillales;f__Planococcaceae;g__Planococcus;s__unclassified_Planococcus	0.8962515831521949
ASV_22054	d__Bacteria;p__Actinobacteria;c__Actinobacteria;o__Micrococcales;f__Brevibacteriaceae;g__Brevibacterium;s__unclassified_Brevibacterium	0.9999999998117137
ASV_26786	d__Bacteria;p__Proteobacteria;c__Gammaproteobacteria;o__Enterobacteriales;f__Enterobacteriaceae;g__Pantoea;s__unclassified_Pantoea	0.9949036435957154
ASV_3835	d__Bacteria;p__Cyanobacteria;c__Oxyphotobacteria;o__Chloroplast;f__Chloroplast;g__Chloroplast;s__unclassified_Chloroplast	0.9999999999998077
ASV_13337	d__Bacteria;p__Firmicutes;c__Bacilli;o__Lactobacillales;f__Streptococcaceae;g__Streptococcus;s__unclassified_Streptococcus	0.9999999998797998
ASV_1111	d__Bacteria;p__Actinobacteria;c__Actinobacteria;o__Micrococcales;f__Microbacteriaceae;g__Leucobacter;s__Leucobacter_holotrichiae	0.8372857827002065
ASV_6833	d__Bacteria;p__Proteobacteria;c__Alphaproteobacteria;o__Rhodobacterales;f__Rhodobacteraceae;g__Paracoccus;s__unclassified_Paracoccus	0.9816510748621431
ASV_21208	d__Bacteria;p__Bacteroidetes;c__Bacteroidia;o__Bacteroidales;f__Rikenellaceae;g__Alistipes;s__uncultured_bacterium	0.897472488789372
ASV_3499	d__Bacteria;p__Proteobacteria;c__Gammaproteobacteria;o__Pseudomonadales;f__Pseudomonadaceae;g__Pseudomonas;s__Pseudomonas_balearica	0.9526732098054816
ASV_21563	d__Bacteria;p__Proteobacteria;c__Gammaproteobacteria;o__Pseudomonadales;f__Moraxellaceae;g__Acinetobacter;s__Acinetobacter_kookii	0.7446741925963704
ASV_24557	d__Bacteria;p__Firmicutes;c__Bacilli;o__Bacillales;f__Paenibacillaceae;g__Paenibacillus;s__Paenibacillus_chinensis	0.9975080663198849
ASV_385	d__Bacteria;p__Actinobacteria;c__Actinobacteria;o__Corynebacteriales;f__Corynebacteriaceae;g__Corynebacterium_1;s__unclassified_Corynebacterium_1	0.9008124239702456
ASV_9637	d__Bacteria;p__Firmicutes;c__Bacilli;o__Lactobacillales;f__Lactobacillaceae;g__Lactobacillus;s__Lactobacillus_alimentarius	0.9481010242007606
ASV_8240	d__Bacteria;p__Firmicutes;c__Clostridia;o__Clostridiales;f__Peptostreptococcaceae;g__Terrisporobacter;s__unclassified_Terrisporobacter	0.9925329307300302
ASV_3584	d__Bacteria;p__Bacteroidetes;c__Bacteroidia;o__Flavobacteriales;f__Weeksellaceae;g__Chryseobacterium;s__unclassified_Chryseobacterium	0.9999999701874567
ASV_23171	d__Bacteria;p__Proteobacteria;c__Gammaproteobacteria;o__Enterobacteriales;f__Enterobacteriaceae;g__unclassified_Enterobacteriaceae;s__unclassified_Enterobacteriaceae	0.9999830404228034
ASV_7595	d__Bacteria;p__Firmicutes;c__Clostridia;o__Clostridiales;f__Clostridiaceae_1;g__Clostridium_sensu_stricto_1;s__Clostridium_sartagoforme	0.7582594029498619
ASV_9769	d__Bacteria;p__Proteobacteria;c__Gammaproteobacteria;o__Enterobacteriales;f__Enterobacteriaceae;g__unclassified_Enterobacteriaceae;s__unclassified_Enterobacteriaceae	0.9999994969755118
ASV_23291	d__Bacteria;p__Proteobacteria;c__Gammaproteobacteria;o__Enterobacteriales;f__Enterobacteriaceae;g__Pantoea;s__unclassified_Pantoea	0.7332826256172182
ASV_26229	d__Bacteria;p__Proteobacteria;c__Gammaproteobacteria;o__Betaproteobacteriales;f__Burkholderiaceae;g__Aquabacterium;s__unclassified_Aquabacterium	0.9980060263929316
ASV_2481	d__Bacteria;p__Actinobacteria;c__Actinobacteria;o__Micrococcales;f__Micrococcaceae;g__Glutamicibacter;s__unclassified_Glutamicibacter	0.9862645372813716
ASV_23044	d__Bacteria;p__Deinococcus-Thermus;c__Deinococci;o__Deinococcales;f__Deinococcaceae;g__Deinococcus;s__Deinococcus_antarcticus	0.9941105330347039
ASV_8166	d__Bacteria;p__Proteobacteria;c__Gammaproteobacteria;o__Pseudomonadales;f__Pseudomonadaceae;g__Pseudomonas;s__unclassified_Pseudomonas	0.9999914289747349
ASV_21647	d__Bacteria;p__Bacteroidetes;c__Bacteroidia;o__Sphingobacteriales;f__Sphingobacteriaceae;g__Pedobacter;s__uncultured_Olivibacter	0.9882903260629912
ASV_3884	d__Bacteria;p__Firmicutes;c__Bacilli;o__Bacillales;f__unclassified_Bacillales;g__unclassified_Bacillales;s__unclassified_Bacillales	0.9999907278355245
ASV_18885	d__Bacteria;p__Proteobacteria;c__Gammaproteobacteria;o__Enterobacteriales;f__Enterobacteriaceae;g__unclassified_Enterobacteriaceae;s__unclassified_Enterobacteriaceae	0.9999211671965753
ASV_6167	d__Bacteria;p__Proteobacteria;c__Gammaproteobacteria;o__Enterobacteriales;f__Enterobacteriaceae;g__unclassified_Enterobacteriaceae;s__unclassified_Enterobacteriaceae	0.9999990467833665
ASV_5241	d__Bacteria;p__Proteobacteria;c__Gammaproteobacteria;o__Enterobacteriales;f__Enterobacteriaceae;g__Enterobacter;s__Enterobacter_massiliensis	0.9978710941400207
ASV_14670	d__Bacteria;p__Firmicutes;c__Bacilli;o__Bacillales;f__Planococcaceae;g__unclassified_Planococcaceae;s__unclassified_Planococcaceae	0.999902542869587
ASV_1884	d__Bacteria;p__Proteobacteria;c__Gammaproteobacteria;o__Pseudomonadales;f__Pseudomonadaceae;g__Pseudomonas;s__Pseudomonas_formosensis	0.757993043210817
ASV_12370	d__Bacteria;p__Bacteroidetes;c__Bacteroidia;o__Bacteroidales;f__Prevotellaceae;g__Prevotella_2;s__uncultured_organism	0.9309447648918842
ASV_9317	d__Bacteria;p__Proteobacteria;c__Gammaproteobacteria;o__Enterobacteriales;f__Enterobacteriaceae;g__unclassified_Enterobacteriaceae;s__unclassified_Enterobacteriaceae	0.9999999968522906
ASV_17506	d__Bacteria;p__Proteobacteria;c__Gammaproteobacteria;o__Pseudomonadales;f__Pseudomonadaceae;g__Pseudomonas;s__unclassified_Pseudomonas	0.9999748743676361
ASV_18069	d__Bacteria;p__Bacteroidetes;c__Bacteroidia;o__Sphingobacteriales;f__Sphingobacteriaceae;g__Sphingobacterium;s__Sphingobacterium_thalpophilum	0.7119065681054227
ASV_4674	d__Bacteria;p__Proteobacteria;c__Gammaproteobacteria;o__Enterobacteriales;f__Enterobacteriaceae;g__unclassified_Enterobacteriaceae;s__unclassified_Enterobacteriaceae	0.9999996749249567
ASV_15959	d__Bacteria;p__Proteobacteria;c__Deltaproteobacteria;o__Myxococcales;f__mle1-27;g__mle1-27;s__unclassified_mle1-27	0.9999999999340881
ASV_5698	d__Bacteria;p__Firmicutes;c__Erysipelotrichia;o__Erysipelotrichales;f__Erysipelotrichaceae;g__Faecalibaculum;s__unclassified_Faecalibaculum	0.9999999997225288
ASV_14968	d__Bacteria;p__Firmicutes;c__Clostridia;o__Clostridiales;f__Ruminococcaceae;g__unclassified_Ruminococcaceae;s__unclassified_Ruminococcaceae	0.9999977547079969
ASV_16965	d__Bacteria;p__Actinobacteria;c__Actinobacteria;o__Corynebacteriales;f__Corynebacteriaceae;g__unclassified_Corynebacteriaceae;s__unclassified_Corynebacteriaceae	0.9999999898215416
ASV_7268	d__Bacteria;p__Proteobacteria;c__Gammaproteobacteria;o__Pseudomonadales;f__Moraxellaceae;g__Acinetobacter;s__Acinetobacter_schindleri	0.9186125400545931
ASV_10380	d__Bacteria;p__Proteobacteria;c__Gammaproteobacteria;o__Pseudomonadales;f__Moraxellaceae;g__Acinetobacter;s__Acinetobacter_indicus	0.9930069542044715
ASV_4038	d__Bacteria;p__Firmicutes;c__Bacilli;o__Lactobacillales;f__Streptococcaceae;g__Lactococcus;s__unclassified_Lactococcus	0.9999911312704022
ASV_24449	d__Bacteria;p__Proteobacteria;c__Gammaproteobacteria;o__Pseudomonadales;f__Moraxellaceae;g__Psychrobacter;s__unclassified_Psychrobacter	0.9917588644126983
ASV_5085	d__Bacteria;p__Proteobacteria;c__Gammaproteobacteria;o__Pseudomonadales;f__Pseudomonadaceae;g__Pseudomonas;s__unclassified_Pseudomonas	0.9999521343673978
ASV_22582	d__Bacteria;p__Proteobacteria;c__Gammaproteobacteria;o__Enterobacteriales;f__Enterobacteriaceae;g__unclassified_Enterobacteriaceae;s__unclassified_Enterobacteriaceae	0.9999999726398787
ASV_13202	d__Bacteria;p__Firmicutes;c__Bacilli;o__Bacillales;f__Staphylococcaceae;g__Staphylococcus;s__unclassified_Staphylococcus	0.9999988138365339
ASV_27600	d__Bacteria;p__Bacteroidetes;c__Bacteroidia;o__Bacteroidales;f__Bacteroidaceae;g__Bacteroides;s__Bacteroides_caccae	0.9974091792774843
ASV_23031	d__Bacteria;p__Bacteroidetes;c__Bacteroidia;o__Flavobacteriales;f__Weeksellaceae;g__Chryseobacterium;s__unclassified_Chryseobacterium	0.9999944644963942
ASV_6178	d__Bacteria;p__Proteobacteria;c__Gammaproteobacteria;o__Enterobacteriales;f__Enterobacteriaceae;g__unclassified_Enterobacteriaceae;s__unclassified_Enterobacteriaceae	0.9999999208568966
ASV_27358	d__Bacteria;p__Actinobacteria;c__Actinobacteria;o__Micrococcales;f__Brevibacteriaceae;g__Brevibacterium;s__unclassified_Brevibacterium	0.9999999730060691
ASV_1461	d__Bacteria;p__Proteobacteria;c__Alphaproteobacteria;o__Rickettsiales;f__Mitochondria;g__Mitochondria;s__unclassified_Mitochondria	0.9999999999999957
ASV_23209	d__Bacteria;p__Cyanobacteria;c__Oxyphotobacteria;o__Chloroplast;f__Chloroplast;g__Chloroplast;s__unclassified_Chloroplast	1.0000000000000104
ASV_9819	d__Bacteria;p__Proteobacteria;c__Gammaproteobacteria;o__Xanthomonadales;f__Xanthomonadaceae;g__Stenotrophomonas;s__unclassified_Stenotrophomonas	0.9999993418120144
ASV_7140	d__Bacteria;p__Bacteroidetes;c__Bacteroidia;o__Bacteroidales;f__Marinifilaceae;g__Odoribacter;s__uncultured_bacterium	0.985210087594511
ASV_14254	d__Bacteria;p__Firmicutes;c__Bacilli;o__Lactobacillales;f__Leuconostocaceae;g__Leuconostoc;s__uncultured_bacterium	0.8690901209482221
ASV_14160	d__Bacteria;p__Firmicutes;c__Bacilli;o__Lactobacillales;f__Streptococcaceae;g__Lactococcus;s__unclassified_Lactococcus	0.9997182796691462
ASV_17661	d__Bacteria;p__Proteobacteria;c__Gammaproteobacteria;o__Enterobacteriales;f__Enterobacteriaceae;g__Pantoea;s__unclassified_Pantoea	0.7502909710116148
ASV_23164	d__Bacteria;p__Proteobacteria;c__Gammaproteobacteria;o__Betaproteobacteriales;f__Burkholderiaceae;g__Simplicispira;s__unclassified_Simplicispira	0.8869212728941844
ASV_2390	d__Bacteria;p__Proteobacteria;c__Gammaproteobacteria;o__Pseudomonadales;f__Pseudomonadaceae;g__Pseudomonas;s__unclassified_Pseudomonas	0.9999996296302155
ASV_23503	d__Bacteria;p__Bacteroidetes;c__Bacteroidia;o__Sphingobacteriales;f__Sphingobacteriaceae;g__Sphingobacterium;s__Sphingobacterium_alimentarium	0.9953506055775314
ASV_24371	d__Bacteria;p__Firmicutes;c__Bacilli;o__Bacillales;f__unclassified_Bacillales;g__unclassified_Bacillales;s__unclassified_Bacillales	0.9999863756475662
ASV_15542	d__Bacteria;p__Firmicutes;c__Bacilli;o__Bacillales;f__Planococcaceae;g__unclassified_Planococcaceae;s__unclassified_Planococcaceae	0.9998237601179368
ASV_21605	d__Bacteria;p__Proteobacteria;c__Gammaproteobacteria;o__Pseudomonadales;f__Moraxellaceae;g__Acinetobacter;s__Acinetobacter_baumannii	0.948067202780095
ASV_23435	d__Bacteria;p__Proteobacteria;c__Alphaproteobacteria;o__Caulobacterales;f__Caulobacteraceae;g__Brevundimonas;s__unclassified_Brevundimonas	0.9869966416590817
ASV_22737	d__Bacteria;p__Firmicutes;c__Bacilli;o__Lactobacillales;f__Lactobacillaceae;g__Lactobacillus;s__unclassified_Lactobacillus	0.9999997154120615
ASV_27542	d__Bacteria;p__Proteobacteria;c__Alphaproteobacteria;o__Rickettsiales;f__Mitochondria;g__Mitochondria;s__unclassified_Mitochondria	0.9999999999999929
ASV_21089	d__Bacteria;p__Proteobacteria;c__Gammaproteobacteria;o__Enterobacteriales;f__Enterobacteriaceae;g__unclassified_Enterobacteriaceae;s__unclassified_Enterobacteriaceae	0.9999994817017005
ASV_3741	d__Bacteria;p__Proteobacteria;c__Gammaproteobacteria;o__Enterobacteriales;f__Enterobacteriaceae;g__unclassified_Enterobacteriaceae;s__unclassified_Enterobacteriaceae	0.9999991310235362
ASV_17222	d__Bacteria;p__Actinobacteria;c__Actinobacteria;o__Pseudonocardiales;f__Pseudonocardiaceae;g__Saccharomonospora;s__unclassified_Saccharomonospora	0.9999888058630734
ASV_17208	d__Bacteria;p__Proteobacteria;c__Gammaproteobacteria;o__Enterobacteriales;f__Enterobacteriaceae;g__Pantoea;s__unclassified_Pantoea	0.8207551834601359
ASV_20661	d__Bacteria;p__Proteobacteria;c__Gammaproteobacteria;o__Pseudomonadales;f__Moraxellaceae;g__Psychrobacter;s__unclassified_Psychrobacter	0.9998796479196258
ASV_13878	d__Bacteria;p__Bacteroidetes;c__Bacteroidia;o__Sphingobacteriales;f__Sphingobacteriaceae;g__Sphingobacterium;s__Sphingobacterium_multivorum	0.7717857394358543
ASV_296	d__Bacteria;p__Firmicutes;c__Bacilli;o__Bacillales;f__Planococcaceae;g__Planococcus;s__unclassified_Planococcus	0.7166115954493304
ASV_6988	d__Bacteria;p__Proteobacteria;c__Gammaproteobacteria;o__Enterobacteriales;f__Enterobacteriaceae;g__unclassified_Enterobacteriaceae;s__unclassified_Enterobacteriaceae	0.9999996100519076
ASV_26116	d__Bacteria;p__Proteobacteria;c__Gammaproteobacteria;o__Enterobacteriales;f__Enterobacteriaceae;g__unclassified_Enterobacteriaceae;s__unclassified_Enterobacteriaceae	0.9786231979562383
ASV_8692	d__Bacteria;p__Proteobacteria;c__Gammaproteobacteria;o__Enterobacteriales;f__Enterobacteriaceae;g__unclassified_Enterobacteriaceae;s__unclassified_Enterobacteriaceae	0.9999858630645609
ASV_5589	d__Bacteria;p__Proteobacteria;c__Gammaproteobacteria;o__Pseudomonadales;f__Moraxellaceae;g__Acinetobacter;s__unclassified_Acinetobacter	0.9955654785560243
ASV_18188	d__Bacteria;p__Actinobacteria;c__Actinobacteria;o__Frankiales;f__Geodermatophilaceae;g__Blastococcus;s__unclassified_Blastococcus	0.999787763893088
ASV_144	d__Bacteria;p__Proteobacteria;c__Gammaproteobacteria;o__Betaproteobacteriales;f__Burkholderiaceae;g__Delftia;s__unclassified_Delftia	0.9996908501311458
ASV_1796	d__Bacteria;p__Proteobacteria;c__Gammaproteobacteria;o__Pseudomonadales;f__Moraxellaceae;g__Acinetobacter;s__Acinetobacter_guillouiae	0.7432450070461409
ASV_7740	d__Bacteria;p__Firmicutes;c__Bacilli;o__Lactobacillales;f__Enterococcaceae;g__Enterococcus;s__unclassified_Enterococcus	0.998657646822649
ASV_18140	d__Bacteria;p__Actinobacteria;c__Actinobacteria;o__Micrococcales;f__Micrococcaceae;g__Glutamicibacter;s__unclassified_Glutamicibacter	0.9807190793765747
ASV_20283	d__Bacteria;p__Proteobacteria;c__Alphaproteobacteria;o__Rhizobiales;f__Devosiaceae;g__Devosia;s__unclassified_Devosia	0.9912715750774684
ASV_11896	d__Bacteria;p__Firmicutes;c__Bacilli;o__Bacillales;f__Family_XII;g__Exiguobacterium;s__Exiguobacterium_undae	0.8053128292039086
ASV_27481	d__Bacteria;p__Proteobacteria;c__Gammaproteobacteria;o__Pseudomonadales;f__Moraxellaceae;g__uncultured;s__Xenorhabdus_nematophila	0.8604856303338292
ASV_17594	d__Bacteria;p__Firmicutes;c__Bacilli;o__Lactobacillales;f__Streptococcaceae;g__Lactococcus;s__Lactococcus_raffinolactis	0.7866866870704088
ASV_5013	d__Bacteria;p__Actinobacteria;c__Actinobacteria;o__Streptomycetales;f__Streptomycetaceae;g__Streptomyces;s__unclassified_Streptomyces	0.999998377849957
ASV_5901	d__Bacteria;p__Actinobacteria;c__Actinobacteria;o__Streptomycetales;f__Streptomycetaceae;g__Streptomyces;s__unclassified_Streptomyces	0.9793571242836445
ASV_25511	d__Bacteria;p__Actinobacteria;c__Actinobacteria;o__Corynebacteriales;f__Corynebacteriaceae;g__Corynebacterium;s__Corynebacterium_pollutisoli	0.8321386685652793
ASV_22894	d__Bacteria;p__Bacteroidetes;c__Bacteroidia;o__Bacteroidales;f__Muribaculaceae;g__Muribaculaceae;s__metagenome	0.999999999791612
ASV_5578	d__Bacteria;p__Firmicutes;c__Bacilli;o__Bacillales;f__Planococcaceae;g__Planococcus;s__unclassified_Planococcus	0.7237797209207453
ASV_12484	d__Bacteria;p__Firmicutes;c__Bacilli;o__unclassified_Bacilli;f__unclassified_Bacilli;g__unclassified_Bacilli;s__unclassified_Bacilli	0.9999999818380901
ASV_12934	d__Bacteria;p__Firmicutes;c__Bacilli;o__Lactobacillales;f__Streptococcaceae;g__Lactococcus;s__unclassified_Lactococcus	0.9999999848751814
ASV_15906	d__Bacteria;p__Actinobacteria;c__Actinobacteria;o__Micrococcales;f__Cellulomonadaceae;g__Cellulomonas;s__unclassified_Cellulomonas	0.9998288751646033
ASV_15191	d__Bacteria;p__Proteobacteria;c__Gammaproteobacteria;o__Pseudomonadales;f__Pseudomonadaceae;g__Pseudomonas;s__Pseudomonas_luteola	0.957551407980741
ASV_24501	d__Bacteria;p__Bacteroidetes;c__Bacteroidia;o__Flavobacteriales;f__Weeksellaceae;g__Chryseobacterium;s__Chryseobacterium_treverense	0.9726081727868895
ASV_27555	d__Bacteria;p__Proteobacteria;c__Gammaproteobacteria;o__Enterobacteriales;f__Enterobacteriaceae;g__unclassified_Enterobacteriaceae;s__unclassified_Enterobacteriaceae	0.9820289288737643
ASV_1249	d__Bacteria;p__Proteobacteria;c__Gammaproteobacteria;o__Betaproteobacteriales;f__Burkholderiaceae;g__Duganella;s__unclassified_Duganella	0.9987701363381597
ASV_6153	d__Bacteria;p__Proteobacteria;c__Gammaproteobacteria;o__Enterobacteriales;f__Enterobacteriaceae;g__Pantoea;s__unclassified_Pantoea	0.7283766675743878
ASV_19659	d__Bacteria;p__Proteobacteria;c__Gammaproteobacteria;o__Enterobacteriales;f__Enterobacteriaceae;g__unclassified_Enterobacteriaceae;s__unclassified_Enterobacteriaceae	0.9999446766479178
ASV_24258	d__Bacteria;p__Actinobacteria;c__Actinobacteria;o__Corynebacteriales;f__Nocardiaceae;g__Gordonia;s__unclassified_Gordonia	0.9999981803243027
ASV_27403	d__Bacteria;p__Firmicutes;c__Bacilli;o__Lactobacillales;f__Enterococcaceae;g__Enterococcus;s__unclassified_Enterococcus	0.9219895371761213
ASV_22797	d__Bacteria;p__Proteobacteria;c__Gammaproteobacteria;o__Enterobacteriales;f__Enterobacteriaceae;g__unclassified_Enterobacteriaceae;s__unclassified_Enterobacteriaceae	0.9999922534709558
ASV_3230	d__Bacteria;p__Proteobacteria;c__Gammaproteobacteria;o__Pseudomonadales;f__Moraxellaceae;g__Psychrobacter;s__unclassified_Psychrobacter	0.9995342632571207
ASV_24177	d__Bacteria;p__Actinobacteria;c__Actinobacteria;o__Corynebacteriales;f__Corynebacteriaceae;g__Corynebacterium_1;s__Corynebacterium_callunae	0.7519239497885822
ASV_16496	d__Bacteria;p__Firmicutes;c__Bacilli;o__Bacillales;f__Planococcaceae;g__unclassified_Planococcaceae;s__unclassified_Planococcaceae	0.7088238072894537
ASV_25726	d__Bacteria;p__Proteobacteria;c__Gammaproteobacteria;o__Pseudomonadales;f__Pseudomonadaceae;g__Pseudomonas;s__unclassified_Pseudomonas	0.9999409465279936
ASV_26924	d__Bacteria;p__Proteobacteria;c__Gammaproteobacteria;o__Pseudomonadales;f__Pseudomonadaceae;g__Pseudomonas;s__unclassified_Pseudomonas	0.9898204962085843
ASV_25420	d__Bacteria;p__Firmicutes;c__Bacilli;o__Lactobacillales;f__Lactobacillaceae;g__Lactobacillus;s__unclassified_Lactobacillus	0.9987235102437824
ASV_10461	d__Bacteria;p__Proteobacteria;c__Gammaproteobacteria;o__Pseudomonadales;f__Moraxellaceae;g__Acinetobacter;s__unclassified_Acinetobacter	0.9999999914376207
ASV_26237	d__Bacteria;p__Bacteroidetes;c__Bacteroidia;o__Bacteroidales;f__Muribaculaceae;g__Muribaculaceae;s__uncultured_bacterium	0.9975151766604542
ASV_21839	d__Bacteria;p__Proteobacteria;c__Deltaproteobacteria;o__Desulfovibrionales;f__Desulfovibrionaceae;g__Desulfovibrio;s__gut_metagenome	0.9611340182266438
ASV_25390	d__Bacteria;p__Proteobacteria;c__Gammaproteobacteria;o__Betaproteobacteriales;f__Burkholderiaceae;g__Aquabacterium;s__unclassified_Aquabacterium	0.9974865398653192
ASV_16069	d__Bacteria;p__Firmicutes;c__Bacilli;o__Bacillales;f__Paenibacillaceae;g__Saccharibacillus;s__unclassified_Saccharibacillus	0.9999991885578666
ASV_5419	d__Bacteria;p__Actinobacteria;c__Actinobacteria;o__Micrococcales;f__Microbacteriaceae;g__Pseudoclavibacter;s__unclassified_Pseudoclavibacter	0.7746541998323565
ASV_23290	d__Bacteria;p__Actinobacteria;c__Actinobacteria;o__Corynebacteriales;f__Corynebacteriaceae;g__Corynebacterium_1;s__Corynebacterium_variabile	0.7537738805957782
ASV_6931	d__Bacteria;p__Proteobacteria;c__Gammaproteobacteria;o__Pseudomonadales;f__Pseudomonadaceae;g__Pseudomonas;s__unclassified_Pseudomonas	0.9998478970482132
ASV_12452	d__Bacteria;p__Proteobacteria;c__Gammaproteobacteria;o__Pseudomonadales;f__Pseudomonadaceae;g__Pseudomonas;s__unclassified_Pseudomonas	0.9998899221214828
ASV_26407	d__Bacteria;p__Firmicutes;c__Bacilli;o__Bacillales;f__Planococcaceae;g__unclassified_Planococcaceae;s__unclassified_Planococcaceae	0.9962681482129376
ASV_14405	d__Bacteria;p__Firmicutes;c__Bacilli;o__Bacillales;f__Planococcaceae;g__Planococcus;s__uncultured_bacterium	0.7446987984086343
ASV_15874	d__Bacteria;p__Firmicutes;c__Bacilli;o__Bacillales;f__Planococcaceae;g__Planomicrobium;s__unclassified_Planomicrobium	0.9926240684776746
ASV_23654	d__Bacteria;p__Proteobacteria;c__Gammaproteobacteria;o__Enterobacteriales;f__Enterobacteriaceae;g__unclassified_Enterobacteriaceae;s__unclassified_Enterobacteriaceae	0.9999975221242624
ASV_11336	d__Bacteria;p__Proteobacteria;c__Alphaproteobacteria;o__Rhizobiales;f__Rhizobiaceae;g__Aureimonas;s__unclassified_Aureimonas	0.9976479222468897
ASV_16132	d__Bacteria;p__Proteobacteria;c__Gammaproteobacteria;o__Enterobacteriales;f__Enterobacteriaceae;g__Pantoea;s__unclassified_Pantoea	0.8778658398603413
ASV_5646	d__Bacteria;p__Firmicutes;c__Bacilli;o__Lactobacillales;f__Lactobacillaceae;g__Lactobacillus;s__Lactobacillus_odoratitofui	0.7125618551802904
ASV_11312	d__Bacteria;p__Firmicutes;c__Bacilli;o__Bacillales;f__Bacillaceae;g__Bacillus;s__Bacillus_thermoamylovorans	0.9960569058270842
ASV_23684	d__Bacteria;p__Proteobacteria;c__Gammaproteobacteria;o__Betaproteobacteriales;f__Burkholderiaceae;g__Variovorax;s__unclassified_Variovorax	0.9995796396469218
ASV_25439	d__Bacteria;p__Firmicutes;c__Bacilli;o__Lactobacillales;f__Carnobacteriaceae;g__Desemzia;s__unclassified_Desemzia	0.8724218418592697
ASV_19148	d__Bacteria;p__Proteobacteria;c__Gammaproteobacteria;o__Enterobacteriales;f__Enterobacteriaceae;g__unclassified_Enterobacteriaceae;s__unclassified_Enterobacteriaceae	0.9999896183713808
ASV_15101	d__Bacteria;p__Firmicutes;c__Bacilli;o__Lactobacillales;f__Lactobacillaceae;g__Lactobacillus;s__unclassified_Lactobacillus	0.8345502651863415
ASV_5335	d__Bacteria;p__Bacteroidetes;c__Bacteroidia;o__Sphingobacteriales;f__Sphingobacteriaceae;g__Sphingobacterium;s__Sphingobacterium_hotanense	0.8971338448244132
ASV_14358	d__Bacteria;p__Proteobacteria;c__Gammaproteobacteria;o__unclassified_Gammaproteobacteria;f__unclassified_Gammaproteobacteria;g__unclassified_Gammaproteobacteria;s__unclassified_Gammaproteobacteria	0.999999976329584
ASV_8693	d__Bacteria;p__Actinobacteria;c__Actinobacteria;o__Corynebacteriales;f__Corynebacteriaceae;g__Corynebacterium_1;s__unclassified_Corynebacterium_1	0.9999134563263502
ASV_3553	d__Bacteria;p__Proteobacteria;c__Alphaproteobacteria;o__Caulobacterales;f__Caulobacteraceae;g__Brevundimonas;s__unclassified_Brevundimonas	0.9998759390917011
ASV_27237	d__Bacteria;p__Proteobacteria;c__Gammaproteobacteria;o__Enterobacteriales;f__Enterobacteriaceae;g__unclassified_Enterobacteriaceae;s__unclassified_Enterobacteriaceae	0.7927565309452571
ASV_18172	d__Bacteria;p__Proteobacteria;c__Gammaproteobacteria;o__Pseudomonadales;f__Pseudomonadaceae;g__Pseudomonas;s__bromate-reducing_bacterium	0.7192472854250878
ASV_6543	d__Bacteria;p__Cyanobacteria;c__Oxyphotobacteria;o__Chloroplast;f__Chloroplast;g__Chloroplast;s__unclassified_Chloroplast	0.9999999999975305
ASV_7629	d__Bacteria;p__Proteobacteria;c__Gammaproteobacteria;o__Enterobacteriales;f__Enterobacteriaceae;g__Pantoea;s__unclassified_Pantoea	0.9122473515629931
ASV_18210	d__Bacteria;p__Actinobacteria;c__Actinobacteria;o__Micrococcales;f__Dermatophilaceae;g__Mobilicoccus;s__Mobilicoccus_pelagius	0.8467048031320028
ASV_26616	d__Bacteria;p__Proteobacteria;c__Gammaproteobacteria;o__Pseudomonadales;f__Pseudomonadaceae;g__Pseudomonas;s__unclassified_Pseudomonas	0.9999979599622495
ASV_6885	d__Bacteria;p__Patescibacteria;c__Saccharimonadia;o__Saccharimonadales;f__Saccharimonadaceae;g__Saccharimonadaceae;s__uncultured_bacterium	0.99716036953598
ASV_19704	d__Bacteria;p__Firmicutes;c__Bacilli;o__Lactobacillales;f__Enterococcaceae;g__Enterococcus;s__unclassified_Enterococcus	0.9978473397740006
ASV_14447	d__Bacteria;p__Firmicutes;c__Bacilli;o__Lactobacillales;f__Enterococcaceae;g__Enterococcus;s__unclassified_Enterococcus	0.9755025825748845
ASV_12602	d__Bacteria;p__Proteobacteria;c__Gammaproteobacteria;o__Enterobacteriales;f__Enterobacteriaceae;g__Pantoea;s__unclassified_Pantoea	0.8583242692264033
ASV_16375	d__Bacteria;p__Firmicutes;c__Bacilli;o__Bacillales;f__Planococcaceae;g__Planococcus;s__unclassified_Planococcus	0.7072727650518219
ASV_4907	d__Bacteria;p__Firmicutes;c__Bacilli;o__Bacillales;f__Planococcaceae;g__Planomicrobium;s__unclassified_Planomicrobium	0.9936596921736137
ASV_24753	d__Bacteria;p__Firmicutes;c__Bacilli;o__Lactobacillales;f__Streptococcaceae;g__Lactococcus;s__Lactococcus_plantarum	0.7749065450895221
ASV_7069	d__Bacteria;p__Proteobacteria;c__Gammaproteobacteria;o__Pseudomonadales;f__Moraxellaceae;g__uncultured;s__Xenorhabdus_nematophila	0.875673700439906
ASV_12554	d__Bacteria;p__Proteobacteria;c__Gammaproteobacteria;o__Enterobacteriales;f__Enterobacteriaceae;g__Pantoea;s__unclassified_Pantoea	0.7991507215060468
ASV_23924	d__Bacteria;p__Proteobacteria;c__Gammaproteobacteria;o__Enterobacteriales;f__Enterobacteriaceae;g__Serratia;s__Pantoea_agglomerans	0.8890093085537514
ASV_7954	d__Bacteria;p__Proteobacteria;c__Gammaproteobacteria;o__Pseudomonadales;f__Moraxellaceae;g__Acinetobacter;s__unclassified_Acinetobacter	0.9999951329446596
ASV_2797	d__Bacteria;p__Proteobacteria;c__Gammaproteobacteria;o__Enterobacteriales;f__Enterobacteriaceae;g__unclassified_Enterobacteriaceae;s__unclassified_Enterobacteriaceae	0.9999959903679436
ASV_24174	d__Bacteria;p__Proteobacteria;c__Gammaproteobacteria;o__Enterobacteriales;f__Enterobacteriaceae;g__unclassified_Enterobacteriaceae;s__unclassified_Enterobacteriaceae	0.9999986833011179
ASV_18400	d__Bacteria;p__Firmicutes;c__Negativicutes;o__Selenomonadales;f__Acidaminococcaceae;g__Phascolarctobacterium;s__unclassified_Phascolarctobacterium	0.9999999999992305
ASV_25100	d__Bacteria;p__Proteobacteria;c__Gammaproteobacteria;o__Enterobacteriales;f__Enterobacteriaceae;g__Pantoea;s__unclassified_Pantoea	0.9513437913922468
ASV_4294	d__Bacteria;p__Proteobacteria;c__Gammaproteobacteria;o__Xanthomonadales;f__Xanthomonadaceae;g__Luteimonas;s__unclassified_Luteimonas	0.9945346980111147
ASV_26097	d__Bacteria;p__Firmicutes;c__Bacilli;o__Bacillales;f__Family_XII;g__Exiguobacterium;s__Exiguobacterium_undae	0.7924100290721411
ASV_11178	d__Bacteria;p__Proteobacteria;c__Gammaproteobacteria;o__Enterobacteriales;f__Enterobacteriaceae;g__unclassified_Enterobacteriaceae;s__unclassified_Enterobacteriaceae	0.9991239192847094
ASV_22585	d__Bacteria;p__Proteobacteria;c__Gammaproteobacteria;o__Enterobacteriales;f__Enterobacteriaceae;g__Pantoea;s__unclassified_Pantoea	0.8300210371638932
ASV_3325	d__Bacteria;p__Proteobacteria;c__Alphaproteobacteria;o__Rickettsiales;f__Mitochondria;g__Mitochondria;s__unclassified_Mitochondria	1.000000000000014
ASV_23455	d__Bacteria;p__Bacteroidetes;c__Bacteroidia;o__Cytophagales;f__Spirosomaceae;g__Emticicia;s__unclassified_Emticicia	0.9999999999981253
ASV_9993	d__Bacteria;p__Firmicutes;c__Bacilli;o__Lactobacillales;f__Streptococcaceae;g__Streptococcus;s__unclassified_Streptococcus	0.9999999998534558
ASV_14184	d__Bacteria;p__Actinobacteria;c__Actinobacteria;o__Micrococcales;f__Intrasporangiaceae;g__Arsenicicoccus;s__Arsenicicoccus_bolidensis	0.8820011151231544
ASV_18133	d__Bacteria;p__Firmicutes;c__Clostridia;o__Clostridiales;f__Lachnospiraceae;g__[Ruminococcus]_torques_group;s__Ruminococcus_lactaris	0.9031550948909219
ASV_16807	d__Bacteria;p__Proteobacteria;c__Gammaproteobacteria;o__Pseudomonadales;f__Moraxellaceae;g__Acinetobacter;s__unclassified_Acinetobacter	0.9999999832342996
ASV_21211	d__Bacteria;p__Proteobacteria;c__Gammaproteobacteria;o__Pseudomonadales;f__Pseudomonadaceae;g__Pseudomonas;s__unclassified_Pseudomonas	0.9999998439827964
ASV_21872	d__Bacteria;p__Bacteroidetes;c__Bacteroidia;o__Bacteroidales;f__Muribaculaceae;g__Muribaculaceae;s__uncultured_bacterium	0.923975961819336
ASV_17519	d__Bacteria;p__Proteobacteria;c__Gammaproteobacteria;o__Pseudomonadales;f__Moraxellaceae;g__Acinetobacter;s__unclassified_Acinetobacter	0.9999999702402326
ASV_8641	d__Bacteria;p__Firmicutes;c__Bacilli;o__Lactobacillales;f__unclassified_Lactobacillales;g__unclassified_Lactobacillales;s__unclassified_Lactobacillales	0.9999973934902834
ASV_23131	d__Bacteria;p__Proteobacteria;c__Gammaproteobacteria;o__Enterobacteriales;f__Enterobacteriaceae;g__unclassified_Enterobacteriaceae;s__unclassified_Enterobacteriaceae	0.9999998181229887
ASV_6049	d__Bacteria;p__Proteobacteria;c__Gammaproteobacteria;o__Enterobacteriales;f__Enterobacteriaceae;g__Cronobacter;s__unclassified_Cronobacter	0.9868408177344042
ASV_15062	d__Bacteria;p__Firmicutes;c__Clostridia;o__Clostridiales;f__Lachnospiraceae;g__[Ruminococcus]_torques_group;s__metagenome	0.7816289223577798
ASV_10902	d__Bacteria;p__Proteobacteria;c__Gammaproteobacteria;o__Betaproteobacteriales;f__Burkholderiaceae;g__Massilia;s__unclassified_Massilia	0.9998209975492836
ASV_21291	d__Bacteria;p__Proteobacteria;c__Deltaproteobacteria;o__Bdellovibrionales;f__Bacteriovoracaceae;g__Peredibacter;s__metagenome	0.9977150924417328
ASV_12135	d__Bacteria;p__Proteobacteria;c__Gammaproteobacteria;o__Betaproteobacteriales;f__Burkholderiaceae;g__Aquabacterium;s__unclassified_Aquabacterium	0.997844794975125
ASV_16339	d__Bacteria;p__Proteobacteria;c__Gammaproteobacteria;o__Enterobacteriales;f__Enterobacteriaceae;g__Pantoea;s__unclassified_Pantoea	0.9179026112619806
ASV_15668	d__Bacteria;p__Proteobacteria;c__Gammaproteobacteria;o__Betaproteobacteriales;f__Burkholderiaceae;g__Comamonas;s__Acidovorax_sp.	0.8554492370093784
ASV_16261	d__Bacteria;p__Firmicutes;c__Bacilli;o__Bacillales;f__unclassified_Bacillales;g__unclassified_Bacillales;s__unclassified_Bacillales	0.9999388309326639
ASV_4773	d__Bacteria;p__Proteobacteria;c__Alphaproteobacteria;o__Rhodobacterales;f__Rhodobacteraceae;g__unclassified_Rhodobacteraceae;s__unclassified_Rhodobacteraceae	0.999999989928476
ASV_26842	d__Bacteria;p__Cyanobacteria;c__Oxyphotobacteria;o__Chloroplast;f__Chloroplast;g__Chloroplast;s__unclassified_Chloroplast	1.0000000000000013
ASV_10113	d__Bacteria;p__Proteobacteria;c__Gammaproteobacteria;o__Pseudomonadales;f__Pseudomonadaceae;g__Pseudomonas;s__unclassified_Pseudomonas	0.954273855251232
ASV_8949	d__Bacteria;p__Cyanobacteria;c__Oxyphotobacteria;o__Chloroplast;f__Chloroplast;g__Chloroplast;s__unclassified_Chloroplast	0.9999999999990666
ASV_12133	d__Bacteria;p__Cyanobacteria;c__Oxyphotobacteria;o__Chloroplast;f__Chloroplast;g__Chloroplast;s__unclassified_Chloroplast	0.9999999999793532
ASV_8412	d__Bacteria;p__Proteobacteria;c__Gammaproteobacteria;o__Enterobacteriales;f__Enterobacteriaceae;g__Pantoea;s__unclassified_Pantoea	0.8865421515291191
ASV_24571	d__Bacteria;p__Firmicutes;c__Bacilli;o__Bacillales;f__Planococcaceae;g__unclassified_Planococcaceae;s__unclassified_Planococcaceae	0.8882928640843719
ASV_17826	d__Bacteria;p__Actinobacteria;c__Actinobacteria;o__Micrococcales;f__Dermabacteraceae;g__Brachybacterium;s__unclassified_Brachybacterium	0.9985994994673623
ASV_24739	d__Bacteria;p__Actinobacteria;c__Actinobacteria;o__Pseudonocardiales;f__Pseudonocardiaceae;g__Saccharomonospora;s__unclassified_Saccharomonospora	0.999976501416348
ASV_16823	d__Bacteria;p__Proteobacteria;c__Alphaproteobacteria;o__Rhodobacterales;f__Rhodobacteraceae;g__Rhodobacter;s__unclassified_Rhodobacter	0.9260589288144747
ASV_618	d__Bacteria;p__Firmicutes;c__Negativicutes;o__Selenomonadales;f__Acidaminococcaceae;g__Phascolarctobacterium;s__unclassified_Phascolarctobacterium	0.9999999998976832
ASV_5008	d__Bacteria;p__Proteobacteria;c__Gammaproteobacteria;o__Xanthomonadales;f__Xanthomonadaceae;g__Stenotrophomonas;s__unclassified_Stenotrophomonas	0.9999572807804163
ASV_25008	d__Bacteria;p__Proteobacteria;c__Gammaproteobacteria;o__Pseudomonadales;f__Pseudomonadaceae;g__Pseudomonas;s__unclassified_Pseudomonas	0.8648280390932185
ASV_14620	d__Bacteria;p__Firmicutes;c__Bacilli;o__Lactobacillales;f__Lactobacillaceae;g__Lactobacillus;s__unclassified_Lactobacillus	0.9999999874124598
ASV_6	d__Bacteria;p__Proteobacteria;c__Gammaproteobacteria;o__Pseudomonadales;f__Pseudomonadaceae;g__Pseudomonas;s__unclassified_Pseudomonas	0.9999164940601964
ASV_12280	d__Bacteria;p__Firmicutes;c__Bacilli;o__Bacillales;f__unclassified_Bacillales;g__unclassified_Bacillales;s__unclassified_Bacillales	0.9999880027855476
ASV_8043	d__Bacteria;p__Actinobacteria;c__Actinobacteria;o__Micrococcales;f__Microbacteriaceae;g__Leucobacter;s__unclassified_Leucobacter	0.803001470984405
ASV_26810	d__Bacteria;p__Proteobacteria;c__Alphaproteobacteria;o__Rhizobiales;f__Devosiaceae;g__Devosia;s__unclassified_Devosia	0.8708123394672187
ASV_6375	d__Bacteria;p__Proteobacteria;c__Gammaproteobacteria;o__Enterobacteriales;f__Enterobacteriaceae;g__unclassified_Enterobacteriaceae;s__unclassified_Enterobacteriaceae	0.9999314944176927
ASV_21032	d__Bacteria;p__Bacteroidetes;c__Bacteroidia;o__Bacteroidales;f__Prevotellaceae;g__Prevotellaceae_Ga6A1_group;s__uncultured_bacterium	0.9998312038183779
ASV_15048	d__Bacteria;p__Bacteroidetes;c__Bacteroidia;o__Flavobacteriales;f__Flavobacteriaceae;g__Myroides;s__Myroides_odoratimimus	0.8558788109702011
ASV_8757	d__Bacteria;p__Proteobacteria;c__Gammaproteobacteria;o__Enterobacteriales;f__Enterobacteriaceae;g__unclassified_Enterobacteriaceae;s__unclassified_Enterobacteriaceae	0.8590527122436532
ASV_11188	d__Bacteria;p__Proteobacteria;c__Gammaproteobacteria;o__Enterobacteriales;f__Enterobacteriaceae;g__unclassified_Enterobacteriaceae;s__unclassified_Enterobacteriaceae	0.9642896503637831
ASV_11739	d__Bacteria;p__Firmicutes;c__Bacilli;o__Lactobacillales;f__Carnobacteriaceae;g__Carnobacterium;s__Carnobacterium_mobile	0.9829377846136186
ASV_12599	d__Bacteria;p__Bacteroidetes;c__Bacteroidia;o__Flavobacteriales;f__Flavobacteriaceae;g__Flavobacterium;s__unidentified	0.8444592518377676
ASV_12869	d__Bacteria;p__Proteobacteria;c__Gammaproteobacteria;o__Xanthomonadales;f__Xanthomonadaceae;g__Luteimonas;s__unclassified_Luteimonas	0.9987352472100421
ASV_14348	d__Bacteria;p__Proteobacteria;c__Gammaproteobacteria;o__Pseudomonadales;f__Pseudomonadaceae;g__Pseudomonas;s__unclassified_Pseudomonas	0.9971555820401525
ASV_4858	d__Bacteria;p__Proteobacteria;c__Gammaproteobacteria;o__Pseudomonadales;f__Pseudomonadaceae;g__Pseudomonas;s__unclassified_Pseudomonas	0.9999182209982042
ASV_16513	d__Bacteria;p__Proteobacteria;c__Gammaproteobacteria;o__Enterobacteriales;f__Enterobacteriaceae;g__Pantoea;s__unclassified_Pantoea	0.9146697745956254
ASV_20729	d__Bacteria;p__Proteobacteria;c__Gammaproteobacteria;o__Enterobacteriales;f__Enterobacteriaceae;g__unclassified_Enterobacteriaceae;s__unclassified_Enterobacteriaceae	0.9999936518215139
ASV_16001	d__Bacteria;p__Proteobacteria;c__Gammaproteobacteria;o__Enterobacteriales;f__Enterobacteriaceae;g__unclassified_Enterobacteriaceae;s__unclassified_Enterobacteriaceae	0.9999999510538784
ASV_6379	d__Bacteria;p__Chloroflexi;c__Chloroflexia;o__Thermomicrobiales;f__JG30-KF-CM45;g__JG30-KF-CM45;s__unclassified_JG30-KF-CM45	0.9999993576707221
ASV_17388	d__Bacteria;p__Proteobacteria;c__Gammaproteobacteria;o__Enterobacteriales;f__Enterobacteriaceae;g__unclassified_Enterobacteriaceae;s__unclassified_Enterobacteriaceae	0.9999952487511841
ASV_13324	d__Bacteria;p__Bacteroidetes;c__Bacteroidia;o__Bacteroidales;f__Tannerellaceae;g__Parabacteroides;s__unclassified_Parabacteroides	0.999981437871991
ASV_18028	d__Bacteria;p__Firmicutes;c__Clostridia;o__Clostridiales;f__Lachnospiraceae;g__Blautia;s__unclassified_Blautia	0.9995123153608897
ASV_13917	d__Bacteria;p__Proteobacteria;c__Alphaproteobacteria;o__Rhizobiales;f__Devosiaceae;g__Pelagibacterium;s__uncultured_bacterium	0.810488487555766
ASV_23353	d__Bacteria;p__Firmicutes;c__Bacilli;o__Lactobacillales;f__Enterococcaceae;g__Enterococcus;s__unclassified_Enterococcus	0.9871510250743016
ASV_19789	d__Bacteria;p__Firmicutes;c__Clostridia;o__Clostridiales;f__Lachnospiraceae;g__[Eubacterium]_hallii_group;s__unclassified_[Eubacterium]_hallii_group	0.9999998728852946
ASV_4069	d__Bacteria;p__Firmicutes;c__Bacilli;o__Lactobacillales;f__Carnobacteriaceae;g__Carnobacterium;s__unclassified_Carnobacterium	0.9975596619515045
ASV_18961	d__Bacteria;p__Proteobacteria;c__Gammaproteobacteria;o__Pseudomonadales;f__Pseudomonadaceae;g__Pseudomonas;s__unclassified_Pseudomonas	0.9999938486866926
ASV_19398	d__Bacteria;p__Firmicutes;c__Bacilli;o__Bacillales;f__Planococcaceae;g__unclassified_Planococcaceae;s__unclassified_Planococcaceae	0.7000167035427358
ASV_10728	d__Bacteria;p__Firmicutes;c__Bacilli;o__Lactobacillales;f__Carnobacteriaceae;g__Carnobacterium;s__unclassified_Carnobacterium	0.9966567188559339
ASV_23224	d__Bacteria;p__Actinobacteria;c__Actinobacteria;o__Micrococcales;f__Brevibacteriaceae;g__Brevibacterium;s__unclassified_Brevibacterium	0.9999975101827898
ASV_14084	d__Bacteria;p__Proteobacteria;c__Gammaproteobacteria;o__Xanthomonadales;f__Xanthomonadaceae;g__Stenotrophomonas;s__unclassified_Stenotrophomonas	0.9999333405571249
ASV_14749	d__Bacteria;p__Bacteroidetes;c__Bacteroidia;o__Flavobacteriales;f__Weeksellaceae;g__Chryseobacterium;s__unclassified_Chryseobacterium	0.9999999889111011
ASV_8529	d__Bacteria;p__Proteobacteria;c__Alphaproteobacteria;o__Caulobacterales;f__Caulobacteraceae;g__Brevundimonas;s__unclassified_Brevundimonas	0.9995129377674203
ASV_19190	d__Bacteria;p__Firmicutes;c__Bacilli;o__Lactobacillales;f__Leuconostocaceae;g__Leuconostoc;s__uncultured_bacterium	0.9346847144041361
ASV_1352	d__Bacteria;p__Proteobacteria;c__Gammaproteobacteria;o__Enterobacteriales;f__Enterobacteriaceae;g__Erwinia;s__unclassified_Erwinia	0.9471258796075949
ASV_11976	d__Bacteria;p__Firmicutes;c__Bacilli;o__Lactobacillales;f__Enterococcaceae;g__Vagococcus;s__Vagococcus_fluvialis	0.8033869068449329
ASV_7220	d__Bacteria;p__Firmicutes;c__Clostridia;o__Clostridiales;f__Clostridiaceae_1;g__Clostridium_sensu_stricto_1;s__Clostridium_butyricum	0.9615761806255555
ASV_19561	d__Bacteria;p__Actinobacteria;c__Actinobacteria;o__Frankiales;f__Nakamurellaceae;g__Nakamurella;s__unclassified_Nakamurella	0.9999482336662476
ASV_2099	d__Bacteria;p__Firmicutes;c__Negativicutes;o__Selenomonadales;f__Acidaminococcaceae;g__Phascolarctobacterium;s__unclassified_Phascolarctobacterium	0.999999988352029
ASV_16907	d__Bacteria;p__Proteobacteria;c__Gammaproteobacteria;o__Betaproteobacteriales;f__Rhodocyclaceae;g__Methyloversatilis;s__unclassified_Methyloversatilis	0.999873817926495
ASV_14634	d__Bacteria;p__Firmicutes;c__Bacilli;o__Bacillales;f__Staphylococcaceae;g__Jeotgalicoccus;s__unclassified_Jeotgalicoccus	0.9999994956200966
ASV_18900	d__Bacteria;p__Proteobacteria;c__Gammaproteobacteria;o__Betaproteobacteriales;f__Burkholderiaceae;g__Massilia;s__unclassified_Massilia	0.9982078689996268
ASV_19015	d__Bacteria;p__Firmicutes;c__Bacilli;o__Lactobacillales;f__Lactobacillaceae;g__Lactobacillus;s__unclassified_Lactobacillus	0.9999942716811746
ASV_20995	d__Bacteria;p__Firmicutes;c__Bacilli;o__Lactobacillales;f__Enterococcaceae;g__Enterococcus;s__unclassified_Enterococcus	0.8393185470144333
ASV_23665	d__Bacteria;p__Proteobacteria;c__Gammaproteobacteria;o__Pseudomonadales;f__Pseudomonadaceae;g__Pseudomonas;s__unclassified_Pseudomonas	0.9999907586610859
ASV_27651	d__Bacteria;p__Proteobacteria;c__Gammaproteobacteria;o__Betaproteobacteriales;f__Burkholderiaceae;g__Massilia;s__unclassified_Massilia	0.8994126910709085
ASV_19686	d__Bacteria;p__Proteobacteria;c__Gammaproteobacteria;o__Enterobacteriales;f__Enterobacteriaceae;g__unclassified_Enterobacteriaceae;s__unclassified_Enterobacteriaceae	0.9714144328992593
ASV_24929	d__Bacteria;p__Proteobacteria;c__Gammaproteobacteria;o__Betaproteobacteriales;f__Burkholderiaceae;g__Massilia;s__unclassified_Massilia	0.998786283188159
ASV_12310	d__Bacteria;p__Actinobacteria;c__Actinobacteria;o__Corynebacteriales;f__Corynebacteriaceae;g__Corynebacterium_1;s__Corynebacterium_stationis	0.8146447741172198
ASV_26596	d__Bacteria;p__Proteobacteria;c__Gammaproteobacteria;o__Enterobacteriales;f__Enterobacteriaceae;g__Pantoea;s__unclassified_Pantoea	0.9662114451497512
ASV_11297	d__Bacteria;p__Proteobacteria;c__Gammaproteobacteria;o__Pseudomonadales;f__Moraxellaceae;g__Psychrobacter;s__unclassified_Psychrobacter	0.9997811363534965
ASV_17958	d__Bacteria;p__Firmicutes;c__Bacilli;o__Lactobacillales;f__Streptococcaceae;g__Lactococcus;s__unclassified_Lactococcus	0.999999913054018
ASV_4747	d__Bacteria;p__Proteobacteria;c__Gammaproteobacteria;o__Xanthomonadales;f__Xanthomonadaceae;g__Luteimonas;s__unclassified_Luteimonas	0.9864954190869393
ASV_13725	d__Bacteria;p__Firmicutes;c__Bacilli;o__Bacillales;f__Planococcaceae;g__unclassified_Planococcaceae;s__unclassified_Planococcaceae	0.7496376429327851
ASV_18222	d__Bacteria;p__Firmicutes;c__Bacilli;o__Lactobacillales;f__Carnobacteriaceae;g__Trichococcus;s__unclassified_Trichococcus	0.8276920556310337
ASV_4117	d__Bacteria;p__Chloroflexi;c__Chloroflexia;o__Thermomicrobiales;f__JG30-KF-CM45;g__JG30-KF-CM45;s__uncultured_Thermomicrobium	0.9999006532620003
ASV_19870	d__Bacteria;p__Proteobacteria;c__Alphaproteobacteria;o__Caulobacterales;f__Caulobacteraceae;g__Brevundimonas;s__unclassified_Brevundimonas	0.9593692560457882
ASV_9872	d__Bacteria;p__Chloroflexi;c__Chloroflexia;o__Thermomicrobiales;f__JG30-KF-CM45;g__JG30-KF-CM45;s__uncultured_Thermomicrobium	0.9947145012733378
ASV_5152	d__Bacteria;p__Proteobacteria;c__Gammaproteobacteria;o__Enterobacteriales;f__Enterobacteriaceae;g__Pantoea;s__unclassified_Pantoea	0.9073014339677161
ASV_10903	d__Bacteria;p__Proteobacteria;c__Gammaproteobacteria;o__Pseudomonadales;f__Pseudomonadaceae;g__Pseudomonas;s__unclassified_Pseudomonas	0.941000495945592
ASV_22649	d__Bacteria;p__Proteobacteria;c__Alphaproteobacteria;o__Rhodobacterales;f__Rhodobacteraceae;g__unclassified_Rhodobacteraceae;s__unclassified_Rhodobacteraceae	0.999999989217182
ASV_23944	d__Bacteria;p__Proteobacteria;c__Gammaproteobacteria;o__Pseudomonadales;f__Pseudomonadaceae;g__Pseudomonas;s__unclassified_Pseudomonas	0.9999996713495025
ASV_24301	d__Bacteria;p__Proteobacteria;c__Gammaproteobacteria;o__Enterobacteriales;f__Enterobacteriaceae;g__Pantoea;s__unclassified_Pantoea	0.9712829938359906
ASV_24240	d__Bacteria;p__Proteobacteria;c__Gammaproteobacteria;o__Enterobacteriales;f__Enterobacteriaceae;g__unclassified_Enterobacteriaceae;s__unclassified_Enterobacteriaceae	0.9999355795327772
ASV_15574	d__Bacteria;p__Chloroflexi;c__Chloroflexia;o__Thermomicrobiales;f__JG30-KF-CM45;g__JG30-KF-CM45;s__uncultured_bacterium	0.9485394376985317
ASV_4062	d__Bacteria;p__Firmicutes;c__Bacilli;o__Lactobacillales;f__Lactobacillaceae;g__Lactobacillus;s__Lactobacillus_paralimentarius	0.8059707960720347
ASV_1905	d__Bacteria;p__Firmicutes;c__Bacilli;o__Lactobacillales;f__Streptococcaceae;g__Streptococcus;s__Streptococcus_gordonii	0.8375819585385834
ASV_416	d__Bacteria;p__Firmicutes;c__Clostridia;o__Clostridiales;f__Lachnospiraceae;g__Dorea;s__Dorea_formicigenerans	0.7553663869608145
ASV_12035	d__Bacteria;p__Actinobacteria;c__Actinobacteria;o__Micrococcales;f__Micrococcaceae;g__Citricoccus;s__unclassified_Citricoccus	0.951299809697721
ASV_14469	d__Bacteria;p__Proteobacteria;c__Alphaproteobacteria;o__Sphingomonadales;f__Sphingomonadaceae;g__Sphingomonas;s__unclassified_Sphingomonas	0.9545375416010758
ASV_26429	d__Bacteria;p__Proteobacteria;c__Gammaproteobacteria;o__Pseudomonadales;f__Moraxellaceae;g__Acinetobacter;s__unclassified_Acinetobacter	0.9999999763485516
ASV_74	d__Bacteria;p__Firmicutes;c__Clostridia;o__Clostridiales;f__Ruminococcaceae;g__Flavonifractor;s__unclassified_Flavonifractor	0.9999818858403575
ASV_17147	d__Bacteria;p__Proteobacteria;c__Alphaproteobacteria;o__Rhodobacterales;f__Rhodobacteraceae;g__Paracoccus;s__unclassified_Paracoccus	0.9938435614488745
ASV_18359	d__Bacteria;p__Proteobacteria;c__Alphaproteobacteria;o__Rhizobiales;f__Devosiaceae;g__Devosia;s__unclassified_Devosia	0.9999979000438727
ASV_9249	d__Bacteria;p__Firmicutes;c__Bacilli;o__Lactobacillales;f__Enterococcaceae;g__Enterococcus;s__unclassified_Enterococcus	0.9983311628715852
ASV_27129	d__Bacteria;p__Proteobacteria;c__Gammaproteobacteria;o__Enterobacteriales;f__Enterobacteriaceae;g__unclassified_Enterobacteriaceae;s__unclassified_Enterobacteriaceae	0.9999999554937974
ASV_3424	d__Bacteria;p__Proteobacteria;c__Gammaproteobacteria;o__Xanthomonadales;f__Xanthomonadaceae;g__Luteimonas;s__unclassified_Luteimonas	0.9983258387328686
ASV_12136	d__Bacteria;p__Proteobacteria;c__Gammaproteobacteria;o__Pseudomonadales;f__Moraxellaceae;g__uncultured;s__Xenorhabdus_nematophila	0.7280598946798044
ASV_13448	d__Bacteria;p__Firmicutes;c__Bacilli;o__Lactobacillales;f__Carnobacteriaceae;g__Carnobacterium;s__unclassified_Carnobacterium	0.8496061192340422
ASV_18980	d__Bacteria;p__Firmicutes;c__Bacilli;o__Lactobacillales;f__Enterococcaceae;g__Enterococcus;s__unclassified_Enterococcus	0.9923288783342223
ASV_14787	d__Bacteria;p__Proteobacteria;c__Gammaproteobacteria;o__Pseudomonadales;f__Pseudomonadaceae;g__Pseudomonas;s__unclassified_Pseudomonas	0.9999919570753741
ASV_12132	d__Bacteria;p__Proteobacteria;c__Gammaproteobacteria;o__Enterobacteriales;f__Enterobacteriaceae;g__Pantoea;s__unclassified_Pantoea	0.9179112668982341
ASV_3517	d__Bacteria;p__Proteobacteria;c__Alphaproteobacteria;o__Rhizobiales;f__Rhizobiaceae;g__Allorhizobium-Neorhizobium-Pararhizobium-Rhizobium;s__unclassified_Allorhizobium-Neorhizobium-Pararhizobium-Rhizobium	0.9993616795482152
ASV_1292	d__Bacteria;p__Proteobacteria;c__Gammaproteobacteria;o__Enterobacteriales;f__Enterobacteriaceae;g__unclassified_Enterobacteriaceae;s__unclassified_Enterobacteriaceae	0.9999991713559232
ASV_12667	d__Bacteria;p__Proteobacteria;c__Gammaproteobacteria;o__Enterobacteriales;f__Enterobacteriaceae;g__unclassified_Enterobacteriaceae;s__unclassified_Enterobacteriaceae	0.9999933183102243
ASV_5370	d__Bacteria;p__Proteobacteria;c__Gammaproteobacteria;o__Enterobacteriales;f__Enterobacteriaceae;g__unclassified_Enterobacteriaceae;s__unclassified_Enterobacteriaceae	0.9999997348509809
ASV_5308	d__Bacteria;p__Proteobacteria;c__Gammaproteobacteria;o__Xanthomonadales;f__Xanthomonadaceae;g__Stenotrophomonas;s__uncultured_Xanthomonas	0.8509759485596003
ASV_474	d__Bacteria;p__Firmicutes;c__Negativicutes;o__Selenomonadales;f__Acidaminococcaceae;g__Phascolarctobacterium;s__unclassified_Phascolarctobacterium	0.9999999996814093
ASV_9712	d__Bacteria;p__Proteobacteria;c__Gammaproteobacteria;o__Betaproteobacteriales;f__Burkholderiaceae;g__Aquabacterium;s__unclassified_Aquabacterium	0.9983320015554284
ASV_15719	d__Bacteria;p__Bacteroidetes;c__Bacteroidia;o__Bacteroidales;f__Bacteroidaceae;g__Bacteroides;s__Bacteroides_uniformis	0.9907003731429103
ASV_18197	d__Bacteria;p__Firmicutes;c__Bacilli;o__Bacillales;f__Planococcaceae;g__unclassified_Planococcaceae;s__unclassified_Planococcaceae	0.9999684645529494
ASV_26620	d__Bacteria;p__Proteobacteria;c__Gammaproteobacteria;o__Pseudomonadales;f__Moraxellaceae;g__Psychrobacter;s__unclassified_Psychrobacter	0.9999999964907669
ASV_8836	d__Bacteria;p__Firmicutes;c__Bacilli;o__Lactobacillales;f__Leuconostocaceae;g__Weissella;s__unclassified_Weissella	0.9999999999980265
ASV_19192	d__Bacteria;p__Proteobacteria;c__Gammaproteobacteria;o__Pseudomonadales;f__Pseudomonadaceae;g__Pseudomonas;s__bromate-reducing_bacterium	0.9356635891594524
ASV_3577	d__Bacteria;p__Proteobacteria;c__Gammaproteobacteria;o__Enterobacteriales;f__Enterobacteriaceae;g__Klebsiella;s__unclassified_Klebsiella	0.8489483105718195
ASV_20230	d__Bacteria;p__Proteobacteria;c__Gammaproteobacteria;o__Pseudomonadales;f__Pseudomonadaceae;g__Pseudomonas;s__Pseudomonas_otitidis	0.8869262349491314
ASV_22279	d__Bacteria;p__Proteobacteria;c__Gammaproteobacteria;o__Pseudomonadales;f__Pseudomonadaceae;g__Pseudomonas;s__Pseudomonas_coleopterorum	0.7655407310947099
ASV_4989	d__Bacteria;p__Proteobacteria;c__Gammaproteobacteria;o__Xanthomonadales;f__Xanthomonadaceae;g__Stenotrophomonas;s__uncultured_Stenotrophomonas	0.7538312830635586
ASV_12036	d__Bacteria;p__Proteobacteria;c__Gammaproteobacteria;o__Pseudomonadales;f__Pseudomonadaceae;g__Pseudomonas;s__unclassified_Pseudomonas	0.9961734478534953
ASV_20267	d__Bacteria;p__Proteobacteria;c__Alphaproteobacteria;o__Rickettsiales;f__Mitochondria;g__Mitochondria;s__unclassified_Mitochondria	1.0000000000000109
ASV_12950	d__Bacteria;p__Proteobacteria;c__Gammaproteobacteria;o__Betaproteobacteriales;f__Burkholderiaceae;g__Massilia;s__unclassified_Massilia	0.904568337886992
ASV_24850	d__Bacteria;p__Proteobacteria;c__Gammaproteobacteria;o__Enterobacteriales;f__Enterobacteriaceae;g__Raoultella;s__unclassified_Raoultella	0.9144367318962869
ASV_21941	d__Bacteria;p__Chloroflexi;c__Chloroflexia;o__Chloroflexales;f__Chloroflexaceae;g__FFCH7168;s__uncultured_bacterium	0.999999940716835
ASV_2389	d__Bacteria;p__Firmicutes;c__Bacilli;o__Bacillales;f__Staphylococcaceae;g__Staphylococcus;s__unclassified_Staphylococcus	0.9999867247517574
ASV_10053	d__Bacteria;p__Firmicutes;c__Erysipelotrichia;o__Erysipelotrichales;f__Erysipelotrichaceae;g__Turicibacter;s__uncultured_bacterium	0.9400239981000919
ASV_4598	d__Bacteria;p__Firmicutes;c__Bacilli;o__Bacillales;f__Thermoactinomycetaceae;g__Kroppenstedtia;s__uncultured_Kroppenstedtia	0.9820504257924632
ASV_5616	d__Bacteria;p__Actinobacteria;c__Actinobacteria;o__Pseudonocardiales;f__Pseudonocardiaceae;g__Crossiella;s__unclassified_Crossiella	0.7244511422098348
ASV_10888	d__Bacteria;p__Proteobacteria;c__Gammaproteobacteria;o__Enterobacteriales;f__Enterobacteriaceae;g__unclassified_Enterobacteriaceae;s__unclassified_Enterobacteriaceae	0.9925450354942204
ASV_8339	d__Bacteria;p__Bacteroidetes;c__Bacteroidia;o__Flavobacteriales;f__Weeksellaceae;g__Moheibacter;s__Empedobacter_sp.	0.7486483652375006
ASV_19078	d__Bacteria;p__Firmicutes;c__Bacilli;o__Bacillales;f__unclassified_Bacillales;g__unclassified_Bacillales;s__unclassified_Bacillales	0.9999868000758088
ASV_26526	d__Bacteria;p__Bacteroidetes;c__Bacteroidia;o__Flavobacteriales;f__Weeksellaceae;g__Chryseobacterium;s__unclassified_Chryseobacterium	0.9999798620042633
ASV_593	d__Bacteria;p__Proteobacteria;c__Gammaproteobacteria;o__Enterobacteriales;f__Enterobacteriaceae;g__unclassified_Enterobacteriaceae;s__unclassified_Enterobacteriaceae	0.9841946686246376
ASV_8993	d__Bacteria;p__Proteobacteria;c__Alphaproteobacteria;o__Caulobacterales;f__Caulobacteraceae;g__Brevundimonas;s__unclassified_Brevundimonas	0.9999964477749954
ASV_26974	d__Bacteria;p__Bacteroidetes;c__Bacteroidia;o__Sphingobacteriales;f__Sphingobacteriaceae;g__Sphingobacterium;s__Sphingobacterium_chuzhouense	0.7487321216000192
ASV_22772	d__Bacteria;p__Firmicutes;c__Bacilli;o__Bacillales;f__Planococcaceae;g__unclassified_Planococcaceae;s__unclassified_Planococcaceae	0.9996448051198338
ASV_6129	d__Bacteria;p__Firmicutes;c__Bacilli;o__Bacillales;f__Family_XII;g__Exiguobacterium;s__Exiguobacterium_sibiricum	0.8557182891488432
ASV_20543	d__Bacteria;p__Firmicutes;c__Bacilli;o__Bacillales;f__Family_XII;g__Exiguobacterium;s__Exiguobacterium_undae	0.9171480244171971
ASV_10548	d__Bacteria;p__Actinobacteria;c__Actinobacteria;o__Micrococcales;f__Sanguibacteraceae;g__Sanguibacter;s__unclassified_Sanguibacter	0.9992209860143109
ASV_11118	d__Bacteria;p__Proteobacteria;c__Alphaproteobacteria;o__Rhizobiales;f__Rhizobiaceae;g__Pseudorhizobium;s__unclassified_Pseudorhizobium	0.8394038593262984
ASV_15160	d__Bacteria;p__Proteobacteria;c__Gammaproteobacteria;o__Pseudomonadales;f__Pseudomonadaceae;g__Pseudomonas;s__unclassified_Pseudomonas	0.9999999187081026
ASV_13204	d__Bacteria;p__Proteobacteria;c__Gammaproteobacteria;o__Enterobacteriales;f__Enterobacteriaceae;g__unclassified_Enterobacteriaceae;s__unclassified_Enterobacteriaceae	0.9680903133814562
ASV_906	d__Bacteria;p__Bacteroidetes;c__Bacteroidia;o__Bacteroidales;f__Bacteroidaceae;g__Bacteroides;s__Bacteroides_acidifaciens	0.9878810298821626
ASV_18068	d__Bacteria;p__Actinobacteria;c__Actinobacteria;o__Micrococcales;f__Micrococcaceae;g__Neomicrococcus;s__unclassified_Neomicrococcus	0.9602365720640602
ASV_21938	d__Bacteria;p__Actinobacteria;c__Actinobacteria;o__Streptomycetales;f__Streptomycetaceae;g__Streptomyces;s__unclassified_Streptomyces	0.9937419005075642
ASV_1553	d__Bacteria;p__Actinobacteria;c__Actinobacteria;o__Streptomycetales;f__Streptomycetaceae;g__Streptomyces;s__unclassified_Streptomyces	0.9998923849251883
ASV_13848	d__Bacteria;p__Proteobacteria;c__Gammaproteobacteria;o__Betaproteobacteriales;f__Burkholderiaceae;g__Inhella;s__unclassified_Inhella	0.9333319946114245
ASV_11067	d__Bacteria;p__Firmicutes;c__Bacilli;o__Lactobacillales;f__Lactobacillaceae;g__Lactobacillus;s__unclassified_Lactobacillus	0.9869634301131462
ASV_1954	d__Bacteria;p__Actinobacteria;c__Actinobacteria;o__Micrococcales;f__Promicromonosporaceae;g__Cellulosimicrobium;s__unclassified_Cellulosimicrobium	0.762873189583188
ASV_24214	d__Bacteria;p__Proteobacteria;c__Gammaproteobacteria;o__Pseudomonadales;f__Pseudomonadaceae;g__Pseudomonas;s__unclassified_Pseudomonas	0.9999860053921781
ASV_1064	d__Bacteria;p__Proteobacteria;c__Gammaproteobacteria;o__Pseudomonadales;f__Pseudomonadaceae;g__Pseudomonas;s__Pseudomonas_balearica	0.9693264120061331
ASV_23469	d__Bacteria;p__Bacteroidetes;c__Bacteroidia;o__Sphingobacteriales;f__Sphingobacteriaceae;g__Sphingobacterium;s__Sphingobacterium_thalpophilum	0.9967021826208269
ASV_8220	d__Bacteria;p__Proteobacteria;c__Gammaproteobacteria;o__Xanthomonadales;f__Xanthomonadaceae;g__Stenotrophomonas;s__unclassified_Stenotrophomonas	0.9851309168964453
ASV_6525	d__Bacteria;p__Proteobacteria;c__Alphaproteobacteria;o__Rhizobiales;f__Rhizobiaceae;g__unclassified_Rhizobiaceae;s__unclassified_Rhizobiaceae	0.9965586250288865
ASV_10470	d__Bacteria;p__Proteobacteria;c__Gammaproteobacteria;o__Alteromonadales;f__Shewanellaceae;g__Shewanella;s__unclassified_Shewanella	0.9999996521937214
ASV_13807	d__Bacteria;p__Proteobacteria;c__Gammaproteobacteria;o__Enterobacteriales;f__Enterobacteriaceae;g__Pantoea;s__unclassified_Pantoea	0.9308187427389245
ASV_27428	d__Bacteria;p__Proteobacteria;c__Gammaproteobacteria;o__Enterobacteriales;f__Enterobacteriaceae;g__unclassified_Enterobacteriaceae;s__unclassified_Enterobacteriaceae	0.9999962312091482
ASV_22821	d__Bacteria;p__Cyanobacteria;c__Oxyphotobacteria;o__Chloroplast;f__Chloroplast;g__Chloroplast;s__unclassified_Chloroplast	0.9999999999999617
ASV_8103	d__Bacteria;p__Proteobacteria;c__Gammaproteobacteria;o__Enterobacteriales;f__Enterobacteriaceae;g__unclassified_Enterobacteriaceae;s__unclassified_Enterobacteriaceae	0.9999999631136097
ASV_8946	d__Bacteria;p__Proteobacteria;c__Gammaproteobacteria;o__Enterobacteriales;f__Enterobacteriaceae;g__unclassified_Enterobacteriaceae;s__unclassified_Enterobacteriaceae	0.9999999457757768
ASV_3493	d__Bacteria;p__Actinobacteria;c__Actinobacteria;o__Micrococcales;f__Microbacteriaceae;g__Frigoribacterium;s__unclassified_Frigoribacterium	0.7456289765860689
ASV_25177	d__Bacteria;p__Actinobacteria;c__Actinobacteria;o__Micrococcales;f__Micrococcaceae;g__Kocuria;s__unclassified_Kocuria	0.9999873208201115
ASV_24141	d__Bacteria;p__Proteobacteria;c__Gammaproteobacteria;o__Betaproteobacteriales;f__Burkholderiaceae;g__Paucibacter;s__uncultured_bacterium	0.7358542114710297
ASV_14507	d__Bacteria;p__Proteobacteria;c__Gammaproteobacteria;o__Betaproteobacteriales;f__Burkholderiaceae;g__Sutterella;s__unclassified_Sutterella	0.999999999916512
ASV_6312	d__Bacteria;p__Bacteroidetes;c__Bacteroidia;o__Bacteroidales;f__Bacteroidaceae;g__Bacteroides;s__Bacteroides_xylanisolvens	0.866566637422956
ASV_660	d__Bacteria;p__Proteobacteria;c__Gammaproteobacteria;o__Enterobacteriales;f__Enterobacteriaceae;g__Pantoea;s__unclassified_Pantoea	0.9054303407665858
ASV_6402	d__Bacteria;p__Proteobacteria;c__Gammaproteobacteria;o__Pseudomonadales;f__Moraxellaceae;g__Psychrobacter;s__Psychrobacter_maritimus	0.8091972710137296
ASV_23991	d__Bacteria;p__Firmicutes;c__Bacilli;o__Bacillales;f__Planococcaceae;g__Planomicrobium;s__unclassified_Planomicrobium	0.7013636361764951
ASV_11134	d__Bacteria;p__Firmicutes;c__Bacilli;o__Bacillales;f__Planococcaceae;g__Planomicrobium;s__Planomicrobium_glaciei	0.7979179852195962
ASV_17627	d__Bacteria;p__Firmicutes;c__Bacilli;o__Bacillales;f__Planococcaceae;g__Planomicrobium;s__unclassified_Planomicrobium	0.9943697441548462
ASV_2940	d__Bacteria;p__Proteobacteria;c__Gammaproteobacteria;o__Pseudomonadales;f__Pseudomonadaceae;g__Pseudomonas;s__unclassified_Pseudomonas	0.9997238467036142
ASV_12168	d__Bacteria;p__Proteobacteria;c__Gammaproteobacteria;o__Pseudomonadales;f__Pseudomonadaceae;g__Pseudomonas;s__unclassified_Pseudomonas	0.7494791490026468
ASV_2659	d__Bacteria;p__Actinobacteria;c__Actinobacteria;o__Micrococcales;f__Microbacteriaceae;g__Microbacterium;s__Microbacterium_sediminis	0.7013851991896317
ASV_26435	d__Bacteria;p__Proteobacteria;c__Gammaproteobacteria;o__Enterobacteriales;f__Enterobacteriaceae;g__unclassified_Enterobacteriaceae;s__unclassified_Enterobacteriaceae	0.9999993728520333
ASV_19859	d__Bacteria;p__Proteobacteria;c__Gammaproteobacteria;o__Enterobacteriales;f__Enterobacteriaceae;g__unclassified_Enterobacteriaceae;s__unclassified_Enterobacteriaceae	0.9999992052503969
ASV_1627	d__Bacteria;p__Proteobacteria;c__Gammaproteobacteria;o__Enterobacteriales;f__Enterobacteriaceae;g__Escherichia-Shigella;s__unclassified_Escherichia-Shigella	0.9999731558047609
ASV_2597	d__Bacteria;p__Actinobacteria;c__Coriobacteriia;o__Coriobacteriales;f__Eggerthellaceae;g__Adlercreutzia;s__Adlercreutzia_equolifaciens	0.7936905523275121
ASV_22599	d__Bacteria;p__Firmicutes;c__Bacilli;o__Lactobacillales;f__Aerococcaceae;g__Facklamia;s__uncultured_bacterium	0.7491372997597261
ASV_1599	d__Bacteria;p__Bacteroidetes;c__Bacteroidia;o__Bacteroidales;f__Rikenellaceae;g__Alistipes;s__uncultured_bacterium	0.965227562671385
ASV_9792	d__Bacteria;p__Firmicutes;c__Clostridia;o__Clostridiales;f__Ruminococcaceae;g__Ruminococcaceae_UCG-003;s__unclassified_Ruminococcaceae_UCG-003	0.9999959664251965
ASV_11667	d__Bacteria;p__Firmicutes;c__Clostridia;o__Clostridiales;f__Ruminococcaceae;g__Ruminococcaceae_UCG-002;s__unclassified_Ruminococcaceae_UCG-002	0.999998412309285
ASV_24819	d__Bacteria;p__Firmicutes;c__Negativicutes;o__Selenomonadales;f__Veillonellaceae;g__Megamonas;s__Megamonas_funiformis	0.8011840160354743
ASV_4101	d__Bacteria;p__Actinobacteria;c__Actinobacteria;o__Corynebacteriales;f__Corynebacteriaceae;g__Corynebacterium_1;s__Corynebacterium_glutamicum	0.9909285742259141
ASV_10706	d__Bacteria;p__Firmicutes;c__Bacilli;o__Bacillales;f__Staphylococcaceae;g__Staphylococcus;s__unclassified_Staphylococcus	0.9925394493095587
ASV_13416	d__Bacteria;p__Bacteroidetes;c__Bacteroidia;o__Bacteroidales;f__Bacteroidaceae;g__Bacteroides;s__Bacteroides_coprocola	0.9999923140044943
ASV_7355	d__Bacteria;p__Proteobacteria;c__Gammaproteobacteria;o__unclassified_Gammaproteobacteria;f__unclassified_Gammaproteobacteria;g__unclassified_Gammaproteobacteria;s__unclassified_Gammaproteobacteria	0.9999999896181236
ASV_4419	d__Bacteria;p__Firmicutes;c__Bacilli;o__Lactobacillales;f__Lactobacillaceae;g__Lactobacillus;s__unclassified_Lactobacillus	0.9999947342500666
ASV_15256	d__Bacteria;p__Firmicutes;c__Bacilli;o__Bacillales;f__Planococcaceae;g__unclassified_Planococcaceae;s__unclassified_Planococcaceae	0.8499658286331996
ASV_14710	d__Bacteria;p__Firmicutes;c__Bacilli;o__Lactobacillales;f__Carnobacteriaceae;g__Jeotgalibaca;s__uncultured_bacterium	0.9712389034775615
ASV_1417	d__Bacteria;p__Proteobacteria;c__Gammaproteobacteria;o__Xanthomonadales;f__Xanthomonadaceae;g__Stenotrophomonas;s__uncultured_Stenotrophomonas	0.8627199997336398
ASV_19760	d__Bacteria;p__Proteobacteria;c__Gammaproteobacteria;o__Pseudomonadales;f__Moraxellaceae;g__Acinetobacter;s__unclassified_Acinetobacter	0.9999999993638854
ASV_17370	d__Bacteria;p__Proteobacteria;c__Gammaproteobacteria;o__Enterobacteriales;f__Enterobacteriaceae;g__Pantoea;s__unclassified_Pantoea	0.76735138764842
ASV_12851	d__Bacteria;p__Proteobacteria;c__Gammaproteobacteria;o__Enterobacteriales;f__Enterobacteriaceae;g__Pantoea;s__unclassified_Pantoea	0.7874563912488801
ASV_19994	d__Bacteria;p__Firmicutes;c__Bacilli;o__Lactobacillales;f__Lactobacillaceae;g__Lactobacillus;s__Lactobacillus_coryniformis	0.9992548944528656
ASV_16170	d__Bacteria;p__Firmicutes;c__Bacilli;o__Lactobacillales;f__Streptococcaceae;g__Streptococcus;s__unclassified_Streptococcus	0.9999999999256421
ASV_23407	d__Bacteria;p__Proteobacteria;c__Alphaproteobacteria;o__Sphingomonadales;f__Sphingomonadaceae;g__Sphingomonas;s__Sphingomonas_phyllosphaerae	0.7813615243664884
ASV_4632	d__Bacteria;p__Proteobacteria;c__Gammaproteobacteria;o__Betaproteobacteriales;f__Burkholderiaceae;g__Aquabacterium;s__unclassified_Aquabacterium	0.9974640411479623
ASV_19389	d__Bacteria;p__Proteobacteria;c__Gammaproteobacteria;o__Enterobacteriales;f__Enterobacteriaceae;g__unclassified_Enterobacteriaceae;s__unclassified_Enterobacteriaceae	0.9838569450254192
ASV_7305	d__Bacteria;p__Firmicutes;c__Clostridia;o__Clostridiales;f__Lachnospiraceae;g__unclassified_Lachnospiraceae;s__unclassified_Lachnospiraceae	0.9997782864810253
ASV_8172	d__Bacteria;p__Proteobacteria;c__Alphaproteobacteria;o__Caulobacterales;f__Caulobacteraceae;g__Brevundimonas;s__unclassified_Brevundimonas	0.9999999704941581
ASV_14376	d__Bacteria;p__Actinobacteria;c__Actinobacteria;o__Micrococcales;f__Microbacteriaceae;g__Pseudoclavibacter;s__unclassified_Pseudoclavibacter	0.9135601463564674
ASV_6358	d__Bacteria;p__Proteobacteria;c__Gammaproteobacteria;o__Pseudomonadales;f__Pseudomonadaceae;g__Pseudomonas;s__unclassified_Pseudomonas	0.9999973022918885
ASV_18723	d__Bacteria;p__Firmicutes;c__Bacilli;o__Lactobacillales;f__Enterococcaceae;g__Enterococcus;s__unclassified_Enterococcus	0.9337228537553189
ASV_21145	d__Bacteria;p__Actinobacteria;c__Actinobacteria;o__Micrococcales;f__Microbacteriaceae;g__Leucobacter;s__Leucobacter_holotrichiae	0.782596646564641
ASV_25632	d__Bacteria;p__Actinobacteria;c__Actinobacteria;o__Corynebacteriales;f__Corynebacteriaceae;g__Corynebacterium_1;s__Corynebacterium_variabile	0.8872681597194072
ASV_25678	d__Bacteria;p__Proteobacteria;c__Gammaproteobacteria;o__Pseudomonadales;f__Moraxellaceae;g__Psychrobacter;s__unclassified_Psychrobacter	0.9999999717043326
ASV_39	d__Bacteria;p__Firmicutes;c__Bacilli;o__Bacillales;f__unclassified_Bacillales;g__unclassified_Bacillales;s__unclassified_Bacillales	0.9499442301319867
ASV_8910	d__Bacteria;p__Proteobacteria;c__Gammaproteobacteria;o__Pseudomonadales;f__Moraxellaceae;g__Acinetobacter;s__Acinetobacter_indicus	0.9931133041102206
ASV_9016	d__Bacteria;p__Proteobacteria;c__Gammaproteobacteria;o__Betaproteobacteriales;f__Burkholderiaceae;g__Advenella;s__unclassified_Advenella	0.9999976424415596
ASV_9480	d__Bacteria;p__Firmicutes;c__Bacilli;o__Bacillales;f__Planococcaceae;g__unclassified_Planococcaceae;s__unclassified_Planococcaceae	0.9998715877462107
ASV_981	d__Bacteria;p__Firmicutes;c__Bacilli;o__Bacillales;f__Bacillaceae;g__Bacillus;s__unclassified_Bacillus	0.932178808658019
ASV_17616	d__Bacteria;p__Firmicutes;c__Bacilli;o__Bacillales;f__Planococcaceae;g__unclassified_Planococcaceae;s__unclassified_Planococcaceae	0.9990554277566411
ASV_8199	d__Bacteria;p__Actinobacteria;c__Actinobacteria;o__Micrococcales;f__Micrococcaceae;g__unclassified_Micrococcaceae;s__unclassified_Micrococcaceae	0.9999991198899251
ASV_4541	d__Bacteria;p__Proteobacteria;c__Gammaproteobacteria;o__Enterobacteriales;f__Enterobacteriaceae;g__unclassified_Enterobacteriaceae;s__unclassified_Enterobacteriaceae	0.9920371261791127
ASV_23170	d__Bacteria;p__Proteobacteria;c__Alphaproteobacteria;o__unclassified_Alphaproteobacteria;f__unclassified_Alphaproteobacteria;g__unclassified_Alphaproteobacteria;s__unclassified_Alphaproteobacteria	0.9999999717581358
ASV_21502	d__Bacteria;p__Proteobacteria;c__Gammaproteobacteria;o__Enterobacteriales;f__Enterobacteriaceae;g__unclassified_Enterobacteriaceae;s__unclassified_Enterobacteriaceae	0.9993313968422761
ASV_15364	d__Bacteria;p__Proteobacteria;c__Gammaproteobacteria;o__Enterobacteriales;f__Enterobacteriaceae;g__Raoultella;s__unclassified_Raoultella	0.8123309368210553
ASV_752	d__Bacteria;p__Proteobacteria;c__Gammaproteobacteria;o__Enterobacteriales;f__Enterobacteriaceae;g__Pantoea;s__unclassified_Pantoea	0.8367780537895185
ASV_7150	d__Bacteria;p__Actinobacteria;c__Actinobacteria;o__Micrococcales;f__Micrococcaceae;g__Glutamicibacter;s__unclassified_Glutamicibacter	0.9975306178063418
ASV_20151	d__Bacteria;p__Proteobacteria;c__Alphaproteobacteria;o__Rhodobacterales;f__Rhodobacteraceae;g__Rubellimicrobium;s__uncultured_bacterium	0.969934479302049
ASV_20596	d__Bacteria;p__Proteobacteria;c__Alphaproteobacteria;o__Rhodobacterales;f__Rhodobacteraceae;g__Paracoccus;s__unclassified_Paracoccus	0.983125115958498
ASV_13415	d__Bacteria;p__Proteobacteria;c__Gammaproteobacteria;o__Betaproteobacteriales;f__Burkholderiaceae;g__Acidovorax;s__unclassified_Acidovorax	0.7423673502643798
ASV_3856	d__Bacteria;p__Bacteroidetes;c__Bacteroidia;o__Bacteroidales;f__Rikenellaceae;g__Rikenellaceae_RC9_gut_group;s__uncultured_bacterium	0.995437641670657
ASV_13489	d__Bacteria;p__Firmicutes;c__Clostridia;o__Clostridiales;f__Lachnospiraceae;g__Lachnospiraceae_UCG-010;s__uncultured_organism	0.9941363264295937
ASV_5549	d__Bacteria;p__Proteobacteria;c__Alphaproteobacteria;o__Caulobacterales;f__Caulobacteraceae;g__Brevundimonas;s__unclassified_Brevundimonas	0.999508454714788
ASV_2075	d__Bacteria;p__Firmicutes;c__Clostridia;o__Clostridiales;f__Ruminococcaceae;g__Ruminococcus_2;s__unclassified_Ruminococcus_2	0.9999962069618376
ASV_10555	d__Bacteria;p__Bacteroidetes;c__Bacteroidia;o__Bacteroidales;f__Bacteroidaceae;g__Bacteroides;s__Bacteroides_salyersiae	0.9996028197695629
ASV_18173	d__Bacteria;p__Firmicutes;c__Bacilli;o__Lactobacillales;f__Streptococcaceae;g__Streptococcus;s__unclassified_Streptococcus	0.999999999963992
ASV_8319	d__Bacteria;p__Bacteroidetes;c__Bacteroidia;o__Flavobacteriales;f__Flavobacteriaceae;g__Flavobacterium;s__Flavobacterium_qiangtangense	0.8693202892272597
ASV_9933	d__Bacteria;p__Actinobacteria;c__Actinobacteria;o__Micrococcales;f__Microbacteriaceae;g__Microbacterium;s__unclassified_Microbacterium	0.9929894831117633
ASV_5875	d__Bacteria;p__Proteobacteria;c__Gammaproteobacteria;o__Enterobacteriales;f__Enterobacteriaceae;g__unclassified_Enterobacteriaceae;s__unclassified_Enterobacteriaceae	0.9999996326378345
ASV_14042	d__Bacteria;p__Proteobacteria;c__Gammaproteobacteria;o__Enterobacteriales;f__Enterobacteriaceae;g__unclassified_Enterobacteriaceae;s__unclassified_Enterobacteriaceae	0.9999953578707587
ASV_26286	d__Bacteria;p__Proteobacteria;c__Gammaproteobacteria;o__Pseudomonadales;f__Moraxellaceae;g__Acinetobacter;s__Acinetobacter_lwoffii	0.7355526486388535
ASV_6212	d__Bacteria;p__Firmicutes;c__Bacilli;o__Lactobacillales;f__Lactobacillaceae;g__Lactobacillus;s__unclassified_Lactobacillus	0.9999966853484973
ASV_27197	d__Bacteria;p__Firmicutes;c__Bacilli;o__Bacillales;f__Planococcaceae;g__Planomicrobium;s__unclassified_Planomicrobium	0.9978918840276455
ASV_14065	d__Bacteria;p__Actinobacteria;c__Actinobacteria;o__Corynebacteriales;f__Corynebacteriaceae;g__Corynebacterium;s__unclassified_Corynebacterium	0.8318119524914626
ASV_19484	d__Bacteria;p__Proteobacteria;c__Gammaproteobacteria;o__Betaproteobacteriales;f__Burkholderiaceae;g__Massilia;s__unclassified_Massilia	0.9990941402088981
ASV_5791	d__Bacteria;p__Actinobacteria;c__Actinobacteria;o__Corynebacteriales;f__Corynebacteriaceae;g__Corynebacterium_1;s__unclassified_Corynebacterium_1	0.8234900456718992
ASV_13554	d__Bacteria;p__Proteobacteria;c__Gammaproteobacteria;o__Enterobacteriales;f__Enterobacteriaceae;g__Pantoea;s__unclassified_Pantoea	0.9094490864019998
ASV_12086	d__Bacteria;p__Proteobacteria;c__Alphaproteobacteria;o__Caulobacterales;f__Caulobacteraceae;g__Brevundimonas;s__unclassified_Brevundimonas	0.9331909629295975
ASV_18658	d__Bacteria;p__Proteobacteria;c__Gammaproteobacteria;o__Enterobacteriales;f__Enterobacteriaceae;g__unclassified_Enterobacteriaceae;s__unclassified_Enterobacteriaceae	0.9999869213579246
ASV_373	d__Bacteria;p__Proteobacteria;c__Gammaproteobacteria;o__Xanthomonadales;f__Xanthomonadaceae;g__Xanthomonas;s__unclassified_Xanthomonas	0.9943695192773981
ASV_20435	d__Bacteria;p__Proteobacteria;c__Gammaproteobacteria;o__Enterobacteriales;f__Enterobacteriaceae;g__unclassified_Enterobacteriaceae;s__unclassified_Enterobacteriaceae	0.999998463542775
ASV_12658	d__Bacteria;p__Chloroflexi;c__Chloroflexia;o__Thermomicrobiales;f__JG30-KF-CM45;g__JG30-KF-CM45;s__uncultured_bacterium	0.9986940062198465
ASV_19981	d__Bacteria;p__Bacteroidetes;c__Bacteroidia;o__Bacteroidales;f__Prevotellaceae;g__Prevotellaceae_Ga6A1_group;s__uncultured_bacterium	0.9998191723903358
ASV_4436	d__Bacteria;p__Firmicutes;c__Clostridia;o__Clostridiales;f__Clostridiaceae_1;g__Sarcina;s__unclassified_Sarcina	0.9997468366217364
ASV_7303	d__Bacteria;p__Proteobacteria;c__Gammaproteobacteria;o__Pseudomonadales;f__Pseudomonadaceae;g__Pseudomonas;s__unclassified_Pseudomonas	0.9999998287465894
ASV_7997	d__Bacteria;p__Actinobacteria;c__Actinobacteria;o__Micrococcales;f__Micrococcaceae;g__Arthrobacter;s__unclassified_Arthrobacter	0.9764148791127111
ASV_20114	d__Bacteria;p__Actinobacteria;c__Actinobacteria;o__Corynebacteriales;f__Corynebacteriaceae;g__Corynebacterium_1;s__unclassified_Corynebacterium_1	0.9999948936788833
ASV_13831	d__Bacteria;p__Bacteroidetes;c__Bacteroidia;o__Sphingobacteriales;f__Sphingobacteriaceae;g__Arcticibacter;s__unclassified_Arcticibacter	0.9997408681222045
ASV_2141	d__Bacteria;p__Actinobacteria;c__Actinobacteria;o__Corynebacteriales;f__Corynebacteriaceae;g__Corynebacterium_1;s__Corynebacterium_flavescens	0.980611187645378
ASV_10274	d__Bacteria;p__Firmicutes;c__Bacilli;o__Bacillales;f__Planococcaceae;g__unclassified_Planococcaceae;s__unclassified_Planococcaceae	0.9557122784931651
ASV_26187	d__Bacteria;p__Firmicutes;c__Bacilli;o__Bacillales;f__Staphylococcaceae;g__Staphylococcus;s__unclassified_Staphylococcus	0.9945759087712052
ASV_24938	d__Bacteria;p__Firmicutes;c__Bacilli;o__Lactobacillales;f__Lactobacillaceae;g__Lactobacillus;s__unclassified_Lactobacillus	0.9796171577757526
ASV_27639	d__Bacteria;p__Proteobacteria;c__Gammaproteobacteria;o__Enterobacteriales;f__Enterobacteriaceae;g__Plesiomonas;s__uncultured_bacterium	0.8758368922794721
ASV_15749	d__Bacteria;p__Proteobacteria;c__Gammaproteobacteria;o__Enterobacteriales;f__Enterobacteriaceae;g__unclassified_Enterobacteriaceae;s__unclassified_Enterobacteriaceae	0.9986253469888485
ASV_20276	d__Bacteria;p__Actinobacteria;c__Actinobacteria;o__Corynebacteriales;f__Corynebacteriaceae;g__Corynebacterium_1;s__unclassified_Corynebacterium_1	0.9512037815781066
ASV_16265	d__Bacteria;p__Bacteroidetes;c__Bacteroidia;o__Flavobacteriales;f__Weeksellaceae;g__Chryseobacterium;s__Chryseobacterium_taichungense	0.9925102922090402
ASV_7820	d__Bacteria;p__Actinobacteria;c__Actinobacteria;o__Micrococcales;f__Microbacteriaceae;g__Microbacterium;s__unclassified_Microbacterium	0.9963367626116478
ASV_25972	d__Bacteria;p__Actinobacteria;c__Actinobacteria;o__Corynebacteriales;f__Corynebacteriaceae;g__Corynebacterium_1;s__unclassified_Corynebacterium_1	0.7322403106578276
ASV_5078	d__Bacteria;p__Proteobacteria;c__Gammaproteobacteria;o__Enterobacteriales;f__Enterobacteriaceae;g__Pantoea;s__unclassified_Pantoea	0.9227586719726785
ASV_20048	d__Bacteria;p__Proteobacteria;c__Gammaproteobacteria;o__Enterobacteriales;f__Enterobacteriaceae;g__unclassified_Enterobacteriaceae;s__unclassified_Enterobacteriaceae	0.9999974630521274
ASV_20132	d__Bacteria;p__Actinobacteria;c__Actinobacteria;o__Corynebacteriales;f__Corynebacteriaceae;g__Corynebacterium_1;s__Corynebacterium_casei	0.8087701367861672
ASV_3557	d__Bacteria;p__Proteobacteria;c__Gammaproteobacteria;o__Pseudomonadales;f__Pseudomonadaceae;g__Pseudomonas;s__unclassified_Pseudomonas	0.996526844767661
ASV_7169	d__Bacteria;p__Cyanobacteria;c__Oxyphotobacteria;o__Chloroplast;f__Chloroplast;g__Chloroplast;s__unclassified_Chloroplast	0.9999999999999973
ASV_12438	d__Bacteria;p__Cyanobacteria;c__Oxyphotobacteria;o__Chloroplast;f__Chloroplast;g__Chloroplast;s__unclassified_Chloroplast	0.9999999999982707
ASV_19357	d__Bacteria;p__Proteobacteria;c__Gammaproteobacteria;o__Enterobacteriales;f__Enterobacteriaceae;g__unclassified_Enterobacteriaceae;s__unclassified_Enterobacteriaceae	0.999997361906635
ASV_945	d__Bacteria;p__Acidobacteria;c__Blastocatellia_(Subgroup_4);o__Blastocatellales;f__Blastocatellaceae;g__Blastocatella;s__uncultured_bacterium	0.8523473640238258
ASV_7618	d__Bacteria;p__Actinobacteria;c__Actinobacteria;o__Pseudonocardiales;f__Pseudonocardiaceae;g__Prauserella;s__Prauserella_rugosa	0.7788771346840518
ASV_22352	d__Bacteria;p__Firmicutes;c__Clostridia;o__Clostridiales;f__Lachnospiraceae;g__Blautia;s__unclassified_Blautia	0.9963773759381661
ASV_15161	d__Bacteria;p__Firmicutes;c__Clostridia;o__Clostridiales;f__Lachnospiraceae;g__Coprococcus_3;s__unclassified_Coprococcus_3	0.9980803326658151
ASV_9140	d__Bacteria;p__Firmicutes;c__Clostridia;o__Clostridiales;f__Ruminococcaceae;g__Ruminococcaceae_UCG-013;s__unclassified_Ruminococcaceae_UCG-013	0.9999999999568335
ASV_4	d__Bacteria;p__Bacteroidetes;c__Bacteroidia;o__Bacteroidales;f__Muribaculaceae;g__Muribaculaceae;s__uncultured_bacterium	0.9965293618822528
ASV_18534	d__Bacteria;p__Actinobacteria;c__Actinobacteria;o__Micrococcales;f__Microbacteriaceae;g__Leucobacter;s__unclassified_Leucobacter	0.9649465378283837
ASV_13521	d__Bacteria;p__Proteobacteria;c__Alphaproteobacteria;o__Caulobacterales;f__Caulobacteraceae;g__Asticcacaulis;s__Asticcacaulis_sp.	0.9938915992528888
ASV_3400	d__Bacteria;p__Proteobacteria;c__Gammaproteobacteria;o__Betaproteobacteriales;f__Burkholderiaceae;g__Aquabacterium;s__unclassified_Aquabacterium	0.9992455725362541
ASV_18692	d__Bacteria;p__Bacteroidetes;c__Bacteroidia;o__Flavobacteriales;f__Flavobacteriaceae;g__Myroides;s__unclassified_Myroides	0.9999999999212287
ASV_14235	d__Bacteria;p__Proteobacteria;c__Gammaproteobacteria;o__Pseudomonadales;f__Pseudomonadaceae;g__Pseudomonas;s__unclassified_Pseudomonas	0.9999999932886193
ASV_27075	d__Bacteria;p__Firmicutes;c__Bacilli;o__Lactobacillales;f__Lactobacillaceae;g__Lactobacillus;s__unclassified_Lactobacillus	0.9924252907677147
ASV_24723	d__Bacteria;p__Proteobacteria;c__Gammaproteobacteria;o__Enterobacteriales;f__Enterobacteriaceae;g__unclassified_Enterobacteriaceae;s__unclassified_Enterobacteriaceae	0.9999999963322991
ASV_12213	d__Bacteria;p__Firmicutes;c__Bacilli;o__Lactobacillales;f__Lactobacillaceae;g__Lactobacillus;s__unclassified_Lactobacillus	0.9830713535169964
ASV_11237	d__Bacteria;p__Firmicutes;c__Bacilli;o__Lactobacillales;f__Streptococcaceae;g__Lactococcus;s__Lactococcus_garvieae	0.7899494400000097
ASV_8487	d__Bacteria;p__Proteobacteria;c__Gammaproteobacteria;o__Pseudomonadales;f__Moraxellaceae;g__Acinetobacter;s__Acinetobacter_lwoffii	0.8069584626466294
ASV_6541	d__Bacteria;p__Firmicutes;c__Bacilli;o__Lactobacillales;f__Carnobacteriaceae;g__Desemzia;s__unclassified_Desemzia	0.9999312159746605
ASV_6003	d__Bacteria;p__Firmicutes;c__Bacilli;o__Bacillales;f__Paenibacillaceae;g__Paenibacillus;s__Paenibacillus_chinensis	0.7870675208521706
ASV_5111	d__Bacteria;p__Proteobacteria;c__Gammaproteobacteria;o__Pseudomonadales;f__Pseudomonadaceae;g__Pseudomonas;s__unclassified_Pseudomonas	0.9999927892982526
ASV_634	d__Bacteria;p__Proteobacteria;c__Alphaproteobacteria;o__Caulobacterales;f__Caulobacteraceae;g__Brevundimonas;s__unclassified_Brevundimonas	0.9992496450894838
ASV_18629	d__Bacteria;p__Bacteroidetes;c__Bacteroidia;o__Bacteroidales;f__Bacteroidaceae;g__Bacteroides;s__Bacteroides_dorei	0.9833687207384514
ASV_16218	d__Bacteria;p__Proteobacteria;c__Gammaproteobacteria;o__Enterobacteriales;f__Enterobacteriaceae;g__unclassified_Enterobacteriaceae;s__unclassified_Enterobacteriaceae	0.9999920717926386
ASV_20990	d__Bacteria;p__Actinobacteria;c__Actinobacteria;o__Micrococcales;f__Sanguibacteraceae;g__Sanguibacter;s__unclassified_Sanguibacter	0.9907219421308215
ASV_9002	d__Bacteria;p__Proteobacteria;c__Gammaproteobacteria;o__Enterobacteriales;f__Enterobacteriaceae;g__unclassified_Enterobacteriaceae;s__unclassified_Enterobacteriaceae	0.9999967195756503
ASV_13699	d__Bacteria;p__Proteobacteria;c__Gammaproteobacteria;o__Enterobacteriales;f__Enterobacteriaceae;g__unclassified_Enterobacteriaceae;s__unclassified_Enterobacteriaceae	0.9998977143454046
ASV_4028	d__Bacteria;p__Proteobacteria;c__Gammaproteobacteria;o__Enterobacteriales;f__Enterobacteriaceae;g__unclassified_Enterobacteriaceae;s__unclassified_Enterobacteriaceae	0.9999975161084764
ASV_12225	d__Bacteria;p__Firmicutes;c__Bacilli;o__Bacillales;f__unclassified_Bacillales;g__unclassified_Bacillales;s__unclassified_Bacillales	0.9999901506337472
ASV_27091	d__Bacteria;p__Firmicutes;c__Clostridia;o__Clostridiales;f__Lachnospiraceae;g__Lachnoclostridium;s__unclassified_Lachnoclostridium	0.9998861994514661
ASV_4487	d__Bacteria;p__Proteobacteria;c__Gammaproteobacteria;o__Enterobacteriales;f__Enterobacteriaceae;g__unclassified_Enterobacteriaceae;s__unclassified_Enterobacteriaceae	0.9999965561276833
ASV_21368	d__Bacteria;p__Actinobacteria;c__Actinobacteria;o__Pseudonocardiales;f__Pseudonocardiaceae;g__Saccharopolyspora;s__unclassified_Saccharopolyspora	0.9999996291967763
ASV_1560	d__Bacteria;p__Firmicutes;c__Erysipelotrichia;o__Erysipelotrichales;f__Erysipelotrichaceae;g__Turicibacter;s__unclassified_Turicibacter	0.999999999996674
ASV_17811	d__Bacteria;p__Firmicutes;c__Clostridia;o__Clostridiales;f__Ruminococcaceae;g__[Eubacterium]_coprostanoligenes_group;s__gut_metagenome	0.9217417945658644
ASV_138	d__Bacteria;p__Proteobacteria;c__Deltaproteobacteria;o__Myxococcales;f__Haliangiaceae;g__Haliangium;s__unclassified_Haliangium	0.99999960146594
ASV_331	d__Bacteria;p__Firmicutes;c__Clostridia;o__Clostridiales;f__Clostridiales_vadinBB60_group;g__Clostridiales_vadinBB60_group;s__unidentified	0.9988308826465666
ASV_20414	d__Bacteria;p__Proteobacteria;c__Deltaproteobacteria;o__Myxococcales;f__Phaselicystidaceae;g__Phaselicystis;s__uncultured_delta	0.9504517602373759
ASV_10131	d__Bacteria;p__Firmicutes;c__Bacilli;o__Lactobacillales;f__Lactobacillaceae;g__Lactobacillus;s__unclassified_Lactobacillus	0.7687976242617951
ASV_26978	d__Bacteria;p__Proteobacteria;c__Gammaproteobacteria;o__Pseudomonadales;f__Pseudomonadaceae;g__Pseudomonas;s__unclassified_Pseudomonas	0.9996363086195763
ASV_25637	d__Bacteria;p__Proteobacteria;c__Gammaproteobacteria;o__Betaproteobacteriales;f__Burkholderiaceae;g__Comamonas;s__Comamonas_terrigena	0.9456778131900502
ASV_5702	d__Bacteria;p__Firmicutes;c__Bacilli;o__Bacillales;f__Planococcaceae;g__Planococcus;s__unclassified_Planococcus	0.819391589302463
ASV_24273	d__Bacteria;p__Bacteroidetes;c__Bacteroidia;o__Flavobacteriales;f__Weeksellaceae;g__Chryseobacterium;s__unclassified_Chryseobacterium	0.9999999841649189
ASV_23041	d__Bacteria;p__Proteobacteria;c__Gammaproteobacteria;o__Pseudomonadales;f__Pseudomonadaceae;g__Pseudomonas;s__unclassified_Pseudomonas	0.9999907299065788
ASV_20320	d__Bacteria;p__Proteobacteria;c__Gammaproteobacteria;o__Enterobacteriales;f__Enterobacteriaceae;g__unclassified_Enterobacteriaceae;s__unclassified_Enterobacteriaceae	0.9985955614761174
ASV_17925	d__Bacteria;p__Proteobacteria;c__Alphaproteobacteria;o__unclassified_Alphaproteobacteria;f__unclassified_Alphaproteobacteria;g__unclassified_Alphaproteobacteria;s__unclassified_Alphaproteobacteria	0.9999999999202859
ASV_5053	d__Bacteria;p__Proteobacteria;c__Gammaproteobacteria;o__Enterobacteriales;f__Enterobacteriaceae;g__unclassified_Enterobacteriaceae;s__unclassified_Enterobacteriaceae	0.988281293371653
ASV_16070	d__Bacteria;p__Proteobacteria;c__Gammaproteobacteria;o__Enterobacteriales;f__Enterobacteriaceae;g__Trabulsiella;s__Salmonella_sp.	0.888281882733436
ASV_8908	d__Bacteria;p__Firmicutes;c__Bacilli;o__Bacillales;f__Staphylococcaceae;g__Staphylococcus;s__unclassified_Staphylococcus	0.9999897072635061
ASV_414	d__Bacteria;p__Actinobacteria;c__Actinobacteria;o__Streptomycetales;f__Streptomycetaceae;g__Streptomyces;s__unclassified_Streptomyces	0.9999885510250545
ASV_23379	d__Bacteria;p__Proteobacteria;c__Alphaproteobacteria;o__Rhizobiales;f__Beijerinckiaceae;g__Methylobacterium;s__unclassified_Methylobacterium	0.9999999992690827
ASV_16609	d__Bacteria;p__Firmicutes;c__Clostridia;o__Clostridiales;f__Ruminococcaceae;g__Faecalibacterium;s__unclassified_Faecalibacterium	0.9999995374797114
ASV_16686	d__Bacteria;p__Proteobacteria;c__Alphaproteobacteria;o__Caulobacterales;f__Caulobacteraceae;g__Brevundimonas;s__unclassified_Brevundimonas	0.9999939054655027
ASV_5871	d__Bacteria;p__Proteobacteria;c__Gammaproteobacteria;o__Betaproteobacteriales;f__Burkholderiaceae;g__Inhella;s__unclassified_Inhella	0.9238218050132313
ASV_13438	d__Bacteria;p__Actinobacteria;c__Coriobacteriia;o__Coriobacteriales;f__Coriobacteriaceae;g__Collinsella;s__unclassified_Collinsella	0.9999999988944558
ASV_19201	d__Bacteria;p__Firmicutes;c__Bacilli;o__Lactobacillales;f__Lactobacillaceae;g__Lactobacillus;s__unclassified_Lactobacillus	0.9999999572407356
ASV_18659	d__Bacteria;p__Firmicutes;c__Bacilli;o__Lactobacillales;f__Carnobacteriaceae;g__Jeotgalibaca;s__uncultured_bacterium	0.9073872310838814
ASV_16157	d__Bacteria;p__Proteobacteria;c__Gammaproteobacteria;o__Enterobacteriales;f__Enterobacteriaceae;g__Pantoea;s__unclassified_Pantoea	0.8622981149181547
ASV_27239	d__Bacteria;p__Proteobacteria;c__Gammaproteobacteria;o__Enterobacteriales;f__Enterobacteriaceae;g__unclassified_Enterobacteriaceae;s__unclassified_Enterobacteriaceae	0.8983783874094021
ASV_8914	d__Bacteria;p__Proteobacteria;c__Gammaproteobacteria;o__Pseudomonadales;f__Moraxellaceae;g__Psychrobacter;s__Bacillus_sp.	0.712734314116055
ASV_4595	d__Bacteria;p__Proteobacteria;c__Gammaproteobacteria;o__Pseudomonadales;f__Pseudomonadaceae;g__Pseudomonas;s__unclassified_Pseudomonas	0.999997478009331
ASV_5723	d__Bacteria;p__Proteobacteria;c__Gammaproteobacteria;o__Betaproteobacteriales;f__Burkholderiaceae;g__Bordetella;s__unclassified_Bordetella	0.9969908557413538
ASV_18023	d__Bacteria;p__Actinobacteria;c__Actinobacteria;o__Micrococcales;f__Microbacteriaceae;g__Microbacterium;s__unclassified_Microbacterium	0.9995601278580979
ASV_10892	d__Bacteria;p__Proteobacteria;c__Alphaproteobacteria;o__Caulobacterales;f__Caulobacteraceae;g__Brevundimonas;s__Brevundimonas_terrae	0.9355514077896142
ASV_18703	d__Bacteria;p__Proteobacteria;c__Gammaproteobacteria;o__Alteromonadales;f__Shewanellaceae;g__Shewanella;s__Shewanella_baltica	0.9664294659684557
ASV_11989	d__Bacteria;p__Proteobacteria;c__Alphaproteobacteria;o__Caulobacterales;f__Caulobacteraceae;g__Brevundimonas;s__unclassified_Brevundimonas	0.9999891452504579
ASV_19535	d__Bacteria;p__Proteobacteria;c__Gammaproteobacteria;o__Pseudomonadales;f__Pseudomonadaceae;g__Pseudomonas;s__unclassified_Pseudomonas	0.9492384128467265
ASV_7913	d__Bacteria;p__Proteobacteria;c__Gammaproteobacteria;o__Pseudomonadales;f__Pseudomonadaceae;g__Pseudomonas;s__unclassified_Pseudomonas	0.9810921787767874
ASV_22375	d__Bacteria;p__Proteobacteria;c__Gammaproteobacteria;o__Enterobacteriales;f__Enterobacteriaceae;g__Pantoea;s__unclassified_Pantoea	0.9789601512528245
ASV_5979	d__Bacteria;p__Proteobacteria;c__Gammaproteobacteria;o__Enterobacteriales;f__Enterobacteriaceae;g__Pantoea;s__unclassified_Pantoea	0.8997363723268444
ASV_17235	d__Bacteria;p__Proteobacteria;c__Gammaproteobacteria;o__Enterobacteriales;f__Enterobacteriaceae;g__unclassified_Enterobacteriaceae;s__unclassified_Enterobacteriaceae	0.9999997591423951
ASV_27424	d__Bacteria;p__Proteobacteria;c__Gammaproteobacteria;o__Enterobacteriales;f__Enterobacteriaceae;g__unclassified_Enterobacteriaceae;s__unclassified_Enterobacteriaceae	0.9999996806324082
ASV_6675	d__Bacteria;p__Bacteroidetes;c__Bacteroidia;o__Bacteroidales;f__Rikenellaceae;g__Rikenellaceae_RC9_gut_group;s__uncultured_bacterium	0.9995671529064708
ASV_18592	d__Bacteria;p__Firmicutes;c__Clostridia;o__Clostridiales;f__Lachnospiraceae;g__Blautia;s__unclassified_Blautia	0.9993077721136197
ASV_7972	d__Bacteria;p__Proteobacteria;c__Alphaproteobacteria;o__Sphingomonadales;f__Sphingomonadaceae;g__Sphingomonas;s__unclassified_Sphingomonas	0.9436677729203237
ASV_25767	d__Bacteria;p__Proteobacteria;c__Gammaproteobacteria;o__Enterobacteriales;f__Enterobacteriaceae;g__unclassified_Enterobacteriaceae;s__unclassified_Enterobacteriaceae	0.9792320272999373
ASV_3683	d__Bacteria;p__Proteobacteria;c__Gammaproteobacteria;o__unclassified_Gammaproteobacteria;f__unclassified_Gammaproteobacteria;g__unclassified_Gammaproteobacteria;s__unclassified_Gammaproteobacteria	0.999567155235735
ASV_1078	d__Bacteria;p__Deinococcus-Thermus;c__Deinococci;o__Deinococcales;f__Deinococcaceae;g__Deinococcus;s__Deinococcus_daejeonensis	0.9533126292524976
ASV_3052	d__Bacteria;p__Firmicutes;c__Clostridia;o__Clostridiales;f__Lachnospiraceae;g__Lachnospiraceae_NK4A136_group;s__unclassified_Lachnospiraceae_NK4A136_group	0.9988796874611175
ASV_25108	d__Bacteria;p__Bacteroidetes;c__Bacteroidia;o__Bacteroidales;f__Marinifilaceae;g__Odoribacter;s__uncultured_bacterium	0.986142899826032
ASV_17434	d__Bacteria;p__Firmicutes;c__Clostridia;o__Clostridiales;f__Lachnospiraceae;g__Blautia;s__unclassified_Blautia	0.99958568465917
ASV_1825	d__Bacteria;p__Proteobacteria;c__Alphaproteobacteria;o__Rhizobiales;f__Rhizobiaceae;g__Allorhizobium-Neorhizobium-Pararhizobium-Rhizobium;s__unclassified_Allorhizobium-Neorhizobium-Pararhizobium-Rhizobium	0.9862818172120252
ASV_7328	d__Bacteria;p__Firmicutes;c__Bacilli;o__Lactobacillales;f__Carnobacteriaceae;g__Desemzia;s__unclassified_Desemzia	0.8746640747515103
ASV_12199	d__Bacteria;p__Actinobacteria;c__Actinobacteria;o__Micrococcales;f__Sanguibacteraceae;g__Sanguibacter;s__unclassified_Sanguibacter	0.817224887182367
ASV_10876	d__Bacteria;p__Proteobacteria;c__Gammaproteobacteria;o__Xanthomonadales;f__Xanthomonadaceae;g__Luteimonas;s__Luteimonas_terricola	0.7110294096375861
ASV_5180	d__Bacteria;p__Proteobacteria;c__Gammaproteobacteria;o__Pseudomonadales;f__Moraxellaceae;g__Acinetobacter;s__unclassified_Acinetobacter	0.9999999127446798
ASV_11549	d__Bacteria;p__Firmicutes;c__Bacilli;o__Lactobacillales;f__Streptococcaceae;g__Lactococcus;s__unclassified_Lactococcus	0.9996802497131551
ASV_26018	d__Bacteria;p__Firmicutes;c__Bacilli;o__Lactobacillales;f__Lactobacillaceae;g__Lactobacillus;s__unclassified_Lactobacillus	0.9991710573471904
ASV_23584	d__Bacteria;p__Firmicutes;c__Bacilli;o__Lactobacillales;f__unclassified_Lactobacillales;g__unclassified_Lactobacillales;s__unclassified_Lactobacillales	0.9999999357388705
ASV_14272	d__Bacteria;p__Firmicutes;c__Bacilli;o__Lactobacillales;f__Streptococcaceae;g__Lactococcus;s__unclassified_Lactococcus	0.9996926712113696
ASV_20336	d__Bacteria;p__Proteobacteria;c__Gammaproteobacteria;o__Enterobacteriales;f__Enterobacteriaceae;g__unclassified_Enterobacteriaceae;s__unclassified_Enterobacteriaceae	0.9999310718191324
ASV_6860	d__Bacteria;p__Bacteroidetes;c__Bacteroidia;o__Cytophagales;f__Hymenobacteraceae;g__Pontibacter;s__unclassified_Pontibacter	0.9999999955116043
ASV_11343	d__Bacteria;p__Firmicutes;c__Bacilli;o__Bacillales;f__Planococcaceae;g__Planomicrobium;s__unclassified_Planomicrobium	0.9958845004381925
ASV_6434	d__Bacteria;p__Firmicutes;c__Bacilli;o__Bacillales;f__Planococcaceae;g__Planomicrobium;s__Planomicrobium_glaciei	0.8317150157145459
ASV_8279	d__Bacteria;p__Firmicutes;c__Bacilli;o__Bacillales;f__Staphylococcaceae;g__Staphylococcus;s__unclassified_Staphylococcus	0.9871920824293416
ASV_3961	d__Bacteria;p__Firmicutes;c__Bacilli;o__Bacillales;f__Family_XII;g__Exiguobacterium;s__Exiguobacterium_undae	0.8457442636599959
ASV_5018	d__Bacteria;p__Proteobacteria;c__Gammaproteobacteria;o__Xanthomonadales;f__Xanthomonadaceae;g__Stenotrophomonas;s__unclassified_Stenotrophomonas	0.9950835992506024
ASV_2684	d__Bacteria;p__Proteobacteria;c__Gammaproteobacteria;o__Enterobacteriales;f__Enterobacteriaceae;g__Pantoea;s__unclassified_Pantoea	0.8833752155347269
ASV_242	d__Bacteria;p__Proteobacteria;c__Gammaproteobacteria;o__Pseudomonadales;f__Pseudomonadaceae;g__Pseudomonas;s__unclassified_Pseudomonas	0.9999998868486827
ASV_10835	d__Bacteria;p__Proteobacteria;c__Gammaproteobacteria;o__Pseudomonadales;f__Pseudomonadaceae;g__Pseudomonas;s__unclassified_Pseudomonas	0.9981454374250486
ASV_19313	d__Bacteria;p__Proteobacteria;c__Gammaproteobacteria;o__Enterobacteriales;f__Enterobacteriaceae;g__Pantoea;s__unclassified_Pantoea	0.901485554450161
ASV_20284	d__Bacteria;p__Actinobacteria;c__Actinobacteria;o__Micrococcales;f__Dermabacteraceae;g__Brachybacterium;s__Brachybacterium_sp.	0.9718813317218368
ASV_27263	d__Bacteria;p__Proteobacteria;c__Alphaproteobacteria;o__Caulobacterales;f__Caulobacteraceae;g__Brevundimonas;s__unclassified_Brevundimonas	0.9999596849784602
ASV_25807	d__Bacteria;p__Proteobacteria;c__Gammaproteobacteria;o__Betaproteobacteriales;f__Burkholderiaceae;g__Schlegelella;s__unclassified_Schlegelella	0.9999793152399022
ASV_7281	d__Bacteria;p__Bacteroidetes;c__Bacteroidia;o__Cytophagales;f__Spirosomaceae;g__Arsenicibacter;s__Cenchrus_americanus	0.9920919588783531
ASV_7867	d__Bacteria;p__Actinobacteria;c__Actinobacteria;o__Micrococcales;f__Micrococcaceae;g__Micrococcus;s__unclassified_Micrococcus	0.9998824386674359
ASV_2103	d__Bacteria;p__Proteobacteria;c__Gammaproteobacteria;o__Aeromonadales;f__Aeromonadaceae;g__Aeromonas;s__Aeromonas_sobria	0.9264059384131076
ASV_25461	d__Bacteria;p__Actinobacteria;c__Actinobacteria;o__Propionibacteriales;f__Nocardioidaceae;g__Aeromicrobium;s__unclassified_Aeromicrobium	0.9999580461576278
ASV_7089	d__Bacteria;p__Proteobacteria;c__Gammaproteobacteria;o__Pseudomonadales;f__Pseudomonadaceae;g__Pseudomonas;s__unclassified_Pseudomonas	0.9999980620462068
ASV_13342	d__Bacteria;p__Firmicutes;c__Clostridia;o__Clostridiales;f__Lachnospiraceae;g__Lachnospiraceae_NK4A136_group;s__unclassified_Lachnospiraceae_NK4A136_group	0.9944609695390763
ASV_10970	d__Bacteria;p__Firmicutes;c__Clostridia;o__Clostridiales;f__Ruminococcaceae;g__Oscillibacter;s__uncultured_bacterium	0.8381401087289694
ASV_12023	d__Bacteria;p__Firmicutes;c__Clostridia;o__Clostridiales;f__Ruminococcaceae;g__Ruminiclostridium_9;s__unclassified_Ruminiclostridium_9	0.9874948075020612
ASV_3119	d__Bacteria;p__Deferribacteres;c__Deferribacteres;o__Deferribacterales;f__Deferribacteraceae;g__Mucispirillum;s__Mucispirillum_schaedleri	0.9082702594754603
ASV_26449	d__Bacteria;p__Tenericutes;c__Mollicutes;o__Mollicutes_RF39;f__Mollicutes_RF39;g__Mollicutes_RF39;s__uncultured_bacterium	0.8294916151572879
ASV_13005	d__Bacteria;p__Bacteroidetes;c__Bacteroidia;o__Bacteroidales;f__Bacteroidaceae;g__Bacteroides;s__Bacteroides_ovatus	0.9866352856616912
ASV_14612	d__Bacteria;p__Actinobacteria;c__Actinobacteria;o__Corynebacteriales;f__Corynebacteriaceae;g__Corynebacterium_1;s__unclassified_Corynebacterium_1	0.9966680965172194
ASV_5069	d__Bacteria;p__Proteobacteria;c__Gammaproteobacteria;o__Enterobacteriales;f__Enterobacteriaceae;g__unclassified_Enterobacteriaceae;s__unclassified_Enterobacteriaceae	0.9999999638292907
ASV_5459	d__Bacteria;p__Proteobacteria;c__Gammaproteobacteria;o__Enterobacteriales;f__Enterobacteriaceae;g__Pantoea;s__unclassified_Pantoea	0.8081902043142842
ASV_1325	d__Bacteria;p__Proteobacteria;c__Gammaproteobacteria;o__Enterobacteriales;f__Enterobacteriaceae;g__Shimwellia;s__uncultured_bacterium	0.9428681448486107
ASV_8620	d__Bacteria;p__Proteobacteria;c__Gammaproteobacteria;o__Pseudomonadales;f__Pseudomonadaceae;g__Pseudomonas;s__Pseudomonas_balearica	0.9715584897132258
ASV_10547	d__Bacteria;p__Proteobacteria;c__Gammaproteobacteria;o__Pseudomonadales;f__Moraxellaceae;g__Acinetobacter;s__unclassified_Acinetobacter	0.9999997293650522
ASV_19385	d__Bacteria;p__Proteobacteria;c__Gammaproteobacteria;o__Pseudomonadales;f__Moraxellaceae;g__Acinetobacter;s__Acinetobacter_variabilis	0.9444998988093263
ASV_25793	d__Bacteria;p__unclassified_Bacteria;c__unclassified_Bacteria;o__unclassified_Bacteria;f__unclassified_Bacteria;g__unclassified_Bacteria;s__unclassified_Bacteria	0.9999999999999347
ASV_25827	d__Bacteria;p__Proteobacteria;c__Gammaproteobacteria;o__Enterobacteriales;f__Enterobacteriaceae;g__Raoultella;s__unclassified_Raoultella	0.7587051544307853
ASV_4880	d__Bacteria;p__Firmicutes;c__Bacilli;o__Bacillales;f__Planococcaceae;g__Planococcus;s__unclassified_Planococcus	0.9600598735121444
ASV_23812	d__Bacteria;p__Actinobacteria;c__Actinobacteria;o__Micrococcales;f__Dermatophilaceae;g__uncultured;s__uncultured_bacterium	0.9314114540073795
ASV_17715	d__Bacteria;p__Firmicutes;c__Bacilli;o__Bacillales;f__Staphylococcaceae;g__Staphylococcus;s__unclassified_Staphylococcus	0.9983548782020251
ASV_175	d__Bacteria;p__Proteobacteria;c__Gammaproteobacteria;o__Enterobacteriales;f__Enterobacteriaceae;g__unclassified_Enterobacteriaceae;s__unclassified_Enterobacteriaceae	0.9629810036823172
ASV_667	d__Bacteria;p__Proteobacteria;c__Gammaproteobacteria;o__Enterobacteriales;f__Enterobacteriaceae;g__Pantoea;s__unclassified_Pantoea	0.9592990732219356
ASV_950	d__Bacteria;p__Proteobacteria;c__Gammaproteobacteria;o__Aeromonadales;f__Aeromonadaceae;g__Aeromonas;s__unclassified_Aeromonas	0.9707578468380873
ASV_16075	d__Bacteria;p__Proteobacteria;c__Gammaproteobacteria;o__Enterobacteriales;f__Enterobacteriaceae;g__Enterobacter;s__unclassified_Enterobacter	0.8422292702082432
ASV_22856	d__Bacteria;p__Proteobacteria;c__Gammaproteobacteria;o__Enterobacteriales;f__Enterobacteriaceae;g__unclassified_Enterobacteriaceae;s__unclassified_Enterobacteriaceae	0.9992749463364465
ASV_24812	d__Bacteria;p__Proteobacteria;c__Gammaproteobacteria;o__Enterobacteriales;f__Enterobacteriaceae;g__unclassified_Enterobacteriaceae;s__unclassified_Enterobacteriaceae	0.9999974185197761
ASV_6532	d__Bacteria;p__Cyanobacteria;c__Oxyphotobacteria;o__Chloroplast;f__Chloroplast;g__Chloroplast;s__unclassified_Chloroplast	0.9999999999999974
ASV_2823	d__Bacteria;p__Actinobacteria;c__Actinobacteria;o__Pseudonocardiales;f__Pseudonocardiaceae;g__Saccharopolyspora;s__Saccharopolyspora_rectivirgula	0.9987254799978897
ASV_22868	d__Bacteria;p__Firmicutes;c__Bacilli;o__Bacillales;f__Staphylococcaceae;g__Staphylococcus;s__unclassified_Staphylococcus	0.944817771871867
ASV_6377	d__Bacteria;p__Bacteroidetes;c__Bacteroidia;o__Flavobacteriales;f__Flavobacteriaceae;g__Myroides;s__unclassified_Myroides	0.999999999909753
ASV_6578	d__Bacteria;p__Proteobacteria;c__Alphaproteobacteria;o__Rhizobiales;f__Beijerinckiaceae;g__Bosea;s__unclassified_Bosea	0.9999997378615433
ASV_8631	d__Bacteria;p__Proteobacteria;c__Alphaproteobacteria;o__Rhizobiales;f__Xanthobacteraceae;g__unclassified_Xanthobacteraceae;s__unclassified_Xanthobacteraceae	0.9999977002794062
ASV_8560	d__Bacteria;p__Bacteroidetes;c__Bacteroidia;o__Bacteroidales;f__Bacteroidaceae;g__Bacteroides;s__Bacteroides_plebeius	0.9999985220365895
ASV_1125	d__Bacteria;p__Proteobacteria;c__Alphaproteobacteria;o__Rhizobiales;f__Rhizobiaceae;g__Allorhizobium-Neorhizobium-Pararhizobium-Rhizobium;s__unclassified_Allorhizobium-Neorhizobium-Pararhizobium-Rhizobium	0.9968841633301324
ASV_2813	d__Bacteria;p__Cyanobacteria;c__Oxyphotobacteria;o__Chloroplast;f__Chloroplast;g__Chloroplast;s__unclassified_Chloroplast	0.9999999999999994
ASV_24358	d__Bacteria;p__Bacteroidetes;c__Bacteroidia;o__Bacteroidales;f__Muribaculaceae;g__Muribaculaceae;s__uncultured_Bacteroidales	0.9708596307945228
ASV_18799	d__Bacteria;p__Proteobacteria;c__Gammaproteobacteria;o__Xanthomonadales;f__Xanthomonadaceae;g__Stenotrophomonas;s__Stenotrophomonas_nitritireducens	0.8105128254173651
ASV_2496	d__Bacteria;p__Proteobacteria;c__Alphaproteobacteria;o__Caulobacterales;f__Caulobacteraceae;g__Brevundimonas;s__unclassified_Brevundimonas	0.9999990768541905
ASV_10036	d__Bacteria;p__Firmicutes;c__Bacilli;o__Bacillales;f__Planococcaceae;g__unclassified_Planococcaceae;s__unclassified_Planococcaceae	0.9302768148845614
ASV_6962	d__Bacteria;p__Firmicutes;c__Bacilli;o__Bacillales;f__Family_XII;g__Exiguobacterium;s__Exiguobacterium_sibiricum	0.9497407504387282
ASV_9587	d__Bacteria;p__Firmicutes;c__Bacilli;o__Bacillales;f__Planococcaceae;g__Planococcus;s__unclassified_Planococcus	0.9050751184319576
ASV_866	d__Bacteria;p__Firmicutes;c__Bacilli;o__Bacillales;f__Planococcaceae;g__unclassified_Planococcaceae;s__unclassified_Planococcaceae	0.9999907831474065
ASV_20263	d__Bacteria;p__Proteobacteria;c__Gammaproteobacteria;o__Xanthomonadales;f__Xanthomonadaceae;g__Stenotrophomonas;s__Stenotrophomonas_chelatiphaga	0.9818497616441565
ASV_25977	d__Bacteria;p__Firmicutes;c__Bacilli;o__Lactobacillales;f__Enterococcaceae;g__Vagococcus;s__unclassified_Vagococcus	0.9953655545584252
ASV_18404	d__Bacteria;p__Bacteroidetes;c__Bacteroidia;o__Flavobacteriales;f__Weeksellaceae;g__Chryseobacterium;s__unclassified_Chryseobacterium	0.935515327250212
ASV_5436	d__Bacteria;p__Proteobacteria;c__Alphaproteobacteria;o__Rickettsiales;f__Mitochondria;g__Mitochondria;s__unclassified_Mitochondria	1.0000000000000107
ASV_762	d__Bacteria;p__Proteobacteria;c__Alphaproteobacteria;o__Rickettsiales;f__Mitochondria;g__Mitochondria;s__unclassified_Mitochondria	1.0000000000000053
ASV_4008	d__Bacteria;p__Cyanobacteria;c__Oxyphotobacteria;o__Chloroplast;f__Chloroplast;g__Chloroplast;s__unclassified_Chloroplast	0.9999999999999905
ASV_22785	d__Bacteria;p__Proteobacteria;c__Gammaproteobacteria;o__Enterobacteriales;f__Enterobacteriaceae;g__Pantoea;s__unclassified_Pantoea	0.8957299435184172
ASV_1023	d__Bacteria;p__Proteobacteria;c__Gammaproteobacteria;o__Enterobacteriales;f__Enterobacteriaceae;g__unclassified_Enterobacteriaceae;s__unclassified_Enterobacteriaceae	0.9994071671620224
ASV_27425	d__Bacteria;p__Firmicutes;c__Erysipelotrichia;o__Erysipelotrichales;f__Erysipelotrichaceae;g__[Clostridium]_innocuum_group;s__unclassified_[Clostridium]_innocuum_group	0.9999990153667954
ASV_13255	d__Bacteria;p__Bacteroidetes;c__Bacteroidia;o__Bacteroidales;f__Tannerellaceae;g__Parabacteroides;s__Parabacteroides_distasonis	0.8087807018784172
ASV_13	d__Bacteria;p__Firmicutes;c__Clostridia;o__Clostridiales;f__Lachnospiraceae;g__Dorea;s__unclassified_Dorea	0.9993703286354302
ASV_10027	d__Bacteria;p__Proteobacteria;c__Alphaproteobacteria;o__Rhodobacterales;f__Rhodobacteraceae;g__Rhodobacter;s__Rhodobacter_sphaeroides	0.8829597589256073
ASV_19997	d__Bacteria;p__Firmicutes;c__Bacilli;o__Bacillales;f__Staphylococcaceae;g__Macrococcus;s__unclassified_Macrococcus	0.9964098330343422
ASV_21428	d__Bacteria;p__Firmicutes;c__Bacilli;o__Lactobacillales;f__Lactobacillaceae;g__Lactobacillus;s__unclassified_Lactobacillus	0.9858850332210065
ASV_25899	d__Bacteria;p__Firmicutes;c__Bacilli;o__Lactobacillales;f__Enterococcaceae;g__Enterococcus;s__Enterococcus_sulfureus	0.77196479183926
ASV_3588	d__Bacteria;p__Proteobacteria;c__Gammaproteobacteria;o__Pseudomonadales;f__Moraxellaceae;g__Psychrobacter;s__unclassified_Psychrobacter	0.9978990170780944
ASV_7904	d__Bacteria;p__Proteobacteria;c__Gammaproteobacteria;o__Enterobacteriales;f__Enterobacteriaceae;g__unclassified_Enterobacteriaceae;s__unclassified_Enterobacteriaceae	0.9999999867840734
ASV_12743	d__Bacteria;p__Proteobacteria;c__Gammaproteobacteria;o__unclassified_Gammaproteobacteria;f__unclassified_Gammaproteobacteria;g__unclassified_Gammaproteobacteria;s__unclassified_Gammaproteobacteria	0.9999999998903387
ASV_20746	d__Bacteria;p__Firmicutes;c__Bacilli;o__Bacillales;f__Staphylococcaceae;g__Staphylococcus;s__unclassified_Staphylococcus	0.998709896638921
ASV_16642	d__Bacteria;p__Firmicutes;c__Bacilli;o__Lactobacillales;f__Lactobacillaceae;g__Lactobacillus;s__unclassified_Lactobacillus	0.9999993689358726
ASV_5446	d__Bacteria;p__Firmicutes;c__Bacilli;o__Lactobacillales;f__Lactobacillaceae;g__Pediococcus;s__unclassified_Pediococcus	0.9999902188644365
ASV_27189	d__Bacteria;p__Proteobacteria;c__Gammaproteobacteria;o__Pseudomonadales;f__Moraxellaceae;g__Psychrobacter;s__unclassified_Psychrobacter	0.9978374249877207
ASV_11023	d__Bacteria;p__Proteobacteria;c__Gammaproteobacteria;o__Enterobacteriales;f__Enterobacteriaceae;g__unclassified_Enterobacteriaceae;s__unclassified_Enterobacteriaceae	0.9999940689166685
ASV_7457	d__Bacteria;p__Firmicutes;c__Bacilli;o__Lactobacillales;f__Lactobacillaceae;g__Lactobacillus;s__Lactobacillus_vespulae	0.7542402303751718
ASV_26467	d__Bacteria;p__Proteobacteria;c__Gammaproteobacteria;o__Enterobacteriales;f__Enterobacteriaceae;g__Pantoea;s__unclassified_Pantoea	0.8096199964873529
ASV_20317	d__Bacteria;p__Proteobacteria;c__Alphaproteobacteria;o__Rickettsiales;f__Anaplasmataceae;g__Wolbachia;s__unclassified_Wolbachia	0.9999999999960564
ASV_12991	d__Bacteria;p__Cyanobacteria;c__Oxyphotobacteria;o__Chloroplast;f__Chloroplast;g__Chloroplast;s__unclassified_Chloroplast	1.0000000000000016
ASV_26441	d__Bacteria;p__Proteobacteria;c__Gammaproteobacteria;o__Enterobacteriales;f__Enterobacteriaceae;g__unclassified_Enterobacteriaceae;s__unclassified_Enterobacteriaceae	0.9999844048980321
ASV_6963	d__Bacteria;p__Proteobacteria;c__Gammaproteobacteria;o__Enterobacteriales;f__Enterobacteriaceae;g__unclassified_Enterobacteriaceae;s__unclassified_Enterobacteriaceae	0.9999937922714122
ASV_23531	d__Bacteria;p__Proteobacteria;c__Gammaproteobacteria;o__Enterobacteriales;f__Enterobacteriaceae;g__unclassified_Enterobacteriaceae;s__unclassified_Enterobacteriaceae	0.9999997776655067
ASV_16291	d__Bacteria;p__Firmicutes;c__Clostridia;o__Clostridiales;f__Lachnospiraceae;g__Dorea;s__unclassified_Dorea	0.9996175835986524
ASV_11940	d__Bacteria;p__Firmicutes;c__Clostridia;o__Clostridiales;f__Clostridiaceae_1;g__Clostridium_sensu_stricto_1;s__unclassified_Clostridium_sensu_stricto_1	0.9999989688349601
ASV_21092	d__Bacteria;p__Proteobacteria;c__Alphaproteobacteria;o__Puniceispirillales;f__Puniceispirillales_Incertae_Sedis;g__Constrictibacter;s__uncultured_bacterium	0.9313396227974431
ASV_20416	d__Bacteria;p__Proteobacteria;c__Gammaproteobacteria;o__Pseudomonadales;f__Pseudomonadaceae;g__Pseudomonas;s__Pseudomonas_japonica	0.8804781827405836
ASV_26216	d__Bacteria;p__Firmicutes;c__Negativicutes;o__Selenomonadales;f__Veillonellaceae;g__Megamonas;s__unclassified_Megamonas	0.9999981617551087
ASV_25478	d__Bacteria;p__Proteobacteria;c__Gammaproteobacteria;o__Betaproteobacteriales;f__Burkholderiaceae;g__Aquabacterium;s__unclassified_Aquabacterium	0.9974951018566907
ASV_15845	d__Bacteria;p__Bacteroidetes;c__Bacteroidia;o__Bacteroidales;f__Muribaculaceae;g__Muribaculaceae;s__unclassified_Muribaculaceae	0.999924169055461
ASV_22296	d__Bacteria;p__Proteobacteria;c__Gammaproteobacteria;o__Pseudomonadales;f__Moraxellaceae;g__Acinetobacter;s__Acinetobacter_rudis	0.9883734475331053
ASV_251	d__Bacteria;p__Proteobacteria;c__Gammaproteobacteria;o__Betaproteobacteriales;f__Burkholderiaceae;g__Massilia;s__unclassified_Massilia	0.9954652648065254
ASV_9664	d__Bacteria;p__Proteobacteria;c__Gammaproteobacteria;o__Betaproteobacteriales;f__Burkholderiaceae;g__Inhella;s__uncultured_beta	0.8033193626255628
ASV_7680	d__Bacteria;p__Firmicutes;c__Clostridia;o__Clostridiales;f__Lachnospiraceae;g__Lachnospira;s__unclassified_Lachnospira	0.999791730286053
ASV_16325	d__Bacteria;p__Firmicutes;c__Bacilli;o__Lactobacillales;f__Enterococcaceae;g__Enterococcus;s__unclassified_Enterococcus	0.8786973075456197
ASV_24592	d__Bacteria;p__Firmicutes;c__Bacilli;o__Bacillales;f__Staphylococcaceae;g__Staphylococcus;s__unclassified_Staphylococcus	0.7555992387139081
ASV_27478	d__Bacteria;p__Proteobacteria;c__Gammaproteobacteria;o__Pseudomonadales;f__Moraxellaceae;g__Acinetobacter;s__unclassified_Acinetobacter	0.9998929130607344
ASV_5520	d__Bacteria;p__Proteobacteria;c__Gammaproteobacteria;o__Pseudomonadales;f__Moraxellaceae;g__Enhydrobacter;s__unclassified_Enhydrobacter	0.9708597021782556
ASV_7468	d__Bacteria;p__Firmicutes;c__Bacilli;o__Lactobacillales;f__Carnobacteriaceae;g__Trichococcus;s__unclassified_Trichococcus	0.7510849978050426
ASV_26402	d__Bacteria;p__Firmicutes;c__Bacilli;o__Lactobacillales;f__Enterococcaceae;g__Enterococcus;s__unclassified_Enterococcus	0.9998889132462676
ASV_23855	d__Bacteria;p__Firmicutes;c__Bacilli;o__Lactobacillales;f__unclassified_Lactobacillales;g__unclassified_Lactobacillales;s__unclassified_Lactobacillales	0.9999999428333856
ASV_14690	d__Bacteria;p__Proteobacteria;c__Gammaproteobacteria;o__Enterobacteriales;f__Enterobacteriaceae;g__unclassified_Enterobacteriaceae;s__unclassified_Enterobacteriaceae	0.9982443660770607
ASV_10144	d__Bacteria;p__Patescibacteria;c__Saccharimonadia;o__Saccharimonadales;f__Saccharimonadaceae;g__Saccharimonadaceae;s__Candidatus_Saccharibacteria	0.7003380686539562
ASV_16635	d__Bacteria;p__Firmicutes;c__Bacilli;o__Bacillales;f__Planococcaceae;g__Planococcus;s__unclassified_Planococcus	0.8720703095225738
ASV_18204	d__Bacteria;p__Bacteroidetes;c__Bacteroidia;o__Flavobacteriales;f__Weeksellaceae;g__Chryseobacterium;s__Flavobacteriaceae_bacterium	0.8506335199829312
ASV_6436	d__Bacteria;p__Firmicutes;c__Bacilli;o__Bacillales;f__Family_XII;g__Exiguobacterium;s__unclassified_Exiguobacterium	0.999999852892003
ASV_1618	d__Bacteria;p__Bacteroidetes;c__Bacteroidia;o__Sphingobacteriales;f__Sphingobacteriaceae;g__Sphingobacterium;s__unclassified_Sphingobacterium	0.9998884527149923
ASV_11653	d__Bacteria;p__Actinobacteria;c__Actinobacteria;o__Corynebacteriales;f__Corynebacteriaceae;g__Corynebacterium_1;s__unclassified_Corynebacterium_1	0.8205329982594588
ASV_7953	d__Bacteria;p__Proteobacteria;c__Gammaproteobacteria;o__Enterobacteriales;f__Enterobacteriaceae;g__unclassified_Enterobacteriaceae;s__unclassified_Enterobacteriaceae	0.9999537294919958
ASV_11356	d__Bacteria;p__Proteobacteria;c__Gammaproteobacteria;o__Enterobacteriales;f__Enterobacteriaceae;g__unclassified_Enterobacteriaceae;s__unclassified_Enterobacteriaceae	0.9996755915551433
ASV_5485	d__Bacteria;p__Proteobacteria;c__Gammaproteobacteria;o__Enterobacteriales;f__Enterobacteriaceae;g__unclassified_Enterobacteriaceae;s__unclassified_Enterobacteriaceae	0.999984338148853
ASV_12628	d__Bacteria;p__Proteobacteria;c__Gammaproteobacteria;o__Enterobacteriales;f__Enterobacteriaceae;g__unclassified_Enterobacteriaceae;s__unclassified_Enterobacteriaceae	0.9999997272921702
ASV_11672	d__Bacteria;p__Proteobacteria;c__Gammaproteobacteria;o__Enterobacteriales;f__Enterobacteriaceae;g__unclassified_Enterobacteriaceae;s__unclassified_Enterobacteriaceae	0.9999978739343224
ASV_8954	d__Bacteria;p__Proteobacteria;c__Gammaproteobacteria;o__Enterobacteriales;f__Enterobacteriaceae;g__unclassified_Enterobacteriaceae;s__unclassified_Enterobacteriaceae	0.9999999388746809
ASV_20185	d__Bacteria;p__Bacteroidetes;c__Bacteroidia;o__Flavobacteriales;f__Weeksellaceae;g__Chryseobacterium;s__unclassified_Chryseobacterium	0.9999997241818317
ASV_20724	d__Bacteria;p__Actinobacteria;c__Actinobacteria;o__Streptosporangiales;f__Nocardiopsaceae;g__Nocardiopsis;s__unclassified_Nocardiopsis	0.9999834143251927
ASV_7077	d__Bacteria;p__Proteobacteria;c__Alphaproteobacteria;o__Rhizobiales;f__Beijerinckiaceae;g__Psychroglaciecola;s__uncultured_bacterium	0.9698247118393345
ASV_7254	d__Bacteria;p__Proteobacteria;c__Gammaproteobacteria;o__Xanthomonadales;f__Xanthomonadaceae;g__Pseudoxanthomonas;s__Pseudoxanthomonas_mexicana	0.8879625255805428
ASV_25323	d__Bacteria;p__Proteobacteria;c__Gammaproteobacteria;o__Betaproteobacteriales;f__Burkholderiaceae;g__unclassified_Burkholderiaceae;s__unclassified_Burkholderiaceae	0.999999979137399
ASV_2660	d__Bacteria;p__BRC1;c__BRC1;o__BRC1;f__BRC1;g__BRC1;s__uncultured_bacterium	0.9914088908122565
ASV_14243	d__Bacteria;p__Proteobacteria;c__Alphaproteobacteria;o__Rhodospirillales;f__uncultured;g__uncultured;s__gut_metagenome	0.999918449425227
ASV_23595	d__Bacteria;p__Bacteroidetes;c__Bacteroidia;o__Bacteroidales;f__Bacteroidaceae;g__Bacteroides;s__Bacteroides_thetaiotaomicron	0.9501645294783699
ASV_3619	d__Bacteria;p__Bacteroidetes;c__Bacteroidia;o__Bacteroidales;f__Muribaculaceae;g__Muribaculaceae;s__uncultured_bacterium	0.9997946764803054
ASV_23628	d__Bacteria;p__Bacteroidetes;c__Bacteroidia;o__Bacteroidales;f__Muribaculaceae;g__Muribaculaceae;s__uncultured_bacterium	0.92616680492173
ASV_186	d__Bacteria;p__Proteobacteria;c__Gammaproteobacteria;o__Betaproteobacteriales;f__Burkholderiaceae;g__Aquabacterium;s__unclassified_Aquabacterium	0.9968792831672496
ASV_2087	d__Bacteria;p__Firmicutes;c__Clostridia;o__Clostridiales;f__Lachnospiraceae;g__Lachnospiraceae_UCG-004;s__unclassified_Lachnospiraceae_UCG-004	0.9151967501929935
ASV_27460	d__Bacteria;p__Firmicutes;c__Clostridia;o__Clostridiales;f__Lachnospiraceae;g__uncultured;s__unclassified_uncultured	0.8357943278847132
ASV_17335	d__Bacteria;p__Firmicutes;c__Bacilli;o__Bacillales;f__Paenibacillaceae;g__Saccharibacillus;s__unclassified_Saccharibacillus	0.9999991973251032
ASV_10562	d__Bacteria;p__Proteobacteria;c__Gammaproteobacteria;o__Pseudomonadales;f__Pseudomonadaceae;g__Pseudomonas;s__unclassified_Pseudomonas	0.9999987237834551
ASV_4224	d__Bacteria;p__Firmicutes;c__Bacilli;o__Lactobacillales;f__Lactobacillaceae;g__Lactobacillus;s__unclassified_Lactobacillus	0.9999943464921686
ASV_2359	d__Bacteria;p__Proteobacteria;c__Gammaproteobacteria;o__unclassified_Gammaproteobacteria;f__unclassified_Gammaproteobacteria;g__unclassified_Gammaproteobacteria;s__unclassified_Gammaproteobacteria	0.999999999929794
ASV_5004	d__Bacteria;p__Proteobacteria;c__Gammaproteobacteria;o__unclassified_Gammaproteobacteria;f__unclassified_Gammaproteobacteria;g__unclassified_Gammaproteobacteria;s__unclassified_Gammaproteobacteria	0.9999999516437513
ASV_8550	d__Bacteria;p__Proteobacteria;c__Gammaproteobacteria;o__Enterobacteriales;f__Enterobacteriaceae;g__unclassified_Enterobacteriaceae;s__unclassified_Enterobacteriaceae	0.9999998944874694
ASV_21448	d__Bacteria;p__Proteobacteria;c__Gammaproteobacteria;o__Pseudomonadales;f__Moraxellaceae;g__Psychrobacter;s__unclassified_Psychrobacter	0.9999999998024132
ASV_7773	d__Bacteria;p__Firmicutes;c__Bacilli;o__Lactobacillales;f__Enterococcaceae;g__Enterococcus;s__unclassified_Enterococcus	0.9999248737339763
ASV_19741	d__Bacteria;p__Firmicutes;c__Bacilli;o__Lactobacillales;f__Streptococcaceae;g__Lactococcus;s__unclassified_Lactococcus	0.9999964056636377
ASV_12260	d__Bacteria;p__Proteobacteria;c__Gammaproteobacteria;o__Enterobacteriales;f__Enterobacteriaceae;g__unclassified_Enterobacteriaceae;s__unclassified_Enterobacteriaceae	0.9999999763469448
ASV_3339	d__Bacteria;p__Firmicutes;c__Bacilli;o__Lactobacillales;f__Lactobacillaceae;g__Lactobacillus;s__unclassified_Lactobacillus	0.9738374309809019
ASV_22480	d__Bacteria;p__Firmicutes;c__Bacilli;o__Lactobacillales;f__Carnobacteriaceae;g__Carnobacterium;s__unclassified_Carnobacterium	0.9999961361322146
ASV_21013	d__Bacteria;p__Firmicutes;c__Bacilli;o__Bacillales;f__Planococcaceae;g__unclassified_Planococcaceae;s__unclassified_Planococcaceae	0.9978103631460901
ASV_20576	d__Bacteria;p__Firmicutes;c__Bacilli;o__Bacillales;f__Planococcaceae;g__unclassified_Planococcaceae;s__unclassified_Planococcaceae	0.8040569490929428
ASV_13634	d__Bacteria;p__Firmicutes;c__Bacilli;o__Bacillales;f__Planococcaceae;g__Planococcus;s__unclassified_Planococcus	0.9134883500183052
ASV_16612	d__Bacteria;p__Proteobacteria;c__Alphaproteobacteria;o__Rhodobacterales;f__Rhodobacteraceae;g__Paracoccus;s__unclassified_Paracoccus	0.7855244207452401
ASV_6192	d__Bacteria;p__Firmicutes;c__Bacilli;o__Bacillales;f__Planococcaceae;g__Kurthia;s__unclassified_Kurthia	0.8170587578403363
ASV_9588	d__Bacteria;p__Firmicutes;c__Bacilli;o__Lactobacillales;f__Lactobacillaceae;g__Lactobacillus;s__unclassified_Lactobacillus	0.9999999999980809
ASV_18109	d__Bacteria;p__Firmicutes;c__Bacilli;o__Lactobacillales;f__Leuconostocaceae;g__Leuconostoc;s__Leuconostoc_mesenteroides	0.7801489676326111
ASV_15088	d__Bacteria;p__Firmicutes;c__Bacilli;o__Bacillales;f__Staphylococcaceae;g__Staphylococcus;s__unclassified_Staphylococcus	0.9999988560621441
ASV_26357	d__Bacteria;p__Proteobacteria;c__Gammaproteobacteria;o__Enterobacteriales;f__Enterobacteriaceae;g__Enterobacter;s__unclassified_Enterobacter	0.7109498421737563
ASV_5344	d__Bacteria;p__Proteobacteria;c__Alphaproteobacteria;o__Rhizobiales;f__Devosiaceae;g__Devosia;s__unclassified_Devosia	0.9871079162364762
ASV_7373	d__Bacteria;p__Proteobacteria;c__Gammaproteobacteria;o__Betaproteobacteriales;f__Burkholderiaceae;g__Burkholderia-Caballeronia-Paraburkholderia;s__unclassified_Burkholderia-Caballeronia-Paraburkholderia	0.9562319628695087
ASV_12303	d__Bacteria;p__Actinobacteria;c__Actinobacteria;o__Micrococcales;f__Micrococcaceae;g__Glutamicibacter;s__unclassified_Glutamicibacter	0.9962433818414348
ASV_392	d__Bacteria;p__Proteobacteria;c__Gammaproteobacteria;o__Enterobacteriales;f__Enterobacteriaceae;g__Pantoea;s__unclassified_Pantoea	0.8273692661656
ASV_20998	d__Bacteria;p__Proteobacteria;c__Gammaproteobacteria;o__Enterobacteriales;f__Enterobacteriaceae;g__Pantoea;s__unclassified_Pantoea	0.9363399907861892
ASV_1208	d__Bacteria;p__Firmicutes;c__Bacilli;o__Lactobacillales;f__Leuconostocaceae;g__Leuconostoc;s__Leuconostoc_fallax	0.9999815508072621
ASV_17288	d__Bacteria;p__Cyanobacteria;c__Oxyphotobacteria;o__Chloroplast;f__Chloroplast;g__Chloroplast;s__unclassified_Chloroplast	0.9999999999999866
ASV_10279	d__Bacteria;p__Proteobacteria;c__Gammaproteobacteria;o__Enterobacteriales;f__Enterobacteriaceae;g__unclassified_Enterobacteriaceae;s__unclassified_Enterobacteriaceae	0.999999882803991
ASV_720	d__Bacteria;p__Proteobacteria;c__Gammaproteobacteria;o__Enterobacteriales;f__Enterobacteriaceae;g__unclassified_Enterobacteriaceae;s__unclassified_Enterobacteriaceae	0.9999975754448575
ASV_17941	d__Bacteria;p__Proteobacteria;c__Gammaproteobacteria;o__Enterobacteriales;f__Enterobacteriaceae;g__unclassified_Enterobacteriaceae;s__unclassified_Enterobacteriaceae	0.9999992997771949
ASV_1780	d__Bacteria;p__Proteobacteria;c__Gammaproteobacteria;o__Enterobacteriales;f__Enterobacteriaceae;g__unclassified_Enterobacteriaceae;s__unclassified_Enterobacteriaceae	0.9999987933673354
ASV_14201	d__Bacteria;p__Proteobacteria;c__Gammaproteobacteria;o__Enterobacteriales;f__Enterobacteriaceae;g__Pantoea;s__unclassified_Pantoea	0.9762902703209116
ASV_17127	d__Bacteria;p__Bacteroidetes;c__Bacteroidia;o__Bacteroidales;f__Bacteroidaceae;g__Bacteroides;s__Bacteroides_vulgatus	0.9823106939430394
ASV_11965	d__Bacteria;p__Actinobacteria;c__Actinobacteria;o__Streptomycetales;f__Streptomycetaceae;g__Streptomyces;s__unclassified_Streptomyces	0.9999869997554048
ASV_6476	d__Bacteria;p__Actinobacteria;c__Actinobacteria;o__Propionibacteriales;f__Nocardioidaceae;g__Nocardioides;s__unclassified_Nocardioides	0.9998635986715508
ASV_16866	d__Bacteria;p__Proteobacteria;c__Gammaproteobacteria;o__Enterobacteriales;f__Enterobacteriaceae;g__Buttiauxella;s__unidentified_marine	0.8724719042133623
ASV_18733	d__Bacteria;p__Proteobacteria;c__Alphaproteobacteria;o__Rhodospirillales;f__uncultured;g__uncultured;s__gut_metagenome	0.9999997814340088
ASV_8017	d__Bacteria;p__Fusobacteria;c__Fusobacteriia;o__Fusobacteriales;f__Fusobacteriaceae;g__Cetobacterium;s__uncultured_bacterium	0.9839418126747485
ASV_8651	d__Bacteria;p__Actinobacteria;c__Actinobacteria;o__Micrococcales;f__Microbacteriaceae;g__Frigoribacterium;s__unclassified_Frigoribacterium	0.8462129433394825
ASV_11834	d__Bacteria;p__Firmicutes;c__Bacilli;o__Lactobacillales;f__Streptococcaceae;g__Lactococcus;s__unclassified_Lactococcus	0.9906445473992262
ASV_15685	d__Bacteria;p__Proteobacteria;c__Gammaproteobacteria;o__Pseudomonadales;f__Pseudomonadaceae;g__Pseudomonas;s__unclassified_Pseudomonas	0.9999976118716405
ASV_5036	d__Bacteria;p__Proteobacteria;c__Gammaproteobacteria;o__Xanthomonadales;f__Xanthomonadaceae;g__Lysobacter;s__unclassified_Lysobacter	0.9965183689511555
ASV_3322	d__Bacteria;p__Proteobacteria;c__Gammaproteobacteria;o__Pseudomonadales;f__Moraxellaceae;g__Acinetobacter;s__unclassified_Acinetobacter	0.9999932720621825
ASV_14203	d__Bacteria;p__Proteobacteria;c__Gammaproteobacteria;o__unclassified_Gammaproteobacteria;f__unclassified_Gammaproteobacteria;g__unclassified_Gammaproteobacteria;s__unclassified_Gammaproteobacteria	0.9999999846396271
ASV_17892	d__Bacteria;p__Firmicutes;c__Bacilli;o__Lactobacillales;f__Streptococcaceae;g__Lactococcus;s__unclassified_Lactococcus	0.999871917436254
ASV_13015	d__Bacteria;p__Proteobacteria;c__Gammaproteobacteria;o__Pseudomonadales;f__Moraxellaceae;g__Psychrobacter;s__unclassified_Psychrobacter	0.9999985801860153
ASV_9678	d__Bacteria;p__Actinobacteria;c__Actinobacteria;o__Corynebacteriales;f__Dietziaceae;g__Dietzia;s__Dietzia_timorensis	0.9928978750603143
ASV_22720	d__Bacteria;p__Firmicutes;c__Bacilli;o__Lactobacillales;f__Carnobacteriaceae;g__Carnobacterium;s__unclassified_Carnobacterium	0.9999823410401802
ASV_19909	d__Bacteria;p__Proteobacteria;c__Gammaproteobacteria;o__Enterobacteriales;f__Enterobacteriaceae;g__Pantoea;s__unclassified_Pantoea	0.7823720172162091
ASV_18330	d__Bacteria;p__Actinobacteria;c__Actinobacteria;o__Micrococcales;f__Dermabacteraceae;g__Brachybacterium;s__unclassified_Brachybacterium	0.9989637627997571
ASV_14700	d__Bacteria;p__Actinobacteria;c__Actinobacteria;o__Micrococcales;f__Brevibacteriaceae;g__Brevibacterium;s__Brevibacterium_salitolerans	0.835004939295435
ASV_8805	d__Bacteria;p__Proteobacteria;c__Alphaproteobacteria;o__Rhizobiales;f__Rhizobiaceae;g__Allorhizobium-Neorhizobium-Pararhizobium-Rhizobium;s__unclassified_Allorhizobium-Neorhizobium-Pararhizobium-Rhizobium	0.9996860548761861
ASV_10375	d__Bacteria;p__Proteobacteria;c__Gammaproteobacteria;o__Pseudomonadales;f__Pseudomonadaceae;g__Pseudomonas;s__unclassified_Pseudomonas	0.9999762667354477
ASV_25733	d__Bacteria;p__Proteobacteria;c__Alphaproteobacteria;o__Rhodobacterales;f__Rhodobacteraceae;g__Paracoccus;s__unclassified_Paracoccus	0.9911217717464816
ASV_13640	d__Bacteria;p__Cyanobacteria;c__Oxyphotobacteria;o__Chloroplast;f__Chloroplast;g__Chloroplast;s__unclassified_Chloroplast	0.9999999999996426
ASV_18807	d__Bacteria;p__Firmicutes;c__Bacilli;o__Bacillales;f__Paenibacillaceae;g__unclassified_Paenibacillaceae;s__unclassified_Paenibacillaceae	0.952323359125861
ASV_18239	d__Bacteria;p__Proteobacteria;c__Gammaproteobacteria;o__Enterobacteriales;f__Enterobacteriaceae;g__Pantoea;s__unclassified_Pantoea	0.9578230500522968
ASV_6756	d__Bacteria;p__Proteobacteria;c__Gammaproteobacteria;o__Enterobacteriales;f__Enterobacteriaceae;g__Pantoea;s__unclassified_Pantoea	0.8107970572561265
ASV_11702	d__Bacteria;p__Firmicutes;c__Clostridia;o__Clostridiales;f__Lachnospiraceae;g__unclassified_Lachnospiraceae;s__unclassified_Lachnospiraceae	0.9999999872885673
ASV_12631	d__Bacteria;p__Firmicutes;c__Clostridia;o__Clostridiales;f__Lachnospiraceae;g__Lachnospiraceae_NK4A136_group;s__unclassified_Lachnospiraceae_NK4A136_group	0.9802774628906142
ASV_27088	d__Bacteria;p__Proteobacteria;c__Gammaproteobacteria;o__Enterobacteriales;f__Enterobacteriaceae;g__unclassified_Enterobacteriaceae;s__unclassified_Enterobacteriaceae	0.9999929387370454
ASV_3356	d__Bacteria;p__Proteobacteria;c__Gammaproteobacteria;o__Enterobacteriales;f__Enterobacteriaceae;g__unclassified_Enterobacteriaceae;s__unclassified_Enterobacteriaceae	0.9999900877029699
ASV_3123	d__Bacteria;p__Proteobacteria;c__Gammaproteobacteria;o__Enterobacteriales;f__Enterobacteriaceae;g__unclassified_Enterobacteriaceae;s__unclassified_Enterobacteriaceae	0.9999997404840081
ASV_8250	d__Bacteria;p__Proteobacteria;c__Gammaproteobacteria;o__Enterobacteriales;f__Enterobacteriaceae;g__Pantoea;s__unclassified_Pantoea	0.8424963794091053
ASV_5546	d__Bacteria;p__Proteobacteria;c__Gammaproteobacteria;o__Enterobacteriales;f__Enterobacteriaceae;g__Serratia;s__unclassified_Serratia	0.9239651937527775
ASV_6766	d__Bacteria;p__Proteobacteria;c__Gammaproteobacteria;o__Enterobacteriales;f__Enterobacteriaceae;g__unclassified_Enterobacteriaceae;s__unclassified_Enterobacteriaceae	0.9990101824628423
ASV_11593	d__Bacteria;p__Actinobacteria;c__Actinobacteria;o__Micrococcales;f__Microbacteriaceae;g__Leifsonia;s__metagenome	0.995640823407378
ASV_6332	d__Bacteria;p__Actinobacteria;c__Actinobacteria;o__Propionibacteriales;f__Nocardioidaceae;g__Aeromicrobium;s__unclassified_Aeromicrobium	0.9987375742220529
ASV_5191	d__Bacteria;p__Actinobacteria;c__Actinobacteria;o__Propionibacteriales;f__Nocardioidaceae;g__Nocardioides;s__unclassified_Nocardioides	0.9999089158999651
ASV_19761	d__Bacteria;p__Proteobacteria;c__Gammaproteobacteria;o__Betaproteobacteriales;f__Burkholderiaceae;g__Sutterella;s__unclassified_Sutterella	0.9999999999200732
ASV_26194	d__Bacteria;p__Chloroflexi;c__JG30-KF-CM66;o__JG30-KF-CM66;f__JG30-KF-CM66;g__JG30-KF-CM66;s__uncultured_bacterium	0.9453757061927386
ASV_2240	d__Bacteria;p__Bacteroidetes;c__Bacteroidia;o__Bacteroidales;f__Muribaculaceae;g__Muribaculaceae;s__uncultured_Bacteroidales	0.9870445582493058
ASV_10477	d__Bacteria;p__Proteobacteria;c__Gammaproteobacteria;o__Pseudomonadales;f__Moraxellaceae;g__Acinetobacter;s__unclassified_Acinetobacter	0.999999995288273
ASV_25503	d__Bacteria;p__Proteobacteria;c__Gammaproteobacteria;o__Betaproteobacteriales;f__Burkholderiaceae;g__Aquabacterium;s__unclassified_Aquabacterium	0.9975127835751594
ASV_16913	d__Bacteria;p__Proteobacteria;c__Gammaproteobacteria;o__Betaproteobacteriales;f__Burkholderiaceae;g__Parasutterella;s__unclassified_Parasutterella	0.9999999999999921
ASV_8036	d__Bacteria;p__Actinobacteria;c__Actinobacteria;o__Micrococcales;f__Microbacteriaceae;g__unclassified_Microbacteriaceae;s__unclassified_Microbacteriaceae	0.9999829853535692
ASV_24477	d__Bacteria;p__Actinobacteria;c__Actinobacteria;o__Micrococcales;f__Dermabacteraceae;g__Brachybacterium;s__Brachybacterium_sp.	0.8953991342552464
ASV_18829	d__Bacteria;p__Firmicutes;c__Bacilli;o__Lactobacillales;f__Lactobacillaceae;g__Lactobacillus;s__unclassified_Lactobacillus	0.7217403515351337
ASV_13655	d__Bacteria;p__Firmicutes;c__Bacilli;o__Lactobacillales;f__Enterococcaceae;g__Enterococcus;s__unclassified_Enterococcus	0.8495248241765171
ASV_2777	d__Bacteria;p__Firmicutes;c__Bacilli;o__Lactobacillales;f__Streptococcaceae;g__Lactococcus;s__unclassified_Lactococcus	0.9999988828226962
ASV_9538	d__Bacteria;p__Actinobacteria;c__Actinobacteria;o__Micrococcales;f__Sanguibacteraceae;g__Sanguibacter;s__unclassified_Sanguibacter	0.8314358006373901
ASV_6544	d__Bacteria;p__Actinobacteria;c__Actinobacteria;o__Corynebacteriales;f__Corynebacteriaceae;g__Corynebacterium_1;s__unclassified_Corynebacterium_1	0.9906856988145885
ASV_6715	d__Bacteria;p__Proteobacteria;c__Gammaproteobacteria;o__Pseudomonadales;f__Moraxellaceae;g__uncultured;s__Xenorhabdus_nematophila	0.8333449397037428
ASV_18448	d__Bacteria;p__Bacteroidetes;c__Bacteroidia;o__Flavobacteriales;f__Weeksellaceae;g__Chryseobacterium;s__unclassified_Chryseobacterium	0.9999989009037399
ASV_9137	d__Bacteria;p__Proteobacteria;c__Gammaproteobacteria;o__Enterobacteriales;f__Enterobacteriaceae;g__unclassified_Enterobacteriaceae;s__unclassified_Enterobacteriaceae	0.9999861894979379
ASV_19732	d__Bacteria;p__Acidobacteria;c__Blastocatellia_(Subgroup_4);o__Blastocatellales;f__Blastocatellaceae;g__unclassified_Blastocatellaceae;s__unclassified_Blastocatellaceae	0.999999992962495
ASV_26207	d__Bacteria;p__Proteobacteria;c__Gammaproteobacteria;o__Pseudomonadales;f__Pseudomonadaceae;g__Pseudomonas;s__unclassified_Pseudomonas	0.9995009501568246
ASV_12052	d__Bacteria;p__Proteobacteria;c__Gammaproteobacteria;o__Pseudomonadales;f__Moraxellaceae;g__Acinetobacter;s__unclassified_Acinetobacter	0.9999999995930373
ASV_16114	d__Bacteria;p__Firmicutes;c__Bacilli;o__Bacillales;f__Family_XII;g__Exiguobacterium;s__unclassified_Exiguobacterium	0.9999999180760766
ASV_17270	d__Bacteria;p__Firmicutes;c__Bacilli;o__Bacillales;f__Family_XII;g__Exiguobacterium;s__unclassified_Exiguobacterium	0.9999967803382741
ASV_6450	d__Bacteria;p__Firmicutes;c__Bacilli;o__Lactobacillales;f__Carnobacteriaceae;g__Carnobacterium;s__unclassified_Carnobacterium	0.9997497522666986
ASV_19211	d__Bacteria;p__Patescibacteria;c__Saccharimonadia;o__Saccharimonadales;f__Saccharimonadaceae;g__Saccharimonadaceae;s__uncultured_bacterium	0.9321185477731214
ASV_3022	d__Bacteria;p__Actinobacteria;c__Actinobacteria;o__Propionibacteriales;f__Propionibacteriaceae;g__Naumannella;s__Naumannella_halotolerans	0.9986348722594074
ASV_4407	d__Bacteria;p__Proteobacteria;c__Gammaproteobacteria;o__Enterobacteriales;f__Enterobacteriaceae;g__unclassified_Enterobacteriaceae;s__unclassified_Enterobacteriaceae	0.9999981996508267
ASV_16884	d__Bacteria;p__Actinobacteria;c__Actinobacteria;o__Micrococcales;f__Brevibacteriaceae;g__Brevibacterium;s__unclassified_Brevibacterium	0.9999999343116696
ASV_9108	d__Bacteria;p__Proteobacteria;c__Gammaproteobacteria;o__Pseudomonadales;f__Pseudomonadaceae;g__Pseudomonas;s__unclassified_Pseudomonas	0.9999997983245684
ASV_1628	d__Bacteria;p__Proteobacteria;c__Alphaproteobacteria;o__Caulobacterales;f__Caulobacteraceae;g__Brevundimonas;s__unclassified_Brevundimonas	0.9056602456001668
ASV_1687	d__Bacteria;p__Proteobacteria;c__Gammaproteobacteria;o__Enterobacteriales;f__Enterobacteriaceae;g__Pantoea;s__unclassified_Pantoea	0.8315555710590311
ASV_17012	d__Bacteria;p__Proteobacteria;c__Gammaproteobacteria;o__Xanthomonadales;f__Xanthomonadaceae;g__Xanthomonas;s__unclassified_Xanthomonas	0.9773710409054641
ASV_9494	d__Bacteria;p__Cyanobacteria;c__Oxyphotobacteria;o__Chloroplast;f__Chloroplast;g__Chloroplast;s__unclassified_Chloroplast	0.9999999999999112
ASV_4584	d__Bacteria;p__Cyanobacteria;c__Oxyphotobacteria;o__Chloroplast;f__Chloroplast;g__Chloroplast;s__Hordeum_vulgare	0.911411649223762
ASV_17010	d__Bacteria;p__Proteobacteria;c__Gammaproteobacteria;o__Enterobacteriales;f__Enterobacteriaceae;g__unclassified_Enterobacteriaceae;s__unclassified_Enterobacteriaceae	0.9998760031371673
ASV_9953	d__Bacteria;p__Proteobacteria;c__Gammaproteobacteria;o__Enterobacteriales;f__Enterobacteriaceae;g__Erwinia;s__unclassified_Erwinia	0.7721810090030082
ASV_11216	d__Bacteria;p__Proteobacteria;c__Gammaproteobacteria;o__Enterobacteriales;f__Enterobacteriaceae;g__Pantoea;s__unclassified_Pantoea	0.8418249663609629
ASV_21791	d__Bacteria;p__Proteobacteria;c__Gammaproteobacteria;o__Enterobacteriales;f__Enterobacteriaceae;g__unclassified_Enterobacteriaceae;s__unclassified_Enterobacteriaceae	0.9527496866464558
ASV_2586	d__Bacteria;p__Bacteroidetes;c__Bacteroidia;o__Sphingobacteriales;f__Sphingobacteriaceae;g__Sphingobacterium;s__Sphingobacterium_mizutaii	0.987327312209238
ASV_19583	d__Bacteria;p__Actinobacteria;c__Actinobacteria;o__Pseudonocardiales;f__Pseudonocardiaceae;g__Saccharomonospora;s__unclassified_Saccharomonospora	0.9999912589248345
ASV_6417	d__Bacteria;p__Proteobacteria;c__Alphaproteobacteria;o__Rhizobiales;f__Rhizobiaceae;g__Phyllobacterium;s__unclassified_Phyllobacterium	0.9909264233670801
ASV_17854	d__Bacteria;p__Firmicutes;c__Negativicutes;o__Selenomonadales;f__Veillonellaceae;g__Dialister;s__unclassified_Dialister	0.9999999999940626
ASV_6015	d__Bacteria;p__Actinobacteria;c__Coriobacteriia;o__Coriobacteriales;f__Coriobacteriaceae;g__Collinsella;s__unclassified_Collinsella	0.9999999997606339
ASV_24560	d__Bacteria;p__Proteobacteria;c__Gammaproteobacteria;o__Enterobacteriales;f__Enterobacteriaceae;g__unclassified_Enterobacteriaceae;s__unclassified_Enterobacteriaceae	0.986901636982896
ASV_14901	d__Bacteria;p__Firmicutes;c__Clostridia;o__Clostridiales;f__Ruminococcaceae;g__Subdoligranulum;s__unclassified_Subdoligranulum	0.9808721772875307
ASV_21592	d__Bacteria;p__Firmicutes;c__Erysipelotrichia;o__Erysipelotrichales;f__Erysipelotrichaceae;g__Dubosiella;s__uncultured_bacterium	0.9993200042664869
ASV_17542	d__Bacteria;p__Bacteroidetes;c__Bacteroidia;o__Bacteroidales;f__Muribaculaceae;g__Muribaculaceae;s__uncultured_organism	0.9992077700872433
ASV_19287	d__Bacteria;p__Bacteroidetes;c__Bacteroidia;o__Bacteroidales;f__Bacteroidaceae;g__Bacteroides;s__Bacteroides_ovatus	0.9923369126391517
ASV_2536	d__Bacteria;p__Bacteroidetes;c__Bacteroidia;o__Bacteroidales;f__Muribaculaceae;g__Muribaculaceae;s__uncultured_bacterium	0.9986057002394073
ASV_16023	d__Bacteria;p__Bacteroidetes;c__Bacteroidia;o__Bacteroidales;f__Muribaculaceae;g__Muribaculaceae;s__uncultured_bacterium	0.9740826537160548
ASV_2428	d__Bacteria;p__Proteobacteria;c__Gammaproteobacteria;o__Enterobacteriales;f__Enterobacteriaceae;g__unclassified_Enterobacteriaceae;s__unclassified_Enterobacteriaceae	0.9929141137245084
ASV_16694	d__Bacteria;p__Firmicutes;c__Clostridia;o__Clostridiales;f__Lachnospiraceae;g__Blautia;s__unclassified_Blautia	0.9937116632561801
ASV_20066	d__Bacteria;p__Proteobacteria;c__Gammaproteobacteria;o__Cellvibrionales;f__Cellvibrionaceae;g__uncultured;s__uncultured_bacterium	0.7961508783902561
ASV_13467	d__Bacteria;p__Firmicutes;c__Clostridia;o__Clostridiales;f__Ruminococcaceae;g__Ruminococcaceae_UCG-002;s__unclassified_Ruminococcaceae_UCG-002	0.9999985063382316
ASV_4278	d__Bacteria;p__Gemmatimonadetes;c__Gemmatimonadetes;o__Gemmatimonadales;f__Gemmatimonadaceae;g__Gemmatimonas;s__unclassified_Gemmatimonas	0.9999966502582749
ASV_13144	d__Bacteria;p__Firmicutes;c__Clostridia;o__Clostridiales;f__Lachnospiraceae;g__Lachnoclostridium;s__unclassified_Lachnoclostridium	0.999564760627473
ASV_24935	d__Bacteria;p__Deinococcus-Thermus;c__Deinococci;o__Deinococcales;f__Deinococcaceae;g__Deinococcus;s__uncultured_bacterium	0.8019958516394661
ASV_9658	d__Bacteria;p__Epsilonbacteraeota;c__Campylobacteria;o__Campylobacterales;f__Helicobacteraceae;g__Helicobacter;s__Helicobacter_pylori	0.9900918317814952
ASV_1483	d__Bacteria;p__Bacteroidetes;c__Bacteroidia;o__Cytophagales;f__Hymenobacteraceae;g__Hymenobacter;s__unclassified_Hymenobacter	0.9999999999913312
ASV_17702	d__Bacteria;p__Proteobacteria;c__Gammaproteobacteria;o__Xanthomonadales;f__Xanthomonadaceae;g__Stenotrophomonas;s__Stenotrophomonas_rhizophila	0.8981030240676552
ASV_69	d__Bacteria;p__Chloroflexi;c__Chloroflexia;o__Thermomicrobiales;f__JG30-KF-CM45;g__JG30-KF-CM45;s__unclassified_JG30-KF-CM45	0.9999999999996612
ASV_6076	d__Bacteria;p__Firmicutes;c__Bacilli;o__Lactobacillales;f__Carnobacteriaceae;g__Carnobacterium;s__unclassified_Carnobacterium	0.995415791480627
ASV_5534	d__Bacteria;p__Proteobacteria;c__Gammaproteobacteria;o__Pseudomonadales;f__Moraxellaceae;g__Acinetobacter;s__Acinetobacter_radioresistens	0.7434254405670105
ASV_19457	d__Bacteria;p__Firmicutes;c__Bacilli;o__Lactobacillales;f__Lactobacillaceae;g__Lactobacillus;s__unclassified_Lactobacillus	0.9999996826714901
ASV_8283	d__Bacteria;p__Firmicutes;c__Bacilli;o__Lactobacillales;f__unclassified_Lactobacillales;g__unclassified_Lactobacillales;s__unclassified_Lactobacillales	0.9999999050604813
ASV_8331	d__Bacteria;p__Actinobacteria;c__Actinobacteria;o__Micrococcales;f__Cellulomonadaceae;g__Cellulomonas;s__unclassified_Cellulomonas	0.9677347245264849
ASV_18011	d__Bacteria;p__Actinobacteria;c__Actinobacteria;o__Micrococcales;f__Sanguibacteraceae;g__Sanguibacter;s__Sanguibacter_sp.	0.8220906885237651
ASV_11185	d__Bacteria;p__Actinobacteria;c__Actinobacteria;o__Corynebacteriales;f__Corynebacteriaceae;g__uncultured;s__uncultured_bacterium	0.9112615738045337
ASV_19123	d__Bacteria;p__Actinobacteria;c__Actinobacteria;o__Micrococcales;f__Microbacteriaceae;g__unclassified_Microbacteriaceae;s__unclassified_Microbacteriaceae	0.9999913901253689
ASV_9515	d__Bacteria;p__Fusobacteria;c__Fusobacteriia;o__Fusobacteriales;f__Fusobacteriaceae;g__Cetobacterium;s__unclassified_Cetobacterium	0.9941014903512666
ASV_14001	d__Bacteria;p__Proteobacteria;c__Gammaproteobacteria;o__Enterobacteriales;f__Enterobacteriaceae;g__unclassified_Enterobacteriaceae;s__unclassified_Enterobacteriaceae	0.998952250657449
ASV_15285	d__Bacteria;p__Proteobacteria;c__Gammaproteobacteria;o__Enterobacteriales;f__Enterobacteriaceae;g__Pantoea;s__unclassified_Pantoea	0.9429446478498721
ASV_8182	d__Bacteria;p__Proteobacteria;c__Gammaproteobacteria;o__Enterobacteriales;f__Enterobacteriaceae;g__unclassified_Enterobacteriaceae;s__unclassified_Enterobacteriaceae	0.9999962957461487
ASV_24108	d__Bacteria;p__Proteobacteria;c__Gammaproteobacteria;o__Enterobacteriales;f__Enterobacteriaceae;g__Pantoea;s__unclassified_Pantoea	0.8828645658028547
ASV_8870	d__Bacteria;p__Proteobacteria;c__Alphaproteobacteria;o__Acetobacterales;f__Acetobacteraceae;g__Acetobacter;s__unclassified_Acetobacter	0.999366767790976
ASV_14229	d__Bacteria;p__Proteobacteria;c__Gammaproteobacteria;o__Enterobacteriales;f__Enterobacteriaceae;g__unclassified_Enterobacteriaceae;s__unclassified_Enterobacteriaceae	0.9999883273170485
ASV_15045	d__Bacteria;p__unclassified_Bacteria;c__unclassified_Bacteria;o__unclassified_Bacteria;f__unclassified_Bacteria;g__unclassified_Bacteria;s__unclassified_Bacteria	0.9999999999999827
ASV_13786	d__Bacteria;p__Proteobacteria;c__Gammaproteobacteria;o__Enterobacteriales;f__Enterobacteriaceae;g__Pantoea;s__unclassified_Pantoea	0.882727005421188
ASV_21476	d__Bacteria;p__Cyanobacteria;c__Oxyphotobacteria;o__Chloroplast;f__Chloroplast;g__Chloroplast;s__unclassified_Chloroplast	0.9999999999886571
ASV_12699	d__Bacteria;p__Proteobacteria;c__Gammaproteobacteria;o__Enterobacteriales;f__Enterobacteriaceae;g__Klebsiella;s__unclassified_Klebsiella	0.7179540228452177
ASV_5351	d__Bacteria;p__Proteobacteria;c__Gammaproteobacteria;o__Enterobacteriales;f__Enterobacteriaceae;g__Raoultella;s__unclassified_Raoultella	0.9280634210057503
ASV_1029	d__Bacteria;p__Proteobacteria;c__Gammaproteobacteria;o__Enterobacteriales;f__Enterobacteriaceae;g__Pantoea;s__unclassified_Pantoea	0.7352034970251037
ASV_6043	d__Bacteria;p__Proteobacteria;c__Gammaproteobacteria;o__Enterobacteriales;f__Enterobacteriaceae;g__Pantoea;s__unclassified_Pantoea	0.848884111552575
ASV_855	d__Bacteria;p__Proteobacteria;c__Gammaproteobacteria;o__Enterobacteriales;f__Enterobacteriaceae;g__Pantoea;s__unclassified_Pantoea	0.9836851765312785
ASV_20110	d__Bacteria;p__Proteobacteria;c__Gammaproteobacteria;o__Enterobacteriales;f__Enterobacteriaceae;g__unclassified_Enterobacteriaceae;s__unclassified_Enterobacteriaceae	0.9999969652058994
ASV_17866	d__Bacteria;p__Proteobacteria;c__Gammaproteobacteria;o__Enterobacteriales;f__Enterobacteriaceae;g__unclassified_Enterobacteriaceae;s__unclassified_Enterobacteriaceae	0.9999029264146976
ASV_9486	d__Bacteria;p__Firmicutes;c__Bacilli;o__Lactobacillales;f__Streptococcaceae;g__Streptococcus;s__Streptococcus_sanguinis	0.8693050162732449
ASV_807	d__Bacteria;p__Proteobacteria;c__Gammaproteobacteria;o__Enterobacteriales;f__Enterobacteriaceae;g__unclassified_Enterobacteriaceae;s__unclassified_Enterobacteriaceae	0.862478388943083
ASV_18804	d__Bacteria;p__Firmicutes;c__Clostridia;o__Clostridiales;f__Lachnospiraceae;g__Shuttleworthia;s__unclassified_Shuttleworthia	0.9911000813110215
ASV_27562	d__Bacteria;p__Actinobacteria;c__Actinobacteria;o__Micrococcales;f__Intrasporangiaceae;g__unclassified_Intrasporangiaceae;s__unclassified_Intrasporangiaceae	0.9999986436077415
ASV_2718	d__Bacteria;p__Actinobacteria;c__Actinobacteria;o__Bifidobacteriales;f__Bifidobacteriaceae;g__Bifidobacterium;s__Bifidobacterium_longum	0.9305397078151838
ASV_9577	d__Bacteria;p__Firmicutes;c__Clostridia;o__Clostridiales;f__Clostridiaceae_1;g__Clostridium_sensu_stricto_1;s__unclassified_Clostridium_sensu_stricto_1	0.9999964393137694
ASV_25649	d__Bacteria;p__Firmicutes;c__Clostridia;o__Clostridiales;f__Clostridiaceae_1;g__uncultured;s__uncultured_Caloramator	0.9856108250110935
ASV_10297	d__Bacteria;p__Actinobacteria;c__Coriobacteriia;o__Coriobacteriales;f__Eggerthellaceae;g__Enterorhabdus;s__uncultured_bacterium	0.9999896691857814
ASV_24204	d__Bacteria;p__Firmicutes;c__Clostridia;o__Clostridiales;f__Ruminococcaceae;g__Ruminiclostridium_9;s__uncultured_bacterium	0.7445768649445673
ASV_3547	d__Bacteria;p__Firmicutes;c__Clostridia;o__Clostridiales;f__Ruminococcaceae;g__Ruminococcaceae_UCG-005;s__uncultured_organism	0.9872313677359692
ASV_14037	d__Bacteria;p__Firmicutes;c__Bacilli;o__Bacillales;f__Bacillaceae;g__Bacillus;s__unclassified_Bacillus	0.9999985456125242
ASV_17260	d__Bacteria;p__Bacteroidetes;c__Bacteroidia;o__Bacteroidales;f__Bacteroidaceae;g__Bacteroides;s__unclassified_Bacteroides	0.9999998424498358
ASV_24226	d__Bacteria;p__Actinobacteria;c__Actinobacteria;o__unclassified_Actinobacteria;f__unclassified_Actinobacteria;g__unclassified_Actinobacteria;s__unclassified_Actinobacteria	0.9999999759525028
ASV_4879	d__Bacteria;p__Actinobacteria;c__Actinobacteria;o__Micrococcales;f__Micrococcaceae;g__Kocuria;s__unclassified_Kocuria	0.9906188693073259
ASV_9640	d__Bacteria;p__Proteobacteria;c__Alphaproteobacteria;o__unclassified_Alphaproteobacteria;f__unclassified_Alphaproteobacteria;g__unclassified_Alphaproteobacteria;s__unclassified_Alphaproteobacteria	0.9999999071573102
ASV_15603	d__Bacteria;p__Firmicutes;c__Bacilli;o__Lactobacillales;f__Enterococcaceae;g__Enterococcus;s__unclassified_Enterococcus	0.8638481130199738
ASV_14133	d__Bacteria;p__Firmicutes;c__Bacilli;o__Lactobacillales;f__Lactobacillaceae;g__unclassified_Lactobacillaceae;s__unclassified_Lactobacillaceae	0.9999999990135552
ASV_13810	d__Bacteria;p__Firmicutes;c__Bacilli;o__Lactobacillales;f__Carnobacteriaceae;g__Carnobacterium;s__unclassified_Carnobacterium	0.8044106805284924
ASV_3542	d__Bacteria;p__Firmicutes;c__Bacilli;o__Lactobacillales;f__unclassified_Lactobacillales;g__unclassified_Lactobacillales;s__unclassified_Lactobacillales	0.999995289021943
ASV_16583	d__Bacteria;p__Bacteroidetes;c__Bacteroidia;o__Flavobacteriales;f__Weeksellaceae;g__Chryseobacterium;s__Chryseobacterium_halperniae	0.7100526978051418
ASV_18892	d__Bacteria;p__Proteobacteria;c__Gammaproteobacteria;o__Pseudomonadales;f__Moraxellaceae;g__Acinetobacter;s__unclassified_Acinetobacter	0.9998821307316271
ASV_10261	d__Bacteria;p__Proteobacteria;c__Alphaproteobacteria;o__Rhizobiales;f__Rhizobiaceae;g__Allorhizobium-Neorhizobium-Pararhizobium-Rhizobium;s__unclassified_Allorhizobium-Neorhizobium-Pararhizobium-Rhizobium	0.9204943191429755
ASV_9017	d__Bacteria;p__Actinobacteria;c__Actinobacteria;o__Micrococcales;f__Dermabacteraceae;g__Brachybacterium;s__unclassified_Brachybacterium	0.9991235610684113
ASV_15177	d__Bacteria;p__Proteobacteria;c__Gammaproteobacteria;o__Xanthomonadales;f__Xanthomonadaceae;g__Stenotrophomonas;s__unclassified_Stenotrophomonas	0.9446202320902289
ASV_23933	d__Bacteria;p__Actinobacteria;c__Actinobacteria;o__Micrococcales;f__Brevibacteriaceae;g__Brevibacterium;s__unclassified_Brevibacterium	0.9999999903522283
ASV_27298	d__Bacteria;p__Proteobacteria;c__Gammaproteobacteria;o__Enterobacteriales;f__Enterobacteriaceae;g__unclassified_Enterobacteriaceae;s__unclassified_Enterobacteriaceae	0.9982914424463544
ASV_26345	d__Bacteria;p__Proteobacteria;c__Gammaproteobacteria;o__Pseudomonadales;f__Pseudomonadaceae;g__Pseudomonas;s__unclassified_Pseudomonas	0.9198590357835592
ASV_11515	d__Bacteria;p__Proteobacteria;c__Gammaproteobacteria;o__Pseudomonadales;f__Moraxellaceae;g__Acinetobacter;s__unclassified_Acinetobacter	0.9998028453885042
ASV_10771	d__Bacteria;p__Proteobacteria;c__Gammaproteobacteria;o__Pseudomonadales;f__Pseudomonadaceae;g__Pseudomonas;s__unclassified_Pseudomonas	0.999996819362536
ASV_16629	d__Bacteria;p__Firmicutes;c__Bacilli;o__Lactobacillales;f__Carnobacteriaceae;g__Carnobacterium;s__Carnobacterium_maltaromaticum	0.8036874538827724
ASV_2956	d__Bacteria;p__Proteobacteria;c__Gammaproteobacteria;o__Enterobacteriales;f__Enterobacteriaceae;g__unclassified_Enterobacteriaceae;s__unclassified_Enterobacteriaceae	0.9999999724879165
ASV_22211	d__Bacteria;p__Proteobacteria;c__Gammaproteobacteria;o__unclassified_Gammaproteobacteria;f__unclassified_Gammaproteobacteria;g__unclassified_Gammaproteobacteria;s__unclassified_Gammaproteobacteria	0.999999957690913
ASV_16585	d__Bacteria;p__Proteobacteria;c__Alphaproteobacteria;o__Caulobacterales;f__Caulobacteraceae;g__Brevundimonas;s__unclassified_Brevundimonas	0.9439628429768971
ASV_14409	d__Bacteria;p__Proteobacteria;c__Gammaproteobacteria;o__Enterobacteriales;f__Enterobacteriaceae;g__Pantoea;s__unclassified_Pantoea	0.8056607280898272
ASV_16155	d__Bacteria;p__Proteobacteria;c__Gammaproteobacteria;o__Enterobacteriales;f__Enterobacteriaceae;g__Pantoea;s__unclassified_Pantoea	0.7294769237811977
ASV_25283	d__Bacteria;p__Proteobacteria;c__Gammaproteobacteria;o__Pseudomonadales;f__Pseudomonadaceae;g__Pseudomonas;s__unclassified_Pseudomonas	0.9964572724669961
ASV_9434	d__Bacteria;p__Proteobacteria;c__Gammaproteobacteria;o__Enterobacteriales;f__Enterobacteriaceae;g__Pantoea;s__unclassified_Pantoea	0.859357761350055
ASV_25689	d__Bacteria;p__Cyanobacteria;c__Oxyphotobacteria;o__Chloroplast;f__Chloroplast;g__Chloroplast;s__unclassified_Chloroplast	1.000000000000003
ASV_14548	d__Bacteria;p__Cyanobacteria;c__Oxyphotobacteria;o__Chloroplast;f__Chloroplast;g__Chloroplast;s__unclassified_Chloroplast	0.9999999999992537
ASV_11934	d__Bacteria;p__Cyanobacteria;c__Oxyphotobacteria;o__Chloroplast;f__Chloroplast;g__Chloroplast;s__unclassified_Chloroplast	0.9999999999999767
ASV_10613	d__Bacteria;p__Cyanobacteria;c__Oxyphotobacteria;o__Chloroplast;f__Chloroplast;g__Chloroplast;s__unclassified_Chloroplast	1.0000000000000069
ASV_27112	d__Bacteria;p__Cyanobacteria;c__Oxyphotobacteria;o__Chloroplast;f__Chloroplast;g__Chloroplast;s__unclassified_Chloroplast	0.999999999997575
ASV_7492	d__Bacteria;p__Proteobacteria;c__Gammaproteobacteria;o__Enterobacteriales;f__Enterobacteriaceae;g__Escherichia-Shigella;s__Streptomyces_sp.	0.850676862617589
ASV_337	d__Bacteria;p__Proteobacteria;c__Gammaproteobacteria;o__Enterobacteriales;f__Enterobacteriaceae;g__unclassified_Enterobacteriaceae;s__unclassified_Enterobacteriaceae	0.9999916754869769
ASV_18817	d__Bacteria;p__Proteobacteria;c__Alphaproteobacteria;o__Rhodobacterales;f__Rhodobacteraceae;g__Paracoccus;s__unclassified_Paracoccus	0.9946714345898616
ASV_14897	d__Bacteria;p__Actinobacteria;c__Actinobacteria;o__Streptomycetales;f__Streptomycetaceae;g__Streptomyces;s__unclassified_Streptomyces	0.9999977721783779
ASV_841	d__Bacteria;p__Actinobacteria;c__Actinobacteria;o__Corynebacteriales;f__Nocardiaceae;g__Nocardia;s__Nocardia_cyriacigeorgica	0.9286861844036044
ASV_24054	d__Bacteria;p__Proteobacteria;c__Alphaproteobacteria;o__Rhizobiales;f__Devosiaceae;g__Devosia;s__unclassified_Devosia	0.9749542339163663
ASV_1131	d__Bacteria;p__Proteobacteria;c__Gammaproteobacteria;o__Betaproteobacteriales;f__Burkholderiaceae;g__Massilia;s__unclassified_Massilia	0.9916113912077559
ASV_22256	d__Bacteria;p__Proteobacteria;c__Gammaproteobacteria;o__Betaproteobacteriales;f__Burkholderiaceae;g__Sutterella;s__unclassified_Sutterella	0.9999985212991734
ASV_10011	d__Bacteria;p__Actinobacteria;c__Actinobacteria;o__Micrococcales;f__Cellulomonadaceae;g__Pseudactinotalea;s__unclassified_Pseudactinotalea	0.9797100073738431
ASV_2460	d__Bacteria;p__Firmicutes;c__Clostridia;o__Clostridiales;f__Ruminococcaceae;g__Ruminococcaceae_UCG-014;s__unclassified_Ruminococcaceae_UCG-014	0.9999999999999258
ASV_9482	d__Bacteria;p__Firmicutes;c__Clostridia;o__Clostridiales;f__Lachnospiraceae;g__GCA-900066575;s__uncultured_bacterium	0.9459340118196033
ASV_9900	d__Bacteria;p__Proteobacteria;c__Gammaproteobacteria;o__Xanthomonadales;f__Xanthomonadaceae;g__Stenotrophomonas;s__unclassified_Stenotrophomonas	0.9999969029902169
ASV_14848	d__Bacteria;p__Firmicutes;c__Clostridia;o__Clostridiales;f__Ruminococcaceae;g__Oscillibacter;s__gut_metagenome	0.8799086320062144
ASV_20961	d__Bacteria;p__Deferribacteres;c__Deferribacteres;o__Deferribacterales;f__Deferribacteraceae;g__Mucispirillum;s__Mucispirillum_schaedleri	0.9136507971035012
ASV_6737	d__Bacteria;p__Proteobacteria;c__Gammaproteobacteria;o__Betaproteobacteriales;f__Rhodocyclaceae;g__Dechloromonas;s__unclassified_Dechloromonas	0.9998155975748615
ASV_6154	d__Bacteria;p__Firmicutes;c__Clostridia;o__Clostridiales;f__Ruminococcaceae;g__uncultured;s__gut_metagenome	0.9999997040336563
ASV_23636	d__Bacteria;p__Bacteroidetes;c__Bacteroidia;o__Bacteroidales;f__Tannerellaceae;g__Parabacteroides;s__Parabacteroides_distasonis	0.8522775019527542
ASV_2625	d__Bacteria;p__Proteobacteria;c__Gammaproteobacteria;o__Betaproteobacteriales;f__Burkholderiaceae;g__Massilia;s__unclassified_Massilia	0.9999533234511044
ASV_25295	d__Bacteria;p__Proteobacteria;c__Gammaproteobacteria;o__Enterobacteriales;f__Enterobacteriaceae;g__unclassified_Enterobacteriaceae;s__unclassified_Enterobacteriaceae	0.9999953297712507
ASV_14977	d__Bacteria;p__Proteobacteria;c__Gammaproteobacteria;o__Pseudomonadales;f__Pseudomonadaceae;g__Pseudomonas;s__Pseudomonas_mosselii	0.7916368767256285
ASV_3349	d__Bacteria;p__Proteobacteria;c__Gammaproteobacteria;o__Pseudomonadales;f__Moraxellaceae;g__Acinetobacter;s__unclassified_Acinetobacter	0.9999999673140182
ASV_26877	d__Bacteria;p__Firmicutes;c__Bacilli;o__Lactobacillales;f__Carnobacteriaceae;g__Trichococcus;s__uncultured_bacterium	0.8281843133078907
ASV_19864	d__Bacteria;p__Firmicutes;c__Bacilli;o__Lactobacillales;f__Lactobacillaceae;g__Lactobacillus;s__unclassified_Lactobacillus	0.999999869391088
ASV_20763	d__Bacteria;p__Bacteroidetes;c__Bacteroidia;o__Flavobacteriales;f__Weeksellaceae;g__Chryseobacterium;s__unclassified_Chryseobacterium	0.999870060564952
ASV_16711	d__Bacteria;p__Proteobacteria;c__Gammaproteobacteria;o__Betaproteobacteriales;f__Burkholderiaceae;g__Bordetella;s__unclassified_Bordetella	0.9998787966621825
ASV_15095	d__Bacteria;p__Firmicutes;c__Bacilli;o__Bacillales;f__Planococcaceae;g__Planomicrobium;s__unclassified_Planomicrobium	0.996997472150759
ASV_25459	d__Bacteria;p__Firmicutes;c__Bacilli;o__Bacillales;f__Staphylococcaceae;g__Staphylococcus;s__unclassified_Staphylococcus	0.9993947893352284
ASV_1795	d__Bacteria;p__Firmicutes;c__Bacilli;o__Bacillales;f__Staphylococcaceae;g__Macrococcus;s__unclassified_Macrococcus	0.7276247997916844
ASV_11186	d__Bacteria;p__Actinobacteria;c__Actinobacteria;o__Micrococcales;f__Dermabacteraceae;g__Brachybacterium;s__unclassified_Brachybacterium	0.9991469476108233
ASV_9337	d__Bacteria;p__Actinobacteria;c__Actinobacteria;o__Micrococcales;f__Microbacteriaceae;g__unclassified_Microbacteriaceae;s__unclassified_Microbacteriaceae	0.9963271873088237
ASV_22753	d__Bacteria;p__Actinobacteria;c__Actinobacteria;o__Micrococcales;f__Dermabacteraceae;g__Brachybacterium;s__unclassified_Brachybacterium	0.9984766668640128
ASV_16426	d__Bacteria;p__Actinobacteria;c__Actinobacteria;o__Pseudonocardiales;f__Pseudonocardiaceae;g__Saccharomonospora;s__unclassified_Saccharomonospora	0.9999795515769645
ASV_2631	d__Bacteria;p__Proteobacteria;c__Alphaproteobacteria;o__Caulobacterales;f__Caulobacteraceae;g__Brevundimonas;s__unclassified_Brevundimonas	0.9982927964434608
ASV_18217	d__Bacteria;p__Proteobacteria;c__Gammaproteobacteria;o__Pseudomonadales;f__Pseudomonadaceae;g__Pseudomonas;s__unclassified_Pseudomonas	0.951895896081829
ASV_5263	d__Bacteria;p__Proteobacteria;c__Alphaproteobacteria;o__Caulobacterales;f__Caulobacteraceae;g__Brevundimonas;s__unclassified_Brevundimonas	0.9976092903815492
ASV_2401	d__Bacteria;p__Proteobacteria;c__Gammaproteobacteria;o__Enterobacteriales;f__Enterobacteriaceae;g__Pantoea;s__unclassified_Pantoea	0.9272953791992539
ASV_5807	d__Bacteria;p__Cyanobacteria;c__Oxyphotobacteria;o__Chloroplast;f__Chloroplast;g__Chloroplast;s__unclassified_Chloroplast	0.9999999999999631
ASV_12463	d__Bacteria;p__Proteobacteria;c__Gammaproteobacteria;o__Enterobacteriales;f__Enterobacteriaceae;g__unclassified_Enterobacteriaceae;s__unclassified_Enterobacteriaceae	0.9743281715653178
ASV_26342	d__Bacteria;p__Cyanobacteria;c__Oxyphotobacteria;o__Chloroplast;f__Chloroplast;g__Chloroplast;s__unclassified_Chloroplast	1.0000000000000053
ASV_23115	d__Bacteria;p__Proteobacteria;c__Gammaproteobacteria;o__Enterobacteriales;f__Enterobacteriaceae;g__unclassified_Enterobacteriaceae;s__unclassified_Enterobacteriaceae	0.9999999377184132
ASV_23005	d__Bacteria;p__Proteobacteria;c__Gammaproteobacteria;o__Enterobacteriales;f__Enterobacteriaceae;g__unclassified_Enterobacteriaceae;s__unclassified_Enterobacteriaceae	0.9999941037702009
ASV_12999	d__Bacteria;p__Proteobacteria;c__Gammaproteobacteria;o__Pseudomonadales;f__Moraxellaceae;g__uncultured;s__Elaeis_guineensis	0.8117505280940527
ASV_25959	d__Bacteria;p__Chloroflexi;c__Chloroflexia;o__Thermomicrobiales;f__JG30-KF-CM45;g__JG30-KF-CM45;s__uncultured_bacterium	0.9984663736864822
ASV_24154	d__Bacteria;p__Chloroflexi;c__Chloroflexia;o__Thermomicrobiales;f__JG30-KF-CM45;g__JG30-KF-CM45;s__uncultured_bacterium	0.832482033888812
ASV_13546	d__Bacteria;p__Proteobacteria;c__Alphaproteobacteria;o__Sphingomonadales;f__Sphingomonadaceae;g__Sphingobium;s__uncultured_bacterium	0.8449767198858714
ASV_10151	d__Bacteria;p__Bacteroidetes;c__Bacteroidia;o__Cytophagales;f__Hymenobacteraceae;g__Hymenobacter;s__uncultured_bacterium	0.9860818429751479
ASV_6785	d__Bacteria;p__Bacteroidetes;c__Bacteroidia;o__Bacteroidales;f__Marinifilaceae;g__Odoribacter;s__Odoribacter_splanchnicus	0.9854063989803795
ASV_16563	d__Bacteria;p__Actinobacteria;c__Actinobacteria;o__Corynebacteriales;f__Nocardiaceae;g__Gordonia;s__unclassified_Gordonia	0.999999427929618
ASV_26772	d__Bacteria;p__Proteobacteria;c__Gammaproteobacteria;o__Cellvibrionales;f__Cellvibrionaceae;g__Cellvibrio;s__uncultured_bacterium	0.991267371644358
ASV_5501	d__Bacteria;p__Firmicutes;c__Erysipelotrichia;o__Erysipelotrichales;f__Erysipelotrichaceae;g__Dubosiella;s__uncultured_bacterium	0.9996125201756205
ASV_10766	d__Bacteria;p__Firmicutes;c__Clostridia;o__Clostridiales;f__Family_XIII;g__Family_XIII_AD3011_group;s__uncultured_organism	0.9982183220965207
ASV_10611	d__Bacteria;p__Firmicutes;c__Clostridia;o__Clostridiales;f__Clostridiales_vadinBB60_group;g__Clostridiales_vadinBB60_group;s__unidentified	0.9961105099462981
ASV_8690	d__Bacteria;p__Firmicutes;c__Clostridia;o__Clostridiales;f__Ruminococcaceae;g__Ruminiclostridium;s__uncultured_bacterium	0.999548878372042
ASV_25504	d__Bacteria;p__Actinobacteria;c__Coriobacteriia;o__Coriobacteriales;f__Atopobiaceae;g__Coriobacteriaceae_UCG-002;s__uncultured_bacterium	0.9999997696493191
ASV_97	d__Bacteria;p__Actinobacteria;c__Actinobacteria;o__Pseudonocardiales;f__Pseudonocardiaceae;g__Actinomycetospora;s__unclassified_Actinomycetospora	0.9999898861582313
ASV_147	d__Bacteria;p__Bacteroidetes;c__Bacteroidia;o__Bacteroidales;f__Bacteroidaceae;g__Bacteroides;s__Bacteroides_massiliensis	0.9501931014200888
ASV_5888	d__Bacteria;p__Bacteroidetes;c__Bacteroidia;o__Bacteroidales;f__Muribaculaceae;g__Muribaculaceae;s__uncultured_bacterium	0.9998440874533691
ASV_1698	d__Bacteria;p__Firmicutes;c__Clostridia;o__Clostridiales;f__Lachnospiraceae;g__Blautia;s__unclassified_Blautia	0.9988568057707772
ASV_20949	d__Bacteria;p__Proteobacteria;c__Alphaproteobacteria;o__Rhodobacterales;f__Rhodobacteraceae;g__Rubellimicrobium;s__unclassified_Rubellimicrobium	0.9999775288739814
ASV_18156	d__Bacteria;p__Firmicutes;c__Clostridia;o__Clostridiales;f__Ruminococcaceae;g__Negativibacillus;s__uncultured_organism	0.7657872661227347
ASV_26926	d__Bacteria;p__Actinobacteria;c__Actinobacteria;o__Corynebacteriales;f__Dietziaceae;g__Dietzia;s__unclassified_Dietzia	0.9999992109364533
ASV_105	d__Bacteria;p__Proteobacteria;c__Gammaproteobacteria;o__Pseudomonadales;f__Moraxellaceae;g__Acinetobacter;s__unclassified_Acinetobacter	0.999999974818837
ASV_4118	d__Bacteria;p__Firmicutes;c__Bacilli;o__Lactobacillales;f__Leuconostocaceae;g__Leuconostoc;s__unclassified_Leuconostoc	0.999999967352196
ASV_1304	d__Bacteria;p__Proteobacteria;c__Gammaproteobacteria;o__Pseudomonadales;f__Moraxellaceae;g__Psychrobacter;s__unclassified_Psychrobacter	0.9999999989873478
ASV_12590	d__Bacteria;p__Proteobacteria;c__Gammaproteobacteria;o__Pseudomonadales;f__Moraxellaceae;g__Acinetobacter;s__unclassified_Acinetobacter	0.999985716955631
ASV_2892	d__Bacteria;p__Firmicutes;c__Bacilli;o__Bacillales;f__Family_XII;g__Exiguobacterium;s__unclassified_Exiguobacterium	0.9651316331048156
ASV_19072	d__Bacteria;p__Bacteroidetes;c__Bacteroidia;o__Bacteroidales;f__Rikenellaceae;g__Rikenellaceae_RC9_gut_group;s__uncultured_bacterium	0.9993352780835136
ASV_10026	d__Bacteria;p__Firmicutes;c__Bacilli;o__Lactobacillales;f__Lactobacillaceae;g__Lactobacillus;s__unclassified_Lactobacillus	0.9670365509522855
ASV_16547	d__Bacteria;p__Proteobacteria;c__Gammaproteobacteria;o__Betaproteobacteriales;f__Burkholderiaceae;g__Massilia;s__unclassified_Massilia	0.9226210459578281
ASV_11856	d__Bacteria;p__Bacteroidetes;c__Bacteroidia;o__Flavobacteriales;f__Weeksellaceae;g__Chryseobacterium;s__unclassified_Chryseobacterium	0.9999996013943927
ASV_25869	d__Bacteria;p__Deinococcus-Thermus;c__Deinococci;o__Deinococcales;f__Deinococcaceae;g__Deinococcus;s__Deinococcus_aerolatus	0.7266767103871633
ASV_5070	d__Bacteria;p__Firmicutes;c__Bacilli;o__Bacillales;f__Planococcaceae;g__Planococcus;s__unclassified_Planococcus	0.8781477705194836
ASV_3323	d__Bacteria;p__Firmicutes;c__Bacilli;o__Lactobacillales;f__Carnobacteriaceae;g__Carnobacterium;s__unclassified_Carnobacterium	0.9926937133440115
ASV_24061	d__Bacteria;p__Firmicutes;c__Clostridia;o__Clostridiales;f__Ruminococcaceae;g__Ruminococcaceae_UCG-014;s__unclassified_Ruminococcaceae_UCG-014	0.9999999999997493
ASV_3002	d__Bacteria;p__Firmicutes;c__Bacilli;o__Bacillales;f__Listeriaceae;g__Listeria;s__Listeria_grayi	0.9987362680476746
ASV_12521	d__Bacteria;p__Actinobacteria;c__Actinobacteria;o__Streptomycetales;f__Streptomycetaceae;g__Streptomyces;s__unclassified_Streptomyces	0.9366654921227421
ASV_9345	d__Bacteria;p__Proteobacteria;c__Gammaproteobacteria;o__Enterobacteriales;f__Enterobacteriaceae;g__unclassified_Enterobacteriaceae;s__unclassified_Enterobacteriaceae	0.9986693937449224
ASV_22223	d__Bacteria;p__Actinobacteria;c__Actinobacteria;o__Corynebacteriales;f__Corynebacteriaceae;g__Corynebacterium;s__unclassified_Corynebacterium	0.9271798001213013
ASV_3463	d__Bacteria;p__Cyanobacteria;c__Oxyphotobacteria;o__Chloroplast;f__Chloroplast;g__Chloroplast;s__unclassified_Chloroplast	0.9999998467959613
ASV_431	d__Bacteria;p__Proteobacteria;c__Gammaproteobacteria;o__Enterobacteriales;f__Enterobacteriaceae;g__unclassified_Enterobacteriaceae;s__unclassified_Enterobacteriaceae	0.9999873897605349
ASV_7722	d__Bacteria;p__Bacteroidetes;c__Bacteroidia;o__Bacteroidales;f__Bacteroidaceae;g__Bacteroides;s__unclassified_Bacteroides	0.9999999998667786
ASV_23199	d__Bacteria;p__Cyanobacteria;c__Oxyphotobacteria;o__Chloroplast;f__Chloroplast;g__Chloroplast;s__unclassified_Chloroplast	1.0000000000000049
ASV_25729	d__Bacteria;p__Cyanobacteria;c__Oxyphotobacteria;o__Chloroplast;f__Chloroplast;g__Chloroplast;s__unclassified_Chloroplast	1.000000000000006
[truncated: 14,167 more rows]
