# Supplementary material for: Evaluation of microbial communities of Chinese Feng-flavor Daqu with effects of environmental factors using traceability analysis
Source: Sci Rep. 2023 May 11;13:7657. doi: 10.1038/s41598-023-34506-z (PMC10175296; doi:10.1038/s41598-023-34506-z)
Supplement: Supplementary file 1 — Supplementary Information. [file 41598_2023_34506_MOESM1_ESM.zip › raw data/Raw data of bacteria/4.tax_table/otu_table_class.xls]

Taxon	Air1	Air2	Air3	Water1	Water2	Water3	ING1	ING2	ING3	OUTG1	OUTG2	OUTG3	Tools1	Tools2	Tools3	NDaqu1	NDaqu2	NDaqu3	RM1	RM2	RM3	EDS1	EDS2	EDS3	Daqu1	Daqu2	Daqu3
d__Bacteria;p__Acidobacteria;c__Acidobacteriia	0.00019813929192222135	0.00038207278930907026	0.0001348760585362094	0.0	0.0	0.0	0.0	0.0	0.0	3.408432461910767e-05	4.146911242276378e-05	0.0	0.0	0.0	0.0	6.664267530355738e-05	0.0	0.0	0.0	0.0	0.0	2.7427317608337905e-05	0.0	0.0	0.0	0.0	0.0
d__Bacteria;p__Acidobacteria;c__Blastocatellia_(Subgroup_4)	0.0005673988814136338	0.00019547910150696617	0.0	9.126252578166354e-05	0.00031549473518160666	0.00044485964678144045	0.0	0.0	0.0003986181238373638	6.816864923821534e-05	0.0	4.852249017419574e-05	0.0	0.0	0.0	0.0	0.0	0.0	0.0	0.0	3.419855682090216e-05	2.7427317608337905e-05	0.0	0.0	0.0	0.0	0.0
d__Bacteria;p__Acidobacteria;c__Holophagae	0.0	0.0	0.0	0.0	0.0	0.0	0.0	0.0	0.0	0.0	0.0	0.0	0.0	0.0	0.0	0.0	0.0	2.674976928323993e-05	4.94939246207528e-05	0.0	0.0	5.485463521667581e-05	2.1461990814267932e-05	0.0	0.0	0.0	0.0
d__Bacteria;p__Acidobacteria;c__Subgroup_17	0.0	0.0	0.0	0.0	0.0	0.0	0.0	0.0	0.0	0.0	0.0	0.0	0.0	0.0	0.0	0.0	0.0	0.0	0.0	0.0	0.0	0.0	0.0	4.713127631496261e-05	0.0	0.0	0.0
d__Bacteria;p__Acidobacteria;c__Subgroup_6	0.0	0.0007996872334375888	0.00014451006271736723	9.126252578166354e-05	0.0002957763142327562	0.00022242982339072022	0.0	0.0	0.0	0.0	0.0	0.0	0.0	0.0	6.962236827447922e-05	5.3314140242845906e-05	0.0	0.0	0.0	0.0	3.419855682090216e-05	0.0	0.0	0.0	0.0	0.0	0.0
d__Bacteria;p__Actinobacteria;c__Acidimicrobiia	0.00010807597741212072	4.4427068524310493e-05	0.0	0.0	0.0	0.0	0.00011392487468263784	5.8322640849177654e-05	0.0	0.0	5.5292149897018373e-05	0.0	3.2629621170098216e-05	0.0	5.569789461958338e-05	0.0	0.0	4.01246539248599e-05	0.0	5.223514171393947e-05	0.0	0.0	0.0	0.0	0.0	0.0	0.0
d__Bacteria;p__Actinobacteria;c__Actinobacteria	0.11060675654985475	0.042063548478817235	0.09651345388683902	0.0031394308868892256	0.0037464999802815785	0.010787846434449926	0.07774558947985144	0.039406664333761145	0.08811121445655017	0.04197484576843105	0.0287933870588723	0.0233231436103967	0.2743661696087729	0.2585068741528314	0.23763506739445134	0.0003998560518213443	0.00026955631031322445	0.0005349953856647986	0.00240045534410651	0.003155002559521945	0.001698528322104807	0.008982446516730658	0.0037773103833111544	0.007760950166530509	0.37496473243675305	0.4129689038528735	0.4364662948426645
d__Bacteria;p__Actinobacteria;c__Coriobacteriia	0.0006394495330217144	0.0017059994313335229	0.00046243220069557516	0.0	0.0	0.0	0.0	0.0	0.00013287270794578793	0.0	0.0	4.852249017419574e-05	3.2629621170098216e-05	8.8017321808932e-05	9.747131558427092e-05	2.6657070121422953e-05	3.234675723758693e-05	0.0	0.0	0.0	0.0	0.0	0.0	0.0	0.0	0.0	0.0
d__Bacteria;p__Actinobacteria;c__MB-A2-108	9.00633145101006e-05	0.0	0.0	0.0	0.0	0.0	0.0	0.0	0.0	0.0	0.0	0.0	0.0	0.0	0.0	0.0	0.0	0.0	0.0	0.0	0.0	0.0	0.0	0.0	0.0	0.0	0.0
d__Bacteria;p__Actinobacteria;c__Nitriliruptoria	0.0	5.331248222917259e-05	0.0	0.0	0.0	0.0	0.0	0.0	0.0	0.0	0.0	0.0	0.0	0.0	0.0	0.0	0.0	0.0	0.0	0.0	0.0	0.0	0.0	0.0	0.0	0.0	0.0
d__Bacteria;p__Actinobacteria;c__Rubrobacteria	0.0	1.7770827409724195e-05	0.00018304607944199847	0.0	0.0	0.0	0.0	0.0	0.0	0.0	4.146911242276378e-05	0.0	0.0	0.0	0.0	0.0	0.0	0.0	0.0	0.0	0.0	0.0	0.0	0.0	0.0	0.0	0.0
d__Bacteria;p__Actinobacteria;c__Thermoleophilia	2.701899435303018e-05	1.7770827409724195e-05	2.8902012543473444e-05	5.475751546899812e-05	0.00017746578853965376	0.00017794385871257618	0.0	0.00013608616198141453	0.0	0.00011929513616687685	5.5292149897018373e-05	3.234832678279716e-05	0.000603647991646817	0.0007921558962803879	0.0016709368385875013	0.0	0.0	0.0	0.0	0.0	0.0	0.0	0.0	4.713127631496261e-05	0.0	0.0	0.0
d__Bacteria;p__Armatimonadetes;c__Armatimonadia	0.0	0.0	0.0	0.0	0.0	0.0	0.0	0.0	0.0	0.0	0.0	0.0	0.0	0.0	2.784894730979169e-05	0.0	0.0	0.0	0.0	0.0	0.0	0.0	0.0	0.0	0.0	0.0	0.0
d__Bacteria;p__Armatimonadetes;c__Fimbriimonadia	0.0	2.6656241114586295e-05	0.0	0.0	0.0	6.672894701721607e-05	0.0	0.0	0.0	0.0	0.0	0.0	0.0	0.0	0.0	0.0	0.0	0.0	0.0	0.0	0.0	0.0	0.0	0.0	0.0	0.0	0.0
d__Bacteria;p__BRC1;c__BRC1	0.0	0.00021324992891669036	0.0	0.0	0.0	0.0	8.137491048759847e-05	0.0	0.00029896359287802284	0.0	0.0	0.0	0.0	0.0	4.1773420964687535e-05	0.0	0.0	0.0	0.0	0.0	2.279903788060144e-05	0.0	0.0	0.0	0.0	0.0	0.0
d__Bacteria;p__Bacteroidetes;c__Bacteroidia	0.08970306125206026	0.04825668183110613	0.05396969142284604	0.8845529048861963	0.6997673226328026	0.6244939721517853	0.03085736605689731	0.026886737431470905	0.030245150146160006	0.04594566958655712	0.009496426744812905	0.009526582237533762	0.03907397135119273	0.03510130793740205	0.07069455274590639	0.0008263691737641114	0.0005067658633888619	0.001150240079179317	0.0010888663416565615	0.0007103979273095767	0.000524377871253833	0.001686780032912781	0.0007726316693136455	0.0018852510525985044	9.404683532399135e-05	0.00011117110821713306	0.0
d__Bacteria;p__Bacteroidetes;c__Ignavibacteria	0.0	0.0	0.0	0.0	0.0	0.0	0.0	0.0	0.0	3.408432461910767e-05	0.0	0.0	0.0	0.0	0.0	0.0	0.0	0.0	0.0	0.0	0.0	0.0	0.0	0.0	0.0	0.0	0.0
d__Bacteria;p__Chlamydiae;c__Chlamydiae	0.0	0.0	3.853601672463126e-05	0.0	0.0	0.0	0.0	0.0	0.0	0.0	0.0	4.852249017419574e-05	0.0	0.0	0.0	0.0	0.0	0.0	0.0	0.0	0.0	0.0	0.0	0.0	0.0	0.0	0.0
d__Bacteria;p__Chloroflexi;c__AD3	0.0	0.0	8.670603763042034e-05	0.0	0.0	0.0	0.0	0.0	0.0	0.0	0.0	0.0	0.0	0.0	0.0	0.0	0.0	0.0	0.0	0.0	0.0	0.0	0.0	0.0	0.0	0.0	0.0
d__Bacteria;p__Chloroflexi;c__Anaerolineae	0.0012879053974944386	0.0026389678703440432	0.00145473463135483	0.00016427254640699433	0.00031549473518160666	0.0005115885937986565	0.0	0.00011664528169835531	3.321817698644698e-05	0.0	4.146911242276378e-05	8.08708169569929e-05	3.2629621170098216e-05	5.2810393085359196e-05	0.00020886710482343767	5.3314140242845906e-05	0.0	0.0	0.0	0.0	2.279903788060144e-05	0.0	2.1461990814267932e-05	0.0	0.0	0.0	0.0
d__Bacteria;p__Chloroflexi;c__Chloroflexia	0.0028550070699701895	0.00031098947967017344	0.0015703426815287238	0.0	0.0	4.4485964678144046e-05	0.0013833734782891737	0.0009526031338699015	0.0017771724687749137	0.00027267459695286137	0.00016587644969105511	8.08708169569929e-05	0.0008646849610076028	0.001232242505325048	0.0028823660465634414	0.0	0.0	0.0	0.0	0.0	5.69975947015036e-05	0.0	0.0	3.142085087664174e-05	0.0	0.0	0.0
d__Bacteria;p__Chloroflexi;c__Dehalococcoidia	0.0	0.0	0.0	0.0	0.0	0.0	0.0	0.0	0.0	0.0	0.0	0.0	0.0	0.0	0.0	0.0	0.0	0.0	0.0	0.0	0.0	2.7427317608337905e-05	0.0	0.0	0.0	0.0	0.0
d__Bacteria;p__Chloroflexi;c__Gitt-GS-136	0.0	0.0	0.0	0.0	0.0	0.0	0.0	0.0	0.0	0.0	0.0	6.469665356559432e-05	0.0	0.0	0.0	0.0	0.0	0.0	0.0	0.0	0.0	0.0	0.0	0.0	0.0	0.0	0.0
d__Bacteria;p__Chloroflexi;c__JG30-KF-CM66	0.0	0.00024879158373613874	0.0	0.0	0.0	4.4485964678144046e-05	0.0	0.0	0.0	0.0	0.0	0.0	0.0	0.0	0.0	0.0	0.0	0.0	0.0	0.0	0.0	0.0	0.0	0.0	0.0	0.0	0.0
d__Bacteria;p__Chloroflexi;c__KD4-96	0.0	0.0	4.817002090578907e-05	0.00016427254640699436	0.0	0.0002891587704079363	0.0	3.8881760566118436e-05	0.0	0.0	0.0	0.0	0.0	0.0	4.1773420964687535e-05	6.664267530355738e-05	3.234675723758693e-05	0.0	0.0	0.0	0.0	0.0	0.0	0.0	0.0	0.0	0.0
d__Bacteria;p__Chloroflexi;c__Ktedonobacteria	0.0	0.0	0.0	0.0	0.0	0.0	0.0	0.0	0.0	0.0	0.0	0.0	0.0	0.0	0.0	0.0	4.312900965011591e-05	0.0	0.0	0.0	0.0	0.0	0.0	0.0	0.0	0.0	0.0
d__Bacteria;p__Chloroflexi;c__OLB14	0.0	0.0	0.0	0.0	0.0	0.0	0.0	0.0	0.0	0.0	0.0	0.0	0.0	0.0	2.784894730979169e-05	2.6657070121422953e-05	0.0	0.0	0.0	0.0	0.0	0.0	0.0	0.0	0.0	0.0	0.0
d__Bacteria;p__Chloroflexi;c__TK10	0.0	0.0	0.0	0.0	0.0	0.0	0.0	0.0	0.0	0.0	0.0	0.0	0.0	0.0	0.0	0.0	0.0	0.0	0.0	3.134108502836368e-05	0.0	0.0	0.0	0.0	0.0	0.0	0.0
d__Bacteria;p__Cyanobacteria;c__Melainabacteria	0.0	0.00015993744668751775	4.817002090578907e-05	0.0	0.0	0.0	0.0	0.0	0.0	0.0	0.0	0.0	0.0	0.0	0.0	0.0	0.0	0.0	0.0	0.0	0.0	0.0	0.0	0.0	0.0	0.0	0.0
d__Bacteria;p__Cyanobacteria;c__Oxyphotobacteria	0.0005133608927075735	0.0003909582030139324	0.001551074673166408	0.00010951503093799624	0.00013802894664195292	0.00015570087637350417	0.0009602239437536618	0.0006609899296240135	0.00021591815041190537	0.00015337946078598452	0.00020734556211381887	0.00014556747052258724	0.0004731295069664241	0.0003168623585121552	0.00048735657792135453	0.0407719887507164	0.08224702140277099	0.11842122861690323	0.7957633200524642	0.9322510211970204	0.930747922437672	0.0013027975863960505	0.0011267545177490663	0.001476779991202162	0.0008620959904699207	0.0008417241050725788	0.0007987330441368864
d__Bacteria;p__Cyanobacteria;c__Sericytochromatia	6.304432015707043e-05	0.0	8.670603763042034e-05	0.0	0.0	0.0	0.0	0.0	0.0	0.0	0.0	0.0	0.0	0.0	0.0	0.0	0.0	0.0	0.0	0.0	0.0	0.0	0.0	0.0	0.0	0.0	0.0
d__Bacteria;p__Dadabacteria;c__Dadabacteriia	0.0	0.0	0.0	0.0	0.0	8.897192935628809e-05	0.0	0.0	0.0	0.0	0.0	0.0	0.0	0.0	0.0	0.0	0.0	0.0	0.0	0.0	0.0	0.0	0.0	0.0	0.0	0.0	0.0
d__Bacteria;p__Deferribacteres;c__Deferribacteres	0.0	0.0005242394085868638	3.853601672463126e-05	0.0	0.0	0.0	0.0	0.0	0.0	0.0	0.0	0.0	0.0	0.0	4.1773420964687535e-05	0.0	0.0	0.0	0.0	0.0	0.0	0.0	0.0	0.0	0.0	0.0	0.0
d__Bacteria;p__Deinococcus-Thermus;c__Deinococci	0.0016751776498878713	0.004629300540233154	0.0033622674592240767	0.0006570901856279773	0.00035493157707930747	0.00186841051648205	0.00017902480307271663	3.8881760566118436e-05	0.0002325272389051289	0.00037492757081018444	0.0002073455621138189	0.00021026412408818156	0.00026103696936078573	0.0005105004664918056	0.0009607886821878134	0.0	0.0	0.0	0.0	0.0	0.0	0.0	0.0	0.0	0.0	0.0	0.0
d__Bacteria;p__Entotheonellaeota;c__Entotheonellia	0.0	0.0	0.0	0.0	0.0	0.0	0.0	0.0	0.0	0.0	0.0	3.234832678279716e-05	0.0	0.0	0.0	0.0	0.0	0.0	0.0	0.0	0.0	0.0	0.0	0.0	0.0	0.0	0.0
d__Bacteria;p__Epsilonbacteraeota;c__Campylobacteria	0.0	0.0006575206141597954	0.000260118112891261	0.0	0.00011831052569310249	0.00024467280572979227	3.2549964195039385e-05	0.0	3.321817698644698e-05	0.00013633729847643068	0.0	0.0	0.0	7.04138574471456e-05	0.00013924473654895845	0.0	0.0	0.0	3.71204434655646e-05	0.0	0.0	0.0	0.0	0.0	0.0	0.0	0.0
d__Bacteria;p__Firmicutes;c__Bacilli	0.06122504120396643	0.04372512084162643	0.027851906087727255	0.004106813660174861	0.00520566313049651	0.048156056764091	0.30834581081960794	0.813270344881208	0.5851215785277621	0.7594839633252706	0.7976445544143888	0.8990408721108848	0.14771429503703504	0.21891668280317564	0.17973710593739473	0.004425073640156213	0.07082861609790267	0.04433774258697023	0.0028335271845380972	0.002789356567524368	0.002690286469910972	0.029292375205704945	0.012737691548268001	0.018098410104945638	0.6093764694818155	0.5717371279738118	0.5471321352337677
d__Bacteria;p__Firmicutes;c__Clostridia	0.029846982428647317	0.040401976116008036	0.022129307604119516	0.012648986073338562	0.0032141026146626176	0.0008897192935628809	0.005077794414426147	0.0009720440141529607	0.0031557268137124635	0.0013122464978356453	0.0037598661929972494	0.002377602018535591	0.001582536626749763	0.004277641839914095	0.003133006572351566	0.0006131126127927279	0.0007547576688770282	0.0008292428477804379	0.00048256576505233974	0.0009297855225081223	0.001014557185686764	0.0009736697750959956	0.0004292398162853586	0.0011311506315591028	0.0	9.528952132897118e-05	6.885629690835227e-05
d__Bacteria;p__Firmicutes;c__Erysipelotrichia	0.0019363612619671634	0.005819945976684677	0.0028709332459850288	5.475751546899812e-05	0.00023662105138620498	0.0	3.2549964195039385e-05	0.00011664528169835531	3.321817698644698e-05	0.0	0.00013823037474254592	0.0	0.00011420367409534376	0.0	0.0001531692102038543	3.998560518213443e-05	0.00030190306755081137	0.00024074792354915938	0.0	0.0	0.00021659085986571364	9.599561162918266e-05	0.00010730995407133966	4.713127631496261e-05	0.0	0.0	0.0
d__Bacteria;p__Firmicutes;c__Negativicutes	0.019381625282573645	0.002150270116576628	0.004547249973506489	0.0	0.0	0.0	0.0003092246598528742	5.8322640849177654e-05	0.0006975817167153867	0.0002385902723337537	5.5292149897018373e-05	3.234832678279716e-05	0.00024472215877573665	0.0	5.569789461958338e-05	0.00013328535060711476	2.1564504825057956e-05	0.0	0.0	0.0	0.0	4.1140976412506854e-05	5.365497703566983e-05	7.855212719160435e-05	0.0	0.0	0.0
d__Bacteria;p__Firmicutes;c__unclassified_Firmicutes	0.0	0.0	0.0	0.0	0.0	0.0	4.882494629255908e-05	0.0	0.00011626361945256443	0.0	0.0	0.0	0.0	0.0	0.0	0.0	0.0	0.0	0.0	0.0	0.0	0.0	0.0	0.0	0.0	0.0	5.5085037526681814e-05
d__Bacteria;p__Fusobacteria;c__Fusobacteriia	0.006997919537434816	0.00013328120557293147	7.707203344926252e-05	0.0	0.0	0.0	0.0002603997135603151	5.8322640849177654e-05	0.0	5.1126486928661506e-05	0.00015205341221680052	0.0	0.0004404998857963259	0.0	0.0	0.0	0.0	0.0	0.0	0.0	0.0	0.0	0.0	3.142085087664174e-05	0.0	0.0	0.0
d__Bacteria;p__Gemmatimonadetes;c__Gemmatimonadetes	0.0	0.0004442706852431049	0.0	3.650501031266541e-05	0.0	0.0	0.0	0.0	0.00014948179643901142	0.0	0.0	0.0	3.2629621170098216e-05	0.0	5.569789461958338e-05	0.0	4.312900965011591e-05	0.0	0.0	3.134108502836368e-05	0.0	2.7427317608337905e-05	0.0	0.0	0.0	0.0	0.0
d__Bacteria;p__Gemmatimonadetes;c__Longimicrobia	0.0	8.885413704862099e-05	0.0	0.0	0.0	0.0	0.0	0.0	0.0	0.0	0.0	0.0	0.0	0.0	0.0	0.0	0.0	0.0	0.0	0.0	0.0	0.0	0.0	0.0	0.0	0.0	0.0
d__Bacteria;p__Nitrospirae;c__Nitrospira	4.50316572550503e-05	0.0	2.8902012543473444e-05	0.0	0.0	0.0	3.2549964195039385e-05	0.0	8.304544246611746e-05	0.0	2.7646074948509187e-05	0.0	0.0	0.0	0.0	0.0	0.0	0.0	0.0	0.0	0.0	0.0	0.0	0.0	0.0	0.0	0.0
d__Bacteria;p__Patescibacteria;c__Gracilibacteria	0.0017021966442409013	0.00448713392095536	0.002447037062014085	0.0	0.0	0.0	0.0	0.0	0.0	6.816864923821534e-05	5.5292149897018373e-05	0.0	0.0	0.0	9.747131558427092e-05	0.0	0.0	0.0	0.0	0.0	0.0	0.0	0.0	0.0	0.0	0.0	0.0
d__Bacteria;p__Patescibacteria;c__Microgenomatia	0.0	0.0	0.0	0.0	0.0	0.00013345789403443215	0.0	0.0	0.0	0.0	0.0	0.0	0.0	0.0	0.0	0.0	0.0	0.0	0.0	0.0	0.0	0.0	0.0	0.0	0.0	0.0	0.0
d__Bacteria;p__Patescibacteria;c__Parcubacteria	1.801266290202012e-05	3.554165481944839e-05	0.0	5.475751546899812e-05	0.0	0.0	0.0	0.0	0.0	0.0	0.0	0.0	0.0	3.52069287235728e-05	0.0	0.0	0.0	0.0	0.0	0.0	0.0	0.0	0.0	0.0	0.0	0.0	0.0
d__Bacteria;p__Patescibacteria;c__Saccharimonadia	0.00015310763466717101	8.885413704862097e-05	0.00010597404599273596	0.0008761202475039699	0.0014197263083172299	0.0015792517460741138	0.00011392487468263784	0.0004276993662273028	0.00024913632739835236	0.000732812979310815	0.0001796994871653097	0.00022643828747958013	0.0004568146963813751	0.0009153801468128928	0.0010304110504622925	0.0	0.0	0.0	0.0	0.0	2.279903788060144e-05	6.856829402084476e-05	0.0	0.0	0.0	0.0	0.0
d__Bacteria;p__Patescibacteria;c__WS6_(Dojkabacteria)	0.0	0.0	0.0	0.0	0.0	4.4485964678144046e-05	0.0	0.0	8.304544246611746e-05	0.0	4.146911242276378e-05	0.0	0.0	0.0	0.0	0.0	0.0	0.0	0.0	0.0	0.0	0.0	0.0	0.0	0.0	0.0	0.0
d__Bacteria;p__Patescibacteria;c__WWE3	0.0	0.0	0.0	0.0	0.0	8.897192935628809e-05	3.2549964195039385e-05	0.0	9.965453095934095e-05	0.0	0.0	0.0	0.0	0.0	0.0	0.0	0.0	0.0	0.0	0.0	0.0	0.0	0.0	0.0	0.0	0.0	0.0
d__Bacteria;p__Planctomycetes;c__Phycisphaerae	0.0	4.4427068524310493e-05	0.00015414406689852504	0.0	0.0	0.0	0.0	0.0	0.0	0.0	0.0	0.0	0.0	0.0	0.0	0.0	0.0	0.0	0.0	0.0	0.0	0.0	0.0	0.0	0.0	0.0	0.0
d__Bacteria;p__Planctomycetes;c__Planctomycetacia	0.0	1.7770827409724195e-05	0.0	0.0	5.9155262846551245e-05	4.4485964678144046e-05	0.0	0.0	0.0	0.0	0.0	0.0	0.0	0.0	0.0	0.0	0.0	0.0	0.0	0.0	0.0	0.0	0.0	0.0	0.0	0.0	0.0
d__Bacteria;p__Proteobacteria;c__Alphaproteobacteria	0.06871830897120683	0.07486849587716812	0.08663859960115228	0.03535510248781647	0.04842844185037657	0.06904221718047948	0.006233318143350045	0.00649325401454178	0.014283816104172179	0.018473703943556345	0.00915085080795654	0.00834586830996166	0.05457304140698932	0.11452813913778184	0.14183468864876797	0.003585375931331387	0.011245889266267723	0.013602257680527512	0.14189908188769845	0.0220118887182541	0.02719925219155752	0.0016182117388919362	0.0006438597244280381	0.0010368880789291776	0.011458039436972945	0.011323571451259415	0.013082696412586933
d__Bacteria;p__Proteobacteria;c__Deltaproteobacteria	0.06618752983347295	0.0493495877168041	0.055270281987302376	3.650501031266541e-05	0.00047324210277241	0.0003781306997642244	0.000943948961656142	0.0007193125704731912	0.0016609088493223492	0.0012952043355260916	0.00204580954618968	0.0011321914373979005	0.0006199628022318662	0.0012322425053250478	0.0061963907764286535	6.664267530355738e-05	0.00011860477653781875	5.349953856647986e-05	4.94939246207528e-05	0.00020894056685575788	6.839711364180432e-05	5.485463521667581e-05	4.2923981628535864e-05	7.855212719160435e-05	3.134894510799712e-05	0.0	0.0
d__Bacteria;p__Proteobacteria;c__Gammaproteobacteria	0.5344537209658352	0.6740474836508339	0.6377710767926451	0.05747713873729165	0.23514216981504085	0.23966813470350198	0.5655719028708979	0.1087717251837163	0.2710769332978992	0.1280548075939867	0.1461509752152933	0.05345561000857217	0.4758703951447165	0.36178639956343	0.3509524339979896	0.9479520705879227	0.8330476036444022	0.8202415504166254	0.05523521987676008	0.03761974906237918	0.0353613077528128	0.9542512342292817	0.9794823367815669	0.967573681895297	0.0018339132888178316	0.002016961534796557	0.0018315774977621703
d__Bacteria;p__Proteobacteria;c__unclassified_Proteobacteria	0.0004683292354525232	0.00015993744668751775	3.853601672463126e-05	0.0	0.0	0.0	8.137491048759847e-05	3.8881760566118436e-05	6.643635397289396e-05	3.408432461910767e-05	0.0	6.469665356559432e-05	0.0006199628022318662	0.0004928970021300193	0.00043165868330177114	6.664267530355738e-05	4.312900965011591e-05	0.0	0.0	0.0	0.0	0.0001782775644541964	2.1461990814267932e-05	6.284170175328348e-05	0.0	0.0	0.0
d__Bacteria;p__Rokubacteria;c__NC10	0.0	0.0	0.0	0.0	0.0	0.0	0.0	0.0	0.0	0.0	0.0	0.0	0.0	0.0	0.0	7.997121036426886e-05	0.0	4.01246539248599e-05	0.0	0.0	0.0	0.0	5.365497703566983e-05	0.0	0.0	0.0	0.0
d__Bacteria;p__RsaHF231;c__RsaHF231	0.0	0.0	0.0	0.0	0.0	0.0	0.0	0.0	0.0	0.0	0.0	0.0	0.0	0.0	2.784894730979169e-05	0.0	0.0	0.0	0.0	0.0	0.0	0.0	6.43859724428038e-05	0.0	0.0	0.0	0.0
d__Bacteria;p__Spirochaetes;c__Spirochaetia	0.0	0.0	0.0	0.0	0.0	0.0	0.0	0.0	0.0001993090619186819	0.0	0.0	0.0	0.0	0.0	0.0	0.0	0.0	0.0	0.0	0.0	0.0	8.228195282501371e-05	0.0	0.0	0.0	0.0	0.0
d__Bacteria;p__Synergistetes;c__Synergistia	0.0002521772806282817	0.0	0.0	0.0	0.0	0.0	3.2549964195039385e-05	0.0	0.0001826999734254584	0.0	4.146911242276378e-05	0.0	0.0	0.0	0.0	0.0	0.0	0.0	0.0	0.0	0.0	5.485463521667581e-05	0.0	0.0	0.0	0.0	0.0
d__Bacteria;p__Tenericutes;c__Mollicutes	0.0	0.0004087290304236565	2.8902012543473444e-05	0.0	0.0	0.0	3.2549964195039385e-05	0.0	4.9827265479670476e-05	0.0	0.0	0.0	0.0	0.0	0.0	2.6657070121422953e-05	0.0	0.0	0.0	0.0	0.0	0.00020570488206253428	9.657895866420569e-05	0.0	0.0	0.0	0.0
d__Bacteria;p__Verrucomicrobia;c__Verrucomicrobiae	0.0001350949717651509	0.00037318737560420814	0.0	0.00021903006187599247	0.0005323973656189612	0.00011121491169536011	0.0	0.00015552704226447374	6.643635397289396e-05	8.521081154776918e-05	0.0	4.852249017419574e-05	6.525924234019643e-05	0.0004048796803210872	0.00019494263116854183	0.00010662828048569181	2.1564504825057956e-05	0.0002808725774740193	6.1867405775941e-05	6.268217005672736e-05	0.00025078941668661584	0.00020570488206253428	4.2923981628535864e-05	0.0	0.0	0.0	0.0
d__Bacteria;p__WPS-2;c__WPS-2	0.0	0.0	0.0	0.0	5.9155262846551245e-05	0.0	0.0	0.0	0.0	0.0	0.0	0.0	0.0	0.0	0.0	0.0	0.0	0.0	0.0	0.0	0.0	0.0	0.0	0.0	0.0	0.0	0.0
d__Bacteria;p__unclassified_Bacteria;c__unclassified_Bacteria	0.00014410130321616097	1.7770827409724195e-05	5.780402508694689e-05	0.00010951503093799624	0.0	0.00042261666444236843	0.0014972983529718113	0.0006221081690578952	0.0011460271060324209	0.0010566140631923372	0.0014514189347967308	0.0016335905025312571	0.0019251476490357933	0.0007393455031950292	0.001016486576807397	0.0006131126127927279	0.0004420723489136881	0.00020062326962429948	9.89878492415056e-05	0.0001462583967990305	3.419855682090216e-05	0.0007405375754251232	0.0005043567841352964	0.0006127065920945139	0.0013793535847518733	0.0009052504526252262	0.0005646216346484885
