# Supplementary material for: Evaluation of microbial communities of Chinese Feng-flavor Daqu with effects of environmental factors using traceability analysis
Source: Sci Rep. 2023 May 11;13:7657. doi: 10.1038/s41598-023-34506-z (PMC10175296; doi:10.1038/s41598-023-34506-z)
Supplement: Supplementary file 1 — Supplementary Information. [file 41598_2023_34506_MOESM1_ESM.zip › raw data/Raw data of bacteria/4.tax_table/otu_table_family.xls]

Taxon	Air1	Air2	Air3	Water1	Water2	Water3	ING1	ING2	ING3	OUTG1	OUTG2	OUTG3	Tools1	Tools2	Tools3	NDaqu1	NDaqu2	NDaqu3	RM1	RM2	RM3	EDS1	EDS2	EDS3	Daqu1	Daqu2	Daqu3
d__Bacteria;p__Acidobacteria;c__Acidobacteriia;o__Acidobacteriales;f__Acidobacteriaceae_(Subgroup_1)	0.0	0.0	0.0	0.0	0.0	0.0	0.0	0.0	0.0	0.0	0.0	0.0	0.0	0.0	0.0	3.998560518213443e-05	0.0	0.0	0.0	0.0	0.0	0.0	0.0	0.0	0.0	0.0	0.0
d__Bacteria;p__Acidobacteria;c__Acidobacteriia;o__Acidobacteriales;f__unclassified_Acidobacteriales	0.0	0.0	0.0	0.0	0.0	0.0	0.0	0.0	0.0	0.0	4.146911242276378e-05	0.0	0.0	0.0	0.0	0.0	0.0	0.0	0.0	0.0	0.0	0.0	0.0	0.0	0.0	0.0	0.0
d__Bacteria;p__Acidobacteria;c__Acidobacteriia;o__Solibacterales;f__Solibacteraceae_(Subgroup_3)	0.00013509497176515092	0.0003465311344896219	0.0001348760585362094	0.0	0.0	0.0	0.0	0.0	0.0	3.408432461910767e-05	0.0	0.0	0.0	0.0	0.0	2.6657070121422953e-05	0.0	0.0	0.0	0.0	0.0	2.7427317608337905e-05	0.0	0.0	0.0	0.0	0.0
d__Bacteria;p__Acidobacteria;c__Acidobacteriia;o__Subgroup_2;f__Subgroup_2	6.304432015707043e-05	3.554165481944839e-05	0.0	0.0	0.0	0.0	0.0	0.0	0.0	0.0	0.0	0.0	0.0	0.0	0.0	0.0	0.0	0.0	0.0	0.0	0.0	0.0	0.0	0.0	0.0	0.0	0.0
d__Bacteria;p__Acidobacteria;c__Blastocatellia_(Subgroup_4);o__11-24;f__11-24	0.0	5.331248222917259e-05	0.0	0.0	0.0	0.0	0.0	0.0	0.0	0.0	0.0	4.852249017419574e-05	0.0	0.0	0.0	0.0	0.0	0.0	0.0	0.0	0.0	0.0	0.0	0.0	0.0	0.0	0.0
d__Bacteria;p__Acidobacteria;c__Blastocatellia_(Subgroup_4);o__Blastocatellales;f__Blastocatellaceae	0.0005673988814136338	0.00014216661927779356	0.0	5.475751546899812e-05	0.00021690263043735457	0.00033364473508608035	0.0	0.0	0.0003986181238373638	6.816864923821534e-05	0.0	0.0	0.0	0.0	0.0	0.0	0.0	0.0	0.0	0.0	3.419855682090216e-05	0.0	0.0	0.0	0.0	0.0	0.0
d__Bacteria;p__Acidobacteria;c__Blastocatellia_(Subgroup_4);o__DS-100;f__DS-100	0.0	0.0	0.0	0.0	9.859210474425208e-05	0.0	0.0	0.0	0.0	0.0	0.0	0.0	0.0	0.0	0.0	0.0	0.0	0.0	0.0	0.0	0.0	0.0	0.0	0.0	0.0	0.0	0.0
d__Bacteria;p__Acidobacteria;c__Blastocatellia_(Subgroup_4);o__Pyrinomonadales;f__Pyrinomonadaceae	0.0	0.0	0.0	0.0	0.0	0.00011121491169536011	0.0	0.0	0.0	0.0	0.0	0.0	0.0	0.0	0.0	0.0	0.0	0.0	0.0	0.0	0.0	2.7427317608337905e-05	0.0	0.0	0.0	0.0	0.0
d__Bacteria;p__Acidobacteria;c__Blastocatellia_(Subgroup_4);o__unclassified_Blastocatellia_(Subgroup_4);f__unclassified_Blastocatellia_(Subgroup_4)	0.0	0.0	0.0	3.650501031266541e-05	0.0	0.0	0.0	0.0	0.0	0.0	0.0	0.0	0.0	0.0	0.0	0.0	0.0	0.0	0.0	0.0	0.0	0.0	0.0	0.0	0.0	0.0	0.0
d__Bacteria;p__Acidobacteria;c__Holophagae;o__Subgroup_7;f__Subgroup_7	0.0	0.0	0.0	0.0	0.0	0.0	0.0	0.0	0.0	0.0	0.0	0.0	0.0	0.0	0.0	0.0	0.0	2.674976928323993e-05	4.94939246207528e-05	0.0	0.0	5.485463521667581e-05	2.1461990814267932e-05	0.0	0.0	0.0	0.0
d__Bacteria;p__Acidobacteria;c__Subgroup_17;o__Subgroup_17;f__Subgroup_17	0.0	0.0	0.0	0.0	0.0	0.0	0.0	0.0	0.0	0.0	0.0	0.0	0.0	0.0	0.0	0.0	0.0	0.0	0.0	0.0	0.0	0.0	0.0	4.713127631496261e-05	0.0	0.0	0.0
d__Bacteria;p__Acidobacteria;c__Subgroup_6;o__Subgroup_6;f__Subgroup_6	0.0	0.0007996872334375888	6.74380292681047e-05	9.126252578166354e-05	0.0002957763142327562	0.00017794385871257618	0.0	0.0	0.0	0.0	0.0	0.0	0.0	0.0	6.962236827447922e-05	5.3314140242845906e-05	0.0	0.0	0.0	0.0	3.419855682090216e-05	0.0	0.0	0.0	0.0	0.0	0.0
d__Bacteria;p__Acidobacteria;c__Subgroup_6;o__Unknown_Order;f__Unknown_Family	0.0	0.0	7.707203344926252e-05	0.0	0.0	0.0	0.0	0.0	0.0	0.0	0.0	0.0	0.0	0.0	0.0	0.0	0.0	0.0	0.0	0.0	0.0	0.0	0.0	0.0	0.0	0.0	0.0
d__Bacteria;p__Acidobacteria;c__Subgroup_6;o__unclassified_Subgroup_6;f__unclassified_Subgroup_6	0.0	0.0	0.0	0.0	0.0	4.4485964678144046e-05	0.0	0.0	0.0	0.0	0.0	0.0	0.0	0.0	0.0	0.0	0.0	0.0	0.0	0.0	0.0	0.0	0.0	0.0	0.0	0.0	0.0
d__Bacteria;p__Actinobacteria;c__Acidimicrobiia;o__Actinomarinales;f__uncultured	0.0	0.0	0.0	0.0	0.0	0.0	0.0	0.0	0.0	0.0	0.0	0.0	3.2629621170098216e-05	0.0	0.0	0.0	0.0	0.0	0.0	3.134108502836368e-05	0.0	0.0	0.0	0.0	0.0	0.0	0.0
d__Bacteria;p__Actinobacteria;c__Acidimicrobiia;o__Microtrichales;f__Iamiaceae	0.0	4.4427068524310493e-05	0.0	0.0	0.0	0.0	0.00011392487468263784	5.8322640849177654e-05	0.0	0.0	5.5292149897018373e-05	0.0	0.0	0.0	0.0	0.0	0.0	0.0	0.0	0.0	0.0	0.0	0.0	0.0	0.0	0.0	0.0
d__Bacteria;p__Actinobacteria;c__Acidimicrobiia;o__Microtrichales;f__Ilumatobacteraceae	0.00010807597741212072	0.0	0.0	0.0	0.0	0.0	0.0	0.0	0.0	0.0	0.0	0.0	0.0	0.0	5.569789461958338e-05	0.0	0.0	0.0	0.0	0.0	0.0	0.0	0.0	0.0	0.0	0.0	0.0
d__Bacteria;p__Actinobacteria;c__Acidimicrobiia;o__Microtrichales;f__unclassified_Microtrichales	0.0	0.0	0.0	0.0	0.0	0.0	0.0	0.0	0.0	0.0	0.0	0.0	0.0	0.0	0.0	0.0	0.0	4.01246539248599e-05	0.0	0.0	0.0	0.0	0.0	0.0	0.0	0.0	0.0
d__Bacteria;p__Actinobacteria;c__Acidimicrobiia;o__Microtrichales;f__uncultured	0.0	0.0	0.0	0.0	0.0	0.0	0.0	0.0	0.0	0.0	0.0	0.0	0.0	0.0	0.0	0.0	0.0	0.0	0.0	2.089405668557579e-05	0.0	0.0	0.0	0.0	0.0	0.0	0.0
d__Bacteria;p__Actinobacteria;c__Actinobacteria;o__Actinomycetales;f__Actinomycetaceae	0.00014410130321616097	0.00023102075632641455	0.0	0.0	0.0	0.0	0.00014647483887767724	0.0	0.0	3.408432461910767e-05	4.146911242276378e-05	6.469665356559432e-05	0.0	0.0	0.0	0.0	0.0	0.0	0.0	0.0	0.0	4.1140976412506854e-05	0.0	0.0	0.0	0.0	0.0
d__Bacteria;p__Actinobacteria;c__Actinobacteria;o__Bifidobacteriales;f__Bifidobacteriaceae	0.002864013401421199	0.012208558430480524	0.003670555593021127	0.0	0.0	0.0	0.000797474122778465	3.8881760566118436e-05	0.00016609088493223492	0.0004601383823579536	5.5292149897018373e-05	0.0002749607776537759	0.00022840734819068752	0.0004928970021300192	8.354684192937507e-05	3.998560518213443e-05	8.625801930023182e-05	0.00022737303890753941	4.94939246207528e-05	7.312919839951525e-05	4.559807576120288e-05	0.0	0.0001287719448856076	0.00010997297806824609	1.567447255399856e-05	6.352634755264746e-05	0.00011017007505336363
d__Bacteria;p__Actinobacteria;c__Actinobacteria;o__Corynebacteriales;f__Corynebacteriaceae	0.004737330343231291	0.009214174011941998	0.02890201254347345	0.00010951503093799624	0.0	0.0	0.005061519432328628	0.002974454683308061	0.00413566303481265	0.002232523262551553	0.0018246409466016061	0.0008087081695699292	0.06287727999477925	0.1800658369567132	0.12018213211540615	0.0	0.0	0.0	0.0	4.178811337115158e-05	7.979663258210503e-05	0.003839824465167307	0.0022642400309052665	0.003362031043800665	0.005642810119439477	0.0066067401454753365	0.006568890725056806
d__Bacteria;p__Actinobacteria;c__Actinobacteria;o__Corynebacteriales;f__Dietziaceae	0.0005043545612565634	0.00031987489337503556	0.0007225503135868362	0.0	0.0	0.0	0.0030759716164312223	0.000524903767642599	0.0014782088758968908	0.0035277275980776434	0.0016725875343848058	0.0013262813980946839	0.0007994257186674063	0.0010738113260689703	0.0017266347332070848	0.0	0.0	0.0	0.0	0.0	0.0	0.0	0.0	0.0	0.0	0.0	0.0
d__Bacteria;p__Actinobacteria;c__Actinobacteria;o__Corynebacteriales;f__Mycobacteriaceae	0.0002611836120792918	0.00017770827409724197	0.0	0.0	0.0	4.4485964678144046e-05	0.0	0.0	0.0	0.0	0.0	0.00011321914373979006	4.8944431755147325e-05	0.00021124157234143678	0.0	0.0	0.0	0.0	0.0	3.134108502836368e-05	0.0	0.0	0.0	0.0	0.0	0.0	0.0
d__Bacteria;p__Actinobacteria;c__Actinobacteria;o__Corynebacteriales;f__Nocardiaceae	0.006124305386686839	0.00047981234006255335	0.0006936483010433627	0.0006023326701589793	0.0016366289387545845	0.0016904666577694737	0.012954885749625679	0.008048524437186514	0.012191070954026034	0.0034084324619107673	0.0018522870215501152	0.0008572306597441248	0.0017783143537703522	0.0015138979351136301	0.0015873899966581265	0.0	0.0	0.0	0.0	6.268217005672737e-05	3.419855682090216e-05	4.1140976412506854e-05	0.0	0.0	6.269789021599424e-05	0.0	0.0
d__Bacteria;p__Actinobacteria;c__Actinobacteria;o__Corynebacteriales;f__Tsukamurellaceae	0.0	0.0	0.0	0.0	0.0	0.0	0.0	0.0	0.00031557268137124634	0.0	0.0	0.0	0.0	0.0	0.0	0.0	0.0	0.0	0.0	0.0	0.0	0.0	0.0	0.0	0.0	0.0	0.0
d__Bacteria;p__Actinobacteria;c__Actinobacteria;o__Corynebacteriales;f__unclassified_Corynebacteriales	0.0	0.0	9.634004181157815e-06	0.0	0.0	0.0	8.137491048759847e-05	5.8322640849177654e-05	0.0	5.1126486928661506e-05	0.0	0.0	3.2629621170098216e-05	0.000176034643617864	1.3924473654895846e-05	0.0	0.0	0.0	0.0	0.0	0.0	0.0	0.0	0.0	0.0	0.0	0.0
d__Bacteria;p__Actinobacteria;c__Actinobacteria;o__Frankiales;f__Acidothermaceae	0.0	0.0	0.0	0.0	0.0	0.0	0.0	0.0	0.0	0.0	0.0	0.0	0.0	0.0	0.0	3.998560518213443e-05	0.0	0.0	0.0	0.0	0.0	0.0	0.0	0.0	0.0	0.0	0.0
d__Bacteria;p__Actinobacteria;c__Actinobacteria;o__Frankiales;f__Geodermatophilaceae	0.000594417875766664	9.773955075348308e-05	0.00048170020905789074	0.0	0.0	0.0	4.882494629255908e-05	7.776352113223687e-05	0.0	0.00011929513616687685	8.293822484552756e-05	9.704498034839148e-05	0.0	0.0	0.0	0.0	0.0	0.0	0.0	0.0	0.0	0.0	0.0	0.0	0.0	0.0	0.0
d__Bacteria;p__Actinobacteria;c__Actinobacteria;o__Frankiales;f__Nakamurellaceae	0.00044131024109949295	0.0	0.0	0.0	0.0	0.0	0.0	0.0	0.0	0.0	0.0	0.0	0.0	0.0	0.0	0.0	0.0	0.0	0.0	0.0	0.0	0.0	0.0	0.0	0.0	0.0	0.0
d__Bacteria;p__Actinobacteria;c__Actinobacteria;o__Frankiales;f__uncultured	4.50316572550503e-05	0.0	0.0	0.0	0.0	0.0	0.0	0.0	0.0	0.0	0.0	0.0	0.0	0.0	0.0	0.0	0.0	0.0	0.0	0.0	0.0	0.0	0.0	0.0	0.0	0.0	0.0
d__Bacteria;p__Actinobacteria;c__Actinobacteria;o__Glycomycetales;f__Glycomycetaceae	0.0	0.0	0.0	0.0	0.0	0.0	0.0	0.00019440880283059218	0.0	0.0	0.0	0.0	0.0	0.0	0.0	0.0	0.0	0.0	0.0	0.0	0.0	0.0	0.0	0.0	0.0	0.0	0.0
d__Bacteria;p__Actinobacteria;c__Actinobacteria;o__Kineosporiales;f__Kineosporiaceae	0.00010807597741212072	0.0	6.74380292681047e-05	0.0	0.0	0.0	0.0	0.0	0.0	0.0	0.0	0.0	0.0	0.0	0.0	0.0	0.0	0.0	0.0	0.0	0.0	0.0	0.0	0.0	0.0	0.0	0.0
d__Bacteria;p__Actinobacteria;c__Actinobacteria;o__Micrococcales;f__AKAU3644	0.00011708230886313078	0.0	0.0	0.0	0.0	0.0	0.0	0.0	0.00011626361945256445	0.0	0.0	0.0	0.0	0.0	0.0	0.0	0.0	0.0	0.0	0.0	0.0	0.0	0.0	0.0	0.0	0.0	0.0
d__Bacteria;p__Actinobacteria;c__Actinobacteria;o__Micrococcales;f__Beutenbergiaceae	0.0	0.00011551037816320727	0.00017341207526084068	0.0	0.0	8.897192935628809e-05	0.0	0.0	0.0	0.00020450594771464603	2.7646074948509187e-05	0.0	0.0	0.0	0.0	0.0	0.0	0.0	0.0	0.0	0.0	0.0	0.0	0.0	0.0	0.0	0.0
d__Bacteria;p__Actinobacteria;c__Actinobacteria;o__Micrococcales;f__Bogoriellaceae	0.0	0.0	0.00019268008362315628	0.0	0.0	0.0	6.509992839007877e-05	0.00015552704226447374	0.00026574541589157585	0.0	0.0	0.0	0.0	0.0	2.784894730979169e-05	0.0	0.0	0.0	0.0	0.0	0.0	0.0	0.0	0.0	0.0	0.0	0.0
d__Bacteria;p__Actinobacteria;c__Actinobacteria;o__Micrococcales;f__Brevibacteriaceae	0.009807894950149956	0.002532342905885698	0.008670603763042033	0.0	0.0	0.0	0.006412342946422761	0.0024495509156654614	0.00860350783948976	0.0018235113671222604	0.0013408346350026953	0.0006631406990473418	0.08167194178875563	0.014839720456985938	0.021248746797371057	0.0	0.0	0.0	0.0	0.0002820697652552732	0.0	0.0007542512342292924	0.0003648538438425549	0.0004398919122729844	0.005047180162387534	0.0058444239748435675	0.005109137230599736
d__Bacteria;p__Actinobacteria;c__Actinobacteria;o__Micrococcales;f__Cellulomonadaceae	0.00030621526933434203	0.0	0.0	0.0	0.0	6.672894701721607e-05	0.0014159234424842133	0.00017496792254753296	0.0003653999468509168	0.00017042162309553835	2.7646074948509187e-05	0.00014556747052258724	6.525924234019643e-05	0.0003344658228739416	0.00023671605213322936	0.0	0.0	0.0	0.0	0.0	0.0	0.0	0.0	0.0	0.0	0.0	0.0
d__Bacteria;p__Actinobacteria;c__Actinobacteria;o__Micrococcales;f__Dermabacteraceae	0.011717237217764086	0.005615581461472847	0.016291101070337866	0.0	0.0	0.0	0.014859058655035484	0.007134803063882732	0.02506311453627425	0.003544769760387198	0.004741301853669326	0.002458472835492584	0.07984468300323028	0.018272396007534292	0.0364542720285173	0.0	0.0	0.0	0.0	0.0001462583967990305	1.139951894030072e-05	0.0010696653867251782	0.00027900588058548314	0.00108401935524414	0.0004075362864039625	0.0007464345837436077	0.0005508503752668181
d__Bacteria;p__Actinobacteria;c__Actinobacteria;o__Micrococcales;f__Dermacoccaceae	0.008042653985751982	0.000986280921239693	0.007100261081513308	0.0	0.0	0.0	0.0039059957034047266	0.0024495509156654614	0.00808862609619984	0.002743788131838168	0.0012578964101571679	0.0009704498034839148	0.0065422390446046915	0.014593271955920927	0.0177258549626824	0.0	0.0	0.0	0.0	0.0	0.0	6.856829402084476e-05	0.0	0.0	0.0	7.940793444080932e-05	6.885629690835227e-05
d__Bacteria;p__Actinobacteria;c__Actinobacteria;o__Micrococcales;f__Dermatophilaceae	0.0003692595894914125	0.0	0.0003179221379782079	0.0	0.0	0.0	0.0	0.0	0.0	0.001124782712430553	0.000746444023609748	0.0007763598427871321	6.525924234019643e-05	0.0	0.0	0.0	0.0	0.0	0.0	0.0	0.0	0.0	0.0	0.0	0.0004388852315119597	0.00028586856398691353	8.262755629002272e-05
d__Bacteria;p__Actinobacteria;c__Actinobacteria;o__Micrococcales;f__Intrasporangiaceae	0.0022695955256545348	0.0008618851293716235	0.0025915471247314518	0.0	5.9155262846551245e-05	0.00013345789403443215	0.007632966603736737	0.004218671021423851	0.004584108424129683	0.0005623913562152765	0.0003455759368563648	0.0005175732285247546	0.002773517799458348	0.001496294470751844	0.002979837362147711	0.0	0.0	0.0	0.0	6.268217005672736e-05	0.0	0.0	0.0	6.284170175328348e-05	1.567447255399856e-05	0.0	4.131377814501136e-05
d__Bacteria;p__Actinobacteria;c__Actinobacteria;o__Micrococcales;f__Jonesiaceae	0.0	0.0	0.0	0.0	0.0	0.0	3.2549964195039385e-05	0.0	0.0	0.0	6.911518737127296e-05	0.0	0.0	0.0	0.0	0.0	0.0	0.0	0.0	0.0	0.0	0.0	0.0	0.0	0.0	0.0	0.0
d__Bacteria;p__Actinobacteria;c__Actinobacteria;o__Micrococcales;f__Microbacteriaceae	0.004278007439229778	0.0028877594540801816	0.007360379194404569	0.0008943727526603025	0.0015971920968568837	0.004426353485475333	0.0020669227263850013	0.00042769936622730274	0.001993090619186819	0.0016019632570980602	0.0006220366863414566	0.0007440115160043348	0.008059516429014268	0.008942559895787504	0.007352122089785011	0.00021325656097138362	0.0001832982910129926	0.00012037396177457969	0.0014600707763122076	0.001681971563188851	0.0007865668068807495	0.00021941854086670324	0.0	0.00017281467982152956	0.0	0.00022234221643426612	2.7542518763340907e-05
d__Bacteria;p__Actinobacteria;c__Actinobacteria;o__Micrococcales;f__Micrococcaceae	0.010411319157367625	0.003634134205288599	0.009460592105896976	0.001131655319692628	3.943684189770083e-05	0.0013568219226833935	0.00758414165744418	0.003907616936894903	0.006494153600850383	0.011861344967449472	0.009537895857235667	0.00912222815274879	0.022742845955558453	0.00739345503195029	0.01790687312019605	2.6657070121422953e-05	0.0	9.362419249133976e-05	0.0001732287361726348	0.0001462583967990305	6.839711364180432e-05	0.0012205156335710367	0.0006331287290209039	0.002309432539433168	0.0005642810119439481	0.000587618714861989	0.000729876747228534
d__Bacteria;p__Actinobacteria;c__Actinobacteria;o__Micrococcales;f__Micrococcales_Incertae_Sedis	4.50316572550503e-05	0.0	0.0	0.0	0.0	0.0	0.0	0.0	0.0	0.0	0.0	4.852249017419574e-05	0.0	0.0	0.0	0.0	0.0	0.0	0.0	0.0	0.0	0.0	0.0	0.0	0.0	0.0	0.0
d__Bacteria;p__Actinobacteria;c__Actinobacteria;o__Micrococcales;f__Promicromonosporaceae	0.0036475642376590746	0.00023990617003127665	0.0005298702299636798	0.0	0.0	0.0	0.00810494108456481	0.0033632722889692444	0.006510762689343607	0.0011077405501209994	0.0008570283234037846	0.000501399065133356	0.0019577772702058928	0.00415441758938159	0.00395455051799042	0.0	0.0	5.349953856647986e-05	0.0	0.0	0.0	9.599561162918266e-05	0.0	0.0	4.7023417661995674e-05	0.0	6.885629690835227e-05
d__Bacteria;p__Actinobacteria;c__Actinobacteria;o__Micrococcales;f__Rarobacteraceae	0.0	0.0	0.0	0.0	0.0	0.0	0.0	0.0	0.0	0.0	0.0	0.0	0.0	0.0	0.00018101815751364597	0.0	0.0	0.0	0.0	0.0	0.0	0.0	0.0	0.0	0.0	0.0	0.0
d__Bacteria;p__Actinobacteria;c__Actinobacteria;o__Micrococcales;f__Sanguibacteraceae	0.00041429124674646273	0.00010662496445834518	0.0010115704390215704	0.0003467975979703214	0.0004140868399258587	0.002735886827705859	0.0007323741943883862	0.00038881760566118436	0.000847063513154398	0.005743208698319644	0.0026402001575826276	0.0026202144694065697	0.0008809997715926518	0.0014258806133046983	0.0007658460510192714	0.0	0.0	0.0	2.47469623103764e-05	0.0004074341053687278	4.559807576120288e-05	0.0	3.21929862214019e-05	0.0	0.0	0.0	0.0
d__Bacteria;p__Actinobacteria;c__Actinobacteria;o__Micrococcales;f__unclassified_Micrococcales	6.304432015707043e-05	0.0	2.8902012543473444e-05	0.0	0.0	0.00024467280572979227	0.0006184493197057482	0.00036937672537812517	0.0006809726282221632	0.0010054875762636759	0.0003593989743306194	0.0005175732285247547	0.0012399256044637317	0.0006689316457478834	0.0006962236827447924	3.998560518213443e-05	0.0	0.0	0.0	0.0	0.0	2.7427317608337905e-05	0.0	0.0	0.00014107025298598703	4.764476066448559e-05	5.5085037526681814e-05
d__Bacteria;p__Actinobacteria;c__Actinobacteria;o__Micromonosporales;f__Micromonosporaceae	0.00011708230886313078	0.0	0.0	0.0	0.0	0.0	0.0	0.0	0.0	0.0	0.0	0.0	0.0	0.0	0.0	0.0	0.0	0.0	0.0	0.0	0.0	0.0	0.0	0.0	0.0	0.0	0.0
d__Bacteria;p__Actinobacteria;c__Actinobacteria;o__PeM15;f__PeM15	0.0	0.0	0.0	0.0	0.0	0.0	0.0	0.0	0.0	0.0	0.0	3.234832678279716e-05	0.0	0.0	0.0	0.0	0.0	0.0	0.0	0.0	0.0	0.0	0.0	0.0	0.0	0.0	0.0
d__Bacteria;p__Actinobacteria;c__Actinobacteria;o__Propionibacteriales;f__Nocardioidaceae	0.0030081147046373603	0.000364301961899346	0.0005009682174202064	0.0	0.0	0.0	0.00022784974936527572	0.0003499358450950659	0.0007474089821950571	0.00017042162309553835	0.00012440733726829133	8.08708169569929e-05	3.2629621170098216e-05	7.04138574471456e-05	2.784894730979169e-05	0.0	0.0	0.0	0.0	0.0	0.0	0.0	0.0	0.0	0.0	0.0	0.0
d__Bacteria;p__Actinobacteria;c__Actinobacteria;o__Propionibacteriales;f__Propionibacteriaceae	0.00016211396611818109	0.00029321865226044925	0.00011560805017389378	0.0	0.0	0.0	0.00032549964195039387	0.0014191842606633227	0.0005813180972628222	6.816864923821534e-05	5.5292149897018373e-05	9.704498034839148e-05	0.0003915554540411786	0.0003696727515975144	0.0003341873677175003	0.0	0.0	4.01246539248599e-05	0.0	0.0	0.0	0.0	0.0	0.0	0.0	0.0	0.0
d__Bacteria;p__Actinobacteria;c__Actinobacteria;o__Pseudonocardiales;f__Pseudonocardiaceae	0.020858663640539298	0.0006575206141597954	0.0023314290118401906	5.475751546899812e-05	0.0	0.0	0.00048824946292559077	9.720440141529609e-05	0.0015944724953494552	6.816864923821534e-05	0.0001796994871653097	0.00011321914373979006	0.0003589258328710804	5.2810393085359196e-05	0.0007379971037094799	0.0	0.0	0.0	0.0003588309535004578	6.268217005672736e-05	0.00013679422728360863	0.0	2.1461990814267932e-05	0.0	0.1320104078497759	0.13721691071371828	0.14681539626798845
d__Bacteria;p__Actinobacteria;c__Actinobacteria;o__Streptomycetales;f__Streptomycetaceae	0.017904586924607994	0.0010395934034688654	0.004778466073854276	0.0	0.0	0.0	0.0010253238721437405	0.00038881760566118436	0.0032221631676853575	0.0003408432461910767	0.00030410682443360104	0.00033965743121937026	0.0014030737103142227	0.0019363810797965036	0.0028684415729085446	3.998560518213443e-05	0.0	0.0	0.0003340839911900814	0.0001567054251418184	0.00045598075761202876	0.0016044980800877676	0.0	0.00021994595613649217	0.21096272610426658	0.24039958072610612	0.25655856228052093
d__Bacteria;p__Actinobacteria;c__Actinobacteria;o__Streptosporangiales;f__Nocardiopsaceae	0.001215854745886358	0.0	0.000260118112891261	0.0	0.0	0.0	0.0	0.0	0.0	0.0	0.0	0.0	0.00014683329526544197	0.0	5.569789461958338e-05	0.0	0.0	0.0	0.0	0.0	0.0	0.0	0.0	0.0	0.0	0.0	0.0
d__Bacteria;p__Actinobacteria;c__Actinobacteria;o__Streptosporangiales;f__Streptosporangiaceae	0.0	0.0	0.0	0.0	0.0	0.0	0.0	0.0	0.0	0.0	2.7646074948509187e-05	0.0	0.0	0.0	0.0	0.0	0.0	0.0	0.0	0.0	0.0	0.0	0.0	0.0	0.0	0.0	0.0
d__Bacteria;p__Actinobacteria;c__Actinobacteria;o__Streptosporangiales;f__Thermomonosporaceae	0.0	0.0	0.0	0.0	0.0	0.0	0.0	9.720440141529609e-05	0.0	0.0	0.0	0.0	0.0	0.0	0.0	0.0	0.0	0.0	0.0	0.0	0.0	0.0	0.0	0.0	0.0	0.0	0.0
d__Bacteria;p__Actinobacteria;c__Actinobacteria;o__unclassified_Actinobacteria;f__unclassified_Actinobacteria	2.701899435303018e-05	0.0	0.0002504841087101032	0.0	0.0	0.0	8.137491048759847e-05	9.720440141529609e-05	6.643635397289396e-05	0.0	0.0	3.234832678279716e-05	0.00042418507521127687	0.00042248314468287357	0.0004873565779213545	0.0	0.0	0.0	0.0	0.0	3.419855682090216e-05	0.0	5.365497703566983e-05	0.0	0.01960876516505219	0.020868405171044695	0.01967912965640708
d__Bacteria;p__Actinobacteria;c__Coriobacteriia;o__Coriobacteriales;f__Atopobiaceae	0.00019813929192222132	0.001163989195336935	0.0	0.0	0.0	0.0	0.0	0.0	8.304544246611746e-05	0.0	0.0	0.0	3.2629621170098216e-05	0.0	9.747131558427092e-05	2.6657070121422953e-05	3.234675723758693e-05	0.0	0.0	0.0	0.0	0.0	0.0	0.0	0.0	0.0	0.0
d__Bacteria;p__Actinobacteria;c__Coriobacteriia;o__Coriobacteriales;f__Coriobacteriaceae	0.0002521772806282817	0.0	0.00034682415052168135	0.0	0.0	0.0	0.0	0.0	0.0	0.0	0.0	0.0	0.0	3.52069287235728e-05	0.0	0.0	0.0	0.0	0.0	0.0	0.0	0.0	0.0	0.0	0.0	0.0	0.0
d__Bacteria;p__Actinobacteria;c__Coriobacteriia;o__Coriobacteriales;f__Eggerthellaceae	0.00018913296047121125	0.000542010235996588	0.00011560805017389378	0.0	0.0	0.0	0.0	0.0	4.9827265479670476e-05	0.0	0.0	4.852249017419574e-05	0.0	5.2810393085359196e-05	0.0	0.0	0.0	0.0	0.0	0.0	0.0	0.0	0.0	0.0	0.0	0.0	0.0
d__Bacteria;p__Actinobacteria;c__MB-A2-108;o__MB-A2-108;f__MB-A2-108	9.00633145101006e-05	0.0	0.0	0.0	0.0	0.0	0.0	0.0	0.0	0.0	0.0	0.0	0.0	0.0	0.0	0.0	0.0	0.0	0.0	0.0	0.0	0.0	0.0	0.0	0.0	0.0	0.0
d__Bacteria;p__Actinobacteria;c__Nitriliruptoria;o__Nitriliruptorales;f__Nitriliruptoraceae	0.0	5.331248222917259e-05	0.0	0.0	0.0	0.0	0.0	0.0	0.0	0.0	0.0	0.0	0.0	0.0	0.0	0.0	0.0	0.0	0.0	0.0	0.0	0.0	0.0	0.0	0.0	0.0	0.0
d__Bacteria;p__Actinobacteria;c__Rubrobacteria;o__Rubrobacterales;f__Rubrobacteriaceae	0.0	1.7770827409724195e-05	0.00018304607944199847	0.0	0.0	0.0	0.0	0.0	0.0	0.0	4.146911242276378e-05	0.0	0.0	0.0	0.0	0.0	0.0	0.0	0.0	0.0	0.0	0.0	0.0	0.0	0.0	0.0	0.0
d__Bacteria;p__Actinobacteria;c__Thermoleophilia;o__Gaiellales;f__Gaiellaceae	0.0	1.7770827409724195e-05	0.0	5.475751546899812e-05	0.00017746578853965376	0.00017794385871257618	0.0	0.0	0.0	0.0	0.0	0.0	0.0	0.0	0.0	0.0	0.0	0.0	0.0	0.0	0.0	0.0	0.0	4.713127631496261e-05	0.0	0.0	0.0
d__Bacteria;p__Actinobacteria;c__Thermoleophilia;o__Gaiellales;f__uncultured	0.0	0.0	2.8902012543473444e-05	0.0	0.0	0.0	0.0	0.0	0.0	0.0	5.5292149897018373e-05	3.234832678279716e-05	0.0	0.0	0.0	0.0	0.0	0.0	0.0	0.0	0.0	0.0	0.0	0.0	0.0	0.0	0.0
d__Bacteria;p__Actinobacteria;c__Thermoleophilia;o__Solirubrobacterales;f__67-14	2.701899435303018e-05	0.0	0.0	0.0	0.0	0.0	0.0	0.0	0.0	0.0	0.0	0.0	0.0	0.0	0.0	0.0	0.0	0.0	0.0	0.0	0.0	0.0	0.0	0.0	0.0	0.0	0.0
d__Bacteria;p__Actinobacteria;c__Thermoleophilia;o__Solirubrobacterales;f__Solirubrobacteraceae	0.0	0.0	0.0	0.0	0.0	0.0	0.0	0.00013608616198141453	0.0	0.00011929513616687685	0.0	0.0	0.000603647991646817	0.0007921558962803879	0.0016709368385875013	0.0	0.0	0.0	0.0	0.0	0.0	0.0	0.0	0.0	0.0	0.0	0.0
d__Bacteria;p__Armatimonadetes;c__Armatimonadia;o__Armatimonadales;f__Armatimonadales	0.0	0.0	0.0	0.0	0.0	0.0	0.0	0.0	0.0	0.0	0.0	0.0	0.0	0.0	2.784894730979169e-05	0.0	0.0	0.0	0.0	0.0	0.0	0.0	0.0	0.0	0.0	0.0	0.0
d__Bacteria;p__Armatimonadetes;c__Fimbriimonadia;o__Fimbriimonadales;f__Fimbriimonadaceae	0.0	2.6656241114586295e-05	0.0	0.0	0.0	6.672894701721607e-05	0.0	0.0	0.0	0.0	0.0	0.0	0.0	0.0	0.0	0.0	0.0	0.0	0.0	0.0	0.0	0.0	0.0	0.0	0.0	0.0	0.0
d__Bacteria;p__BRC1;c__BRC1;o__BRC1;f__BRC1	0.0	0.00021324992891669036	0.0	0.0	0.0	0.0	8.137491048759847e-05	0.0	0.00029896359287802284	0.0	0.0	0.0	0.0	0.0	4.1773420964687535e-05	0.0	0.0	0.0	0.0	0.0	2.279903788060144e-05	0.0	0.0	0.0	0.0	0.0	0.0
d__Bacteria;p__Bacteroidetes;c__Bacteroidia;o__Bacteroidales;f__Bacteroidaceae	0.009681806309835816	0.01655352573215809	0.021464561315619614	0.0	0.00033521315613045704	0.0	0.0010415988542412603	0.0009137213733037832	0.0014449906989104438	0.00025563243464330756	0.001216427297734404	0.0005660957186989504	0.0016314810585049103	0.0006513281813860967	0.0005569789461958338	0.00031988484145707545	0.00011860477653781875	0.0007088688860058582	0.0003712044346556461	0.0001567054251418184	0.00030778701138811936	0.0002605595172792101	0.00033266085762115294	0.0005498648903412304	0.0	0.0	0.0
d__Bacteria;p__Bacteroidetes;c__Bacteroidia;o__Bacteroidales;f__Bacteroidetes_vadinHA17	0.0	0.0	0.0	0.0	0.0	0.0	0.0	0.0	0.0	0.0	0.0	0.0	0.0	0.0	2.784894730979169e-05	0.0	0.0	0.0	0.0	0.0	0.0	0.0	0.0	0.0	0.0	0.0	0.0
d__Bacteria;p__Bacteroidetes;c__Bacteroidia;o__Bacteroidales;f__Barnesiellaceae	0.0	0.0	0.0	0.0	0.0	0.0	3.2549964195039385e-05	0.0	0.0	0.0	0.0	0.0	0.0	0.0	0.0	0.0	0.0	0.0	0.0	0.0	0.0	0.0	0.0	0.0	0.0	0.0	0.0
d__Bacteria;p__Bacteroidetes;c__Bacteroidia;o__Bacteroidales;f__Dysgonomonadaceae	2.701899435303018e-05	0.0	0.00011560805017389378	0.0	0.0	0.0	8.137491048759847e-05	0.0	0.0	0.0	0.0	0.0	0.0	0.0	0.0	0.0	0.0	2.674976928323993e-05	0.0	0.0	0.0	2.7427317608337905e-05	0.0	0.0	0.0	0.0	0.0
d__Bacteria;p__Bacteroidetes;c__Bacteroidia;o__Bacteroidales;f__F082	0.0	7.108330963889678e-05	0.0	0.0	0.0	0.0	0.0	0.0	0.0	0.0	0.0	0.0	0.0	0.0	0.0	0.0	0.0	0.0	4.94939246207528e-05	0.0	0.0	0.0	0.0	0.0	0.0	0.0	0.0
d__Bacteria;p__Bacteroidetes;c__Bacteroidia;o__Bacteroidales;f__Marinifilaceae	0.00019813929192222132	0.001252843332385556	0.0017726567693330377	0.0	0.0	0.0	0.0	5.8322640849177654e-05	0.0	3.408432461910767e-05	6.911518737127296e-05	0.0	3.2629621170098216e-05	0.000176034643617864	0.00038988526233708367	0.0	5.3911262062644886e-05	0.0	0.0	0.0	0.0	0.0	0.0	0.0	0.0	0.0	0.0
d__Bacteria;p__Bacteroidetes;c__Bacteroidia;o__Bacteroidales;f__Marinilabiliaceae	0.0	0.0	0.0	0.0	0.0	4.4485964678144046e-05	0.0	0.0	0.0	0.0	0.0	0.0	0.0	0.0	0.0	0.0	0.0	0.0	2.47469623103764e-05	0.0	0.0	0.0	0.0	0.0	0.0	0.0	0.0
d__Bacteria;p__Bacteroidetes;c__Bacteroidia;o__Bacteroidales;f__Muribaculaceae	0.0006304432015707043	0.005695550184816606	0.004422007919151435	3.650501031266541e-05	0.0013211342035729773	4.4485964678144046e-05	0.0002441247314627954	3.8881760566118436e-05	0.00026574541589157585	0.00027267459695286137	0.00024881467453658266	0.00011321914373979006	0.00022840734819068752	0.000176034643617864	0.00016709368385875014	3.998560518213443e-05	0.00011860477653781875	0.00012037396177457969	8.66143680863174e-05	0.0	7.979663258210503e-05	2.7427317608337905e-05	0.0002253509035498133	0.0	0.0	0.0	0.0
d__Bacteria;p__Bacteroidetes;c__Bacteroidia;o__Bacteroidales;f__Paludibacteraceae	0.0	0.0	0.0	0.0	3.943684189770083e-05	6.672894701721607e-05	0.0	0.0	0.0	0.0	0.0	0.0	0.0	0.0	0.0	0.0	0.0	0.0	0.0	0.0	0.0	0.0	0.0	0.0	0.0	0.0	0.0
d__Bacteria;p__Bacteroidetes;c__Bacteroidia;o__Bacteroidales;f__Prevotellaceae	0.06214368701196941	0.006068737560420813	0.0003757261630651548	0.0	0.0	0.0	0.00027667469565783475	0.00033049496481200673	0.00029896359287802284	0.0	8.293822484552756e-05	0.00017791579730538437	0.0	5.2810393085359196e-05	0.0002784894730979169	0.0003731989816999214	9.704027171276079e-05	9.362419249133976e-05	0.0004701922838971516	0.0	0.0	0.0	8.584796325707173e-05	6.284170175328348e-05	0.0	0.0	0.0
d__Bacteria;p__Bacteroidetes;c__Bacteroidia;o__Bacteroidales;f__Rikenellaceae	0.000756531841884845	0.0019192493602502134	0.0013391265811809362	0.00020077755671965976	0.0013408526245218284	0.0	0.0003905995703404726	0.0002916132042458883	0.0006145362742492692	6.816864923821534e-05	0.00026263771201083725	4.852249017419574e-05	8.157405292524554e-05	0.00022884503670322318	9.747131558427092e-05	0.0	5.3911262062644886e-05	8.02493078497198e-05	0.0	0.0	0.0	4.1140976412506854e-05	2.1461990814267932e-05	0.0	0.0	0.0	0.0
d__Bacteria;p__Bacteroidetes;c__Bacteroidia;o__Bacteroidales;f__Tannerellaceae	0.0008375888249439355	0.0007908018197327267	0.001136812493376622	5.475751546899812e-05	0.00031549473518160666	0.00011121491169536011	8.137491048759847e-05	0.0	0.00014948179643901142	6.816864923821534e-05	5.5292149897018373e-05	0.0	0.0	0.0002464485010650096	0.0	2.6657070121422953e-05	0.0	0.0	0.0	0.0	0.0	0.0	0.0	3.142085087664174e-05	0.0	0.0	0.0
d__Bacteria;p__Bacteroidetes;c__Bacteroidia;o__Bacteroidales;f__unclassified_Bacteroidales	0.0	0.0	0.0	0.0	3.943684189770083e-05	0.0	0.0	0.0	0.0	0.0	0.0	0.0	0.0	0.0	0.0	3.998560518213443e-05	0.0	0.0	0.0	0.0	0.0	0.0	0.0	0.0	0.0	0.0	0.0
d__Bacteria;p__Bacteroidetes;c__Bacteroidia;o__Bacteroidales;f__uncultured	0.0	0.0	0.0	0.0	0.0	0.0	0.0	0.0	0.0	0.0	2.7646074948509187e-05	0.0	0.0	0.0	0.0	0.0	0.0	0.0	0.0	0.0	0.0	0.0	0.0	0.0	0.0	0.0	0.0
d__Bacteria;p__Bacteroidetes;c__Bacteroidia;o__Chitinophagales;f__Chitinophagaceae	0.000882620482198986	0.002336863804378732	0.0024470370620140844	0.00010951503093799624	0.0003746499980281579	0.0004893456114595845	0.00013019985678015754	0.0	3.321817698644698e-05	6.816864923821534e-05	2.7646074948509187e-05	8.08708169569929e-05	0.0	0.0	0.00011139578923916676	0.0	0.0	0.0	0.0	2.089405668557579e-05	0.0	0.0	0.0	0.0	0.0	0.0	0.0
d__Bacteria;p__Bacteroidetes;c__Bacteroidia;o__Chitinophagales;f__Saprospiraceae	0.0007115001846297947	0.00031098947967017344	0.0005395042341448376	0.0	0.0	0.00015570087637350417	0.0	0.0	0.0	3.408432461910767e-05	0.0	0.0	0.0	3.52069287235728e-05	0.00030633842040770856	0.0	0.0	0.0	0.0	0.0	0.0	0.0	0.0	0.0	0.0	0.0	0.0
d__Bacteria;p__Bacteroidetes;c__Bacteroidia;o__Chitinophagales;f__uncultured	0.0	0.0	0.0	0.0	0.0	0.0	0.0	0.0	0.0	0.0	0.0	0.0	0.0	0.0	0.0	0.0	0.0	0.0	0.0	0.0	0.0	0.0	0.0	0.0	0.0	4.7644760664485596e-05	0.0
d__Bacteria;p__Bacteroidetes;c__Bacteroidia;o__Cytophagales;f__Cyclobacteriaceae	9.906964596111066e-05	0.0	9.634004181157814e-05	0.0	0.0	0.0	0.0	7.776352113223687e-05	0.0	0.0	0.0	0.0	0.0	0.0	0.0	0.0	0.0	0.0	0.0	0.0	0.0	0.0	0.0	0.0	0.0	0.0	0.0
d__Bacteria;p__Bacteroidetes;c__Bacteroidia;o__Cytophagales;f__Cytophagaceae	0.0	0.0	5.780402508694689e-05	0.0	0.0	0.0	0.0	0.0	3.321817698644698e-05	0.0	0.0	0.0	0.0	0.0	0.0	0.0	0.0	0.0	0.0	0.0	0.0	0.0	0.0	0.0	0.0	0.0	0.0
d__Bacteria;p__Bacteroidetes;c__Bacteroidia;o__Cytophagales;f__Hymenobacteraceae	0.00027919627498131187	0.0	0.0010886424724708332	0.0	0.0	6.672894701721607e-05	6.509992839007877e-05	3.8881760566118436e-05	8.304544246611746e-05	0.00040901189542929205	0.00020734556211381887	0.0001617416339139858	0.0	0.0	0.0	0.0	6.469351447517386e-05	9.362419249133976e-05	8.66143680863174e-05	0.0003865400486831521	0.00013679422728360863	0.0	0.0	0.0	0.0	0.0	0.0
d__Bacteria;p__Bacteroidetes;c__Bacteroidia;o__Cytophagales;f__Microscillaceae	0.0	6.219789593403469e-05	0.0	0.0	0.0	0.0	0.0	0.0	4.9827265479670476e-05	0.0	0.0	0.0	0.0	0.0	0.0	0.0	0.0	0.0	0.0	0.0	0.0	0.0	0.0	0.0	0.0	0.0	0.0
d__Bacteria;p__Bacteroidetes;c__Bacteroidia;o__Cytophagales;f__Spirosomaceae	0.002080462565183324	0.0024790304236565253	0.002755325195811135	0.0017157354846952743	0.008932444689829237	0.02753681213577116	3.2549964195039385e-05	5.8322640849177654e-05	0.00011626361945256445	0.0003238010838815229	0.00024881467453658266	0.00017791579730538437	0.0	3.52069287235728e-05	0.0004038097359919795	0.0	0.0	0.0	0.0	0.0	0.0	0.0	0.0	0.0	0.0	0.0	0.0
d__Bacteria;p__Bacteroidetes;c__Bacteroidia;o__Flavobacteriales;f__Crocinitomicaceae	0.0	0.0	1.926800836231563e-05	0.0	0.0004338052608747092	0.0014902798167178257	0.0	0.0	0.0	0.0	0.0	0.0	0.0	0.0	0.0	0.0	0.0	0.0	0.0	0.0	0.0	2.7427317608337905e-05	0.0	0.0	0.0	0.0	0.0
d__Bacteria;p__Bacteroidetes;c__Bacteroidia;o__Flavobacteriales;f__Cryomorphaceae	0.0	0.0	6.74380292681047e-05	0.0	0.0	0.0	0.0	0.0	0.0	0.0	0.0	0.0	0.0	0.0	0.0	0.0	0.0	0.0	0.0	0.0	0.0	0.0	0.0	0.0	0.0	0.0	0.0
d__Bacteria;p__Bacteroidetes;c__Bacteroidia;o__Flavobacteriales;f__Flavobacteriaceae	0.004413102410994929	0.005340133636622122	0.00850682569196235	0.8812674539580562	0.6862996411247383	0.5940433293295962	0.000585899355510709	0.00023329056339671062	0.0008304544246611746	0.0018235113671222606	0.0007879131360325116	0.00030730910443657307	0.00016314810585049108	0.0004928970021300192	0.0023393115740225024	0.0	0.0	0.0	0.0	3.134108502836368e-05	0.0	0.0	0.0	4.713127631496261e-05	9.404683532399135e-05	6.352634755264746e-05	0.0
d__Bacteria;p__Bacteroidetes;c__Bacteroidia;o__Flavobacteriales;f__NS9_marine_group	0.0	0.0	0.0	0.0	0.0	0.0	0.0	0.0	0.0	0.0	0.0	0.0	0.0	0.0	2.784894730979169e-05	0.0	0.0	0.0	0.0	0.0	0.0	0.0	0.0	0.0	0.0	0.0	0.0
d__Bacteria;p__Bacteroidetes;c__Bacteroidia;o__Flavobacteriales;f__Weeksellaceae	0.0021615195482424143	0.0005686664771111744	0.0011657145059200953	0.000930877762972968	0.00013802894664195292	0.0	0.025161122322765437	0.022843034332594585	0.016957879351581197	0.03778247384028084	0.004838063115989107	0.005935917964643277	0.005677554083597092	0.01689932578731496	0.03425420519104376	0.0	0.0	0.0	0.0	5.223514171393947e-05	0.0	0.00015085024684585849	4.2923981628535864e-05	0.00032991893420473826	0.0	0.0	0.0
d__Bacteria;p__Bacteroidetes;c__Bacteroidia;o__Flavobacteriales;f__unclassified_Flavobacteriales	0.0	0.0	0.0	7.301002062533082e-05	0.0	2.2242982339072023e-05	0.0	0.0	0.0	0.0	0.0	0.0	0.0	0.0	0.0	0.0	0.0	0.0	0.0	0.0	0.0	0.0	0.0	0.0	0.0	0.0	0.0
d__Bacteria;p__Bacteroidetes;c__Bacteroidia;o__Sphingobacteriales;f__Lentimicrobiaceae	0.0	0.0	1.926800836231563e-05	0.0	0.0	0.0	0.0	0.0	0.0	0.0	0.0	0.0	0.0	0.0	0.0	0.0	0.0	0.0	0.0	0.0	0.0	0.0	0.0	0.0	0.0	0.0	0.0
d__Bacteria;p__Bacteroidetes;c__Bacteroidia;o__Sphingobacteriales;f__NS11-12_marine_group	0.0	0.0	0.0	0.0	0.0	0.0002891587704079363	0.0	0.0	0.0	0.0	0.0	0.0	0.0	0.0	0.0	0.0	0.0	0.0	0.0	0.0	0.0	0.0	0.0	0.0	0.0	0.0	0.0
d__Bacteria;p__Bacteroidetes;c__Bacteroidia;o__Sphingobacteriales;f__Sphingobacteriaceae	0.002665874109498978	0.0009596246801251067	0.003603117563753022	9.126252578166354e-05	0.00019718420948850417	0.00013345789403443215	0.0026853720460907494	0.0020024106691550994	0.009367525910178037	0.004805889771294181	0.0013961267848997137	0.001957073770359229	0.03125917708095408	0.015895928318693124	0.03166425309123314	2.6657070121422953e-05	0.0	2.674976928323993e-05	0.0	6.268217005672737e-05	0.0	0.001151947339550192	6.43859724428038e-05	0.000864073399107648	0.0	0.0	0.0
d__Bacteria;p__Bacteroidetes;c__Bacteroidia;o__Sphingobacteriales;f__env.OPS_17	0.002134500553889384	0.0038473841342052885	0.002976907291977765	0.0	0.0	0.0	4.882494629255908e-05	0.0	0.0	0.0	2.7646074948509187e-05	0.0	0.0	0.00021124157234143678	6.962236827447922e-05	0.0	0.0	0.0	0.0	0.0	0.0	0.0	0.0	0.0	0.0	0.0	0.0
d__Bacteria;p__Bacteroidetes;c__Bacteroidia;o__unclassified_Bacteroidia;f__unclassified_Bacteroidia	0.0	0.0	0.0	7.301002062533082e-05	0.0	0.0	0.0	0.0	0.0	0.0	0.0	0.0	0.0	0.0	0.0	0.0	0.0	0.0	0.0	0.0	0.0	0.0	0.0	0.0	0.0	0.0	0.0
d__Bacteria;p__Bacteroidetes;c__Ignavibacteria;o__Ignavibacteriales;f__PHOS-HE36	0.0	0.0	0.0	0.0	0.0	0.0	0.0	0.0	0.0	3.408432461910767e-05	0.0	0.0	0.0	0.0	0.0	0.0	0.0	0.0	0.0	0.0	0.0	0.0	0.0	0.0	0.0	0.0	0.0
d__Bacteria;p__Chlamydiae;c__Chlamydiae;o__Chlamydiales;f__Simkaniaceae	0.0	0.0	3.853601672463126e-05	0.0	0.0	0.0	0.0	0.0	0.0	0.0	0.0	4.852249017419574e-05	0.0	0.0	0.0	0.0	0.0	0.0	0.0	0.0	0.0	0.0	0.0	0.0	0.0	0.0	0.0
d__Bacteria;p__Chloroflexi;c__AD3;o__AD3;f__AD3	0.0	0.0	8.670603763042034e-05	0.0	0.0	0.0	0.0	0.0	0.0	0.0	0.0	0.0	0.0	0.0	0.0	0.0	0.0	0.0	0.0	0.0	0.0	0.0	0.0	0.0	0.0	0.0	0.0
d__Bacteria;p__Chloroflexi;c__Anaerolineae;o__Anaerolineales;f__Anaerolineaceae	0.0	0.0	0.0	0.0	5.9155262846551245e-05	6.672894701721607e-05	0.0	0.0	0.0	0.0	0.0	8.08708169569929e-05	0.0	0.0	0.0	0.0	0.0	0.0	0.0	0.0	0.0	0.0	0.0	0.0	0.0	0.0	0.0
d__Bacteria;p__Chloroflexi;c__Anaerolineae;o__Ardenticatenales;f__uncultured	0.0	0.0	0.0	0.0	0.0	0.00031140175274700833	0.0	0.0	0.0	0.0	0.0	0.0	0.0	0.0	0.0	0.0	0.0	0.0	0.0	0.0	0.0	0.0	0.0	0.0	0.0	0.0	0.0
d__Bacteria;p__Chloroflexi;c__Anaerolineae;o__C10-SB1A;f__C10-SB1A	0.0	0.0	0.0	0.0	0.0	0.0	0.0	0.0	0.0	0.0	0.0	0.0	0.0	0.0	0.0	5.3314140242845906e-05	0.0	0.0	0.0	0.0	0.0	0.0	0.0	0.0	0.0	0.0	0.0
d__Bacteria;p__Chloroflexi;c__Anaerolineae;o__Caldilineales;f__Caldilineaceae	0.0	0.0	0.0	0.0	0.0	0.0	0.0	0.0	0.0	0.0	0.0	0.0	0.0	0.0	6.962236827447922e-05	0.0	0.0	0.0	0.0	0.0	0.0	0.0	0.0	0.0	0.0	0.0	0.0
d__Bacteria;p__Chloroflexi;c__Anaerolineae;o__RBG-13-54-9;f__RBG-13-54-9	0.0	0.0	0.0	3.650501031266541e-05	0.0	8.897192935628809e-05	0.0	0.0	0.0	0.0	0.0	0.0	0.0	0.0	0.0	0.0	0.0	0.0	0.0	0.0	0.0	0.0	0.0	0.0	0.0	0.0	0.0
d__Bacteria;p__Chloroflexi;c__Anaerolineae;o__SBR1031;f__A4b	0.0012428737402393883	0.0026389678703440432	0.00145473463135483	0.00012776753609432893	0.0002563394723350554	4.4485964678144046e-05	0.0	0.00011664528169835531	3.321817698644698e-05	0.0	4.146911242276378e-05	0.0	3.2629621170098216e-05	5.2810393085359196e-05	0.00013924473654895845	0.0	0.0	0.0	0.0	0.0	0.0	0.0	2.1461990814267932e-05	0.0	0.0	0.0	0.0
d__Bacteria;p__Chloroflexi;c__Anaerolineae;o__SBR1031;f__SBR1031	4.50316572550503e-05	0.0	0.0	0.0	0.0	0.0	0.0	0.0	0.0	0.0	0.0	0.0	0.0	0.0	0.0	0.0	0.0	0.0	0.0	0.0	2.279903788060144e-05	0.0	0.0	0.0	0.0	0.0	0.0
d__Bacteria;p__Chloroflexi;c__Chloroflexia;o__Chloroflexales;f__Chloroflexaceae	0.00042329757819747286	5.331248222917259e-05	0.0	0.0	0.0	0.0	0.0	0.0	0.0	0.0	0.0	0.0	0.0	0.0	0.0004595076306115628	0.0	0.0	0.0	0.0	0.0	0.0	0.0	0.0	0.0	0.0	0.0	0.0
d__Bacteria;p__Chloroflexi;c__Chloroflexia;o__Chloroflexales;f__Herpetosiphonaceae	0.0	0.0	0.0	0.0	0.0	0.0	0.0	0.0	3.321817698644698e-05	0.0	0.0	0.0	0.0	0.0	0.0	0.0	0.0	0.0	0.0	0.0	0.0	0.0	0.0	0.0	0.0	0.0	0.0
d__Bacteria;p__Chloroflexi;c__Chloroflexia;o__Chloroflexales;f__Roseiflexaceae	0.0	0.0	0.0	0.0	0.0	4.4485964678144046e-05	0.0	0.0	0.0	0.0	0.0	0.0	0.0	0.0	2.784894730979169e-05	0.0	0.0	0.0	0.0	0.0	0.0	0.0	0.0	3.142085087664174e-05	0.0	0.0	0.0
d__Bacteria;p__Chloroflexi;c__Chloroflexia;o__Kallotenuales;f__AKIW781	0.00022515828627525148	8.885413704862099e-05	0.0	0.0	0.0	0.0	0.0	0.0	0.0	0.0	0.0	0.0	0.0	0.0	0.0	0.0	0.0	0.0	0.0	0.0	0.0	0.0	0.0	0.0	0.0	0.0	0.0
d__Bacteria;p__Chloroflexi;c__Chloroflexia;o__Thermomicrobiales;f__JG30-KF-CM45	0.002206551205497465	0.00016882286039237988	0.0015703426815287238	0.0	0.0	0.0	0.0013833734782891737	0.0009526031338699015	0.0017439542917884667	0.00027267459695286137	0.00016587644969105511	8.08708169569929e-05	0.0008646849610076028	0.001232242505325048	0.0023950094686420857	0.0	0.0	0.0	0.0	0.0	5.69975947015036e-05	0.0	0.0	0.0	0.0	0.0	0.0
d__Bacteria;p__Chloroflexi;c__Dehalococcoidia;o__S085;f__S085	0.0	0.0	0.0	0.0	0.0	0.0	0.0	0.0	0.0	0.0	0.0	0.0	0.0	0.0	0.0	0.0	0.0	0.0	0.0	0.0	0.0	2.7427317608337905e-05	0.0	0.0	0.0	0.0	0.0
d__Bacteria;p__Chloroflexi;c__Gitt-GS-136;o__Gitt-GS-136;f__Gitt-GS-136	0.0	0.0	0.0	0.0	0.0	0.0	0.0	0.0	0.0	0.0	0.0	6.469665356559432e-05	0.0	0.0	0.0	0.0	0.0	0.0	0.0	0.0	0.0	0.0	0.0	0.0	0.0	0.0	0.0
d__Bacteria;p__Chloroflexi;c__JG30-KF-CM66;o__JG30-KF-CM66;f__JG30-KF-CM66	0.0	0.00024879158373613874	0.0	0.0	0.0	4.4485964678144046e-05	0.0	0.0	0.0	0.0	0.0	0.0	0.0	0.0	0.0	0.0	0.0	0.0	0.0	0.0	0.0	0.0	0.0	0.0	0.0	0.0	0.0
d__Bacteria;p__Chloroflexi;c__KD4-96;o__KD4-96;f__KD4-96	0.0	0.0	4.817002090578907e-05	0.00016427254640699436	0.0	0.0002891587704079363	0.0	3.8881760566118436e-05	0.0	0.0	0.0	0.0	0.0	0.0	4.1773420964687535e-05	6.664267530355738e-05	3.234675723758693e-05	0.0	0.0	0.0	0.0	0.0	0.0	0.0	0.0	0.0	0.0
d__Bacteria;p__Chloroflexi;c__Ktedonobacteria;o__Ktedonobacterales;f__JG30-KF-AS9	0.0	0.0	0.0	0.0	0.0	0.0	0.0	0.0	0.0	0.0	0.0	0.0	0.0	0.0	0.0	0.0	4.312900965011591e-05	0.0	0.0	0.0	0.0	0.0	0.0	0.0	0.0	0.0	0.0
d__Bacteria;p__Chloroflexi;c__OLB14;o__OLB14;f__OLB14	0.0	0.0	0.0	0.0	0.0	0.0	0.0	0.0	0.0	0.0	0.0	0.0	0.0	0.0	2.784894730979169e-05	2.6657070121422953e-05	0.0	0.0	0.0	0.0	0.0	0.0	0.0	0.0	0.0	0.0	0.0
d__Bacteria;p__Chloroflexi;c__TK10;o__TK10;f__TK10	0.0	0.0	0.0	0.0	0.0	0.0	0.0	0.0	0.0	0.0	0.0	0.0	0.0	0.0	0.0	0.0	0.0	0.0	0.0	3.134108502836368e-05	0.0	0.0	0.0	0.0	0.0	0.0	0.0
d__Bacteria;p__Cyanobacteria;c__Melainabacteria;o__Gastranaerophilales;f__Gastranaerophilales	0.0	0.00012439579186806937	0.0	0.0	0.0	0.0	0.0	0.0	0.0	0.0	0.0	0.0	0.0	0.0	0.0	0.0	0.0	0.0	0.0	0.0	0.0	0.0	0.0	0.0	0.0	0.0	0.0
d__Bacteria;p__Cyanobacteria;c__Melainabacteria;o__Obscuribacterales;f__Obscuribacterales	0.0	3.554165481944839e-05	4.817002090578907e-05	0.0	0.0	0.0	0.0	0.0	0.0	0.0	0.0	0.0	0.0	0.0	0.0	0.0	0.0	0.0	0.0	0.0	0.0	0.0	0.0	0.0	0.0	0.0	0.0
d__Bacteria;p__Cyanobacteria;c__Oxyphotobacteria;o__Chloroplast;f__Chloroplast	0.0005133608927075735	0.0003465311344896219	0.0014740026397171457	0.00010951503093799624	0.00013802894664195292	0.00015570087637350417	0.0008625740511685436	0.0005637855282087173	0.00021591815041190537	0.00011929513616687685	0.00020734556211381887	0.00014556747052258724	0.0004731295069664241	0.0003168623585121552	0.00019494263116854183	0.0407719887507164	0.08224702140277099	0.11828747977048702	0.7957633200524642	0.9322510211970204	0.9307023243619108	0.0013027975863960505	0.0011267545177490663	0.001476779991202162	0.0008620959904699207	0.0008417241050725788	0.0007987330441368864
d__Bacteria;p__Cyanobacteria;c__Oxyphotobacteria;o__Leptolyngbyales;f__Leptolyngbyaceae	0.0	2.6656241114586295e-05	2.8902012543473444e-05	0.0	0.0	0.0	9.764989258511816e-05	0.0	0.0	0.0	0.0	0.0	0.0	0.0	2.784894730979169e-05	0.0	0.0	0.0	0.0	0.0	0.0	0.0	0.0	0.0	0.0	0.0	0.0
d__Bacteria;p__Cyanobacteria;c__Oxyphotobacteria;o__Nostocales;f__Coleofasciculaceae	0.0	0.0	0.0	0.0	0.0	0.0	0.0	0.0	0.0	0.0	0.0	0.0	0.0	0.0	5.569789461958338e-05	0.0	0.0	0.0	0.0	0.0	0.0	0.0	0.0	0.0	0.0	0.0	0.0
d__Bacteria;p__Cyanobacteria;c__Oxyphotobacteria;o__Nostocales;f__Cyanobacteriaceae	0.0	1.7770827409724195e-05	0.0	0.0	0.0	0.0	0.0	0.0	0.0	0.0	0.0	0.0	0.0	0.0	0.0	0.0	0.0	0.0	0.0	0.0	0.0	0.0	0.0	0.0	0.0	0.0	0.0
d__Bacteria;p__Cyanobacteria;c__Oxyphotobacteria;o__Nostocales;f__Nostocaceae	0.0	0.0	0.0	0.0	0.0	0.0	0.0	9.720440141529609e-05	0.0	0.0	0.0	0.0	0.0	0.0	0.0	0.0	0.0	0.0	0.0	0.0	0.0	0.0	0.0	0.0	0.0	0.0	0.0
d__Bacteria;p__Cyanobacteria;c__Oxyphotobacteria;o__Nostocales;f__Phormidiaceae	0.0	0.0	4.817002090578907e-05	0.0	0.0	0.0	0.0	0.0	0.0	0.0	0.0	0.0	0.0	0.0	0.00013924473654895845	0.0	0.0	0.00013374884641619966	0.0	0.0	4.559807576120288e-05	0.0	0.0	0.0	0.0	0.0	0.0
d__Bacteria;p__Cyanobacteria;c__Oxyphotobacteria;o__Oxyphotobacteria_Incertae_Sedis;f__Unknown_Family	0.0	0.0	0.0	0.0	0.0	0.0	0.0	0.0	0.0	0.0	0.0	0.0	0.0	0.0	4.1773420964687535e-05	0.0	0.0	0.0	0.0	0.0	0.0	0.0	0.0	0.0	0.0	0.0	0.0
d__Bacteria;p__Cyanobacteria;c__Oxyphotobacteria;o__Phormidesmiales;f__Nodosilineaceae	0.0	0.0	0.0	0.0	0.0	0.0	0.0	0.0	0.0	3.408432461910767e-05	0.0	0.0	0.0	0.0	0.0	0.0	0.0	0.0	0.0	0.0	0.0	0.0	0.0	0.0	0.0	0.0	0.0
d__Bacteria;p__Cyanobacteria;c__Oxyphotobacteria;o__Synechococcales;f__Cyanobiaceae	0.0	0.0	0.0	0.0	0.0	0.0	0.0	0.0	0.0	0.0	0.0	0.0	0.0	0.0	2.784894730979169e-05	0.0	0.0	0.0	0.0	0.0	0.0	0.0	0.0	0.0	0.0	0.0	0.0
d__Bacteria;p__Cyanobacteria;c__Sericytochromatia;o__Sericytochromatia;f__Sericytochromatia	6.304432015707043e-05	0.0	8.670603763042034e-05	0.0	0.0	0.0	0.0	0.0	0.0	0.0	0.0	0.0	0.0	0.0	0.0	0.0	0.0	0.0	0.0	0.0	0.0	0.0	0.0	0.0	0.0	0.0	0.0
d__Bacteria;p__Dadabacteria;c__Dadabacteriia;o__Dadabacteriales;f__Dadabacteriales	0.0	0.0	0.0	0.0	0.0	8.897192935628809e-05	0.0	0.0	0.0	0.0	0.0	0.0	0.0	0.0	0.0	0.0	0.0	0.0	0.0	0.0	0.0	0.0	0.0	0.0	0.0	0.0	0.0
d__Bacteria;p__Deferribacteres;c__Deferribacteres;o__Deferribacterales;f__Deferribacteraceae	0.0	0.0005242394085868638	3.853601672463126e-05	0.0	0.0	0.0	0.0	0.0	0.0	0.0	0.0	0.0	0.0	0.0	4.1773420964687535e-05	0.0	0.0	0.0	0.0	0.0	0.0	0.0	0.0	0.0	0.0	0.0	0.0
d__Bacteria;p__Deinococcus-Thermus;c__Deinococci;o__Deinococcales;f__Deinococcaceae	0.0016571649869858512	0.004567102644299119	0.0033622674592240767	0.000620585175315312	0.00035493157707930747	0.00186841051648205	0.00017902480307271663	3.8881760566118436e-05	0.0002325272389051289	0.00037492757081018444	0.0002073455621138189	0.00021026412408818156	0.00026103696936078573	0.0005105004664918056	0.0009607886821878134	0.0	0.0	0.0	0.0	0.0	0.0	0.0	0.0	0.0	0.0	0.0	0.0
d__Bacteria;p__Deinococcus-Thermus;c__Deinococci;o__Deinococcales;f__Trueperaceae	1.801266290202012e-05	0.0	0.0	0.0	0.0	0.0	0.0	0.0	0.0	0.0	0.0	0.0	0.0	0.0	0.0	0.0	0.0	0.0	0.0	0.0	0.0	0.0	0.0	0.0	0.0	0.0	0.0
d__Bacteria;p__Deinococcus-Thermus;c__Deinococci;o__Thermales;f__Thermaceae	0.0	6.219789593403469e-05	0.0	3.650501031266541e-05	0.0	0.0	0.0	0.0	0.0	0.0	0.0	0.0	0.0	0.0	0.0	0.0	0.0	0.0	0.0	0.0	0.0	0.0	0.0	0.0	0.0	0.0	0.0
d__Bacteria;p__Entotheonellaeota;c__Entotheonellia;o__Entotheonellales;f__Entotheonellaceae	0.0	0.0	0.0	0.0	0.0	0.0	0.0	0.0	0.0	0.0	0.0	3.234832678279716e-05	0.0	0.0	0.0	0.0	0.0	0.0	0.0	0.0	0.0	0.0	0.0	0.0	0.0	0.0	0.0
d__Bacteria;p__Epsilonbacteraeota;c__Campylobacteria;o__Campylobacterales;f__Arcobacteraceae	0.0	0.0	0.0	0.0	0.0	0.00024467280572979227	0.0	0.0	0.0	0.0	0.0	0.0	0.0	0.0	0.0	0.0	0.0	0.0	0.0	0.0	0.0	0.0	0.0	0.0	0.0	0.0	0.0
d__Bacteria;p__Epsilonbacteraeota;c__Campylobacteria;o__Campylobacterales;f__Campylobacteraceae	0.0	0.0	0.0	0.0	0.0	0.0	0.0	0.0	3.321817698644698e-05	0.0	0.0	0.0	0.0	0.0	0.0	0.0	0.0	0.0	0.0	0.0	0.0	0.0	0.0	0.0	0.0	0.0	0.0
d__Bacteria;p__Epsilonbacteraeota;c__Campylobacteria;o__Campylobacterales;f__Helicobacteraceae	0.0	0.0006575206141597954	0.000260118112891261	0.0	0.00011831052569310249	0.0	3.2549964195039385e-05	0.0	0.0	0.0	0.0	0.0	0.0	7.04138574471456e-05	0.00013924473654895845	0.0	0.0	0.0	3.71204434655646e-05	0.0	0.0	0.0	0.0	0.0	0.0	0.0	0.0
d__Bacteria;p__Epsilonbacteraeota;c__Campylobacteria;o__Campylobacterales;f__Thiovulaceae	0.0	0.0	0.0	0.0	0.0	0.0	0.0	0.0	0.0	0.00013633729847643068	0.0	0.0	0.0	0.0	0.0	0.0	0.0	0.0	0.0	0.0	0.0	0.0	0.0	0.0	0.0	0.0	0.0
d__Bacteria;p__Firmicutes;c__Bacilli;o__Bacillales;f__Bacillaceae	0.0007024938531787846	0.00013328120557293147	0.0007032823052245205	0.0002737875773449906	0.0	0.0007340184171893768	4.882494629255908e-05	3.8881760566118436e-05	4.9827265479670476e-05	0.0003408432461910767	0.00030410682443360104	0.0004367024115677616	0.0003752406434561295	3.52069287235728e-05	0.00033418736771750033	0.00010662828048569181	2.1564504825057956e-05	0.00018724838498267952	0.0003340839911900814	0.00044922221873987944	0.00023938989774631512	0.0	0.0	0.0	0.3807329383366244	0.31550360512022435	0.32676444260827764
d__Bacteria;p__Firmicutes;c__Bacilli;o__Bacillales;f__Family_XII	0.00299010204173534	8.885413704862099e-05	0.0010597404599273596	0.0024093306806359177	0.0035493157707930747	0.025779616530984473	0.0003092246598528742	0.00025273144367976986	0.0020429178846664894	0.02488155697194858	0.06369655668136523	0.013570123085383405	0.00013051848468039287	7.04138574471456e-05	0.000181018157513646	0.0	0.0	0.0	0.0001484817738622584	0.00028206976525527313	0.00011399518940300719	2.7427317608337905e-05	0.00022535090354981334	0.0	0.0	0.0	0.0
d__Bacteria;p__Firmicutes;c__Bacilli;o__Bacillales;f__Listeriaceae	0.0	0.0	0.0	0.0	0.0	0.00017794385871257618	0.0	0.0	0.0	0.0	0.0	0.0	0.001680425490260058	0.00019363810797965039	0.0002506405257881252	0.0	0.0	0.0	0.0	0.0	0.0	0.0	0.0	9.426255262992522e-05	0.000141070252985987	0.0003176317377632373	0.0002891964470150795
d__Bacteria;p__Firmicutes;c__Bacilli;o__Bacillales;f__Paenibacillaceae	0.00023416461772626156	0.0	0.0017341207526084064	0.00016427254640699436	1.9718420948850416e-05	0.0006005605231549446	0.0	0.0	9.965453095934095e-05	0.0	0.0002349916370623281	0.0	0.002349332724247071	0.0011794321122396887	0.0008215439456388546	0.0017993522331960492	0.001002749474365195	0.000762368424572338	0.0017075403994159717	0.0010655968909643653	0.0010373562235673655	0.00023313219967087222	0.0016740352835128986	0.0005184440394645887	0.0	0.0	0.0
d__Bacteria;p__Firmicutes;c__Bacilli;o__Bacillales;f__Pasteuriaceae	0.0	2.6656241114586295e-05	0.0	0.0	0.0	0.0	0.0	0.0	0.0	0.0	0.0	0.0	0.0	0.0	0.0	0.0	0.0	0.0	0.0	0.0	0.0	0.0	0.0	0.0	0.0	0.0	0.0
d__Bacteria;p__Firmicutes;c__Bacilli;o__Bacillales;f__Planococcaceae	0.008925274467950965	0.001901478532840489	0.0019364348404127207	0.00014602004125066165	0.00013802894664195292	0.004715512255883268	0.003613046025649372	0.0020996150705703954	0.010347462131278221	0.5818194212481693	0.654576116555853	0.8471703301146718	0.0004731295069664241	1.76034643617864e-05	2.784894730979169e-05	3.998560518213443e-05	0.0	0.0	0.0	6.268217005672736e-05	3.419855682090216e-05	0.00012342292923752057	0.0012340644718204054	0.00010997297806824609	0.0	0.0	2.7542518763340907e-05
d__Bacteria;p__Firmicutes;c__Bacilli;o__Bacillales;f__Staphylococcaceae	0.02853205803679987	0.002763363662212113	0.00829487759997688	0.0	0.0	0.0	0.021873575939066463	0.009817644542944898	0.03625764018070686	0.006186304918368042	0.005999198263826494	0.0050463389781163544	0.03678989786928575	0.005140211593641629	0.015330845494040322	0.0	9.704027171276079e-05	0.00020062326962429948	0.0	0.0001671524534846063	0.00033058604926872084	0.0010696653867251784	0.0012018714855990043	0.0016338842455853703	0.014185397661368688	0.015357494520852529	0.01301384011567858
d__Bacteria;p__Firmicutes;c__Bacilli;o__Bacillales;f__Thermoactinomycetaceae	0.0003692595894914124	0.0	6.74380292681047e-05	0.0	0.0	0.0	0.0	0.0	0.0	0.0	2.7646074948509187e-05	0.0	0.0	0.0	0.0	3.998560518213443e-05	0.0	0.0	7.42408869311292e-05	9.402325508509105e-05	5.6997594701503595e-05	0.0	0.0	0.0	0.06250979654534625	0.06870374487818816	0.07446119947669212
d__Bacteria;p__Firmicutes;c__Bacilli;o__Bacillales;f__unclassified_Bacillales	0.00012608864031414085	0.0	9.634004181157815e-06	0.0	0.0	0.0002669157880688643	0.0002441247314627954	0.000524903767642599	0.0016110815838426787	0.0038515286819591687	0.007326209861354932	0.005968266291426072	0.0003099814011159331	0.0001056207861707184	0.00020886710482343767	0.0	2.1564504825057956e-05	0.0	0.0001361082927070702	2.089405668557579e-05	3.419855682090216e-05	0.0	0.00017169592651414348	0.0	0.01174017994294492	0.009989518152653814	0.00886869104179578
d__Bacteria;p__Firmicutes;c__Bacilli;o__Lactobacillales;f__Aerococcaceae	0.000900633145101006	0.020543076485641174	0.006059788629948265	0.0	0.0	0.0	0.0006184493197057483	0.00025273144367976986	0.0007806271591815041	0.0013804151470738605	0.0010090817356205848	0.00019408996069678297	0.0004241850752112768	0.00026405196542679597	0.0001531692102038543	0.0	0.0	0.0	0.0	0.0	0.0	0.0	0.0	0.0	0.0	0.0	0.0
d__Bacteria;p__Firmicutes;c__Bacilli;o__Lactobacillales;f__Carnobacteriaceae	0.0009906964596111064	0.00029321865226044925	0.0005876742550506267	0.0002920400825013233	0.0005323973656189612	0.015102985008229902	0.009341839723976309	0.01059527975426727	0.013984852511294167	0.13313337196223432	0.06021315123785301	0.022482087114044015	0.00026103696936078573	0.004488883412255532	0.004219115517433442	1.3328535060711476e-05	0.0	0.00018724838498267952	0.0	0.0	0.0	0.0	0.00016096493110700951	0.0	0.0	0.0	0.0
d__Bacteria;p__Firmicutes;c__Bacilli;o__Lactobacillales;f__Enterococcaceae	0.0035034629344429134	0.005304591981802673	0.001098276476651991	0.0	0.0	0.00011121491169536011	0.006428617928520282	0.010886892958513146	0.013586234387456793	0.0013122464978356453	0.0007464440236097479	0.00037200575800216734	0.03279276927594875	0.007164609995247067	0.03231870335301323	0.0	5.3911262062644886e-05	0.0	0.0	0.0	0.0	0.0006719692814042787	0.0001931579173284114	0.0008954942499842895	0.0006740023198219381	0.0007623161706317694	0.0005921641534118293
d__Bacteria;p__Firmicutes;c__Bacilli;o__Lactobacillales;f__Lactobacillaceae	0.007592337413201477	0.006966164344611885	0.0038536016724631246	0.0008213627320349717	0.0009662026264936704	0.00022242982339072022	0.17233578543063613	0.16048446673665398	0.36368921073611443	0.0032380108388152303	0.0018937561339728785	0.0019085512801850328	0.02532058602799622	0.04013589874487295	0.05231424752144367	0.0007730550335212657	0.009563857889913211	0.011061029598619716	0.0002969635477245168	0.0005119043887966068	0.0005813754659553366	0.008955019199122317	0.004045585268489504	0.003597687425375477	0.09664879776795474	0.11422037289965925	0.09522825862425109
d__Bacteria;p__Firmicutes;c__Bacilli;o__Lactobacillales;f__Leuconostocaceae	0.0015310763466717101	0.0027722490759169746	0.0014932706480794613	0.0	0.0	0.0	0.001383373478289174	0.0024301100353824024	0.006411108158384264	0.0013463308224547531	0.0005667445364444383	0.000889578986526922	0.011518256273044676	0.010702906331966132	0.0058761278823660475	0.0014794673917389739	0.057620356892554875	0.031136731445691283	9.89878492415056e-05	7.312919839951525e-05	7.979663258210503e-05	0.016950082281952845	0.0032514916083615907	0.010416012065606736	0.033449324430232956	0.03765524251183166	0.0214831646354059
d__Bacteria;p__Firmicutes;c__Bacilli;o__Lactobacillales;f__Streptococcaceae	0.004800374663388362	0.0028966448677850446	0.0009537664139346238	0.0	0.0	0.00035588771742515237	0.08754312870255843	0.6103658773669237	0.12312317300026557	0.000920276764715907	0.0005943906113929475	0.00030730910443657307	0.03179756583026075	0.14744661749432283	0.0638994096023171	0.00017327095578924918	0.002156450482505795	0.0006018698088728985	3.71204434655646e-05	6.268217005672736e-05	0.00015959326516421006	0.0010422380691168403	0.0004828947933210285	0.0007226795701627602	0.0014107025298598704	0.0017787377314741294	0.0014322109756937274
d__Bacteria;p__Firmicutes;c__Bacilli;o__Lactobacillales;f__unclassified_Lactobacillales	1.801266290202012e-05	3.554165481944839e-05	0.0	0.0	0.0	0.0	0.0031573465269188208	0.00441307982425444	0.008354371512091403	0.00015337946078598452	2.7646074948509187e-05	0.0	0.0029529807158938876	0.0014786910063900572	0.0035507407819984414	0.0	0.00011860477653781874	0.00012037396177457969	0.0	0.0	0.0	0.00012342292923752057	0.0	1.571042543832087e-05	0.00028214050597197407	0.00022234221643426612	0.0002065688907250568
d__Bacteria;p__Firmicutes;c__Bacilli;o__unclassified_Bacilli;f__unclassified_Bacilli	9.00633145101006e-06	0.0	0.0	0.0	0.0	8.897192935628809e-05	0.0014484734066792526	0.0011081301761343759	0.004783417486048363	0.0009202767647159066	0.0004285141617018924	0.0006954890258301392	0.0005383887493066205	0.0004928970021300192	0.00025064052578812517	0.0	0.00017251603860046365	8.02493078497198e-05	0.0	0.0	2.279903788060144e-05	9.599561162918266e-05	9.657895866420569e-05	9.426255262992522e-05	0.007602119188689293	0.007226122034113653	0.004764855746057975
d__Bacteria;p__Firmicutes;c__Clostridia;o__Clostridiales;f__Christensenellaceae	0.00016211396611818109	0.000364301961899346	2.8902012543473444e-05	0.0	0.0	0.0	0.0	0.0	0.0	0.0	2.7646074948509187e-05	0.0	0.0	8.8017321808932e-05	0.0	0.0	2.1564504825057956e-05	0.0	0.0	0.0	0.0	0.0	0.0	4.713127631496261e-05	0.0	0.0	0.0
d__Bacteria;p__Firmicutes;c__Clostridia;o__Clostridiales;f__Clostridiaceae_1	0.0010537407797681772	0.0019014785328404892	0.00016377807107968286	0.00029204008250132335	7.887368379540166e-05	0.0002891587704079363	0.0002603997135603151	3.8881760566118436e-05	0.0006809726282221632	0.0004771805446675074	0.0007326209861354934	0.0004852249017419574	0.0	0.0	8.354684192937507e-05	0.0	4.312900965011591e-05	9.362419249133976e-05	0.0001113613303966938	0.0	3.419855682090216e-05	0.0	0.0	4.713127631496261e-05	0.0	0.0	0.0
d__Bacteria;p__Firmicutes;c__Clostridia;o__Clostridiales;f__Clostridiales_vadinBB60_group	3.602532580404024e-05	0.0006752914415695195	0.00024085010452894537	0.0	0.0	0.0	0.0	0.0	0.0	0.0	0.0	0.0	0.0	0.0	0.0	0.0	0.0	0.0	0.0	0.0	0.0	0.0	0.0	0.0	0.0	0.0	0.0
d__Bacteria;p__Firmicutes;c__Clostridia;o__Clostridiales;f__Eubacteriaceae	0.0	0.0	0.0	0.0	0.0	0.0	0.0	0.0	0.0	0.0	0.0	0.0	0.0	0.0	0.0	0.0	0.0	0.0	0.0	0.0	0.0	0.0	0.0	4.713127631496261e-05	0.0	0.0	0.0
d__Bacteria;p__Firmicutes;c__Clostridia;o__Clostridiales;f__Family_XI	5.403798870606037e-05	0.0	0.0	0.0	0.0	0.0	4.882494629255908e-05	5.8322640849177654e-05	0.0	0.0	0.0	0.0	0.0	0.0	0.0	0.0	0.0	0.0	0.0	0.0	0.0	0.0	0.0	0.0	0.0	0.0	0.0
d__Bacteria;p__Firmicutes;c__Clostridia;o__Clostridiales;f__Family_XIII	9.906964596111066e-05	0.00029321865226044925	0.0	0.0	0.0	0.0	8.137491048759847e-05	0.0	0.0	0.0	0.0	0.0	0.0	5.2810393085359196e-05	0.0	0.0	0.0	0.0	0.0	0.0	0.0	0.0	0.0	0.0	0.0	0.0	0.0
d__Bacteria;p__Firmicutes;c__Clostridia;o__Clostridiales;f__Lachnospiraceae	0.01595021299973881	0.01773528575490477	0.01746644958043913	0.011645098289740263	0.0022676184091177973	0.00011121491169536013	0.0023110474578477967	0.000544344647925658	0.0011792452830188679	6.816864923821534e-05	0.001285542485105677	0.0011483656007892993	0.0006525924234019641	0.002253243438308659	0.0015316921020385428	0.0003731989816999213	0.0002803385627257534	0.0003209972313988792	0.00018560221732782302	0.0005850335871961219	0.0006155740227762388	0.0007542512342292924	0.0002897368759926171	0.00045560233771130526	0.0	3.176317377632373e-05	6.885629690835227e-05
d__Bacteria;p__Firmicutes;c__Clostridia;o__Clostridiales;f__Peptococcaceae	0.0	7.996872334375889e-05	0.0	0.0	3.943684189770083e-05	0.0	0.0	0.0	0.0	0.0	0.0	0.0	0.0	0.0	0.0	0.0	0.0	0.0	0.0	0.0	0.0	0.0	0.0	0.0	0.0	0.0	0.0
d__Bacteria;p__Firmicutes;c__Clostridia;o__Clostridiales;f__Peptostreptococcaceae	0.002503760143380797	0.00427388399203867	0.0005106022216013642	0.00020077755671965978	9.859210474425208e-05	0.0002001868410516482	0.00013019985678015754	0.00017496792254753296	0.0004484453893170343	0.0002385902723337537	6.911518737127296e-05	0.0	3.2629621170098216e-05	0.0001232242505325048	0.0	0.0	0.00012938702895034772	0.00018724838498267952	2.47469623103764e-05	0.0	9.119615152240576e-05	0.0	0.0	0.0	0.0	0.0	0.0
d__Bacteria;p__Firmicutes;c__Clostridia;o__Clostridiales;f__Ruminococcaceae	0.009988021579170154	0.015078547057150983	0.0037187256139269162	0.0005110701443773157	0.0007295815751074653	0.0002891587704079363	0.0022459475294577176	0.00015552704226447374	0.0008470635131543981	0.0005283070315961689	0.0016449414594362963	0.0007440115160043349	0.0008973145821777008	0.0017603464361786402	0.001489918681073855	0.00023991363109280659	0.0002803385627257534	0.00022737303890753941	0.0001608552550174466	0.00032385787862642475	0.00027358845456721727	0.00021941854086670324	0.00013950294029274154	0.0005341544649029096	0.0	6.352634755264746e-05	0.0
d__Bacteria;p__Firmicutes;c__Clostridia;o__Clostridiales;f__Syntrophomonadaceae	0.0	0.0	0.0	0.0	0.0	0.0	0.0	0.0	0.0	0.0	0.0	0.0	0.0	0.0	0.0	0.0	0.0	0.0	0.0	2.089405668557579e-05	0.0	0.0	0.0	0.0	0.0	0.0	0.0
d__Bacteria;p__Firmicutes;c__Clostridia;o__Clostridiales;f__unclassified_Clostridiales	0.0	0.0	0.0	0.0	0.0	0.0	0.0	0.0	0.0	0.0	0.0	0.0	0.0	0.0	2.784894730979169e-05	0.0	0.0	0.0	0.0	0.0	0.0	0.0	0.0	0.0	0.0	0.0	0.0
d__Bacteria;p__Firmicutes;c__Erysipelotrichia;o__Erysipelotrichales;f__Erysipelotrichaceae	0.0019363612619671634	0.005819945976684677	0.0028709332459850288	5.475751546899812e-05	0.00023662105138620498	0.0	3.2549964195039385e-05	0.00011664528169835531	3.321817698644698e-05	0.0	0.00013823037474254592	0.0	0.00011420367409534376	0.0	0.0001531692102038543	3.998560518213443e-05	0.00030190306755081137	0.00024074792354915938	0.0	0.0	0.00021659085986571364	9.599561162918266e-05	0.00010730995407133966	4.713127631496261e-05	0.0	0.0	0.0
d__Bacteria;p__Firmicutes;c__Negativicutes;o__Selenomonadales;f__Acidaminococcaceae	0.002188538542595445	0.0010395934034688654	0.0003179221379782079	0.0	0.0	0.0	0.00013019985678015754	0.0	0.0006643635397289397	3.408432461910767e-05	5.5292149897018373e-05	3.234832678279716e-05	8.157405292524554e-05	0.0	2.784894730979169e-05	0.0	2.1564504825057956e-05	0.0	0.0	0.0	0.0	0.0	5.365497703566983e-05	0.0	0.0	0.0	0.0
d__Bacteria;p__Firmicutes;c__Negativicutes;o__Selenomonadales;f__Veillonellaceae	0.017193086739978197	0.0011106767131077622	0.004229327835528281	0.0	0.0	0.0	0.00017902480307271663	5.8322640849177654e-05	3.321817698644698e-05	0.00020450594771464603	0.0	0.0	0.00016314810585049108	0.0	2.784894730979169e-05	0.00013328535060711476	0.0	0.0	0.0	0.0	0.0	4.1140976412506854e-05	0.0	7.855212719160435e-05	0.0	0.0	0.0
d__Bacteria;p__Firmicutes;c__unclassified_Firmicutes;o__unclassified_Firmicutes;f__unclassified_Firmicutes	0.0	0.0	0.0	0.0	0.0	0.0	4.882494629255908e-05	0.0	0.00011626361945256443	0.0	0.0	0.0	0.0	0.0	0.0	0.0	0.0	0.0	0.0	0.0	0.0	0.0	0.0	0.0	0.0	0.0	5.5085037526681814e-05
d__Bacteria;p__Fusobacteria;c__Fusobacteriia;o__Fusobacteriales;f__Fusobacteriaceae	0.006997919537434816	0.00013328120557293147	7.707203344926252e-05	0.0	0.0	0.0	0.0002603997135603151	5.8322640849177654e-05	0.0	5.1126486928661506e-05	0.00015205341221680052	0.0	0.0004404998857963259	0.0	0.0	0.0	0.0	0.0	0.0	0.0	0.0	0.0	0.0	3.142085087664174e-05	0.0	0.0	0.0
d__Bacteria;p__Gemmatimonadetes;c__Gemmatimonadetes;o__Gemmatimonadales;f__Gemmatimonadaceae	0.0	0.0004442706852431049	0.0	3.650501031266541e-05	0.0	0.0	0.0	0.0	0.00014948179643901142	0.0	0.0	0.0	3.2629621170098216e-05	0.0	5.569789461958338e-05	0.0	4.312900965011591e-05	0.0	0.0	3.134108502836368e-05	0.0	2.7427317608337905e-05	0.0	0.0	0.0	0.0	0.0
d__Bacteria;p__Gemmatimonadetes;c__Longimicrobia;o__Longimicrobiales;f__Longimicrobiaceae	0.0	8.885413704862099e-05	0.0	0.0	0.0	0.0	0.0	0.0	0.0	0.0	0.0	0.0	0.0	0.0	0.0	0.0	0.0	0.0	0.0	0.0	0.0	0.0	0.0	0.0	0.0	0.0	0.0
d__Bacteria;p__Nitrospirae;c__Nitrospira;o__Nitrospirales;f__Nitrospiraceae	4.50316572550503e-05	0.0	2.8902012543473444e-05	0.0	0.0	0.0	3.2549964195039385e-05	0.0	8.304544246611746e-05	0.0	2.7646074948509187e-05	0.0	0.0	0.0	0.0	0.0	0.0	0.0	0.0	0.0	0.0	0.0	0.0	0.0	0.0	0.0	0.0
d__Bacteria;p__Patescibacteria;c__Gracilibacteria;o__JGI_0000069-P22;f__JGI_0000069-P22	0.0017021966442409013	0.00448713392095536	0.002447037062014085	0.0	0.0	0.0	0.0	0.0	0.0	6.816864923821534e-05	5.5292149897018373e-05	0.0	0.0	0.0	9.747131558427092e-05	0.0	0.0	0.0	0.0	0.0	0.0	0.0	0.0	0.0	0.0	0.0	0.0
d__Bacteria;p__Patescibacteria;c__Microgenomatia;o__Candidatus_Levybacteria;f__Candidatus_Levybacteria	0.0	0.0	0.0	0.0	0.0	4.4485964678144046e-05	0.0	0.0	0.0	0.0	0.0	0.0	0.0	0.0	0.0	0.0	0.0	0.0	0.0	0.0	0.0	0.0	0.0	0.0	0.0	0.0	0.0
d__Bacteria;p__Patescibacteria;c__Microgenomatia;o__Candidatus_Pacebacteria;f__Candidatus_Pacebacteria	0.0	0.0	0.0	0.0	0.0	8.897192935628809e-05	0.0	0.0	0.0	0.0	0.0	0.0	0.0	0.0	0.0	0.0	0.0	0.0	0.0	0.0	0.0	0.0	0.0	0.0	0.0	0.0	0.0
d__Bacteria;p__Patescibacteria;c__Parcubacteria;o__Candidatus_Kaiserbacteria;f__Candidatus_Kaiserbacteria	0.0	0.0	0.0	5.475751546899812e-05	0.0	0.0	0.0	0.0	0.0	0.0	0.0	0.0	0.0	0.0	0.0	0.0	0.0	0.0	0.0	0.0	0.0	0.0	0.0	0.0	0.0	0.0	0.0
d__Bacteria;p__Patescibacteria;c__Parcubacteria;o__Parcubacteria;f__Parcubacteria	1.801266290202012e-05	3.554165481944839e-05	0.0	0.0	0.0	0.0	0.0	0.0	0.0	0.0	0.0	0.0	0.0	3.52069287235728e-05	0.0	0.0	0.0	0.0	0.0	0.0	0.0	0.0	0.0	0.0	0.0	0.0	0.0
d__Bacteria;p__Patescibacteria;c__Saccharimonadia;o__Saccharimonadales;f__Saccharimonadaceae	6.304432015707043e-05	7.108330963889678e-05	4.817002090578907e-05	0.0006388376804716447	0.0011633868359821745	0.0008452333288847369	3.2549964195039385e-05	7.776352113223687e-05	0.00014948179643901142	0.0005794335185248304	0.00012440733726829133	0.00022643828747958013	0.0004568146963813751	0.0007217420388332424	0.0008633173666035424	0.0	0.0	0.0	0.0	0.0	0.0	0.0	0.0	0.0	0.0	0.0	0.0
d__Bacteria;p__Patescibacteria;c__Saccharimonadia;o__Saccharimonadales;f__Saccharimonadales	9.00633145101006e-05	1.7770827409724195e-05	5.780402508694689e-05	0.00010951503093799624	0.00015774736759080333	0.0006450464878330886	8.137491048759847e-05	0.0003499358450950659	9.965453095934095e-05	6.816864923821534e-05	5.5292149897018373e-05	0.0	0.0	0.0	0.00016709368385875014	0.0	0.0	0.0	0.0	0.0	2.279903788060144e-05	6.856829402084476e-05	0.0	0.0	0.0	0.0	0.0
d__Bacteria;p__Patescibacteria;c__Saccharimonadia;o__Saccharimonadales;f__unclassified_Saccharimonadales	0.0	0.0	0.0	0.00012776753609432893	9.859210474425208e-05	8.897192935628809e-05	0.0	0.0	0.0	8.521081154776918e-05	0.0	0.0	0.0	0.00019363810797965039	0.0	0.0	0.0	0.0	0.0	0.0	0.0	0.0	0.0	0.0	0.0	0.0	0.0
d__Bacteria;p__Patescibacteria;c__WS6_(Dojkabacteria);o__WS6_(Dojkabacteria);f__WS6_(Dojkabacteria)	0.0	0.0	0.0	0.0	0.0	4.4485964678144046e-05	0.0	0.0	8.304544246611746e-05	0.0	4.146911242276378e-05	0.0	0.0	0.0	0.0	0.0	0.0	0.0	0.0	0.0	0.0	0.0	0.0	0.0	0.0	0.0	0.0
d__Bacteria;p__Patescibacteria;c__WWE3;o__WWE3;f__WWE3	0.0	0.0	0.0	0.0	0.0	8.897192935628809e-05	3.2549964195039385e-05	0.0	9.965453095934095e-05	0.0	0.0	0.0	0.0	0.0	0.0	0.0	0.0	0.0	0.0	0.0	0.0	0.0	0.0	0.0	0.0	0.0	0.0
d__Bacteria;p__Planctomycetes;c__Phycisphaerae;o__Phycisphaerales;f__Phycisphaeraceae	0.0	4.4427068524310493e-05	0.00015414406689852504	0.0	0.0	0.0	0.0	0.0	0.0	0.0	0.0	0.0	0.0	0.0	0.0	0.0	0.0	0.0	0.0	0.0	0.0	0.0	0.0	0.0	0.0	0.0	0.0
d__Bacteria;p__Planctomycetes;c__Planctomycetacia;o__Gemmatales;f__Gemmataceae	0.0	1.7770827409724195e-05	0.0	0.0	5.9155262846551245e-05	4.4485964678144046e-05	0.0	0.0	0.0	0.0	0.0	0.0	0.0	0.0	0.0	0.0	0.0	0.0	0.0	0.0	0.0	0.0	0.0	0.0	0.0	0.0	0.0
d__Bacteria;p__Proteobacteria;c__Alphaproteobacteria;o__Acetobacterales;f__Acetobacteraceae	0.00010807597741212073	0.00018659368780210404	0.0	0.0	0.0	4.4485964678144046e-05	0.0	0.0	0.0	3.408432461910767e-05	0.00015205341221680052	0.0	0.00011420367409534376	0.00019363810797965039	0.0002784894730979169	0.0	0.0001832982910129926	0.0003209972313988792	0.0	0.0	0.0	0.0004936917169500823	2.1461990814267932e-05	6.284170175328348e-05	0.011363992601648953	0.011180637169265957	0.012779728706190183
d__Bacteria;p__Proteobacteria;c__Alphaproteobacteria;o__Azospirillales;f__Azospirillaceae	0.010474363477524699	0.008618851293716237	0.010568502586730123	0.0	0.0	0.0	9.764989258511816e-05	0.00011664528169835531	0.0001826999734254584	8.521081154776918e-05	0.00024881467453658266	0.0	8.157405292524554e-05	0.0005809143239389512	0.01084716497716386	0.0	0.0	0.0	0.0	6.268217005672736e-05	4.559807576120288e-05	0.0	0.00023608189895694726	0.0	0.0	0.0	0.0
d__Bacteria;p__Proteobacteria;c__Alphaproteobacteria;o__Caulobacterales;f__Caulobacteraceae	0.01678780182468275	0.040179840773386426	0.043430090848659425	0.0004928176392209831	0.00035493157707930747	0.0009119622759019532	0.0021971225831651587	0.0021190559508534545	0.003404863141110816	0.0035277275980776447	0.0026954923074796453	0.00273343361314636	0.03763826801970831	0.08196173006847728	0.08828116297203976	0.0	0.00012938702895034772	9.362419249133976e-05	0.0	0.000292516793598061	0.0	5.485463521667581e-05	0.0	0.0	0.0	0.0	0.0
d__Bacteria;p__Proteobacteria;c__Alphaproteobacteria;o__Caulobacterales;f__Hyphomonadaceae	0.0	0.0	0.0	7.301002062533082e-05	0.00011831052569310249	0.00011121491169536011	0.0	0.0	0.0	0.0	0.0	0.0	0.0	0.0	8.354684192937507e-05	0.0	0.0	0.0	0.0	0.0	0.0	0.0	0.0	0.0	0.0	0.0	0.0
d__Bacteria;p__Proteobacteria;c__Alphaproteobacteria;o__Caulobacterales;f__Parvularculaceae	0.0	0.0	0.0	0.0	0.0002563394723350554	4.4485964678144046e-05	0.0	0.0	0.0	0.0	0.0	0.0	0.0	0.0	0.0	0.0	0.0	0.0	0.0	0.0	0.0	0.0	0.0	0.0	0.0	0.0	0.0
d__Bacteria;p__Proteobacteria;c__Alphaproteobacteria;o__Dongiales;f__Dongiaceae	0.0	0.0	0.0	0.0	0.0	0.0	0.0	0.0	0.0	0.0	0.0	0.0	0.0	0.0	0.0	0.0	3.234675723758693e-05	0.0	0.0	0.0	0.0	0.0	0.0	0.0	0.0	0.0	0.0
d__Bacteria;p__Proteobacteria;c__Alphaproteobacteria;o__Elsterales;f__Elsteraceae	0.007745445047868652	0.0025056866647711114	0.005009682174202064	0.0	0.0	0.0	0.00011392487468263784	0.0	0.0001826999734254584	0.0003408432461910767	0.0003593989743306194	0.0001455674705225872	0.00014683329526544197	0.0003344658228739416	0.00045950763061156286	0.0	0.0	0.0	0.0	0.0	0.0	0.0	0.0	0.0	0.0	0.0	0.0
d__Bacteria;p__Proteobacteria;c__Alphaproteobacteria;o__Elsterales;f__uncultured	0.0	0.00012439579186806937	0.0	0.0	0.0	4.4485964678144046e-05	0.0	0.0	0.0	0.0	0.0	0.0	0.0	0.0	0.0	0.0	3.234675723758693e-05	0.0	0.0	0.0	0.0	0.0	2.1461990814267932e-05	0.0	0.0	0.0	0.0
d__Bacteria;p__Proteobacteria;c__Alphaproteobacteria;o__Micavibrionales;f__uncultured	0.00042329757819747286	0.0009151976116007961	0.00027938612125357664	0.0	0.0	0.0	0.0	0.00033049496481200673	0.00014948179643901142	0.0	0.0	0.0	0.0	0.0	0.0	0.0	0.0	0.0	0.0	0.0	0.0	0.0	0.0	0.0	0.0	0.0	0.0
d__Bacteria;p__Proteobacteria;c__Alphaproteobacteria;o__Micropepsales;f__Micropepsaceae	0.0	0.0	0.0	0.0	0.0	0.0	0.0	0.0	0.0	0.0	0.0	0.0	3.2629621170098216e-05	0.0	0.0	0.0	0.0	0.0	0.0	0.0	0.0	0.0	0.0	0.0	0.0	0.0	0.0
d__Bacteria;p__Proteobacteria;c__Alphaproteobacteria;o__Paracaedibacterales;f__Paracaedibacteraceae	8.105698305909054e-05	0.0	5.780402508694689e-05	0.0	0.0	4.4485964678144046e-05	4.882494629255908e-05	0.0	0.0	0.0	0.0	0.0	0.0	0.0	0.0	0.0	0.0	0.0	0.0	0.0	0.0	0.0	0.0	0.0	0.0	0.0	0.0
d__Bacteria;p__Proteobacteria;c__Alphaproteobacteria;o__Puniceispirillales;f__Puniceispirillales_Incertae_Sedis	0.00027919627498131187	0.0	0.0	0.0	0.0	0.0	0.0	0.0	0.0	0.0	0.0	0.0	0.0	0.0	0.0	0.0	0.0	0.0	0.0	0.0	0.0	0.0	0.0	0.0	0.0	0.0	0.0
d__Bacteria;p__Proteobacteria;c__Alphaproteobacteria;o__Reyranellales;f__Reyranellaceae	0.0	0.0	0.0	3.650501031266541e-05	0.0	8.897192935628809e-05	0.0	0.0	0.0	0.0	0.0	0.0	0.0	0.0	0.0	0.0	0.0	0.0	0.0	0.0	0.0	0.0	0.0	0.0	0.0	0.0	0.0
d__Bacteria;p__Proteobacteria;c__Alphaproteobacteria;o__Rhizobiales;f__A0839	0.0	9.773955075348308e-05	0.00011560805017389378	0.0	0.00017746578853965376	8.897192935628809e-05	0.0	0.0	0.0	0.0	0.0	0.0	0.0	0.0	0.0	0.0	0.0	0.0	0.0	0.0	0.0	0.0	0.0	0.0	0.0	0.0	0.0
d__Bacteria;p__Proteobacteria;c__Alphaproteobacteria;o__Rhizobiales;f__Beijerinckiaceae	0.003899741518287357	0.004647071367642878	0.0017822907735141954	0.00010951503093799624	5.9155262846551245e-05	0.0002001868410516482	0.00011392487468263784	0.0004276993662273028	0.0003653999468509168	6.816864923821534e-05	6.911518737127296e-05	4.852249017419574e-05	0.0001794629164355402	0.0004576900734064464	0.0007240726300545839	0.0	0.00011860477653781875	0.00010699907713295972	0.000123734811551882	0.00011491731177066684	0.0	0.0	0.0	0.0	0.0	3.176317377632373e-05	0.0
d__Bacteria;p__Proteobacteria;c__Alphaproteobacteria;o__Rhizobiales;f__D05-2	0.0	0.0	0.0003082881337970501	0.0	0.0	0.0	0.0	0.0	0.0	0.0	0.0	0.0	0.0002773517799458348	0.0005985177883007375	0.0005987523671605213	0.0	0.0	0.0	0.0	0.0	0.0	0.0	0.0	0.0	0.0	0.0	0.0
d__Bacteria;p__Proteobacteria;c__Alphaproteobacteria;o__Rhizobiales;f__Devosiaceae	0.0004142912467464628	0.0005242394085868638	0.0008959623888476769	0.0002737875773449906	0.0002563394723350554	0.0003781306997642244	0.000585899355510709	0.0005443446479256581	0.0005813180972628222	0.0006135178431439381	0.00026263771201083725	0.00021026412408818156	0.001419388520899272	0.0043128487686376685	0.003940626044335526	0.0	0.0	0.0	0.0	0.0	0.0	0.0	0.0	0.0	0.0	0.0	0.0
d__Bacteria;p__Proteobacteria;c__Alphaproteobacteria;o__Rhizobiales;f__Hyphomicrobiaceae	0.0	0.0	1.926800836231563e-05	3.650501031266541e-05	0.0	0.0	0.0	0.0	0.0	0.0	0.0	0.0	0.0	0.0	0.00013924473654895845	0.0	0.0	0.0	0.0	0.0	0.0	0.0	0.0	0.0	0.0	0.0	0.0
d__Bacteria;p__Proteobacteria;c__Alphaproteobacteria;o__Rhizobiales;f__Labraceae	0.0	0.0	4.817002090578907e-05	0.0	0.0	0.0	0.0	0.0	0.0	0.0	0.0	0.0	0.0	0.0	0.0	0.0	0.0	0.0	0.0	0.0	0.0	0.0	0.0	0.0	0.0	0.0	0.0
d__Bacteria;p__Proteobacteria;c__Alphaproteobacteria;o__Rhizobiales;f__Methyloligellaceae	0.0	1.7770827409724195e-05	0.0	0.0	0.0	0.0	0.0	0.0	0.0	0.0	0.0	0.0	0.0	0.0	0.0	0.0	0.0	0.0	2.47469623103764e-05	0.0	0.0	0.0	0.0	0.0	0.0	0.0	0.0
d__Bacteria;p__Proteobacteria;c__Alphaproteobacteria;o__Rhizobiales;f__Methylopilaceae	0.0	0.0	0.0	0.0	0.0	0.0	0.0	0.0	3.321817698644698e-05	0.0	0.0	0.0	0.0	0.0	0.0	0.0	0.0	0.0	0.0	0.0	0.0	0.0	0.0	0.0	0.0	0.0	0.0
d__Bacteria;p__Proteobacteria;c__Alphaproteobacteria;o__Rhizobiales;f__Rhizobiaceae	0.002557798132086858	0.0011906454364515216	0.0016281467066156705	3.650501031266541e-05	0.0	0.00046710262912051247	0.0010090488900462208	0.000719312570473191	0.003404863141110816	0.0008861924400967996	0.0004285141617018924	0.00017791579730538437	0.004731295069664241	0.008660904465998919	0.011028183134677504	0.0	0.0	0.0	0.0	0.00013581136845624263	0.00010259567046270647	0.0003154141524958859	0.0	0.00010997297806824609	3.134894510799712e-05	0.0	2.7542518763340907e-05
d__Bacteria;p__Proteobacteria;c__Alphaproteobacteria;o__Rhizobiales;f__Rhizobiales_Incertae_Sedis	0.0	2.6656241114586295e-05	0.0	0.00016427254640699436	0.00023662105138620498	0.0006228035054940167	3.2549964195039385e-05	9.720440141529609e-05	0.0	0.0	0.0	0.0	0.0	0.0	0.0	0.0	0.0	0.0	0.0	0.0	0.0	0.0	0.0	4.713127631496261e-05	0.0	0.0	0.0
d__Bacteria;p__Proteobacteria;c__Alphaproteobacteria;o__Rhizobiales;f__Stappiaceae	0.00897931245665703	0.006957278930907023	0.008583897725411613	0.0	0.0	0.0	0.00017902480307271663	9.720440141529609e-05	0.00013287270794578793	0.00027267459695286137	0.00013823037474254592	0.0	0.00022840734819068752	0.00038727621595930077	0.0013228249972151052	0.0	0.0	4.01246539248599e-05	0.0	5.223514171393947e-05	0.0	0.0	0.0	0.0	0.0	0.0	0.0
d__Bacteria;p__Proteobacteria;c__Alphaproteobacteria;o__Rhizobiales;f__Xanthobacteraceae	0.0023596588401646364	0.0004264998578333807	0.0007225503135868362	0.0	0.0	0.0	6.509992839007877e-05	0.0	0.0001826999734254584	3.408432461910767e-05	0.0	0.0	0.0	0.0003168623585121552	0.000445583156956667	0.00010662828048569181	0.0	4.01246539248599e-05	0.000123734811551882	0.0	0.0	9.599561162918266e-05	0.00010730995407133966	0.0	0.0	0.0	0.0
d__Bacteria;p__Proteobacteria;c__Alphaproteobacteria;o__Rhizobiales;f__unclassified_Rhizobiales	0.0	1.7770827409724195e-05	0.0	0.0	0.0	0.0	0.0	0.0	0.0	0.0	0.0	0.0	3.2629621170098216e-05	0.0	6.962236827447922e-05	0.0	0.0	0.0	0.0	2.089405668557579e-05	0.0	0.0	0.0	0.0	0.0	0.0	0.0
d__Bacteria;p__Proteobacteria;c__Alphaproteobacteria;o__Rhodobacterales;f__Rhodobacteraceae	0.004269001107778767	0.0020258743247085586	0.004450909931694909	0.021665723620566957	0.030149465630792297	0.039258863828462165	0.0016112232276544495	0.0014580660212294416	0.0049495083709806	0.011929513616687683	0.004257495542070415	0.0047713782004625786	0.00794531275491892	0.012709701269209785	0.01740559206861981	0.0	0.0	0.0	0.0	0.0	6.839711364180432e-05	0.0003976961053208996	2.1461990814267932e-05	0.0005341544649029096	6.269789021599424e-05	0.0	5.5085037526681814e-05
d__Bacteria;p__Proteobacteria;c__Alphaproteobacteria;o__Rhodospirillales;f__Magnetospirillaceae	0.000450316572550503	0.001084020471993176	0.0011560805017389378	0.0	0.0	0.0	3.2549964195039385e-05	0.0	3.321817698644698e-05	0.0	0.0	0.0	0.0	0.0	0.0006126768408154172	0.0	0.0	0.0	0.0	0.0	0.0	0.0	0.0	0.0	0.0	0.0	0.0
d__Bacteria;p__Proteobacteria;c__Alphaproteobacteria;o__Rhodospirillales;f__Rhodospirillaceae	0.0	0.0	0.0	0.0	0.0	0.0	0.0	0.0	6.643635397289396e-05	0.0	0.0	0.0	0.0	0.0	0.0	0.0	0.0	0.0	0.0	0.0	0.0	0.0	0.0	0.0	0.0	0.0	0.0
d__Bacteria;p__Proteobacteria;c__Alphaproteobacteria;o__Rhodospirillales;f__uncultured	3.602532580404024e-05	0.0005953227182257606	0.0	0.0	0.0	0.0	3.2549964195039385e-05	0.0	0.0	0.0	0.0	0.0	0.0	0.0	9.747131558427092e-05	0.0	0.0	0.0	0.0	0.0	0.0	0.0	0.0	4.713127631496261e-05	0.0	0.0	0.0
d__Bacteria;p__Proteobacteria;c__Alphaproteobacteria;o__Rickettsiales;f__Anaplasmataceae	0.0	0.0	0.0	0.0	0.0	0.0	0.0	0.0	0.0	0.0	0.0	0.0	0.0	0.0	0.0	0.00042651312194276725	0.0	0.0	0.0	0.0	0.0	0.0	7.511696784993776e-05	0.0	0.0	0.0	0.0
d__Bacteria;p__Proteobacteria;c__Alphaproteobacteria;o__Rickettsiales;f__Mitochondria	0.0	0.0	0.0001348760585362094	0.0	0.0	0.00011121491169536013	4.882494629255908e-05	0.0	0.0	0.0	0.0	0.0	0.0	8.8017321808932e-05	0.0001531692102038543	0.0029589347834779478	0.010512696102215753	0.01269276552489735	0.14120616694300786	0.020392599325121972	0.02658367816878128	0.00016456390565002744	6.43859724428038e-05	9.426255262992523e-05	0.0	0.00011117110821713306	0.00022034015010672725
d__Bacteria;p__Proteobacteria;c__Alphaproteobacteria;o__Rickettsiales;f__Rickettsiaceae	0.0	0.0	2.8902012543473444e-05	0.0	0.00011831052569310249	0.00011121491169536011	0.0	0.0	0.0	0.0	0.0	3.234832678279716e-05	0.0	0.0	0.0	0.0	0.0	0.0	0.0	0.0	0.0	0.0	0.0	0.0	0.0	0.0	0.0
d__Bacteria;p__Proteobacteria;c__Alphaproteobacteria;o__Rickettsiales;f__SM2D12	0.00016211396611818109	0.00021324992891669036	4.817002090578907e-05	0.0	0.00011831052569310249	4.4485964678144046e-05	0.0	0.0	0.0	0.0	0.0	0.0	0.0	0.0	0.0	0.0	0.0	0.0	0.0	0.0	0.0	0.0	0.0	0.0	0.0	0.0	0.0
d__Bacteria;p__Proteobacteria;c__Alphaproteobacteria;o__Sphingomonadales;f__Sphingomonadaceae	0.0094926733493646	0.004407165197611603	0.007273673156774149	0.012320440980524577	0.016307134124699304	0.02609101828373147	6.509992839007877e-05	0.0005832264084917765	0.0005813180972628222	0.0006816864923821534	0.0005390984614959292	0.00022643828747958013	0.0013214996573889773	0.002974985477141901	0.004400133674947089	9.329974542498034e-05	0.0002372095530756375	0.0003076223467572592	0.00042069835927639884	0.0009088914658225468	0.0003989831629105252	9.599561162918266e-05	9.65789586642057e-05	0.00014139382894488782	0.0	0.0	0.0
d__Bacteria;p__Proteobacteria;c__Alphaproteobacteria;o__Tistrellales;f__Geminicoccaceae	0.00017112029756919116	0.0	5.780402508694689e-05	0.0	0.0	0.0	0.0	0.0	0.0	0.0	0.0	0.0	0.0	0.0	0.0	0.0	0.0	0.0	0.0	3.134108502836368e-05	0.0	0.0	0.0	0.0	0.0	0.0	0.0
d__Bacteria;p__Proteobacteria;c__Alphaproteobacteria;o__unclassified_Alphaproteobacteria;f__unclassified_Alphaproteobacteria	2.701899435303018e-05	0.00010662496445834517	3.853601672463126e-05	0.00014602004125066165	7.887368379540166e-05	0.00033364473508608035	0.0	0.0	3.321817698644698e-05	0.0	0.0	0.0	0.0004241850752112768	0.0009505870755364657	0.0009468642085329174	0.0	0.0	0.0	0.0	0.0	0.0	0.0	0.0	0.0	0.0	0.0	0.0
d__Bacteria;p__Proteobacteria;c__Alphaproteobacteria;o__uncultured;f__uncultured	0.0	0.0	0.0	0.0	0.00019718420948850417	4.4485964678144046e-05	0.0	0.0	0.0	0.0	0.0	0.0	0.0	0.0	0.0	0.0	0.0	0.0	0.0	0.0	0.0	0.0	0.0	0.0	0.0	0.0	0.0
d__Bacteria;p__Proteobacteria;c__Deltaproteobacteria;o__Bdellovibrionales;f__Bacteriovoracaceae	0.0004052849152954527	0.0018303952232015923	0.001281322556093989	0.0	0.0	0.0	0.0	0.0	0.0	0.0	2.7646074948509187e-05	3.234832678279716e-05	0.0	0.0	0.0	0.0	0.0	0.0	0.0	0.0	0.0	0.0	0.0	0.0	0.0	0.0	0.0
d__Bacteria;p__Proteobacteria;c__Deltaproteobacteria;o__Bdellovibrionales;f__Bdellovibrionaceae	0.0007745445047868651	0.0011817600227466592	0.0012620545477316737	0.0	0.0	0.0	0.0	5.8322640849177654e-05	0.0	5.1126486928661506e-05	0.0	0.0	0.0	5.2810393085359196e-05	0.00018101815751364597	0.0	0.0	0.0	0.0	0.0	0.0	0.0	0.0	0.0	3.134894510799712e-05	0.0	0.0
d__Bacteria;p__Proteobacteria;c__Deltaproteobacteria;o__Bradymonadales;f__Bradymonadales	0.0	0.0	5.780402508694689e-05	0.0	0.0	0.0	0.0	0.0	0.0	0.0	0.0	0.0	0.0	0.0	0.0	0.0	0.0	0.0	0.0	0.0	0.0	0.0	0.0	0.0	0.0	0.0	0.0
d__Bacteria;p__Proteobacteria;c__Deltaproteobacteria;o__Desulfarculales;f__Desulfarculaceae	0.0	0.0	0.0	0.0	0.0002563394723350554	6.672894701721607e-05	0.0	0.0	0.0	0.0	0.0	0.0	0.0	0.0	0.0	0.0	0.0	0.0	0.0	0.0	0.0	0.0	0.0	0.0	0.0	0.0	0.0
d__Bacteria;p__Proteobacteria;c__Deltaproteobacteria;o__Desulfobacterales;f__Desulfobulbaceae	0.0	0.0	0.0	0.0	0.0	0.0	0.0	3.8881760566118436e-05	0.0	0.0	0.0	0.0	0.0	0.0	5.569789461958338e-05	0.0	0.0	0.0	0.0	0.0	0.0	0.0	0.0	0.0	0.0	0.0	0.0
d__Bacteria;p__Proteobacteria;c__Deltaproteobacteria;o__Desulfovibrionales;f__Desulfovibrionaceae	0.0004683292354525231	0.0014749786750071084	3.853601672463126e-05	0.0	0.0	0.0	3.2549964195039385e-05	0.0	6.643635397289396e-05	3.408432461910767e-05	0.0	3.234832678279716e-05	0.0	3.52069287235728e-05	0.00011139578923916676	0.0	0.0	0.0	0.0	0.0	0.0	0.0	0.0	7.855212719160435e-05	0.0	0.0	0.0
d__Bacteria;p__Proteobacteria;c__Deltaproteobacteria;o__Desulfuromonadales;f__Geobacteraceae	0.0	0.0	0.0	0.0	0.0	0.0	0.0	0.0	0.0	5.1126486928661506e-05	0.0	0.0	0.0	0.0	0.0	0.0	0.0	0.0	0.0	0.0	0.0	0.0	0.0	0.0	0.0	0.0	0.0
d__Bacteria;p__Proteobacteria;c__Deltaproteobacteria;o__MBNT15;f__MBNT15	0.0	0.0	0.0	0.0	9.859210474425208e-05	0.0	0.0	0.0	0.0	0.0	0.0	0.0	0.0	0.0	0.0	0.0	0.0	0.0	0.0	0.0	0.0	0.0	0.0	0.0	0.0	0.0	0.0
d__Bacteria;p__Proteobacteria;c__Deltaproteobacteria;o__Myxococcales;f__BIrii41	0.0	0.0	0.0	0.0	0.0	0.0	0.0	0.0	0.0	0.0	0.0	0.0	0.0	0.0	0.0	0.0	0.0	0.0	0.0	2.089405668557579e-05	0.0	0.0	0.0	0.0	0.0	0.0	0.0
d__Bacteria;p__Proteobacteria;c__Deltaproteobacteria;o__Myxococcales;f__Haliangiaceae	1.801266290202012e-05	0.00032876030707989763	8.670603763042034e-05	0.0	0.0	0.0	0.0	0.0	4.9827265479670476e-05	0.0	0.0	0.0	0.0	0.0	0.00036203631502729195	0.0	0.0	0.0	0.0	0.0	0.0	0.0	0.0	0.0	0.0	0.0	0.0
d__Bacteria;p__Proteobacteria;c__Deltaproteobacteria;o__Myxococcales;f__Myxococcaceae	4.50316572550503e-05	0.0	0.0	0.0	0.0	0.0	0.0	0.0	0.0	0.0	0.0	0.0	0.0	0.0	0.0	0.0	0.0	0.0	0.0	0.0	0.0	0.0	0.0	0.0	0.0	0.0	0.0
d__Bacteria;p__Proteobacteria;c__Deltaproteobacteria;o__Myxococcales;f__P3OB-42	3.602532580404024e-05	4.4427068524310493e-05	0.0	0.0	0.0	0.0002001868410516482	0.0	0.0	0.0	0.0	0.0	0.0	0.0	0.0	4.1773420964687535e-05	0.0	3.234675723758693e-05	0.0	0.0	0.0	0.0	0.0	0.0	0.0	0.0	0.0	0.0
d__Bacteria;p__Proteobacteria;c__Deltaproteobacteria;o__Myxococcales;f__Phaselicystidaceae	0.06054056001368962	0.0406507676997441	0.049952311679303266	0.0	0.0	0.0	0.0008137491048759845	0.0005443446479256581	0.0014615997874036673	0.0011247827124305533	0.0019628713213441524	0.0010674947838323061	0.0005873331810617679	0.0011090182547925432	0.0049710370947978165	6.664267530355738e-05	8.625801930023182e-05	0.0	4.94939246207528e-05	0.0001671524534846063	6.839711364180432e-05	2.7427317608337905e-05	4.2923981628535864e-05	0.0	0.0	0.0	0.0
d__Bacteria;p__Proteobacteria;c__Deltaproteobacteria;o__Myxococcales;f__Polyangiaceae	0.003458431277187863	0.003376457207847597	0.002283258990934402	0.0	0.0	4.4485964678144046e-05	0.0	3.8881760566118436e-05	0.0	0.0	5.5292149897018373e-05	0.0	3.2629621170098216e-05	3.52069287235728e-05	0.000445583156956667	0.0	0.0	0.0	0.0	0.0	0.0	2.7427317608337905e-05	0.0	0.0	0.0	0.0	0.0
d__Bacteria;p__Proteobacteria;c__Deltaproteobacteria;o__Myxococcales;f__Sandaracinaceae	0.0	0.0	0.0	0.0	7.887368379540166e-05	6.672894701721607e-05	0.0	0.0	0.0	0.0	0.0	0.0	0.0	0.0	0.0	0.0	0.0	0.0	0.0	0.0	0.0	0.0	0.0	0.0	0.0	0.0	0.0
d__Bacteria;p__Proteobacteria;c__Deltaproteobacteria;o__Myxococcales;f__Vulgatibacteraceae	0.0	0.0	0.0	0.0	0.0	0.0	0.0	3.8881760566118436e-05	0.0	0.0	0.0	0.0	0.0	0.0	0.0	0.0	0.0	0.0	0.0	0.0	0.0	0.0	0.0	0.0	0.0	0.0	0.0
d__Bacteria;p__Proteobacteria;c__Deltaproteobacteria;o__Myxococcales;f__bacteriap25	0.0	0.0	0.0	0.0	0.0	0.0	0.0	0.0	0.0	0.0	0.0	0.0	0.0	0.0	0.0	0.0	0.0	2.674976928323993e-05	0.0	0.0	0.0	0.0	0.0	0.0	0.0	0.0	0.0
d__Bacteria;p__Proteobacteria;c__Deltaproteobacteria;o__Myxococcales;f__mle1-27	0.00033323426368737225	0.00031098947967017344	0.0002504841087101032	0.0	0.0	0.0	0.0	0.0	0.0	0.0	0.0	0.0	0.0	0.0	2.784894730979169e-05	0.0	0.0	2.674976928323993e-05	0.0	0.0	0.0	0.0	0.0	0.0	0.0	0.0	0.0
d__Bacteria;p__Proteobacteria;c__Deltaproteobacteria;o__Myxococcales;f__unclassified_Myxococcales	0.0	0.0	0.0	0.0	0.0	0.0	3.2549964195039385e-05	0.0	3.321817698644698e-05	3.408432461910767e-05	0.0	0.0	0.0	0.0	0.0	0.0	0.0	0.0	0.0	0.0	0.0	0.0	0.0	0.0	0.0	0.0	0.0
d__Bacteria;p__Proteobacteria;c__Deltaproteobacteria;o__Myxococcales;f__uncultured	0.0	0.0	0.0	0.0	0.0	0.0	6.509992839007877e-05	0.0	4.9827265479670476e-05	0.0	0.0	0.0	0.0	0.0	0.0	0.0	0.0	0.0	0.0	0.0	0.0	0.0	0.0	0.0	0.0	0.0	0.0
d__Bacteria;p__Proteobacteria;c__Deltaproteobacteria;o__Oligoflexales;f__0319-6G20	0.00010807597741212073	0.0	1.926800836231563e-05	0.0	0.0	0.0	0.0	0.0	0.0	0.0	0.0	0.0	0.0	0.0	0.0	0.0	0.0	0.0	0.0	0.0	0.0	0.0	0.0	0.0	0.0	0.0	0.0
d__Bacteria;p__Proteobacteria;c__Deltaproteobacteria;o__Oligoflexales;f__Oligoflexaceae	0.0	3.554165481944839e-05	0.0	0.0	0.0	0.0	0.0	0.0	0.0	0.0	0.0	0.0	0.0	0.0	0.0	0.0	0.0	0.0	0.0	2.089405668557579e-05	0.0	0.0	0.0	0.0	0.0	0.0	0.0
d__Bacteria;p__Proteobacteria;c__Deltaproteobacteria;o__PB19;f__PB19	0.0	7.108330963889678e-05	0.0	0.0	0.0	0.0	0.0	0.0	0.0	0.0	0.0	0.0	0.0	0.0	0.0	0.0	0.0	0.0	0.0	0.0	0.0	0.0	0.0	0.0	0.0	0.0	0.0
d__Bacteria;p__Proteobacteria;c__Deltaproteobacteria;o__SAR324_clade(Marine_group_B);f__SAR324_clade(Marine_group_B)	0.0	2.6656241114586295e-05	0.0	3.650501031266541e-05	0.0	0.0	0.0	0.0	0.0	0.0	0.0	0.0	0.0	0.0	0.0	0.0	0.0	0.0	0.0	0.0	0.0	0.0	0.0	0.0	0.0	0.0	0.0
d__Bacteria;p__Proteobacteria;c__Deltaproteobacteria;o__Syntrophobacterales;f__Syntrophaceae	0.0	0.0	3.853601672463126e-05	0.0	3.943684189770083e-05	0.0	0.0	0.0	0.0	0.0	0.0	0.0	0.0	0.0	0.0	0.0	0.0	0.0	0.0	0.0	0.0	0.0	0.0	0.0	0.0	0.0	0.0
d__Bacteria;p__Proteobacteria;c__Deltaproteobacteria;o__unclassified_Deltaproteobacteria;f__unclassified_Deltaproteobacteria	0.0	1.7770827409724195e-05	0.0	0.0	0.0	0.0	0.0	0.0	0.0	0.0	0.0	0.0	0.0	0.0	0.0	0.0	0.0	0.0	0.0	0.0	0.0	0.0	0.0	0.0	0.0	0.0	0.0
d__Bacteria;p__Proteobacteria;c__Gammaproteobacteria;o__Acidiferrobacterales;f__Acidiferrobacteraceae	0.0	0.0	0.0	5.475751546899812e-05	0.0	0.0	0.0	0.0	0.0	0.0	0.0	0.0	0.0	0.0	0.0	0.0	0.0	0.0	0.0	0.0	0.0	0.0	0.0	0.0	0.0	0.0	0.0
d__Bacteria;p__Proteobacteria;c__Gammaproteobacteria;o__Aeromonadales;f__Aeromonadaceae	0.0	0.0004264998578333807	5.780402508694689e-05	3.650501031266541e-05	0.00011831052569310249	0.00015570087637350417	0.0	0.0	0.0	0.0	0.0	0.0	0.0	0.0003168623585121552	0.0	0.0	0.0	0.0	0.0003588309535004578	0.0	0.0	0.0	0.0	0.0	0.0	0.0	0.0
d__Bacteria;p__Proteobacteria;c__Gammaproteobacteria;o__Aeromonadales;f__Succinivibrionaceae	0.0008195761620419155	0.0	0.0	0.0	0.0	0.0	0.0	0.0	0.0	0.0	0.0	0.0	0.0	0.0	0.0	0.0	0.0	0.0	0.0	0.0	0.0	0.0	0.0	0.0	0.0	0.0	0.0
d__Bacteria;p__Proteobacteria;c__Gammaproteobacteria;o__Alteromonadales;f__Alteromonadaceae	5.403798870606036e-05	4.4427068524310493e-05	0.0	0.0	0.0	0.0002891587704079363	0.0	0.0	0.0	0.0	0.0	0.0	0.0	0.0	2.784894730979169e-05	0.0	0.0	0.0	0.0	0.0	0.0	0.0	0.0	0.0	0.0	0.0	0.0
d__Bacteria;p__Proteobacteria;c__Gammaproteobacteria;o__Alteromonadales;f__Colwelliaceae	0.0	2.6656241114586295e-05	0.0	0.0	0.0	0.00022242982339072022	6.509992839007877e-05	0.0	8.304544246611746e-05	3.408432461910767e-05	0.0	0.0	3.2629621170098216e-05	0.0	4.1773420964687535e-05	0.0	0.0	0.0	0.0	0.0	0.0	0.0	0.0	0.0	0.0	0.0	0.0
d__Bacteria;p__Proteobacteria;c__Gammaproteobacteria;o__Alteromonadales;f__Idiomarinaceae	0.0	0.0	0.0	0.0	0.0	0.0	0.0	0.0	0.0	0.0	0.0	0.0	0.0	0.0	0.0	6.664267530355738e-05	0.0	0.0	0.0	0.0	0.0	0.0	0.0	0.0	0.0	0.0	0.0
d__Bacteria;p__Proteobacteria;c__Gammaproteobacteria;o__Alteromonadales;f__Shewanellaceae	0.0	2.6656241114586295e-05	9.634004181157815e-06	0.0	0.0	0.0	0.0	0.0	0.0	0.0	0.0	0.0	0.0	0.00026405196542679597	0.0007658460510192714	0.000533141402428459	0.0	0.0	0.0	0.0	0.00011399518940300719	5.485463521667581e-05	0.00010730995407133966	3.142085087664174e-05	0.0	0.0	0.0
d__Bacteria;p__Proteobacteria;c__Gammaproteobacteria;o__Betaproteobacteriales;f__Burkholderiaceae	0.5086235623643398	0.6487240545919791	0.6001984604861301	0.0462883530764597	0.22431675671412207	0.19591618844254688	0.015868107545081715	0.01073136591624867	0.019249933563646064	0.017826101775793284	0.016864105718590604	0.007876817571611102	0.008989460632362072	0.022814089812875207	0.06641973933385344	0.0008263691737641116	0.0022319262493934976	0.0017521098880522155	0.002722165854141404	0.005181726058022794	0.0021431095607765353	0.000617114646187603	0.0008262866463493154	0.0011939923333123862	3.134894510799712e-05	4.7644760664485596e-05	0.00012394133443503408
d__Bacteria;p__Proteobacteria;c__Gammaproteobacteria;o__Betaproteobacteriales;f__Chromobacteriaceae	0.0	0.0	0.0	0.00014602004125066165	0.0002563394723350554	0.00035588771742515237	0.0	0.0	0.0	0.0	0.0	0.0	0.0	0.0	0.0	0.0	0.0	0.0	0.0	0.0	0.0	2.7427317608337905e-05	0.0	0.0	0.0	0.0	0.0
d__Bacteria;p__Proteobacteria;c__Gammaproteobacteria;o__Betaproteobacteriales;f__Hydrogenophilaceae	0.00023416461772626156	8.885413704862097e-05	0.0004624322006955751	0.0	0.0	0.0	3.2549964195039385e-05	0.0	0.0	0.00013633729847643068	0.0	0.0	0.0	0.0001408277148942912	0.0001253202628940626	9.329974542498034e-05	0.0	0.0	0.0	0.0	0.0	0.0	0.0	0.0	0.0	0.0	0.0
d__Bacteria;p__Proteobacteria;c__Gammaproteobacteria;o__Betaproteobacteriales;f__Methylophilaceae	0.0	0.0	0.0	0.0	3.943684189770083e-05	0.0	0.0	0.0	0.0	0.0	0.0	0.0	0.0	0.0	0.0	0.0	0.0	0.0	0.0	0.0	0.0	0.0	0.0	0.0	0.0	0.0	0.0
d__Bacteria;p__Proteobacteria;c__Gammaproteobacteria;o__Betaproteobacteriales;f__Neisseriaceae	0.0	0.0	4.817002090578907e-05	0.0	0.0	0.0	0.0	0.0	0.0	0.0	0.0	0.0	0.0	0.0	0.0	0.0	0.0	0.0	0.0	0.0	0.0	0.0	0.0	0.0	0.0	0.0	0.0
d__Bacteria;p__Proteobacteria;c__Gammaproteobacteria;o__Betaproteobacteriales;f__Nitrosomonadaceae	4.50316572550503e-05	0.0	0.00011560805017389378	3.650501031266541e-05	0.0	0.0	4.882494629255908e-05	0.0	0.0	0.0	0.0	0.0	8.157405292524554e-05	7.04138574471456e-05	2.784894730979169e-05	0.0	1.0782252412528978e-05	0.0	4.94939246207528e-05	0.0	0.0	0.0	0.0	0.0	0.0	0.0	0.0
d__Bacteria;p__Proteobacteria;c__Gammaproteobacteria;o__Betaproteobacteriales;f__Rhodocyclaceae	0.000738519178982825	0.00045315609894796703	0.0006936483010433627	0.00010951503093799624	0.0003549315770793075	0.0016459806930913302	0.00016274982097519693	0.00040825848594424355	0.0005647090087695987	6.816864923821534e-05	6.911518737127296e-05	0.0	0.0	0.0	0.00011139578923916676	0.0	0.0	0.0	0.0	0.0	3.419855682090216e-05	0.0	0.0	0.0	0.0	0.0	0.0
d__Bacteria;p__Proteobacteria;c__Gammaproteobacteria;o__Betaproteobacteriales;f__SC-I-84	2.701899435303018e-05	3.554165481944839e-05	0.0	0.0	0.0	0.0	0.0	0.0	0.0	0.0	0.0	0.0	0.0	0.0	0.0	0.0	0.0	0.0	0.0	0.0	0.0	2.7427317608337905e-05	0.0	0.0	0.0	0.0	0.0
d__Bacteria;p__Proteobacteria;c__Gammaproteobacteria;o__Betaproteobacteriales;f__unclassified_Betaproteobacteriales	4.50316572550503e-05	2.6656241114586295e-05	3.853601672463126e-05	3.650501031266541e-05	0.0	0.00015570087637350417	1.6274982097519693e-05	0.0	4.982726547967047e-05	0.0	0.0	6.469665356559432e-05	0.0	0.0001232242505325048	9.747131558427092e-05	0.0	0.0	0.0	9.89878492415056e-05	0.0	0.0	0.0	0.0	0.0	0.0	0.0	0.0
d__Bacteria;p__Proteobacteria;c__Gammaproteobacteria;o__CCD24;f__CCD24	0.0	0.0	0.0	0.0	0.0	0.0	0.0	0.0	0.0	0.0	0.0	0.0	0.0	0.0	5.569789461958338e-05	0.0	0.0	0.0	0.0	0.0	0.0	0.0	2.1461990814267932e-05	0.0	0.0	0.0	0.0
d__Bacteria;p__Proteobacteria;c__Gammaproteobacteria;o__CHAB-XI-27;f__CHAB-XI-27	0.0	0.0	0.0	0.00025553507218865787	0.0004929605237212604	0.00031140175274700833	0.0	0.0	0.0	0.0	0.0	0.0	0.0	0.0	0.0	0.0	0.0	0.0	0.0	0.0	0.0	0.0	0.0	0.0	0.0	0.0	0.0
d__Bacteria;p__Proteobacteria;c__Gammaproteobacteria;o__Cardiobacteriales;f__Wohlfahrtiimonadaceae	0.0	0.0	0.0	0.0	0.0	0.0	0.0	0.0	0.0	0.0	0.0	0.0	0.0	0.0	0.0	0.0	0.0	0.0	0.0	0.0	0.00010259567046270647	0.0	0.0	0.0	0.0	0.0	0.0
d__Bacteria;p__Proteobacteria;c__Gammaproteobacteria;o__Cellvibrionales;f__Cellvibrionaceae	0.00015310763466717101	0.00017770827409724197	0.0	0.00018252505156332707	0.0006704263122609142	0.004559811379509764	6.509992839007877e-05	0.0	0.00021591815041190537	0.00015337946078598452	2.7646074948509187e-05	0.00014556747052258724	0.0	0.0	0.0	0.0	0.0	0.0	0.0	0.0	0.0	0.0	0.0	0.0	0.0	0.0	0.0
d__Bacteria;p__Proteobacteria;c__Gammaproteobacteria;o__Competibacterales;f__Competibacteraceae	0.0	0.0	0.0	0.0	0.0	0.0	0.00011392487468263784	0.0	0.0	0.0	0.0	0.0	0.0	0.0	0.0	0.0	0.0	0.0	0.0	0.0	0.0	0.0	0.0	0.0	0.0	0.0	0.0
d__Bacteria;p__Proteobacteria;c__Gammaproteobacteria;o__Coxiellales;f__Coxiellaceae	0.0	0.0	0.0	0.0	0.0	0.00011121491169536011	0.0	0.0	0.0	0.0	0.0	0.0	0.0	0.0	0.0	0.0	0.0	0.0	0.0	0.0	0.0	0.0	0.0	0.0	0.0	0.0	0.0
d__Bacteria;p__Proteobacteria;c__Gammaproteobacteria;o__Diplorickettsiales;f__Diplorickettsiaceae	9.00633145101006e-05	0.0	0.0	0.0006023326701589792	0.0008478921008005678	0.0014013078873615378	0.0	0.0	0.0	0.0	0.0	0.0	0.0	0.0	0.0	0.0	0.0	0.0	0.0	0.0	0.0	0.0	0.0	0.0	0.0	0.0	0.0
d__Bacteria;p__Proteobacteria;c__Gammaproteobacteria;o__Enterobacteriales;f__Enterobacteriaceae	0.0065385966334333	0.01353248507250498	0.01510611855605546	0.00010951503093799624	0.00045352368182355953	0.00044485964678144045	0.14588893952216678	0.03005560091760956	0.04491097528567626	0.003953781655816491	0.004713655778720818	0.002814304430103352	0.2861780924723481	0.19471191930571943	0.11391611897070326	0.9390086235621853	0.8240120761227024	0.8118822475156137	0.04044890989631021	0.022137253058367563	0.022149265301004285	0.934928688974209	0.9681182126454103	0.9458304530886623	0.0016614940907238474	0.0016834482101451584	0.0014735247538387385
d__Bacteria;p__Proteobacteria;c__Gammaproteobacteria;o__Gammaproteobacteria_Incertae_Sedis;f__Unknown_Family	8.105698305909054e-05	0.0	0.0	0.0	3.943684189770083e-05	0.00011121491169536013	0.0	0.0	0.0	0.0	0.0	0.0	0.0	0.0	0.0	0.0	0.0	0.0	0.0	0.0	0.0	0.0	0.0	3.142085087664174e-05	0.0	0.0	0.0
d__Bacteria;p__Proteobacteria;c__Gammaproteobacteria;o__Legionellales;f__Legionellaceae	0.00015310763466717101	0.0	8.670603763042034e-05	0.00020077755671965976	0.00011831052569310249	0.0005560745584768005	0.0	0.0	0.0	0.0	0.0	0.0	0.0	0.0	0.0	0.0	0.0	0.0	0.0	0.0	0.0	0.0	0.0	0.0	0.0	0.0	0.0
d__Bacteria;p__Proteobacteria;c__Gammaproteobacteria;o__Methylococcales;f__Methylomonaceae	0.0	2.6656241114586295e-05	0.0	0.0	0.0	0.0	0.0	0.0	0.0	0.0	0.0	0.0	0.0	0.0	0.0	0.0	0.0	0.0	0.0	0.0	0.0	0.0	0.0	0.0	0.0	0.0	0.0
d__Bacteria;p__Proteobacteria;c__Gammaproteobacteria;o__Oceanospirillales;f__Halomonadaceae	0.0002071456233732314	0.000533124822291726	0.0002504841087101032	0.00036505010312665414	0.00039436841897700834	0.0006450464878330886	0.00016274982097519693	7.776352113223687e-05	0.0004650544778102578	0.0	0.0	0.0	0.0	0.0	2.784894730979169e-05	0.0	0.0	0.0	0.0	0.0	0.0	0.0	0.0	0.0	0.00014107025298598703	0.0002858685639869136	9.639881567169317e-05
d__Bacteria;p__Proteobacteria;c__Gammaproteobacteria;o__PLTA13;f__PLTA13	0.0	0.0	0.0	3.650501031266541e-05	0.0002957763142327562	0.00035588771742515237	0.0	0.0	0.0	0.0	0.0	0.0	0.0	0.0	0.0	0.0	0.0	0.0	0.0	0.0	0.0	0.0	0.0	0.0	0.0	0.0	0.0
d__Bacteria;p__Proteobacteria;c__Gammaproteobacteria;o__Pasteurellales;f__Pasteurellaceae	0.0	0.00022213534262155248	0.0	0.0	0.0	0.0	0.0	0.0	0.0	0.0	0.0	0.0	0.0	0.0	0.0	0.0	0.0	0.0	0.0	0.0	0.0	0.0	0.0	0.0	0.0	0.0	0.0
d__Bacteria;p__Proteobacteria;c__Gammaproteobacteria;o__Pseudomonadales;f__Moraxellaceae	0.007646375401907538	0.006397497867500712	0.006801606951897416	0.00810411228941172	0.006250739440785583	0.02813737265892609	0.2036325760041667	0.05542594968700189	0.08731397820887563	0.06281741027301552	0.11850490026678477	0.019926569298203026	0.06906059320651274	0.01968067315647723	0.06176896513311791	0.00013328535060711476	0.0	0.00012037396177457969	0.0001979756984830112	0.0	0.00021659085986571366	0.004868348875479977	0.0028544447782976336	0.0057971469867404	0.0	0.0	6.885629690835227e-05
d__Bacteria;p__Proteobacteria;c__Gammaproteobacteria;o__Pseudomonadales;f__Pseudomonadaceae	0.006997919537434817	0.0019281347739550753	0.011820923130280643	0.0007301002062533082	0.00013802894664195292	0.0030917745451310113	0.18434672221860593	0.006046113768031413	0.10043515811852192	0.03883908790347317	0.00409161909237936	0.018956119494719117	0.09381016086403206	0.11266217191543254	0.097889049793918	0.006917509696509258	0.005908674322065879	0.004667834739925367	0.011074265633893434	0.008430751872629828	0.008800428621912156	0.008104772353263843	0.006095205391252088	0.00758813548670898	0.0	0.0	6.885629690835227e-05
d__Bacteria;p__Proteobacteria;c__Gammaproteobacteria;o__Pseudomonadales;f__unclassified_Pseudomonadales	0.0	0.0	0.0	0.0	0.0	0.0	0.00016274982097519693	0.0	0.0001993090619186819	0.0	0.00016587644969105511	9.704498034839148e-05	0.00034261102228603125	7.04138574471456e-05	6.962236827447922e-05	0.0	0.0	0.0	0.0	0.0	0.0	0.0	0.0	4.713127631496261e-05	0.0	0.0	0.0
d__Bacteria;p__Proteobacteria;c__Gammaproteobacteria;o__Run-SP154;f__Run-SP154	0.0	0.0	4.817002090578907e-05	0.0	0.0	0.0	0.0	0.0	0.0	0.0	0.0	0.0	0.0	0.0	0.0	0.0	0.0	0.0	0.0	0.0	0.0	0.0	0.0	0.0	0.0	0.0	0.0
d__Bacteria;p__Proteobacteria;c__Gammaproteobacteria;o__SAR86_clade;f__SAR86_clade	0.0	0.0	6.74380292681047e-05	0.0	0.0	0.0	0.0	0.0	0.0	0.0	0.0	0.0	0.0	0.0	0.0	0.0	0.0	0.0	0.0	0.0	0.0	0.0	0.0	0.0	0.0	0.0	0.0
d__Bacteria;p__Proteobacteria;c__Gammaproteobacteria;o__Salinisphaerales;f__Solimonadaceae	9.00633145101006e-05	4.4427068524310493e-05	0.0	0.0	3.943684189770083e-05	0.00017794385871257618	0.0	0.0	0.0	0.0	0.0	0.0	0.0	0.0	0.0	0.0	0.0	0.0	0.0	0.0	0.0	0.0	0.0	0.0	0.0	0.0	0.0
d__Bacteria;p__Proteobacteria;c__Gammaproteobacteria;o__Steroidobacterales;f__Steroidobacteraceae	4.50316572550503e-05	0.0	0.0	0.0	0.0	0.0	0.0	0.0	8.304544246611746e-05	0.0	0.0	0.0	3.2629621170098216e-05	0.0	0.0	0.0	0.0	0.0	0.0	0.0	0.0	0.0	2.1461990814267932e-05	0.0	0.0	0.0	0.0
d__Bacteria;p__Proteobacteria;c__Gammaproteobacteria;o__Thiomicrospirales;f__Thioglobaceae	0.0	0.0	7.707203344926252e-05	0.0	0.0	0.0	0.0	0.0	0.0	0.0	0.0	0.0	0.0	0.0	0.0	0.0	0.0	0.0	0.0	0.0	0.0	0.0	0.0	0.0	0.0	0.0	0.0
d__Bacteria;p__Proteobacteria;c__Gammaproteobacteria;o__Vibrionales;f__Vibrionaceae	0.0	0.0	0.0	0.0	0.0	0.0	0.0	0.0	0.0	0.0	0.0	0.0	0.0	0.0	0.0	0.0	0.0	0.0	0.0	0.0	0.0	0.0	2.1461990814267932e-05	0.0	0.0	0.0	0.0
d__Bacteria;p__Proteobacteria;c__Gammaproteobacteria;o__Xanthomonadales;f__Rhodanobacteraceae	3.602532580404024e-05	0.0	0.0	0.0	3.943684189770083e-05	4.4485964678144046e-05	6.509992839007877e-05	0.0	0.0003986181238373638	0.0	0.0	0.0	0.0	0.0	8.354684192937507e-05	0.0	0.0	0.0	0.0	0.0	0.0	0.0	0.0	0.0	0.0	0.0	0.0
d__Bacteria;p__Proteobacteria;c__Gammaproteobacteria;o__Xanthomonadales;f__Xanthomonadaceae	0.0015220700152207005	0.001288384987205004	0.0016281467066156705	0.00010951503093799624	0.00011831052569310249	0.00011121491169536013	0.012434086322505058	0.005404564718690458	0.014117725219239938	0.0037322335457922913	0.0013408346350026951	0.003170136024714122	0.012676607824583174	0.008361645571848545	0.007839478667706366	0.00025324216615351807	0.0003665965820259852	0.0013909880027284764	0.00023509614194857582	0.001775994818273942	0.0017669254357466115	0.004004388370817334	0.00045070180709962663	0.006095645070068496	0.0	0.0	0.0
d__Bacteria;p__Proteobacteria;c__Gammaproteobacteria;o__Xanthomonadales;f__unclassified_Xanthomonadales	0.0	0.0	0.0	0.0	0.0	0.0	3.2549964195039385e-05	0.0	3.321817698644698e-05	6.816864923821534e-05	0.0	0.0	0.0	0.0	0.0	0.0	0.0	0.0	0.0	0.0	0.0	0.0	0.0	0.0	0.0	0.0	0.0
d__Bacteria;p__Proteobacteria;c__Gammaproteobacteria;o__Xanthomonadales;f__uncultured	0.0	0.0	0.0	0.0	0.0	0.0	0.0	0.0	0.0014782088758968908	0.0	0.0	0.0	0.0	0.0	0.0	0.0	0.0	0.0	0.0	0.0	0.0	0.0	0.0	0.0	0.0	0.0	0.0
d__Bacteria;p__Proteobacteria;c__Gammaproteobacteria;o__unclassified_Gammaproteobacteria;f__unclassified_Gammaproteobacteria	0.0002251582862752515	4.4427068524310493e-05	0.000260118112891261	7.301002062533082e-05	0.00015774736759080333	0.0006895324525112327	0.002473797278822995	0.0006221081690578952	0.0014782088758968908	0.00042605405773884586	0.000373222011804874	0.0004043540847849645	0.004666035827324043	0.002570105796820813	0.0016848613122423953	0.00011995681554640329	0.0005175481158013909	0.0004279963085318389	4.94939246207528e-05	9.402325508509103e-05	3.419855682090216e-05	0.0016182117388919364	0.000965789586642057	0.0009583359517375729	0.0	0.0	0.0
d__Bacteria;p__Proteobacteria;c__Gammaproteobacteria;o__uncultured;f__uncultured	8.105698305909054e-05	0.0	0.0	0.0	0.0	0.00017794385871257618	0.0	0.0	0.0	0.0	0.0	0.0	0.0	0.0	0.0	0.0	0.0	0.0	0.0	0.0	0.0	0.0	0.0	0.0	0.0	0.0	0.0
d__Bacteria;p__Proteobacteria;c__unclassified_Proteobacteria;o__unclassified_Proteobacteria;f__unclassified_Proteobacteria	0.0004683292354525232	0.00015993744668751775	3.853601672463126e-05	0.0	0.0	0.0	8.137491048759847e-05	3.8881760566118436e-05	6.643635397289396e-05	3.408432461910767e-05	0.0	6.469665356559432e-05	0.0006199628022318662	0.0004928970021300193	0.00043165868330177114	6.664267530355738e-05	4.312900965011591e-05	0.0	0.0	0.0	0.0	0.0001782775644541964	2.1461990814267932e-05	6.284170175328348e-05	0.0	0.0	0.0
d__Bacteria;p__Rokubacteria;c__NC10;o__Rokubacteriales;f__Rokubacteriales	0.0	0.0	0.0	0.0	0.0	0.0	0.0	0.0	0.0	0.0	0.0	0.0	0.0	0.0	0.0	7.997121036426886e-05	0.0	4.01246539248599e-05	0.0	0.0	0.0	0.0	5.365497703566983e-05	0.0	0.0	0.0	0.0
d__Bacteria;p__RsaHF231;c__RsaHF231;o__RsaHF231;f__RsaHF231	0.0	0.0	0.0	0.0	0.0	0.0	0.0	0.0	0.0	0.0	0.0	0.0	0.0	0.0	2.784894730979169e-05	0.0	0.0	0.0	0.0	0.0	0.0	0.0	6.43859724428038e-05	0.0	0.0	0.0	0.0
d__Bacteria;p__Spirochaetes;c__Spirochaetia;o__Brevinematales;f__Brevinemataceae	0.0	0.0	0.0	0.0	0.0	0.0	0.0	0.0	0.0001993090619186819	0.0	0.0	0.0	0.0	0.0	0.0	0.0	0.0	0.0	0.0	0.0	0.0	8.228195282501371e-05	0.0	0.0	0.0	0.0	0.0
d__Bacteria;p__Synergistetes;c__Synergistia;o__Synergistales;f__Synergistaceae	0.0002521772806282817	0.0	0.0	0.0	0.0	0.0	3.2549964195039385e-05	0.0	0.0001826999734254584	0.0	4.146911242276378e-05	0.0	0.0	0.0	0.0	0.0	0.0	0.0	0.0	0.0	0.0	5.485463521667581e-05	0.0	0.0	0.0	0.0	0.0
d__Bacteria;p__Tenericutes;c__Mollicutes;o__Mollicutes_RF39;f__Mollicutes_RF39	0.0	0.00030210406596531137	0.0	0.0	0.0	0.0	0.0	0.0	0.0	0.0	0.0	0.0	0.0	0.0	0.0	0.0	0.0	0.0	0.0	0.0	0.0	0.0	0.0	0.0	0.0	0.0	0.0
d__Bacteria;p__Tenericutes;c__Mollicutes;o__Mycoplasmatales;f__Mycoplasmataceae	0.0	0.00010662496445834518	2.8902012543473444e-05	0.0	0.0	0.0	3.2549964195039385e-05	0.0	4.9827265479670476e-05	0.0	0.0	0.0	0.0	0.0	0.0	2.6657070121422953e-05	0.0	0.0	0.0	0.0	0.0	0.00020570488206253428	9.657895866420569e-05	0.0	0.0	0.0	0.0
d__Bacteria;p__Verrucomicrobia;c__Verrucomicrobiae;o__Chthoniobacterales;f__Chthoniobacteraceae	6.304432015707043e-05	1.7770827409724195e-05	0.0	0.0	0.0	0.0	0.0	0.0	3.321817698644698e-05	0.0	0.0	0.0	0.0	0.0	0.0	0.0	0.0	0.0	0.0	0.0	0.0	0.0	0.0	0.0	0.0	0.0	0.0
d__Bacteria;p__Verrucomicrobia;c__Verrucomicrobiae;o__Chthoniobacterales;f__Xiphinematobacteraceae	1.801266290202012e-05	0.0	0.0	0.0	0.0	0.0	0.0	0.0	0.0	0.0	0.0	0.0	0.0	0.0	0.0	0.0	0.0	0.0	0.0	0.0	0.0	0.0	0.0	0.0	0.0	0.0	0.0
d__Bacteria;p__Verrucomicrobia;c__Verrucomicrobiae;o__Pedosphaerales;f__Pedosphaeraceae	0.0	0.0	0.0	0.0	0.0	0.00011121491169536011	0.0	0.0	0.0	3.408432461910767e-05	0.0	0.0	0.0	0.0	0.0	0.0	0.0	0.0	0.0	0.0	0.0	0.0	0.0	0.0	0.0	0.0	0.0
d__Bacteria;p__Verrucomicrobia;c__Verrucomicrobiae;o__Verrucomicrobiales;f__Akkermansiaceae	5.403798870606036e-05	0.00035541654819448395	0.0	0.00021903006187599247	0.0005323973656189612	0.0	0.0	3.8881760566118436e-05	0.0	5.1126486928661506e-05	0.0	4.852249017419574e-05	6.525924234019643e-05	0.0004048796803210872	0.00019494263116854183	0.00010662828048569181	2.1564504825057956e-05	0.0002808725774740193	6.1867405775941e-05	6.268217005672736e-05	0.00025078941668661584	0.00020570488206253428	4.2923981628535864e-05	0.0	0.0	0.0	0.0
d__Bacteria;p__Verrucomicrobia;c__Verrucomicrobiae;o__Verrucomicrobiales;f__Rubritaleaceae	0.0	0.0	0.0	0.0	0.0	0.0	0.0	7.776352113223687e-05	0.0	0.0	0.0	0.0	0.0	0.0	0.0	0.0	0.0	0.0	0.0	0.0	0.0	0.0	0.0	0.0	0.0	0.0	0.0
d__Bacteria;p__Verrucomicrobia;c__Verrucomicrobiae;o__Verrucomicrobiales;f__Verrucomicrobiaceae	0.0	0.0	0.0	0.0	0.0	0.0	0.0	3.8881760566118436e-05	3.321817698644698e-05	0.0	0.0	0.0	0.0	0.0	0.0	0.0	0.0	0.0	0.0	0.0	0.0	0.0	0.0	0.0	0.0	0.0	0.0
d__Bacteria;p__WPS-2;c__WPS-2;o__WPS-2;f__WPS-2	0.0	0.0	0.0	0.0	5.9155262846551245e-05	0.0	0.0	0.0	0.0	0.0	0.0	0.0	0.0	0.0	0.0	0.0	0.0	0.0	0.0	0.0	0.0	0.0	0.0	0.0	0.0	0.0	0.0
d__Bacteria;p__unclassified_Bacteria;c__unclassified_Bacteria;o__unclassified_Bacteria;f__unclassified_Bacteria	0.00014410130321616097	1.7770827409724195e-05	5.780402508694689e-05	0.00010951503093799624	0.0	0.00042261666444236843	0.0014972983529718113	0.0006221081690578952	0.0011460271060324209	0.0010566140631923372	0.0014514189347967308	0.0016335905025312571	0.0019251476490357933	0.0007393455031950292	0.001016486576807397	0.0006131126127927279	0.0004420723489136881	0.00020062326962429948	9.89878492415056e-05	0.0001462583967990305	3.419855682090216e-05	0.0007405375754251232	0.0005043567841352964	0.0006127065920945139	0.0013793535847518733	0.0009052504526252262	0.0005646216346484885
