# Supplementary material for: Evaluation of microbial communities of Chinese Feng-flavor Daqu with effects of environmental factors using traceability analysis
Source: Sci Rep. 2023 May 11;13:7657. doi: 10.1038/s41598-023-34506-z (PMC10175296; doi:10.1038/s41598-023-34506-z)
Supplement: Supplementary file 1 — Supplementary Information. [file 41598_2023_34506_MOESM1_ESM.zip › raw data/Raw data of bacteria/4.tax_table/otu_table_genus.xls]

Taxon	Air1	Air2	Air3	Water1	Water2	Water3	ING1	ING2	ING3	OUTG1	OUTG2	OUTG3	Tools1	Tools2	Tools3	NDaqu1	NDaqu2	NDaqu3	RM1	RM2	RM3	EDS1	EDS2	EDS3	Daqu1	Daqu2	Daqu3
d__Bacteria;p__Acidobacteria;c__Acidobacteriia;o__Acidobacteriales;f__Acidobacteriaceae_(Subgroup_1);g__Occallatibacter	0.0	0.0	0.0	0.0	0.0	0.0	0.0	0.0	0.0	0.0	0.0	0.0	0.0	0.0	0.0	3.998560518213443e-05	0.0	0.0	0.0	0.0	0.0	0.0	0.0	0.0	0.0	0.0	0.0
d__Bacteria;p__Acidobacteria;c__Acidobacteriia;o__Acidobacteriales;f__unclassified_Acidobacteriales;g__unclassified_Acidobacteriales	0.0	0.0	0.0	0.0	0.0	0.0	0.0	0.0	0.0	0.0	4.146911242276378e-05	0.0	0.0	0.0	0.0	0.0	0.0	0.0	0.0	0.0	0.0	0.0	0.0	0.0	0.0	0.0	0.0
d__Bacteria;p__Acidobacteria;c__Acidobacteriia;o__Solibacterales;f__Solibacteraceae_(Subgroup_3);g__Bryobacter	0.0	0.0003465311344896219	0.0	0.0	0.0	0.0	0.0	0.0	0.0	0.0	0.0	0.0	0.0	0.0	0.0	0.0	0.0	0.0	0.0	0.0	0.0	0.0	0.0	0.0	0.0	0.0	0.0
d__Bacteria;p__Acidobacteria;c__Acidobacteriia;o__Solibacterales;f__Solibacteraceae_(Subgroup_3);g__Candidatus_Solibacter	6.304432015707043e-05	0.0	0.0	0.0	0.0	0.0	0.0	0.0	0.0	0.0	0.0	0.0	0.0	0.0	0.0	2.6657070121422953e-05	0.0	0.0	0.0	0.0	0.0	2.7427317608337905e-05	0.0	0.0	0.0	0.0	0.0
d__Bacteria;p__Acidobacteria;c__Acidobacteriia;o__Solibacterales;f__Solibacteraceae_(Subgroup_3);g__GOUTB8	0.0	0.0	0.0	0.0	0.0	0.0	0.0	0.0	0.0	3.408432461910767e-05	0.0	0.0	0.0	0.0	0.0	0.0	0.0	0.0	0.0	0.0	0.0	0.0	0.0	0.0	0.0	0.0	0.0
d__Bacteria;p__Acidobacteria;c__Acidobacteriia;o__Solibacterales;f__Solibacteraceae_(Subgroup_3);g__Paludibaculum	7.205065160808048e-05	0.0	0.0001348760585362094	0.0	0.0	0.0	0.0	0.0	0.0	0.0	0.0	0.0	0.0	0.0	0.0	0.0	0.0	0.0	0.0	0.0	0.0	0.0	0.0	0.0	0.0	0.0	0.0
d__Bacteria;p__Acidobacteria;c__Acidobacteriia;o__Subgroup_2;f__Subgroup_2;g__Subgroup_2	6.304432015707043e-05	3.554165481944839e-05	0.0	0.0	0.0	0.0	0.0	0.0	0.0	0.0	0.0	0.0	0.0	0.0	0.0	0.0	0.0	0.0	0.0	0.0	0.0	0.0	0.0	0.0	0.0	0.0	0.0
d__Bacteria;p__Acidobacteria;c__Blastocatellia_(Subgroup_4);o__11-24;f__11-24;g__11-24	0.0	5.331248222917259e-05	0.0	0.0	0.0	0.0	0.0	0.0	0.0	0.0	0.0	4.852249017419574e-05	0.0	0.0	0.0	0.0	0.0	0.0	0.0	0.0	0.0	0.0	0.0	0.0	0.0	0.0	0.0
d__Bacteria;p__Acidobacteria;c__Blastocatellia_(Subgroup_4);o__Blastocatellales;f__Blastocatellaceae;g__Aridibacter	0.0	0.0	0.0	0.0	0.00011831052569310249	0.0	0.0	0.0	0.0	0.0	0.0	0.0	0.0	0.0	0.0	0.0	0.0	0.0	0.0	0.0	0.0	0.0	0.0	0.0	0.0	0.0	0.0
d__Bacteria;p__Acidobacteria;c__Blastocatellia_(Subgroup_4);o__Blastocatellales;f__Blastocatellaceae;g__Blastocatella	0.00045031657255050297	0.00014216661927779356	0.0	0.0	0.0	0.00015570087637350417	0.0	0.0	0.0	0.0	0.0	0.0	0.0	0.0	0.0	0.0	0.0	0.0	0.0	0.0	0.0	0.0	0.0	0.0	0.0	0.0	0.0
d__Bacteria;p__Acidobacteria;c__Blastocatellia_(Subgroup_4);o__Blastocatellales;f__Blastocatellaceae;g__JGI_0001001-H03	0.0	0.0	0.0	0.0	9.859210474425208e-05	0.0	0.0	0.0	0.0	0.0	0.0	0.0	0.0	0.0	0.0	0.0	0.0	0.0	0.0	0.0	0.0	0.0	0.0	0.0	0.0	0.0	0.0
d__Bacteria;p__Acidobacteria;c__Blastocatellia_(Subgroup_4);o__Blastocatellales;f__Blastocatellaceae;g__unclassified_Blastocatellaceae	0.0	0.0	0.0	0.0	0.0	6.672894701721607e-05	0.0	0.0	0.0003986181238373638	6.816864923821534e-05	0.0	0.0	0.0	0.0	0.0	0.0	0.0	0.0	0.0	0.0	3.419855682090216e-05	0.0	0.0	0.0	0.0	0.0	0.0
d__Bacteria;p__Acidobacteria;c__Blastocatellia_(Subgroup_4);o__Blastocatellales;f__Blastocatellaceae;g__uncultured	0.00011708230886313078	0.0	0.0	5.475751546899812e-05	0.0	0.00011121491169536011	0.0	0.0	0.0	0.0	0.0	0.0	0.0	0.0	0.0	0.0	0.0	0.0	0.0	0.0	0.0	0.0	0.0	0.0	0.0	0.0	0.0
d__Bacteria;p__Acidobacteria;c__Blastocatellia_(Subgroup_4);o__DS-100;f__DS-100;g__DS-100	0.0	0.0	0.0	0.0	9.859210474425208e-05	0.0	0.0	0.0	0.0	0.0	0.0	0.0	0.0	0.0	0.0	0.0	0.0	0.0	0.0	0.0	0.0	0.0	0.0	0.0	0.0	0.0	0.0
d__Bacteria;p__Acidobacteria;c__Blastocatellia_(Subgroup_4);o__Pyrinomonadales;f__Pyrinomonadaceae;g__RB41	0.0	0.0	0.0	0.0	0.0	0.00011121491169536011	0.0	0.0	0.0	0.0	0.0	0.0	0.0	0.0	0.0	0.0	0.0	0.0	0.0	0.0	0.0	2.7427317608337905e-05	0.0	0.0	0.0	0.0	0.0
d__Bacteria;p__Acidobacteria;c__Blastocatellia_(Subgroup_4);o__unclassified_Blastocatellia_(Subgroup_4);f__unclassified_Blastocatellia_(Subgroup_4);g__unclassified_Blastocatellia_(Subgroup_4)	0.0	0.0	0.0	3.650501031266541e-05	0.0	0.0	0.0	0.0	0.0	0.0	0.0	0.0	0.0	0.0	0.0	0.0	0.0	0.0	0.0	0.0	0.0	0.0	0.0	0.0	0.0	0.0	0.0
d__Bacteria;p__Acidobacteria;c__Holophagae;o__Subgroup_7;f__Subgroup_7;g__Subgroup_7	0.0	0.0	0.0	0.0	0.0	0.0	0.0	0.0	0.0	0.0	0.0	0.0	0.0	0.0	0.0	0.0	0.0	2.674976928323993e-05	4.94939246207528e-05	0.0	0.0	5.485463521667581e-05	2.1461990814267932e-05	0.0	0.0	0.0	0.0
d__Bacteria;p__Acidobacteria;c__Subgroup_17;o__Subgroup_17;f__Subgroup_17;g__Subgroup_17	0.0	0.0	0.0	0.0	0.0	0.0	0.0	0.0	0.0	0.0	0.0	0.0	0.0	0.0	0.0	0.0	0.0	0.0	0.0	0.0	0.0	0.0	0.0	4.713127631496261e-05	0.0	0.0	0.0
d__Bacteria;p__Acidobacteria;c__Subgroup_6;o__Subgroup_6;f__Subgroup_6;g__Subgroup_6	0.0	0.0007996872334375888	6.74380292681047e-05	9.126252578166354e-05	0.0002957763142327562	0.00017794385871257618	0.0	0.0	0.0	0.0	0.0	0.0	0.0	0.0	6.962236827447922e-05	5.3314140242845906e-05	0.0	0.0	0.0	0.0	3.419855682090216e-05	0.0	0.0	0.0	0.0	0.0	0.0
d__Bacteria;p__Acidobacteria;c__Subgroup_6;o__Unknown_Order;f__Unknown_Family;g__Luteitalea	0.0	0.0	7.707203344926252e-05	0.0	0.0	0.0	0.0	0.0	0.0	0.0	0.0	0.0	0.0	0.0	0.0	0.0	0.0	0.0	0.0	0.0	0.0	0.0	0.0	0.0	0.0	0.0	0.0
d__Bacteria;p__Acidobacteria;c__Subgroup_6;o__unclassified_Subgroup_6;f__unclassified_Subgroup_6;g__unclassified_Subgroup_6	0.0	0.0	0.0	0.0	0.0	4.4485964678144046e-05	0.0	0.0	0.0	0.0	0.0	0.0	0.0	0.0	0.0	0.0	0.0	0.0	0.0	0.0	0.0	0.0	0.0	0.0	0.0	0.0	0.0
d__Bacteria;p__Actinobacteria;c__Acidimicrobiia;o__Actinomarinales;f__uncultured;g__uncultured	0.0	0.0	0.0	0.0	0.0	0.0	0.0	0.0	0.0	0.0	0.0	0.0	3.2629621170098216e-05	0.0	0.0	0.0	0.0	0.0	0.0	3.134108502836368e-05	0.0	0.0	0.0	0.0	0.0	0.0	0.0
d__Bacteria;p__Actinobacteria;c__Acidimicrobiia;o__Microtrichales;f__Iamiaceae;g__Iamia	0.0	4.4427068524310493e-05	0.0	0.0	0.0	0.0	0.00011392487468263784	5.8322640849177654e-05	0.0	0.0	5.5292149897018373e-05	0.0	0.0	0.0	0.0	0.0	0.0	0.0	0.0	0.0	0.0	0.0	0.0	0.0	0.0	0.0	0.0
d__Bacteria;p__Actinobacteria;c__Acidimicrobiia;o__Microtrichales;f__Ilumatobacteraceae;g__uncultured	0.00010807597741212072	0.0	0.0	0.0	0.0	0.0	0.0	0.0	0.0	0.0	0.0	0.0	0.0	0.0	5.569789461958338e-05	0.0	0.0	0.0	0.0	0.0	0.0	0.0	0.0	0.0	0.0	0.0	0.0
d__Bacteria;p__Actinobacteria;c__Acidimicrobiia;o__Microtrichales;f__unclassified_Microtrichales;g__unclassified_Microtrichales	0.0	0.0	0.0	0.0	0.0	0.0	0.0	0.0	0.0	0.0	0.0	0.0	0.0	0.0	0.0	0.0	0.0	4.01246539248599e-05	0.0	0.0	0.0	0.0	0.0	0.0	0.0	0.0	0.0
d__Bacteria;p__Actinobacteria;c__Acidimicrobiia;o__Microtrichales;f__uncultured;g__uncultured	0.0	0.0	0.0	0.0	0.0	0.0	0.0	0.0	0.0	0.0	0.0	0.0	0.0	0.0	0.0	0.0	0.0	0.0	0.0	2.089405668557579e-05	0.0	0.0	0.0	0.0	0.0	0.0	0.0
d__Bacteria;p__Actinobacteria;c__Actinobacteria;o__Actinomycetales;f__Actinomycetaceae;g__Actinomyces	0.00014410130321616097	0.00023102075632641455	0.0	0.0	0.0	0.0	0.00014647483887767724	0.0	0.0	3.408432461910767e-05	0.0	6.469665356559432e-05	0.0	0.0	0.0	0.0	0.0	0.0	0.0	0.0	0.0	4.1140976412506854e-05	0.0	0.0	0.0	0.0	0.0
d__Bacteria;p__Actinobacteria;c__Actinobacteria;o__Actinomycetales;f__Actinomycetaceae;g__Flaviflexus	0.0	0.0	0.0	0.0	0.0	0.0	0.0	0.0	0.0	0.0	4.146911242276378e-05	0.0	0.0	0.0	0.0	0.0	0.0	0.0	0.0	0.0	0.0	0.0	0.0	0.0	0.0	0.0	0.0
d__Bacteria;p__Actinobacteria;c__Actinobacteria;o__Bifidobacteriales;f__Bifidobacteriaceae;g__Aeriscardovia	0.0	0.0	0.0	0.0	0.0	0.0	0.0	0.0	0.0	0.0	0.0	0.0	0.0	0.0	0.0	0.0	0.0	0.0	0.0	0.0	0.0	0.0	0.0	4.713127631496261e-05	0.0	0.0	0.0
d__Bacteria;p__Actinobacteria;c__Actinobacteria;o__Bifidobacteriales;f__Bifidobacteriaceae;g__Bifidobacterium	0.002864013401421199	0.012208558430480524	0.003670555593021127	0.0	0.0	0.0	0.000797474122778465	3.8881760566118436e-05	0.00016609088493223492	0.0004601383823579536	5.5292149897018373e-05	0.0002749607776537759	0.00022840734819068752	0.0004928970021300192	8.354684192937507e-05	3.998560518213443e-05	8.625801930023182e-05	0.00022737303890753941	4.94939246207528e-05	7.312919839951525e-05	4.559807576120288e-05	0.0	0.0001287719448856076	6.284170175328348e-05	1.567447255399856e-05	6.352634755264746e-05	0.00011017007505336363
d__Bacteria;p__Actinobacteria;c__Actinobacteria;o__Corynebacteriales;f__Corynebacteriaceae;g__Corynebacterium	7.205065160808048e-05	5.331248222917259e-05	0.0007129163094056783	0.0	0.0	0.0	0.00047197448082807105	3.8881760566118436e-05	0.00031557268137124634	0.0006646443300725997	0.00026263771201083725	0.0	0.0015825366267497635	0.002059605330329009	0.002158293416508856	0.0	0.0	0.0	0.0	0.0	0.0	0.0	0.0	0.0	0.0	0.0	0.0
d__Bacteria;p__Actinobacteria;c__Actinobacteria;o__Corynebacteriales;f__Corynebacteriaceae;g__Corynebacterium_1	0.00461124170291715	0.008219007676997441	0.028179462229886616	0.00010951503093799624	0.0	0.0	0.004345420220037761	0.0029161320424588833	0.003504517672070157	0.001499710283240738	0.0015620032345907689	0.0007440115160043348	0.06000587333181067	0.17643952329818519	0.1172301437005682	0.0	0.0	0.0	0.0	4.178811337115158e-05	7.979663258210503e-05	0.0037301151947339555	0.002081813108983989	0.003252058065732419	0.004467224677889588	0.0051138709779881214	0.005205536046271431
d__Bacteria;p__Actinobacteria;c__Actinobacteria;o__Corynebacteriales;f__Corynebacteriaceae;g__Lawsonella	0.0	0.0009063121978959341	0.0	0.0	0.0	0.0	0.0	0.0	0.0	0.0	0.0	0.0	0.0	0.0	0.0	0.0	0.0	0.0	0.0	0.0	0.0	0.0	0.0	0.0	0.0	0.0	0.0
d__Bacteria;p__Actinobacteria;c__Actinobacteria;o__Corynebacteriales;f__Corynebacteriaceae;g__unclassified_Corynebacteriaceae	3.602532580404024e-05	3.554165481944839e-05	9.634004181157815e-06	0.0	0.0	0.0	0.00019529978517023632	1.9440880283059218e-05	0.00031557268137124634	6.816864923821534e-05	0.0	6.469665356559432e-05	0.0008809997715926517	0.000968190539898252	0.0004595076306115628	0.0	0.0	0.0	0.0	0.0	0.0	0.00010970927043335162	0.0001824269219212774	0.00010997297806824609	0.0010815386062259006	0.0014134612330464061	0.0011154720099153068
d__Bacteria;p__Actinobacteria;c__Actinobacteria;o__Corynebacteriales;f__Corynebacteriaceae;g__uncultured	1.801266290202012e-05	0.0	0.0	0.0	0.0	0.0	4.882494629255908e-05	0.0	0.0	0.0	0.0	0.0	0.0004078702646262277	0.0005985177883007376	0.0003341873677175003	0.0	0.0	0.0	0.0	0.0	0.0	0.0	0.0	0.0	9.404683532399135e-05	7.940793444080932e-05	0.00024788266887006816
d__Bacteria;p__Actinobacteria;c__Actinobacteria;o__Corynebacteriales;f__Dietziaceae;g__Dietzia	0.0005043545612565634	0.00031987489337503556	0.0007225503135868362	0.0	0.0	0.0	0.0030759716164312223	0.000524903767642599	0.0014782088758968908	0.0035277275980776434	0.0016725875343848058	0.0013262813980946839	0.0007994257186674063	0.0010738113260689703	0.0017266347332070848	0.0	0.0	0.0	0.0	0.0	0.0	0.0	0.0	0.0	0.0	0.0	0.0
d__Bacteria;p__Actinobacteria;c__Actinobacteria;o__Corynebacteriales;f__Mycobacteriaceae;g__Mycobacterium	0.0002611836120792918	0.00017770827409724197	0.0	0.0	0.0	4.4485964678144046e-05	0.0	0.0	0.0	0.0	0.0	0.00011321914373979006	4.8944431755147325e-05	0.00021124157234143678	0.0	0.0	0.0	0.0	0.0	3.134108502836368e-05	0.0	0.0	0.0	0.0	0.0	0.0	0.0
d__Bacteria;p__Actinobacteria;c__Actinobacteria;o__Corynebacteriales;f__Nocardiaceae;g__Gordonia	0.0027199120982050384	0.00025767699744100086	0.00042389618397094383	0.0	0.0	0.0	0.004361695202135279	0.0027217232396282904	0.006826335370714855	0.0017894270425031528	0.0008293822484552756	0.00030730910443657307	0.001403073710314223	0.0009329836111746793	0.0011139578923916676	0.0	0.0	0.0	0.0	0.0	0.0	4.1140976412506854e-05	0.0	0.0	6.269789021599424e-05	0.0	0.0
d__Bacteria;p__Actinobacteria;c__Actinobacteria;o__Corynebacteriales;f__Nocardiaceae;g__Nocardia	0.0006124305386686841	0.0	0.0	0.0	0.0	0.0	0.0	0.0	0.0	0.0	0.0	0.0	0.0	0.0	0.0	0.0	0.0	0.0	0.0	0.0	0.0	0.0	0.0	0.0	0.0	0.0	0.0
d__Bacteria;p__Actinobacteria;c__Actinobacteria;o__Corynebacteriales;f__Nocardiaceae;g__Rhodococcus	0.0027649437554600888	0.00022213534262155245	0.0002697521170724188	0.0006023326701589793	0.0016366289387545845	0.0016904666577694737	0.008593190547490399	0.005326801197558224	0.005364735583311186	0.0016190054194076145	0.0010229047730948397	0.0005499215553075518	0.0003752406434561295	0.0005809143239389513	0.0004734321042664587	0.0	0.0	0.0	0.0	6.268217005672737e-05	3.419855682090216e-05	0.0	0.0	0.0	0.0	0.0	0.0
d__Bacteria;p__Actinobacteria;c__Actinobacteria;o__Corynebacteriales;f__Nocardiaceae;g__Williamsia	2.701899435303018e-05	0.0	0.0	0.0	0.0	0.0	0.0	0.0	0.0	0.0	0.0	0.0	0.0	0.0	0.0	0.0	0.0	0.0	0.0	0.0	0.0	0.0	0.0	0.0	0.0	0.0	0.0
d__Bacteria;p__Actinobacteria;c__Actinobacteria;o__Corynebacteriales;f__Tsukamurellaceae;g__Tsukamurella	0.0	0.0	0.0	0.0	0.0	0.0	0.0	0.0	0.00031557268137124634	0.0	0.0	0.0	0.0	0.0	0.0	0.0	0.0	0.0	0.0	0.0	0.0	0.0	0.0	0.0	0.0	0.0	0.0
d__Bacteria;p__Actinobacteria;c__Actinobacteria;o__Corynebacteriales;f__unclassified_Corynebacteriales;g__unclassified_Corynebacteriales	0.0	0.0	9.634004181157815e-06	0.0	0.0	0.0	8.137491048759847e-05	5.8322640849177654e-05	0.0	5.1126486928661506e-05	0.0	0.0	3.2629621170098216e-05	0.000176034643617864	1.3924473654895846e-05	0.0	0.0	0.0	0.0	0.0	0.0	0.0	0.0	0.0	0.0	0.0	0.0
d__Bacteria;p__Actinobacteria;c__Actinobacteria;o__Frankiales;f__Acidothermaceae;g__Acidothermus	0.0	0.0	0.0	0.0	0.0	0.0	0.0	0.0	0.0	0.0	0.0	0.0	0.0	0.0	0.0	3.998560518213443e-05	0.0	0.0	0.0	0.0	0.0	0.0	0.0	0.0	0.0	0.0	0.0
d__Bacteria;p__Actinobacteria;c__Actinobacteria;o__Frankiales;f__Geodermatophilaceae;g__Antricoccus	0.0	0.0	4.817002090578907e-05	0.0	0.0	0.0	4.882494629255908e-05	0.0	0.0	0.0	0.0	0.0	0.0	0.0	0.0	0.0	0.0	0.0	0.0	0.0	0.0	0.0	0.0	0.0	0.0	0.0	0.0
d__Bacteria;p__Actinobacteria;c__Actinobacteria;o__Frankiales;f__Geodermatophilaceae;g__Blastococcus	0.0005673988814136338	0.0	0.0003564581547028391	0.0	0.0	0.0	0.0	7.776352113223687e-05	0.0	0.00011929513616687685	8.293822484552756e-05	9.704498034839148e-05	0.0	0.0	0.0	0.0	0.0	0.0	0.0	0.0	0.0	0.0	0.0	0.0	0.0	0.0	0.0
d__Bacteria;p__Actinobacteria;c__Actinobacteria;o__Frankiales;f__Geodermatophilaceae;g__Geodermatophilus	2.701899435303018e-05	9.773955075348308e-05	0.0	0.0	0.0	0.0	0.0	0.0	0.0	0.0	0.0	0.0	0.0	0.0	0.0	0.0	0.0	0.0	0.0	0.0	0.0	0.0	0.0	0.0	0.0	0.0	0.0
d__Bacteria;p__Actinobacteria;c__Actinobacteria;o__Frankiales;f__Geodermatophilaceae;g__unclassified_Geodermatophilaceae	0.0	0.0	7.707203344926252e-05	0.0	0.0	0.0	0.0	0.0	0.0	0.0	0.0	0.0	0.0	0.0	0.0	0.0	0.0	0.0	0.0	0.0	0.0	0.0	0.0	0.0	0.0	0.0	0.0
d__Bacteria;p__Actinobacteria;c__Actinobacteria;o__Frankiales;f__Nakamurellaceae;g__Nakamurella	0.00044131024109949295	0.0	0.0	0.0	0.0	0.0	0.0	0.0	0.0	0.0	0.0	0.0	0.0	0.0	0.0	0.0	0.0	0.0	0.0	0.0	0.0	0.0	0.0	0.0	0.0	0.0	0.0
d__Bacteria;p__Actinobacteria;c__Actinobacteria;o__Frankiales;f__uncultured;g__uncultured	4.50316572550503e-05	0.0	0.0	0.0	0.0	0.0	0.0	0.0	0.0	0.0	0.0	0.0	0.0	0.0	0.0	0.0	0.0	0.0	0.0	0.0	0.0	0.0	0.0	0.0	0.0	0.0	0.0
d__Bacteria;p__Actinobacteria;c__Actinobacteria;o__Glycomycetales;f__Glycomycetaceae;g__Glycomyces	0.0	0.0	0.0	0.0	0.0	0.0	0.0	0.00019440880283059218	0.0	0.0	0.0	0.0	0.0	0.0	0.0	0.0	0.0	0.0	0.0	0.0	0.0	0.0	0.0	0.0	0.0	0.0	0.0
d__Bacteria;p__Actinobacteria;c__Actinobacteria;o__Kineosporiales;f__Kineosporiaceae;g__Angustibacter	8.105698305909054e-05	0.0	0.0	0.0	0.0	0.0	0.0	0.0	0.0	0.0	0.0	0.0	0.0	0.0	0.0	0.0	0.0	0.0	0.0	0.0	0.0	0.0	0.0	0.0	0.0	0.0	0.0
d__Bacteria;p__Actinobacteria;c__Actinobacteria;o__Kineosporiales;f__Kineosporiaceae;g__Pseudokineococcus	2.701899435303018e-05	0.0	6.74380292681047e-05	0.0	0.0	0.0	0.0	0.0	0.0	0.0	0.0	0.0	0.0	0.0	0.0	0.0	0.0	0.0	0.0	0.0	0.0	0.0	0.0	0.0	0.0	0.0	0.0
d__Bacteria;p__Actinobacteria;c__Actinobacteria;o__Micrococcales;f__AKAU3644;g__AKAU3644	0.00011708230886313078	0.0	0.0	0.0	0.0	0.0	0.0	0.0	0.00011626361945256445	0.0	0.0	0.0	0.0	0.0	0.0	0.0	0.0	0.0	0.0	0.0	0.0	0.0	0.0	0.0	0.0	0.0	0.0
d__Bacteria;p__Actinobacteria;c__Actinobacteria;o__Micrococcales;f__Beutenbergiaceae;g__Beutenbergiaceae	0.0	0.00011551037816320727	0.0	0.0	0.0	0.0	0.0	0.0	0.0	0.0	0.0	0.0	0.0	0.0	0.0	0.0	0.0	0.0	0.0	0.0	0.0	0.0	0.0	0.0	0.0	0.0	0.0
d__Bacteria;p__Actinobacteria;c__Actinobacteria;o__Micrococcales;f__Beutenbergiaceae;g__Salana	0.0	0.0	0.00017341207526084068	0.0	0.0	8.897192935628809e-05	0.0	0.0	0.0	0.00020450594771464603	0.0	0.0	0.0	0.0	0.0	0.0	0.0	0.0	0.0	0.0	0.0	0.0	0.0	0.0	0.0	0.0	0.0
d__Bacteria;p__Actinobacteria;c__Actinobacteria;o__Micrococcales;f__Beutenbergiaceae;g__unclassified_Beutenbergiaceae	0.0	0.0	0.0	0.0	0.0	0.0	0.0	0.0	0.0	0.0	2.7646074948509187e-05	0.0	0.0	0.0	0.0	0.0	0.0	0.0	0.0	0.0	0.0	0.0	0.0	0.0	0.0	0.0	0.0
d__Bacteria;p__Actinobacteria;c__Actinobacteria;o__Micrococcales;f__Bogoriellaceae;g__Georgenia	0.0	0.0	0.00019268008362315628	0.0	0.0	0.0	6.509992839007877e-05	0.00015552704226447374	0.00026574541589157585	0.0	0.0	0.0	0.0	0.0	2.784894730979169e-05	0.0	0.0	0.0	0.0	0.0	0.0	0.0	0.0	0.0	0.0	0.0	0.0
d__Bacteria;p__Actinobacteria;c__Actinobacteria;o__Micrococcales;f__Brevibacteriaceae;g__Brevibacterium	0.009807894950149956	0.002532342905885698	0.008670603763042033	0.0	0.0	0.0	0.006412342946422761	0.0024495509156654614	0.00860350783948976	0.0018235113671222604	0.0013408346350026953	0.0006631406990473418	0.08167194178875563	0.0146284788846445	0.021137351008131893	0.0	0.0	0.0	0.0	0.0002820697652552732	0.0	0.0007542512342292924	0.0003648538438425549	0.0004398919122729844	0.005047180162387534	0.0058444239748435675	0.005109137230599736
d__Bacteria;p__Actinobacteria;c__Actinobacteria;o__Micrococcales;f__Brevibacteriaceae;g__Sediminivirga	0.0	0.0	0.0	0.0	0.0	0.0	0.0	0.0	0.0	0.0	0.0	0.0	0.0	0.0001584311792560776	8.354684192937507e-05	0.0	0.0	0.0	0.0	0.0	0.0	0.0	0.0	0.0	0.0	0.0	0.0
d__Bacteria;p__Actinobacteria;c__Actinobacteria;o__Micrococcales;f__Brevibacteriaceae;g__Spelaeicoccus	0.0	0.0	0.0	0.0	0.0	0.0	0.0	0.0	0.0	0.0	0.0	0.0	0.0	5.2810393085359196e-05	0.0	0.0	0.0	0.0	0.0	0.0	0.0	0.0	0.0	0.0	0.0	0.0	0.0
d__Bacteria;p__Actinobacteria;c__Actinobacteria;o__Micrococcales;f__Brevibacteriaceae;g__unclassified_Brevibacteriaceae	0.0	0.0	0.0	0.0	0.0	0.0	0.0	0.0	0.0	0.0	0.0	0.0	0.0	0.0	2.784894730979169e-05	0.0	0.0	0.0	0.0	0.0	0.0	0.0	0.0	0.0	0.0	0.0	0.0
d__Bacteria;p__Actinobacteria;c__Actinobacteria;o__Micrococcales;f__Cellulomonadaceae;g__Actinotalea	0.0	0.0	0.0	0.0	0.0	6.672894701721607e-05	6.509992839007877e-05	0.0	0.0	0.0	0.0	0.0	0.0	0.0	0.0	0.0	0.0	0.0	0.0	0.0	0.0	0.0	0.0	0.0	0.0	0.0	0.0
d__Bacteria;p__Actinobacteria;c__Actinobacteria;o__Micrococcales;f__Cellulomonadaceae;g__Cellulomonas	8.105698305909054e-05	0.0	0.0	0.0	0.0	0.0	0.0012368986394114968	0.00011664528169835531	0.00028235450438479935	0.00010225297385732301	0.0	0.0	0.0	0.000264051965426796	0.00018101815751364597	0.0	0.0	0.0	0.0	0.0	0.0	0.0	0.0	0.0	0.0	0.0	0.0
d__Bacteria;p__Actinobacteria;c__Actinobacteria;o__Micrococcales;f__Cellulomonadaceae;g__Oerskovia	0.0	0.0	0.0	0.0	0.0	0.0	3.2549964195039385e-05	0.0	0.0	0.0	0.0	3.234832678279716e-05	0.0	0.0	0.0	0.0	0.0	0.0	0.0	0.0	0.0	0.0	0.0	0.0	0.0	0.0	0.0
d__Bacteria;p__Actinobacteria;c__Actinobacteria;o__Micrococcales;f__Cellulomonadaceae;g__Pseudactinotalea	0.0002251582862752515	0.0	0.0	0.0	0.0	0.0	0.0	5.8322640849177654e-05	8.304544246611746e-05	0.0	0.0	0.0	0.0	0.0	0.0	0.0	0.0	0.0	0.0	0.0	0.0	0.0	0.0	0.0	0.0	0.0	0.0
d__Bacteria;p__Actinobacteria;c__Actinobacteria;o__Micrococcales;f__Cellulomonadaceae;g__unclassified_Cellulomonadaceae	0.0	0.0	0.0	0.0	0.0	0.0	8.137491048759847e-05	0.0	0.0	6.816864923821534e-05	2.7646074948509187e-05	0.00011321914373979006	6.525924234019643e-05	7.04138574471456e-05	5.569789461958338e-05	0.0	0.0	0.0	0.0	0.0	0.0	0.0	0.0	0.0	0.0	0.0	0.0
d__Bacteria;p__Actinobacteria;c__Actinobacteria;o__Micrococcales;f__Dermabacteraceae;g__Brachybacterium	0.011717237217764086	0.005615581461472847	0.016291101070337866	0.0	0.0	0.0	0.014859058655035484	0.007134803063882732	0.02506311453627425	0.003544769760387198	0.004741301853669326	0.002458472835492584	0.07977942376089008	0.018061154435192857	0.0364542720285173	0.0	0.0	0.0	0.0	0.0001462583967990305	1.139951894030072e-05	0.0010696653867251782	0.00027900588058548314	0.00108401935524414	0.0004075362864039625	0.0007464345837436077	0.0005508503752668181
d__Bacteria;p__Actinobacteria;c__Actinobacteria;o__Micrococcales;f__Dermabacteraceae;g__unclassified_Dermabacteraceae	0.0	0.0	0.0	0.0	0.0	0.0	0.0	0.0	0.0	0.0	0.0	0.0	6.525924234019643e-05	0.00021124157234143678	0.0	0.0	0.0	0.0	0.0	0.0	0.0	0.0	0.0	0.0	0.0	0.0	0.0
d__Bacteria;p__Actinobacteria;c__Actinobacteria;o__Micrococcales;f__Dermacoccaceae;g__Barrientosiimonas	0.0	0.0	1.926800836231563e-05	0.0	0.0	0.0	0.0	0.0	0.0	0.0	0.0	0.0	0.0	0.0	0.0	0.0	0.0	0.0	0.0	0.0	0.0	0.0	0.0	0.0	0.0	0.0	0.0
d__Bacteria;p__Actinobacteria;c__Actinobacteria;o__Micrococcales;f__Dermacoccaceae;g__Dermacoccaceae	1.801266290202012e-05	0.0	0.0	0.0	0.0	0.0	0.0	0.0	0.0	0.0	0.0	0.0	0.0	0.0	0.0	0.0	0.0	0.0	0.0	0.0	0.0	0.0	0.0	0.0	0.0	0.0	0.0
d__Bacteria;p__Actinobacteria;c__Actinobacteria;o__Micrococcales;f__Dermacoccaceae;g__Dermacoccus	0.0	0.0	0.0	0.0	0.0	0.0	0.0	0.0	3.321817698644698e-05	0.0	0.0	0.0	0.0	0.0	0.0	0.0	0.0	0.0	0.0	0.0	0.0	0.0	0.0	0.0	0.0	0.0	0.0
d__Bacteria;p__Actinobacteria;c__Actinobacteria;o__Micrococcales;f__Dermacoccaceae;g__Kytococcus	0.0	0.0	0.0	0.0	0.0	0.0	0.0	0.0	0.0	0.0	0.0	0.0	0.0	0.0	8.354684192937507e-05	0.0	0.0	0.0	0.0	0.0	0.0	0.0	0.0	0.0	0.0	0.0	0.0
d__Bacteria;p__Actinobacteria;c__Actinobacteria;o__Micrococcales;f__Dermacoccaceae;g__Luteipulveratus	0.006943881548728757	0.0005064685811771397	0.0010501064557462017	0.0	0.0	0.0	0.0032712714016014583	0.002138496831136514	0.006743289928248738	0.0007498551416203688	0.0006082136488672021	0.00022643828747958013	0.0	0.0	0.0	0.0	0.0	0.0	0.0	0.0	0.0	0.0	0.0	0.0	0.0	0.0	4.131377814501136e-05
d__Bacteria;p__Actinobacteria;c__Actinobacteria;o__Micrococcales;f__Dermacoccaceae;g__Yimella	0.0009276521394540362	0.0004798123400625533	0.003323731442499446	0.0	0.0	0.0	0.0005370744092181498	0.0002527314436797698	0.0009134998671272921	0.0013804151470738608	0.0006358597238157113	0.0006469665356559432	0.0025777400724377587	0.00704138574471456	0.010666146819650217	0.0	0.0	0.0	0.0	0.0	0.0	0.0	0.0	0.0	0.0	0.0	0.0
d__Bacteria;p__Actinobacteria;c__Actinobacteria;o__Micrococcales;f__Dermacoccaceae;g__unclassified_Dermacoccaceae	0.00015310763466717101	0.0	0.0027071551749053456	0.0	0.0	0.0	9.764989258511815e-05	5.8322640849177654e-05	0.0003986181238373638	0.000613517843143938	1.3823037474254593e-05	9.704498034839148e-05	0.003964498972166933	0.0075518862112063665	0.0069761613011028204	0.0	0.0	0.0	0.0	0.0	0.0	6.856829402084476e-05	0.0	0.0	0.0	7.940793444080932e-05	2.7542518763340907e-05
d__Bacteria;p__Actinobacteria;c__Actinobacteria;o__Micrococcales;f__Dermatophilaceae;g__Dermatophilaceae	0.0	0.0	0.00017341207526084068	0.0	0.0	0.0	0.0	0.0	0.0	0.0	0.0	0.0	0.0	0.0	0.0	0.0	0.0	0.0	0.0	0.0	0.0	0.0	0.0	0.0	0.0	0.0	0.0
d__Bacteria;p__Actinobacteria;c__Actinobacteria;o__Micrococcales;f__Dermatophilaceae;g__Mobilicoccus	0.0003692595894914125	0.0	0.00014451006271736723	0.0	0.0	0.0	0.0	0.0	0.0	0.0	0.0	0.0	0.0	0.0	0.0	0.0	0.0	0.0	0.0	0.0	0.0	0.0	0.0	0.0	0.0	0.0	0.0
d__Bacteria;p__Actinobacteria;c__Actinobacteria;o__Micrococcales;f__Dermatophilaceae;g__uncultured	0.0	0.0	0.0	0.0	0.0	0.0	0.0	0.0	0.0	0.001124782712430553	0.000746444023609748	0.0007763598427871321	6.525924234019643e-05	0.0	0.0	0.0	0.0	0.0	0.0	0.0	0.0	0.0	0.0	0.0	0.0004388852315119597	0.00028586856398691353	8.262755629002272e-05
d__Bacteria;p__Actinobacteria;c__Actinobacteria;o__Micrococcales;f__Intrasporangiaceae;g__Arsenicicoccus	0.0002071456233732314	1.7770827409724195e-05	0.00024085010452894537	0.0	5.9155262846551245e-05	0.00013345789403443215	1.6274982097519693e-05	0.0	3.321817698644698e-05	0.00011929513616687685	2.7646074948509187e-05	8.08708169569929e-05	0.0	0.0	1.3924473654895846e-05	0.0	0.0	0.0	0.0	0.0	0.0	0.0	0.0	0.0	0.0	0.0	0.0
d__Bacteria;p__Actinobacteria;c__Actinobacteria;o__Micrococcales;f__Intrasporangiaceae;g__Ornithinicoccus	0.0	0.0	0.0	0.0	0.0	0.0	9.764989258511816e-05	7.776352113223687e-05	0.00028235450438479935	0.0	0.0	0.0	0.0	0.0	0.0	0.0	0.0	0.0	0.0	0.0	0.0	0.0	0.0	0.0	0.0	0.0	0.0
d__Bacteria;p__Actinobacteria;c__Actinobacteria;o__Micrococcales;f__Intrasporangiaceae;g__Ornithinimicrobium	0.0002071456233732314	0.0	8.670603763042034e-05	0.0	0.0	0.0	0.0010741488184362997	0.0006804308099070726	0.0006477544512357162	0.0	4.146911242276378e-05	0.0	0.00011420367409534376	0.0	0.0	0.0	0.0	0.0	0.0	0.0	0.0	0.0	0.0	0.0	0.0	0.0	0.0
d__Bacteria;p__Actinobacteria;c__Actinobacteria;o__Micrococcales;f__Intrasporangiaceae;g__Serinicoccus	0.0	7.108330963889678e-05	0.0	0.0	0.0	0.0	0.0	0.0	0.0	0.0	0.0	0.0	0.0	0.0	0.0	0.0	0.0	0.0	0.0	0.0	0.0	0.0	0.0	0.0	0.0	0.0	0.0
d__Bacteria;p__Actinobacteria;c__Actinobacteria;o__Micrococcales;f__Intrasporangiaceae;g__unclassified_Intrasporangiaceae	0.0018553042789080723	0.0007730309923230025	0.002263990982572086	0.0	0.0	0.0	0.006444892910617799	0.003460476690384541	0.0036207812915227213	0.0004430962200483997	0.00027646074948509185	0.00043670241156776166	0.0026593141253630046	0.001496294470751844	0.002965912888492815	0.0	0.0	0.0	0.0	6.268217005672736e-05	0.0	0.0	0.0	6.284170175328348e-05	1.567447255399856e-05	0.0	4.131377814501136e-05
d__Bacteria;p__Actinobacteria;c__Actinobacteria;o__Micrococcales;f__Jonesiaceae;g__Jonesia	0.0	0.0	0.0	0.0	0.0	0.0	3.2549964195039385e-05	0.0	0.0	0.0	6.911518737127296e-05	0.0	0.0	0.0	0.0	0.0	0.0	0.0	0.0	0.0	0.0	0.0	0.0	0.0	0.0	0.0	0.0
d__Bacteria;p__Actinobacteria;c__Actinobacteria;o__Micrococcales;f__Microbacteriaceae;g__Agromyces	0.002098475228085344	0.00015993744668751775	0.0001348760585362094	0.0	0.0	0.0	0.0	0.0	0.0	0.00020450594771464603	0.0	0.0	0.0	0.0	0.0	0.0	0.0	0.0	0.0	0.0	0.0	0.0	0.0	0.0	0.0	0.0	0.0
d__Bacteria;p__Actinobacteria;c__Actinobacteria;o__Micrococcales;f__Microbacteriaceae;g__Chryseoglobus	9.906964596111066e-05	0.0	0.0	0.0	0.0	0.0	0.0	0.0	0.0	0.0	0.0	0.0	0.0	0.0	0.0	0.0	0.0	0.0	0.0	0.0	0.0	0.0	0.0	0.0	0.0	0.0	0.0
d__Bacteria;p__Actinobacteria;c__Actinobacteria;o__Micrococcales;f__Microbacteriaceae;g__Clavibacter	0.0	0.0	0.0	0.0	0.0	0.0002669157880688643	0.0	0.0	0.0	0.0	0.0	0.0	0.0	0.0	0.0	0.0	6.469351447517386e-05	0.0	0.0001113613303966938	0.0	0.0	0.0	0.0	0.0	0.0	0.0	0.0
d__Bacteria;p__Actinobacteria;c__Actinobacteria;o__Micrococcales;f__Microbacteriaceae;g__Cryobacterium	0.0	0.0	0.0	0.0	0.0	0.00042261666444236843	0.0	0.0	0.0	0.0	0.0	0.0	0.0	0.0	0.0	0.0	0.0	0.0	0.0	0.0	0.0	0.0	0.0	0.0	0.0	0.0	0.0
d__Bacteria;p__Actinobacteria;c__Actinobacteria;o__Micrococcales;f__Microbacteriaceae;g__Curtobacterium	0.0009456648023560564	0.0014127807790730736	0.0034489734968544974	0.0	0.0	0.0	0.0	0.0	0.0	0.0	9.676126231978215e-05	0.0002426124508709787	0.0008646849610076027	0.0011266217191543296	0.0006405257881252089	0.0	0.0	0.0	0.00019797569848301123	0.0003551989636547884	0.0002963874924478187	0.0	0.0	6.284170175328348e-05	0.0	0.0	0.0
d__Bacteria;p__Actinobacteria;c__Actinobacteria;o__Micrococcales;f__Microbacteriaceae;g__Frigoribacterium	0.00010807597741212073	0.0	0.00044316419233325947	0.0	0.0	0.0	0.0	0.0	0.0	0.0	0.0	0.0	0.0001794629164355402	0.0001232242505325048	0.0	0.0	0.00011860477653781875	9.362419249133976e-05	0.0007176619070009156	0.0	0.0	0.0	0.0	0.0	0.0	0.0	0.0
d__Bacteria;p__Actinobacteria;c__Actinobacteria;o__Micrococcales;f__Microbacteriaceae;g__Leifsonia	8.105698305909054e-05	0.0	0.00018304607944199847	0.0	0.0	0.0	0.0	0.0	0.0	0.0	0.0	0.0	0.0	0.0	0.0	0.0	0.0	0.0	0.0	0.0	0.0	0.0	0.0	0.0	0.0	0.0	0.0
d__Bacteria;p__Actinobacteria;c__Actinobacteria;o__Micrococcales;f__Microbacteriaceae;g__Leucobacter	0.00030621526933434203	0.0006308643730452091	0.0	0.0	0.0	0.0	0.0012857235857040555	0.00029161320424588824	0.0005979271857560457	0.0	0.0	0.00011321914373979006	0.0007015368551571117	0.00042248314468287357	0.000445583156956667	0.0	0.0	0.0	0.0	0.0	0.0	0.0	0.0	0.0	0.0	0.0	0.0
d__Bacteria;p__Actinobacteria;c__Actinobacteria;o__Micrococcales;f__Microbacteriaceae;g__Microbacterium	0.00014410130321616097	0.0	0.0001926800836231563	0.0	0.0	0.00042261666444236843	0.0006184493197057483	3.8881760566118436e-05	0.0010629816635663034	0.0002385902723337537	6.911518737127296e-05	0.0001617416339139858	0.0016477958690899594	0.0020772087946907955	0.0017266347332070848	0.0	0.0	0.0	0.0	0.0	0.0	0.0	0.0	0.0	0.0	7.940793444080932e-05	0.0
d__Bacteria;p__Actinobacteria;c__Actinobacteria;o__Micrococcales;f__Microbacteriaceae;g__Pseudoclavibacter	0.0	0.00039095820301393233	0.0025048410871010315	0.0	0.0	0.0	0.0	0.0	0.0	0.0004260540577388459	0.00013823037474254592	0.0	0.001566221816164714	0.0025525023324590277	0.003063384204077086	0.0	0.0	0.0	7.42408869311292e-05	0.0007730800973663041	6.839711364180432e-05	0.00021941854086670324	0.0	0.00010997297806824609	0.0	0.0	0.0
d__Bacteria;p__Actinobacteria;c__Actinobacteria;o__Micrococcales;f__Microbacteriaceae;g__Rathayibacter	0.00012608864031414085	0.0	0.0	0.00023728256703232518	0.0005521157865678117	0.0016682236754304016	0.0	0.0	0.0	0.0	0.0	0.0	0.0	0.0	0.0	0.0	0.0	0.0	0.0	0.0	0.0	0.0	0.0	0.0	0.0	0.0	0.0
d__Bacteria;p__Actinobacteria;c__Actinobacteria;o__Micrococcales;f__Microbacteriaceae;g__Schumannella	0.0	0.0	0.0	0.0	0.0	0.0	0.0	0.0	0.0	0.0	0.0	0.0	0.0	0.0	0.0	0.0	0.0	0.0	0.0	0.0	4.559807576120288e-05	0.0	0.0	0.0	0.0	0.0	0.0
d__Bacteria;p__Actinobacteria;c__Actinobacteria;o__Micrococcales;f__Microbacteriaceae;g__unclassified_Microbacteriaceae	0.0003332342636873722	0.00029321865226044925	0.00045279819651441734	0.0006570901856279774	0.001045076310289072	0.0016459806930913298	0.00016274982097519693	9.720440141529609e-05	0.00033218176986446983	0.0007328129793108147	0.00031792986190785563	0.00022643828747958013	0.0030998140111593285	0.00264051965426796	0.0014759942074189592	0.00021325656097138362	0.0	2.674976928323993e-05	0.0003588309535004578	0.0005536925021677584	0.00037618412502992375	0.0	0.0	0.0	0.0	0.0001429342819934568	2.7542518763340907e-05
d__Bacteria;p__Actinobacteria;c__Actinobacteria;o__Micrococcales;f__Microbacteriaceae;g__uncultured	3.602532580404024e-05	0.0	0.0	0.0	0.0	0.0	0.0	0.0	0.0	0.0	0.0	0.0	0.0	0.0	0.0	0.0	0.0	0.0	0.0	0.0	0.0	0.0	0.0	0.0	0.0	0.0	0.0
d__Bacteria;p__Actinobacteria;c__Actinobacteria;o__Micrococcales;f__Micrococcaceae;g__Arthrobacter	0.0005403798870606037	0.0003465311344896218	0.0006551122843187314	3.650501031266541e-05	0.0	0.0	0.0	0.0	0.0	0.00039196973311973824	0.0003870450492791286	0.0	0.00013051848468039287	0.0	0.0001253202628940626	0.0	0.0	4.01246539248599e-05	0.0001732287361726348	0.0	0.0	0.0001782775644541964	0.0	0.0	0.0	1.5881586888161864e-05	0.0
d__Bacteria;p__Actinobacteria;c__Actinobacteria;o__Micrococcales;f__Micrococcaceae;g__Citricoccus	0.00010807597741212072	0.00031098947967017344	0.00010597404599273596	0.0	0.0	0.0	0.0012531736215090163	0.00038881760566118436	0.0005314908317831517	0.0	0.00011058429979403675	0.0001455674705225872	0.0	0.0	2.784894730979169e-05	0.0	0.0	0.0	0.0	0.0	0.0	0.0	0.0	0.0	0.0	0.0	0.0
d__Bacteria;p__Actinobacteria;c__Actinobacteria;o__Micrococcales;f__Micrococcaceae;g__Enteractinococcus	0.0	0.0	0.00016377807107968286	0.0	0.0	0.0	0.0	0.0	0.0	0.0	0.0	0.0	0.0	0.0	0.0	0.0	0.0	0.0	0.0	0.0	0.0	0.0	0.0	0.0	0.0	0.0	0.0
d__Bacteria;p__Actinobacteria;c__Actinobacteria;o__Micrococcales;f__Micrococcaceae;g__Glutamicibacter	0.0004953482298055533	0.00018659368780210407	0.0005106022216013642	0.0	0.0	0.0	0.0014159234424842133	0.0004860220070764804	0.0022754451235716183	6.816864923821534e-05	0.0004008680867533832	0.0	0.001044147877443143	0.00019363810797965039	0.0007519215773643756	0.0	0.0	0.0	0.0	0.0	0.0	0.0010148107515085025	0.0004828947933210285	0.0022780116885565264	7.837236276999278e-05	4.7644760664485596e-05	8.262755629002272e-05
d__Bacteria;p__Actinobacteria;c__Actinobacteria;o__Micrococcales;f__Micrococcaceae;g__Kocuria	0.006187349706843911	0.0013328120557293149	0.006946117014614783	0.0	0.0	0.0	0.0029132217954560254	0.000699871690190132	0.002225617858091948	0.009577695217969256	0.007436794161148971	0.0070681094020411785	0.01921884686918785	0.005861953632474871	0.015720730756377404	0.0	0.0	0.0	0.0	0.0	0.0	0.0	9.657895866420569e-05	0.0	0.000391861813849964	0.0004288028459803704	0.0005095365971218067
d__Bacteria;p__Actinobacteria;c__Actinobacteria;o__Micrococcales;f__Micrococcaceae;g__Micrococcus	0.001756234632946962	0.0012972704009098664	0.0006069422634129424	0.0	0.0	0.0	0.0004394245166330317	0.00011664528169835531	0.0003653999468509168	0.0008521081154776917	0.0005805675739186929	0.001002798130266712	0.0005873331810617678	0.0008449662893657472	0.0008076194719839591	0.0	0.0	0.0	0.0	0.0	0.0	0.0	5.365497703566983e-05	0.0	3.134894510799712e-05	1.5881586888161864e-05	5.5085037526681814e-05
d__Bacteria;p__Actinobacteria;c__Actinobacteria;o__Micrococcales;f__Micrococcaceae;g__Neomicrococcus	0.00039627858384444264	0.00015993744668751778	0.000260118112891261	0.0	0.0	0.0	0.0	0.0	0.0	0.00025563243464330756	0.0	0.0002426124508709787	0.0	0.0	6.962236827447922e-05	0.0	0.0	0.0	0.0	0.0	0.0	0.0	0.0	0.0	0.0	0.0	0.0
d__Bacteria;p__Actinobacteria;c__Actinobacteria;o__Micrococcales;f__Micrococcaceae;g__Nesterenkonia	0.00032422793223636217	0.0	0.0	0.0	0.0	0.0	0.0	0.0	8.304544246611746e-05	3.408432461910767e-05	0.0	0.0	8.157405292524554e-05	0.0	5.569789461958338e-05	0.0	0.0	0.0	0.0	0.0	0.0	0.0	0.0	0.0	0.0	0.0	0.0
d__Bacteria;p__Actinobacteria;c__Actinobacteria;o__Micrococcales;f__Micrococcaceae;g__Paeniglutamicibacter	0.00011708230886313078	0.0	0.0	0.0	0.0	0.00017794385871257618	0.0	0.0	0.0	0.0	2.7646074948509187e-05	0.0	0.0	0.0	0.0	0.0	0.0	0.0	0.0	0.0	0.0	0.0	0.0	0.0	0.0	0.0	0.0
d__Bacteria;p__Actinobacteria;c__Actinobacteria;o__Micrococcales;f__Micrococcaceae;g__Pseudarthrobacter	0.0	0.0	0.0	0.0003467975979703214	0.0	0.0011343920992926732	0.0	0.0	0.0	0.0	2.7646074948509187e-05	0.0	0.0	0.0	0.0	0.0	0.0	0.0	0.0	0.0	0.0	0.0	0.0	0.0	0.0	0.0	0.0
d__Bacteria;p__Actinobacteria;c__Actinobacteria;o__Micrococcales;f__Micrococcaceae;g__Rothia	0.0002611836120792917	0.0	0.00011560805017389378	0.0005110701443773157	0.0	0.0	0.0014159234424842133	0.0020218515494381585	0.0006643635397289397	0.0004771805446675074	0.00031792986190785563	0.00017791579730538437	0.0	0.0	0.0	0.0	0.0	0.0	0.0	0.0	0.0	0.0	0.0	0.0	0.0	0.0	0.0
d__Bacteria;p__Actinobacteria;c__Actinobacteria;o__Micrococcales;f__Micrococcaceae;g__unclassified_Micrococcaceae	0.0002251582862752515	0.0	9.634004181157816e-05	0.00023728256703232516	3.943684189770083e-05	4.4485964678144046e-05	0.00014647483887767724	0.00019440880283059218	0.0003487908583576933	0.00020450594771464603	0.00024881467453658266	0.0004852249017419576	0.0016804254902600575	0.0004928970021300192	0.00034811184137239603	2.6657070121422953e-05	0.0	5.349953856647986e-05	0.0	0.0001462583967990305	6.839711364180432e-05	2.7427317608337905e-05	0.0	3.142085087664174e-05	6.269789021599424e-05	7.940793444080932e-05	8.262755629002272e-05
d__Bacteria;p__Actinobacteria;c__Actinobacteria;o__Micrococcales;f__Micrococcales_Incertae_Sedis;g__Timonella	4.50316572550503e-05	0.0	0.0	0.0	0.0	0.0	0.0	0.0	0.0	0.0	0.0	4.852249017419574e-05	0.0	0.0	0.0	0.0	0.0	0.0	0.0	0.0	0.0	0.0	0.0	0.0	0.0	0.0	0.0
d__Bacteria;p__Actinobacteria;c__Actinobacteria;o__Micrococcales;f__Promicromonosporaceae;g__Cellulosimicrobium	0.0006574621959237344	0.0	0.0002697521170724188	0.0	0.0	0.0	0.006428617928520279	0.0021384968311365135	0.003537735849056604	0.0007498551416203689	0.0005667445364444381	0.00021026412408818156	0.0017456847326002543	0.004013589874487299	0.0038153057814414616	0.0	0.0	0.0	0.0	0.0	0.0	9.599561162918266e-05	0.0	0.0	0.0	0.0	0.0
d__Bacteria;p__Actinobacteria;c__Actinobacteria;o__Micrococcales;f__Promicromonosporaceae;g__Isoptericola	0.0	0.0	7.707203344926252e-05	0.0	0.0	0.0	0.0	0.0	0.0	0.0	5.5292149897018373e-05	0.0	0.00011420367409534376	0.00010562078617071839	0.0	0.0	0.0	0.0	0.0	0.0	0.0	0.0	0.0	0.0	4.7023417661995674e-05	0.0	6.885629690835227e-05
d__Bacteria;p__Actinobacteria;c__Actinobacteria;o__Micrococcales;f__Promicromonosporaceae;g__Promicromonospora	3.602532580404024e-05	0.0	0.00016377807107968286	0.0	0.0	0.0	0.0	0.00013608616198141453	6.643635397289396e-05	0.0	0.0	0.0	0.0	0.0	0.0	0.0	0.0	5.349953856647986e-05	0.0	0.0	0.0	0.0	0.0	0.0	0.0	0.0	0.0
d__Bacteria;p__Actinobacteria;c__Actinobacteria;o__Micrococcales;f__Promicromonosporaceae;g__unclassified_Promicromonosporaceae	0.0029540767159313	0.00023990617003127665	1.926800836231563e-05	0.0	0.0	0.0	0.0016763231560445284	0.0010886892958513164	0.002906590486314111	0.00035788540850063057	0.0002349916370623281	0.0002911349410451744	9.788886351029465e-05	3.52069287235728e-05	0.00013924473654895845	0.0	0.0	0.0	0.0	0.0	0.0	0.0	0.0	0.0	0.0	0.0	0.0
d__Bacteria;p__Actinobacteria;c__Actinobacteria;o__Micrococcales;f__Rarobacteraceae;g__Rarobacter	0.0	0.0	0.0	0.0	0.0	0.0	0.0	0.0	0.0	0.0	0.0	0.0	0.0	0.0	0.00018101815751364597	0.0	0.0	0.0	0.0	0.0	0.0	0.0	0.0	0.0	0.0	0.0	0.0
d__Bacteria;p__Actinobacteria;c__Actinobacteria;o__Micrococcales;f__Sanguibacteraceae;g__Sanguibacter	0.00041429124674646273	0.00010662496445834518	0.0010115704390215704	0.0003467975979703214	0.0004140868399258587	0.002735886827705859	0.0007323741943883862	0.00038881760566118436	0.000847063513154398	0.005743208698319644	0.0026402001575826276	0.0026202144694065697	0.0008809997715926518	0.0014258806133046983	0.0007658460510192714	0.0	0.0	0.0	2.47469623103764e-05	0.0004074341053687278	4.559807576120288e-05	0.0	3.21929862214019e-05	0.0	0.0	0.0	0.0
d__Bacteria;p__Actinobacteria;c__Actinobacteria;o__Micrococcales;f__unclassified_Micrococcales;g__unclassified_Micrococcales	6.304432015707043e-05	0.0	2.8902012543473444e-05	0.0	0.0	0.00024467280572979227	0.0006184493197057482	0.00036937672537812517	0.0006809726282221632	0.0010054875762636759	0.0003593989743306194	0.0005175732285247547	0.0012399256044637317	0.0006689316457478834	0.0006962236827447924	3.998560518213443e-05	0.0	0.0	0.0	0.0	0.0	2.7427317608337905e-05	0.0	0.0	0.00014107025298598703	4.764476066448559e-05	5.5085037526681814e-05
d__Bacteria;p__Actinobacteria;c__Actinobacteria;o__Micromonosporales;f__Micromonosporaceae;g__unclassified_Micromonosporaceae	0.00011708230886313078	0.0	0.0	0.0	0.0	0.0	0.0	0.0	0.0	0.0	0.0	0.0	0.0	0.0	0.0	0.0	0.0	0.0	0.0	0.0	0.0	0.0	0.0	0.0	0.0	0.0	0.0
d__Bacteria;p__Actinobacteria;c__Actinobacteria;o__PeM15;f__PeM15;g__PeM15	0.0	0.0	0.0	0.0	0.0	0.0	0.0	0.0	0.0	0.0	0.0	3.234832678279716e-05	0.0	0.0	0.0	0.0	0.0	0.0	0.0	0.0	0.0	0.0	0.0	0.0	0.0	0.0	0.0
d__Bacteria;p__Actinobacteria;c__Actinobacteria;o__Propionibacteriales;f__Nocardioidaceae;g__Aeromicrobium	0.00032422793223636217	0.00022213534262155245	0.00028902012543473445	0.0	0.0	0.0	0.00011392487468263784	0.0	0.00024913632739835236	0.00017042162309553835	0.00012440733726829133	0.0	3.2629621170098216e-05	7.04138574471456e-05	0.0	0.0	0.0	0.0	0.0	0.0	0.0	0.0	0.0	0.0	0.0	0.0	0.0
d__Bacteria;p__Actinobacteria;c__Actinobacteria;o__Propionibacteriales;f__Nocardioidaceae;g__Marmoricola	3.602532580404024e-05	7.108330963889678e-05	0.0	0.0	0.0	0.0	0.0	0.0	0.0	0.0	0.0	0.0	0.0	0.0	0.0	0.0	0.0	0.0	0.0	0.0	0.0	0.0	0.0	0.0	0.0	0.0	0.0
d__Bacteria;p__Actinobacteria;c__Actinobacteria;o__Propionibacteriales;f__Nocardioidaceae;g__Nocardioides	0.002584817126439887	7.108330963889678e-05	0.00021194809198547192	0.0	0.0	0.0	0.00011392487468263786	0.00027217232396282905	0.0004982726547967047	0.0	0.0	8.08708169569929e-05	0.0	0.0	0.0	0.0	0.0	0.0	0.0	0.0	0.0	0.0	0.0	0.0	0.0	0.0	0.0
d__Bacteria;p__Actinobacteria;c__Actinobacteria;o__Propionibacteriales;f__Nocardioidaceae;g__unclassified_Nocardioidaceae	6.304432015707043e-05	0.0	0.0	0.0	0.0	0.0	0.0	7.776352113223687e-05	0.0	0.0	0.0	0.0	0.0	0.0	2.784894730979169e-05	0.0	0.0	0.0	0.0	0.0	0.0	0.0	0.0	0.0	0.0	0.0	0.0
d__Bacteria;p__Actinobacteria;c__Actinobacteria;o__Propionibacteriales;f__Propionibacteriaceae;g__Cutibacterium	0.0	0.00029321865226044925	0.0	0.0	0.0	0.0	0.0	0.0	0.0	0.0	0.0	0.0	0.0	0.0	0.0	0.0	0.0	0.0	0.0	0.0	0.0	0.0	0.0	0.0	0.0	0.0	0.0
d__Bacteria;p__Actinobacteria;c__Actinobacteria;o__Propionibacteriales;f__Propionibacteriaceae;g__Luteococcus	0.0	0.0	1.926800836231563e-05	0.0	0.0	0.0	3.2549964195039385e-05	0.001147011936700494	6.643635397289396e-05	0.0	0.0	3.234832678279716e-05	0.0	0.0	0.0	0.0	0.0	0.0	0.0	0.0	0.0	0.0	0.0	0.0	0.0	0.0	0.0
d__Bacteria;p__Actinobacteria;c__Actinobacteria;o__Propionibacteriales;f__Propionibacteriaceae;g__Marinilutecoccus	1.801266290202012e-05	0.0	0.0	0.0	0.0	0.0	0.00016274982097519693	9.720440141529609e-05	0.00023252723890512887	0.0	0.0	0.0	0.0	0.0	0.0001253202628940626	0.0	0.0	0.0	0.0	0.0	0.0	0.0	0.0	0.0	0.0	0.0	0.0
d__Bacteria;p__Actinobacteria;c__Actinobacteria;o__Propionibacteriales;f__Propionibacteriaceae;g__Microlunatus	6.304432015707043e-05	0.0	0.0	0.0	0.0	0.0	0.0	0.0	0.00019930906191868188	0.0	0.0	0.0	0.0	0.0	0.0	0.0	0.0	0.0	0.0	0.0	0.0	0.0	0.0	0.0	0.0	0.0	0.0
d__Bacteria;p__Actinobacteria;c__Actinobacteria;o__Propionibacteriales;f__Propionibacteriaceae;g__Naumannella	0.0	0.0	9.634004181157814e-05	0.0	0.0	0.0	0.0	0.0	0.0	0.0	0.0	0.0	0.0003589258328710804	0.0002816554297885824	0.00013924473654895845	0.0	0.0	0.0	0.0	0.0	0.0	0.0	0.0	0.0	0.0	0.0	0.0
d__Bacteria;p__Actinobacteria;c__Actinobacteria;o__Propionibacteriales;f__Propionibacteriaceae;g__Tessaracoccus	0.0	0.0	0.0	0.0	0.0	0.0	8.137491048759847e-05	0.00015552704226447374	8.304544246611746e-05	6.816864923821534e-05	5.5292149897018373e-05	6.469665356559432e-05	0.0	3.52069287235728e-05	2.784894730979169e-05	0.0	0.0	0.0	0.0	0.0	0.0	0.0	0.0	0.0	0.0	0.0	0.0
d__Bacteria;p__Actinobacteria;c__Actinobacteria;o__Propionibacteriales;f__Propionibacteriaceae;g__unclassified_Propionibacteriaceae	6.304432015707043e-05	0.0	0.0	0.0	0.0	0.0	0.0	0.0	0.0	0.0	0.0	0.0	3.2629621170098216e-05	0.0	4.1773420964687535e-05	0.0	0.0	4.01246539248599e-05	0.0	0.0	0.0	0.0	0.0	0.0	0.0	0.0	0.0
d__Bacteria;p__Actinobacteria;c__Actinobacteria;o__Propionibacteriales;f__Propionibacteriaceae;g__uncultured	1.801266290202012e-05	0.0	0.0	0.0	0.0	0.0	4.882494629255908e-05	1.9440880283059218e-05	0.0	0.0	0.0	0.0	0.0	5.2810393085359196e-05	0.0	0.0	0.0	0.0	0.0	0.0	0.0	0.0	0.0	0.0	0.0	0.0	0.0
d__Bacteria;p__Actinobacteria;c__Actinobacteria;o__Pseudonocardiales;f__Pseudonocardiaceae;g__Actinomycetospora	0.0	0.0002843332385555872	9.634004181157814e-05	0.0	0.0	0.0	0.0	0.0	0.0	0.0	0.0	0.0	0.0	0.0	0.0	0.0	0.0	0.0	0.0	0.0	0.0	0.0	0.0	0.0	0.0	0.0	0.0
d__Bacteria;p__Actinobacteria;c__Actinobacteria;o__Pseudonocardiales;f__Pseudonocardiaceae;g__Actinophytocola	0.0	0.0	0.0	0.0	0.0	0.0	0.0	0.0	0.0	0.0	4.146911242276378e-05	0.0	0.0	0.0	0.0	0.0	0.0	0.0	0.0	0.0	0.0	0.0	0.0	0.0	0.0	0.0	0.0
d__Bacteria;p__Actinobacteria;c__Actinobacteria;o__Pseudonocardiales;f__Pseudonocardiaceae;g__Amycolatopsis	0.00019813929192222132	0.0	0.0	0.0	0.0	0.0	0.0	1.9440880283059218e-05	9.965453095934094e-05	0.0	0.0	0.0	0.0	0.0	0.0	0.0	0.0	0.0	0.0	0.0	0.0	0.0	0.0	0.0	0.0	0.0	0.0
d__Bacteria;p__Actinobacteria;c__Actinobacteria;o__Pseudonocardiales;f__Pseudonocardiaceae;g__Crossiella	0.0004052849152954527	0.0	0.0	0.0	0.0	0.0	0.0	0.0	0.0	0.0	0.0	0.0	0.0	0.0	0.0	0.0	0.0	0.0	0.0	0.0	0.0	0.0	0.0	0.0	0.0	0.0	0.0
d__Bacteria;p__Actinobacteria;c__Actinobacteria;o__Pseudonocardiales;f__Pseudonocardiaceae;g__Lechevalieria	0.0	0.0	0.0	0.0	0.0	0.0	3.2549964195039385e-05	0.0	0.0	0.0	0.0	0.0	0.0	0.0	0.0	0.0	0.0	0.0	0.0	0.0	0.0	0.0	0.0	0.0	0.0	0.0	0.0
d__Bacteria;p__Actinobacteria;c__Actinobacteria;o__Pseudonocardiales;f__Pseudonocardiaceae;g__Prauserella	0.00017112029756919113	0.0	0.0	0.0	0.0	0.0	0.0	0.0	0.00013287270794578793	0.0	0.0	0.0	0.0002120925376056384	0.0	0.0	0.0	0.0	0.0	0.0	0.0	0.0	0.0	0.0	0.0	0.0	0.0	0.0
d__Bacteria;p__Actinobacteria;c__Actinobacteria;o__Pseudonocardiales;f__Pseudonocardiaceae;g__Pseudonocardia	0.0003782659209424225	0.0	0.000260118112891261	5.475751546899812e-05	0.0	0.0	0.0002929496777553545	0.0	0.0003487908583576933	6.816864923821534e-05	0.0	0.0	0.0	0.0	0.0	0.0	0.0	0.0	0.0	0.0	0.0	0.0	0.0	0.0	0.0	0.0	0.0
d__Bacteria;p__Actinobacteria;c__Actinobacteria;o__Pseudonocardiales;f__Pseudonocardiaceae;g__Pseudonocardiaceae	0.0	0.0	0.00010597404599273596	0.0	0.0	0.0	0.0	0.0	0.0	0.0	0.0	0.0	0.0	0.0	0.0	0.0	0.0	0.0	8.66143680863174e-05	0.0	0.0	0.0	0.0	0.0	0.030298755446879207	0.031032620779468285	0.034125180747779385
d__Bacteria;p__Actinobacteria;c__Actinobacteria;o__Pseudonocardiales;f__Pseudonocardiaceae;g__Saccharomonospora	0.000900633145101006	0.00016882286039237988	0.00028902012543473445	0.0	0.0	0.0	0.0	0.0	0.0	0.0	0.0	0.0	0.0	5.2810393085359196e-05	0.0005709034198507296	0.0	0.0	0.0	0.0	0.0	0.0	0.0	0.0	0.0	0.0	0.0	0.0
d__Bacteria;p__Actinobacteria;c__Actinobacteria;o__Pseudonocardiales;f__Pseudonocardiaceae;g__Saccharopolyspora	0.018787207406806984	0.00018659368780210404	0.00154144066898525	0.0	0.0	0.0	0.00016274982097519693	7.776352113223687e-05	0.0009134998671272921	0.0	0.00013823037474254592	4.852249017419574e-05	0.00014683329526544197	0.0	0.00011139578923916676	0.0	0.0	0.0	0.00027221658541414043	6.268217005672736e-05	0.00013679422728360863	0.0	2.1461990814267932e-05	0.0	0.10150788425969463	0.10591430295715139	0.11252496040762928
d__Bacteria;p__Actinobacteria;c__Actinobacteria;o__Pseudonocardiales;f__Pseudonocardiaceae;g__Saccharothrix	0.0	0.0	3.853601672463126e-05	0.0	0.0	0.0	0.0	0.0	0.0	0.0	0.0	0.0	0.0	0.0	0.0	0.0	0.0	0.0	0.0	0.0	0.0	0.0	0.0	0.0	0.0	0.0	0.0
d__Bacteria;p__Actinobacteria;c__Actinobacteria;o__Pseudonocardiales;f__Pseudonocardiaceae;g__unclassified_Pseudonocardiaceae	1.801266290202012e-05	1.7770827409724195e-05	0.0	0.0	0.0	0.0	0.0	0.0	9.965453095934095e-05	0.0	0.0	6.469665356559432e-05	0.0	0.0	5.569789461958338e-05	0.0	0.0	0.0	0.0	0.0	0.0	0.0	0.0	0.0	0.00020376814320198126	0.0002699869770987517	0.00016525511258004544
d__Bacteria;p__Actinobacteria;c__Actinobacteria;o__Streptomycetales;f__Streptomycetaceae;g__E1B-B3-114	0.0	0.0	0.0	0.0	0.0	0.0	0.0	0.0	0.0005979271857560457	0.0	0.0	6.469665356559432e-05	0.0007015368551571114	0.000176034643617864	0.000181018157513646	0.0	0.0	0.0	4.94939246207528e-05	0.0	0.0	0.0	0.0	3.142085087664174e-05	0.0	0.0	0.0
d__Bacteria;p__Actinobacteria;c__Actinobacteria;o__Streptomycetales;f__Streptomycetaceae;g__Streptomyces	0.017904586924607994	0.0010395934034688654	0.004778466073854276	0.0	0.0	0.0	0.0010253238721437405	0.00033049496481200673	0.0026242359819293117	0.0003408432461910767	0.00030410682443360104	0.0002749607776537759	0.0007015368551571116	0.0017603464361786397	0.002687423415394898	3.998560518213443e-05	0.0	0.0	0.00028459006656932865	0.0001567054251418184	0.00045598075761202876	0.0016044980800877676	0.0	0.00018852510525985044	0.2106805855982946	0.24009783057523107	0.2564621634648492
d__Bacteria;p__Actinobacteria;c__Actinobacteria;o__Streptomycetales;f__Streptomycetaceae;g__unclassified_Streptomycetaceae	0.0	0.0	0.0	0.0	0.0	0.0	0.0	5.8322640849177654e-05	0.0	0.0	0.0	0.0	0.0	0.0	0.0	0.0	0.0	0.0	0.0	0.0	0.0	0.0	0.0	0.0	0.00028214050597197407	0.0003017501508750754	9.639881567169317e-05
d__Bacteria;p__Actinobacteria;c__Actinobacteria;o__Streptosporangiales;f__Nocardiopsaceae;g__Nocardiopsis	0.001215854745886358	0.0	0.000260118112891261	0.0	0.0	0.0	0.0	0.0	0.0	0.0	0.0	0.0	0.00014683329526544197	0.0	5.569789461958338e-05	0.0	0.0	0.0	0.0	0.0	0.0	0.0	0.0	0.0	0.0	0.0	0.0
d__Bacteria;p__Actinobacteria;c__Actinobacteria;o__Streptosporangiales;f__Streptosporangiaceae;g__Nonomuraea	0.0	0.0	0.0	0.0	0.0	0.0	0.0	0.0	0.0	0.0	2.7646074948509187e-05	0.0	0.0	0.0	0.0	0.0	0.0	0.0	0.0	0.0	0.0	0.0	0.0	0.0	0.0	0.0	0.0
d__Bacteria;p__Actinobacteria;c__Actinobacteria;o__Streptosporangiales;f__Thermomonosporaceae;g__Actinomadura	0.0	0.0	0.0	0.0	0.0	0.0	0.0	9.720440141529609e-05	0.0	0.0	0.0	0.0	0.0	0.0	0.0	0.0	0.0	0.0	0.0	0.0	0.0	0.0	0.0	0.0	0.0	0.0	0.0
d__Bacteria;p__Actinobacteria;c__Actinobacteria;o__unclassified_Actinobacteria;f__unclassified_Actinobacteria;g__unclassified_Actinobacteria	2.701899435303018e-05	0.0	0.0002504841087101032	0.0	0.0	0.0	8.137491048759847e-05	9.720440141529609e-05	6.643635397289396e-05	0.0	0.0	3.234832678279716e-05	0.00042418507521127687	0.00042248314468287357	0.0004873565779213545	0.0	0.0	0.0	0.0	0.0	3.419855682090216e-05	0.0	5.365497703566983e-05	0.0	0.01960876516505219	0.020868405171044695	0.01967912965640708
d__Bacteria;p__Actinobacteria;c__Coriobacteriia;o__Coriobacteriales;f__Atopobiaceae;g__Atopobium	0.0	3.554165481944839e-05	0.0	0.0	0.0	0.0	0.0	0.0	0.0	0.0	0.0	0.0	0.0	0.0	0.0	0.0	0.0	0.0	0.0	0.0	0.0	0.0	0.0	0.0	0.0	0.0	0.0
d__Bacteria;p__Actinobacteria;c__Coriobacteriia;o__Coriobacteriales;f__Atopobiaceae;g__Coriobacteriaceae_UCG-002	0.0	0.0011284475405174865	0.0	0.0	0.0	0.0	0.0	0.0	0.0	0.0	0.0	0.0	0.0	0.0	9.747131558427092e-05	0.0	3.234675723758693e-05	0.0	0.0	0.0	0.0	0.0	0.0	0.0	0.0	0.0	0.0
d__Bacteria;p__Actinobacteria;c__Coriobacteriia;o__Coriobacteriales;f__Atopobiaceae;g__Olsenella	0.00019813929192222132	0.0	0.0	0.0	0.0	0.0	0.0	0.0	8.304544246611746e-05	0.0	0.0	0.0	3.2629621170098216e-05	0.0	0.0	2.6657070121422953e-05	0.0	0.0	0.0	0.0	0.0	0.0	0.0	0.0	0.0	0.0	0.0
d__Bacteria;p__Actinobacteria;c__Coriobacteriia;o__Coriobacteriales;f__Coriobacteriaceae;g__Collinsella	0.0002521772806282817	0.0	0.00034682415052168135	0.0	0.0	0.0	0.0	0.0	0.0	0.0	0.0	0.0	0.0	3.52069287235728e-05	0.0	0.0	0.0	0.0	0.0	0.0	0.0	0.0	0.0	0.0	0.0	0.0	0.0
d__Bacteria;p__Actinobacteria;c__Coriobacteriia;o__Coriobacteriales;f__Eggerthellaceae;g__Adlercreutzia	0.00015310763466717101	0.00019547910150696617	0.0	0.0	0.0	0.0	0.0	0.0	4.9827265479670476e-05	0.0	0.0	0.0	0.0	0.0	0.0	0.0	0.0	0.0	0.0	0.0	0.0	0.0	0.0	0.0	0.0	0.0	0.0
d__Bacteria;p__Actinobacteria;c__Coriobacteriia;o__Coriobacteriales;f__Eggerthellaceae;g__Eggerthella	0.0	0.0	0.0	0.0	0.0	0.0	0.0	0.0	0.0	0.0	0.0	4.852249017419574e-05	0.0	0.0	0.0	0.0	0.0	0.0	0.0	0.0	0.0	0.0	0.0	0.0	0.0	0.0	0.0
d__Bacteria;p__Actinobacteria;c__Coriobacteriia;o__Coriobacteriales;f__Eggerthellaceae;g__Enterorhabdus	3.602532580404024e-05	0.00025767699744100086	3.853601672463126e-05	0.0	0.0	0.0	0.0	0.0	0.0	0.0	0.0	0.0	0.0	0.0	0.0	0.0	0.0	0.0	0.0	0.0	0.0	0.0	0.0	0.0	0.0	0.0	0.0
d__Bacteria;p__Actinobacteria;c__Coriobacteriia;o__Coriobacteriales;f__Eggerthellaceae;g__Senegalimassilia	0.0	0.0	7.707203344926252e-05	0.0	0.0	0.0	0.0	0.0	0.0	0.0	0.0	0.0	0.0	0.0	0.0	0.0	0.0	0.0	0.0	0.0	0.0	0.0	0.0	0.0	0.0	0.0	0.0
d__Bacteria;p__Actinobacteria;c__Coriobacteriia;o__Coriobacteriales;f__Eggerthellaceae;g__unclassified_Eggerthellaceae	0.0	0.0	0.0	0.0	0.0	0.0	0.0	0.0	0.0	0.0	0.0	0.0	0.0	5.2810393085359196e-05	0.0	0.0	0.0	0.0	0.0	0.0	0.0	0.0	0.0	0.0	0.0	0.0	0.0
d__Bacteria;p__Actinobacteria;c__Coriobacteriia;o__Coriobacteriales;f__Eggerthellaceae;g__uncultured	0.0	8.885413704862099e-05	0.0	0.0	0.0	0.0	0.0	0.0	0.0	0.0	0.0	0.0	0.0	0.0	0.0	0.0	0.0	0.0	0.0	0.0	0.0	0.0	0.0	0.0	0.0	0.0	0.0
d__Bacteria;p__Actinobacteria;c__MB-A2-108;o__MB-A2-108;f__MB-A2-108;g__MB-A2-108	9.00633145101006e-05	0.0	0.0	0.0	0.0	0.0	0.0	0.0	0.0	0.0	0.0	0.0	0.0	0.0	0.0	0.0	0.0	0.0	0.0	0.0	0.0	0.0	0.0	0.0	0.0	0.0	0.0
d__Bacteria;p__Actinobacteria;c__Nitriliruptoria;o__Nitriliruptorales;f__Nitriliruptoraceae;g__Nitriliruptor	0.0	5.331248222917259e-05	0.0	0.0	0.0	0.0	0.0	0.0	0.0	0.0	0.0	0.0	0.0	0.0	0.0	0.0	0.0	0.0	0.0	0.0	0.0	0.0	0.0	0.0	0.0	0.0	0.0
d__Bacteria;p__Actinobacteria;c__Rubrobacteria;o__Rubrobacterales;f__Rubrobacteriaceae;g__Rubrobacter	0.0	1.7770827409724195e-05	0.00018304607944199847	0.0	0.0	0.0	0.0	0.0	0.0	0.0	4.146911242276378e-05	0.0	0.0	0.0	0.0	0.0	0.0	0.0	0.0	0.0	0.0	0.0	0.0	0.0	0.0	0.0	0.0
d__Bacteria;p__Actinobacteria;c__Thermoleophilia;o__Gaiellales;f__Gaiellaceae;g__Gaiella	0.0	1.7770827409724195e-05	0.0	5.475751546899812e-05	0.00017746578853965376	0.00017794385871257618	0.0	0.0	0.0	0.0	0.0	0.0	0.0	0.0	0.0	0.0	0.0	0.0	0.0	0.0	0.0	0.0	0.0	4.713127631496261e-05	0.0	0.0	0.0
d__Bacteria;p__Actinobacteria;c__Thermoleophilia;o__Gaiellales;f__uncultured;g__uncultured	0.0	0.0	2.8902012543473444e-05	0.0	0.0	0.0	0.0	0.0	0.0	0.0	5.5292149897018373e-05	3.234832678279716e-05	0.0	0.0	0.0	0.0	0.0	0.0	0.0	0.0	0.0	0.0	0.0	0.0	0.0	0.0	0.0
d__Bacteria;p__Actinobacteria;c__Thermoleophilia;o__Solirubrobacterales;f__67-14;g__67-14	2.701899435303018e-05	0.0	0.0	0.0	0.0	0.0	0.0	0.0	0.0	0.0	0.0	0.0	0.0	0.0	0.0	0.0	0.0	0.0	0.0	0.0	0.0	0.0	0.0	0.0	0.0	0.0	0.0
d__Bacteria;p__Actinobacteria;c__Thermoleophilia;o__Solirubrobacterales;f__Solirubrobacteraceae;g__Parviterribacter	0.0	0.0	0.0	0.0	0.0	0.0	0.0	3.8881760566118436e-05	0.0	0.0	0.0	0.0	0.0	0.0	0.0	0.0	0.0	0.0	0.0	0.0	0.0	0.0	0.0	0.0	0.0	0.0	0.0
d__Bacteria;p__Actinobacteria;c__Thermoleophilia;o__Solirubrobacterales;f__Solirubrobacteraceae;g__Patulibacter	0.0	0.0	0.0	0.0	0.0	0.0	0.0	9.720440141529609e-05	0.0	0.00011929513616687685	0.0	0.0	0.000603647991646817	0.0007921558962803879	0.0016709368385875013	0.0	0.0	0.0	0.0	0.0	0.0	0.0	0.0	0.0	0.0	0.0	0.0
d__Bacteria;p__Armatimonadetes;c__Armatimonadia;o__Armatimonadales;f__Armatimonadales;g__Armatimonadales	0.0	0.0	0.0	0.0	0.0	0.0	0.0	0.0	0.0	0.0	0.0	0.0	0.0	0.0	2.784894730979169e-05	0.0	0.0	0.0	0.0	0.0	0.0	0.0	0.0	0.0	0.0	0.0	0.0
d__Bacteria;p__Armatimonadetes;c__Fimbriimonadia;o__Fimbriimonadales;f__Fimbriimonadaceae;g__Fimbriimonadaceae	0.0	2.6656241114586295e-05	0.0	0.0	0.0	6.672894701721607e-05	0.0	0.0	0.0	0.0	0.0	0.0	0.0	0.0	0.0	0.0	0.0	0.0	0.0	0.0	0.0	0.0	0.0	0.0	0.0	0.0	0.0
d__Bacteria;p__BRC1;c__BRC1;o__BRC1;f__BRC1;g__BRC1	0.0	0.00021324992891669036	0.0	0.0	0.0	0.0	8.137491048759847e-05	0.0	0.00029896359287802284	0.0	0.0	0.0	0.0	0.0	4.1773420964687535e-05	0.0	0.0	0.0	0.0	0.0	2.279903788060144e-05	0.0	0.0	0.0	0.0	0.0	0.0
d__Bacteria;p__Bacteroidetes;c__Bacteroidia;o__Bacteroidales;f__Bacteroidaceae;g__Bacteroides	0.009681806309835816	0.01655352573215809	0.021464561315619614	0.0	0.00033521315613045704	0.0	0.0010415988542412603	0.0009137213733037832	0.0014449906989104438	0.00025563243464330756	0.001216427297734404	0.0005660957186989504	0.0016314810585049103	0.0006513281813860967	0.0005569789461958338	0.00031988484145707545	0.00011860477653781875	0.0007088688860058582	0.0003712044346556461	0.0001567054251418184	0.00030778701138811936	0.0002605595172792101	0.00033266085762115294	0.0005498648903412304	0.0	0.0	0.0
d__Bacteria;p__Bacteroidetes;c__Bacteroidia;o__Bacteroidales;f__Bacteroidetes_vadinHA17;g__Bacteroidetes_vadinHA17	0.0	0.0	0.0	0.0	0.0	0.0	0.0	0.0	0.0	0.0	0.0	0.0	0.0	0.0	2.784894730979169e-05	0.0	0.0	0.0	0.0	0.0	0.0	0.0	0.0	0.0	0.0	0.0	0.0
d__Bacteria;p__Bacteroidetes;c__Bacteroidia;o__Bacteroidales;f__Barnesiellaceae;g__Barnesiella	0.0	0.0	0.0	0.0	0.0	0.0	3.2549964195039385e-05	0.0	0.0	0.0	0.0	0.0	0.0	0.0	0.0	0.0	0.0	0.0	0.0	0.0	0.0	0.0	0.0	0.0	0.0	0.0	0.0
d__Bacteria;p__Bacteroidetes;c__Bacteroidia;o__Bacteroidales;f__Dysgonomonadaceae;g__Dysgonomonas	0.0	0.0	0.00011560805017389378	0.0	0.0	0.0	8.137491048759847e-05	0.0	0.0	0.0	0.0	0.0	0.0	0.0	0.0	0.0	0.0	0.0	0.0	0.0	0.0	2.7427317608337905e-05	0.0	0.0	0.0	0.0	0.0
d__Bacteria;p__Bacteroidetes;c__Bacteroidia;o__Bacteroidales;f__Dysgonomonadaceae;g__Petrimonas	0.0	0.0	0.0	0.0	0.0	0.0	0.0	0.0	0.0	0.0	0.0	0.0	0.0	0.0	0.0	0.0	0.0	2.674976928323993e-05	0.0	0.0	0.0	0.0	0.0	0.0	0.0	0.0	0.0
d__Bacteria;p__Bacteroidetes;c__Bacteroidia;o__Bacteroidales;f__Dysgonomonadaceae;g__Proteiniphilum	2.701899435303018e-05	0.0	0.0	0.0	0.0	0.0	0.0	0.0	0.0	0.0	0.0	0.0	0.0	0.0	0.0	0.0	0.0	0.0	0.0	0.0	0.0	0.0	0.0	0.0	0.0	0.0	0.0
d__Bacteria;p__Bacteroidetes;c__Bacteroidia;o__Bacteroidales;f__F082;g__F082	0.0	7.108330963889678e-05	0.0	0.0	0.0	0.0	0.0	0.0	0.0	0.0	0.0	0.0	0.0	0.0	0.0	0.0	0.0	0.0	4.94939246207528e-05	0.0	0.0	0.0	0.0	0.0	0.0	0.0	0.0
d__Bacteria;p__Bacteroidetes;c__Bacteroidia;o__Bacteroidales;f__Marinifilaceae;g__Butyricimonas	4.50316572550503e-05	0.0	0.00011560805017389378	0.0	0.0	0.0	0.0	0.0	0.0	0.0	6.911518737127296e-05	0.0	0.0	0.0	0.0	0.0	0.0	0.0	0.0	0.0	0.0	0.0	0.0	0.0	0.0	0.0	0.0
d__Bacteria;p__Bacteroidetes;c__Bacteroidia;o__Bacteroidales;f__Marinifilaceae;g__Odoribacter	0.00015310763466717101	0.001252843332385556	0.0016570487191591439	0.0	0.0	0.0	0.0	5.8322640849177654e-05	0.0	3.408432461910767e-05	0.0	0.0	3.2629621170098216e-05	0.000176034643617864	0.00038988526233708367	0.0	5.3911262062644886e-05	0.0	0.0	0.0	0.0	0.0	0.0	0.0	0.0	0.0	0.0
d__Bacteria;p__Bacteroidetes;c__Bacteroidia;o__Bacteroidales;f__Marinilabiliaceae;g__Mangroviflexus	0.0	0.0	0.0	0.0	0.0	0.0	0.0	0.0	0.0	0.0	0.0	0.0	0.0	0.0	0.0	0.0	0.0	0.0	2.47469623103764e-05	0.0	0.0	0.0	0.0	0.0	0.0	0.0	0.0
d__Bacteria;p__Bacteroidetes;c__Bacteroidia;o__Bacteroidales;f__Marinilabiliaceae;g__[Cytophaga]_xylanolytica_group	0.0	0.0	0.0	0.0	0.0	4.4485964678144046e-05	0.0	0.0	0.0	0.0	0.0	0.0	0.0	0.0	0.0	0.0	0.0	0.0	0.0	0.0	0.0	0.0	0.0	0.0	0.0	0.0	0.0
d__Bacteria;p__Bacteroidetes;c__Bacteroidia;o__Bacteroidales;f__Muribaculaceae;g__Muribaculaceae	0.0006304432015707043	0.005651123116292295	0.004210059827165964	3.650501031266541e-05	0.0013211342035729773	4.4485964678144046e-05	0.0002441247314627954	3.8881760566118436e-05	0.00026574541589157585	0.00027267459695286137	0.0002073455621138189	0.00011321914373979006	0.00022840734819068752	0.000176034643617864	0.00016709368385875014	3.998560518213443e-05	0.00011860477653781875	0.00012037396177457969	8.66143680863174e-05	0.0	7.979663258210503e-05	2.7427317608337905e-05	0.0002253509035498133	0.0	0.0	0.0	0.0
d__Bacteria;p__Bacteroidetes;c__Bacteroidia;o__Bacteroidales;f__Muribaculaceae;g__Muribaculum	0.0	4.4427068524310493e-05	0.00021194809198547192	0.0	0.0	0.0	0.0	0.0	0.0	0.0	4.146911242276378e-05	0.0	0.0	0.0	0.0	0.0	0.0	0.0	0.0	0.0	0.0	0.0	0.0	0.0	0.0	0.0	0.0
d__Bacteria;p__Bacteroidetes;c__Bacteroidia;o__Bacteroidales;f__Paludibacteraceae;g__Paludibacter	0.0	0.0	0.0	0.0	3.943684189770083e-05	6.672894701721607e-05	0.0	0.0	0.0	0.0	0.0	0.0	0.0	0.0	0.0	0.0	0.0	0.0	0.0	0.0	0.0	0.0	0.0	0.0	0.0	0.0	0.0
d__Bacteria;p__Bacteroidetes;c__Bacteroidia;o__Bacteroidales;f__Prevotellaceae;g__Alloprevotella	0.00010807597741212072	0.0	0.0	0.0	0.0	0.0	0.0	0.0	0.0	0.0	0.0	0.0	0.0	0.0	0.0	0.0	0.0	0.0	0.0	0.0	0.0	0.0	0.0	0.0	0.0	0.0	0.0
d__Bacteria;p__Bacteroidetes;c__Bacteroidia;o__Bacteroidales;f__Prevotellaceae;g__Paraprevotella	0.0	0.00018659368780210404	0.0	0.0	0.0	0.0	0.0	0.0	0.0	0.0	0.0	0.0	0.0	0.0	0.0	0.0	0.0	0.0	0.0	0.0	0.0	0.0	0.0	0.0	0.0	0.0	0.0
d__Bacteria;p__Bacteroidetes;c__Bacteroidia;o__Bacteroidales;f__Prevotellaceae;g__Prevotella	0.0	0.0	0.00022158209616662973	0.0	0.0	0.0	0.0	0.0	0.0	0.0	0.0	0.0	0.0	0.0	0.0	0.0	0.0	0.0	0.0	0.0	0.0	0.0	0.0	0.0	0.0	0.0	0.0
d__Bacteria;p__Bacteroidetes;c__Bacteroidia;o__Bacteroidales;f__Prevotellaceae;g__Prevotella_2	0.006700710599551485	0.0005864373045208985	0.0	0.0	0.0	0.0	0.0	5.8322640849177654e-05	0.0	0.0	0.0	0.0	0.0	0.0	0.0	0.0	0.0	0.0	0.0	0.0	0.0	0.0	2.1461990814267932e-05	0.0	0.0	0.0	0.0
d__Bacteria;p__Bacteroidetes;c__Bacteroidia;o__Bacteroidales;f__Prevotellaceae;g__Prevotella_7	9.906964596111066e-05	0.0	0.0	0.0	0.0	0.0	0.0	0.0	0.0	0.0	0.0	0.0	0.0	5.2810393085359196e-05	0.0	0.0	0.0	0.0	0.0	0.0	0.0	0.0	0.0	0.0	0.0	0.0	0.0
d__Bacteria;p__Bacteroidetes;c__Bacteroidia;o__Bacteroidales;f__Prevotellaceae;g__Prevotella_9	0.051435158916718446	0.005295706568097811	0.00015414406689852504	0.0	0.0	0.0	0.000211574767267756	0.00027217232396282905	0.00029896359287802284	0.0	8.293822484552756e-05	0.00017791579730538437	0.0	0.0	0.0002784894730979169	0.0003465419115784984	9.704027171276079e-05	9.362419249133976e-05	0.0004454453215867752	0.0	0.0	0.0	6.43859724428038e-05	6.284170175328348e-05	0.0	0.0	0.0
d__Bacteria;p__Bacteroidetes;c__Bacteroidia;o__Bacteroidales;f__Prevotellaceae;g__Prevotellaceae_Ga6A1_group	0.0037826592094242256	0.0	0.0	0.0	0.0	0.0	0.0	0.0	0.0	0.0	0.0	0.0	0.0	0.0	0.0	0.0	0.0	0.0	0.0	0.0	0.0	0.0	0.0	0.0	0.0	0.0	0.0
d__Bacteria;p__Bacteroidetes;c__Bacteroidia;o__Bacteroidales;f__Prevotellaceae;g__Prevotellaceae_NK3B31_group	0.0	0.0	0.0	0.0	0.0	0.0	0.0	0.0	0.0	0.0	0.0	0.0	0.0	0.0	0.0	2.6657070121422953e-05	0.0	0.0	0.0	0.0	0.0	0.0	0.0	0.0	0.0	0.0	0.0
d__Bacteria;p__Bacteroidetes;c__Bacteroidia;o__Bacteroidales;f__Prevotellaceae;g__Prevotellaceae_UCG-001	0.0	0.0	0.0	0.0	0.0	0.0	0.0	0.0	0.0	0.0	0.0	0.0	0.0	0.0	0.0	0.0	0.0	0.0	2.47469623103764e-05	0.0	0.0	0.0	0.0	0.0	0.0	0.0	0.0
d__Bacteria;p__Bacteroidetes;c__Bacteroidia;o__Bacteroidales;f__Prevotellaceae;g__Prevotellaceae_UCG-004	0.0	0.0	0.0	0.0	0.0	0.0	6.509992839007877e-05	0.0	0.0	0.0	0.0	0.0	0.0	0.0	0.0	0.0	0.0	0.0	0.0	0.0	0.0	0.0	0.0	0.0	0.0	0.0	0.0
d__Bacteria;p__Bacteroidetes;c__Bacteroidia;o__Bacteroidales;f__Prevotellaceae;g__unclassified_Prevotellaceae	1.801266290202012e-05	0.0	0.0	0.0	0.0	0.0	0.0	0.0	0.0	0.0	0.0	0.0	0.0	0.0	0.0	0.0	0.0	0.0	0.0	0.0	0.0	0.0	0.0	0.0	0.0	0.0	0.0
d__Bacteria;p__Bacteroidetes;c__Bacteroidia;o__Bacteroidales;f__Rikenellaceae;g__Alistipes	0.00039627858384444264	0.0018126243957918681	0.0009248644013911503	0.0	5.9155262846551245e-05	0.0	0.0003580496061454332	0.00019440880283059218	3.321817698644698e-05	6.816864923821534e-05	0.0002211685995880735	0.0	8.157405292524554e-05	0.00019363810797965039	9.747131558427092e-05	0.0	0.0	0.0	0.0	0.0	0.0	4.1140976412506854e-05	0.0	0.0	0.0	0.0	0.0
d__Bacteria;p__Bacteroidetes;c__Bacteroidia;o__Bacteroidales;f__Rikenellaceae;g__Rikenella	0.0	0.0	0.0	5.475751546899812e-05	0.0	0.0	0.0	0.0	0.0	0.0	0.0	0.0	0.0	0.0	0.0	0.0	0.0	0.0	0.0	0.0	0.0	0.0	0.0	0.0	0.0	0.0	0.0
d__Bacteria;p__Bacteroidetes;c__Bacteroidia;o__Bacteroidales;f__Rikenellaceae;g__Rikenellaceae_RC9_gut_group	0.0003602532580404024	0.00010662496445834518	0.00041426217978978607	0.00014602004125066165	0.001281697361675277	0.0	3.2549964195039385e-05	9.720440141529609e-05	0.0005314908317831517	0.0	4.146911242276378e-05	4.852249017419574e-05	0.0	3.52069287235728e-05	0.0	0.0	5.3911262062644886e-05	8.02493078497198e-05	0.0	0.0	0.0	0.0	2.1461990814267932e-05	0.0	0.0	0.0	0.0
d__Bacteria;p__Bacteroidetes;c__Bacteroidia;o__Bacteroidales;f__Rikenellaceae;g__uncultured	0.0	0.0	0.0	0.0	0.0	0.0	0.0	0.0	4.9827265479670476e-05	0.0	0.0	0.0	0.0	0.0	0.0	0.0	0.0	0.0	0.0	0.0	0.0	0.0	0.0	0.0	0.0	0.0	0.0
d__Bacteria;p__Bacteroidetes;c__Bacteroidia;o__Bacteroidales;f__Tannerellaceae;g__Macellibacteroides	0.0	0.0	0.0	5.475751546899812e-05	0.0	0.0	0.0	0.0	0.0	0.0	0.0	0.0	0.0	0.0	0.0	0.0	0.0	0.0	0.0	0.0	0.0	0.0	0.0	0.0	0.0	0.0	0.0
d__Bacteria;p__Bacteroidetes;c__Bacteroidia;o__Bacteroidales;f__Tannerellaceae;g__Parabacteroides	0.0008375888249439355	0.0007908018197327267	0.001136812493376622	0.0	0.00031549473518160666	0.00011121491169536011	8.137491048759847e-05	0.0	0.00014948179643901142	6.816864923821534e-05	5.5292149897018373e-05	0.0	0.0	0.0002464485010650096	0.0	2.6657070121422953e-05	0.0	0.0	0.0	0.0	0.0	0.0	0.0	3.142085087664174e-05	0.0	0.0	0.0
d__Bacteria;p__Bacteroidetes;c__Bacteroidia;o__Bacteroidales;f__unclassified_Bacteroidales;g__unclassified_Bacteroidales	0.0	0.0	0.0	0.0	3.943684189770083e-05	0.0	0.0	0.0	0.0	0.0	0.0	0.0	0.0	0.0	0.0	3.998560518213443e-05	0.0	0.0	0.0	0.0	0.0	0.0	0.0	0.0	0.0	0.0	0.0
d__Bacteria;p__Bacteroidetes;c__Bacteroidia;o__Bacteroidales;f__uncultured;g__uncultured	0.0	0.0	0.0	0.0	0.0	0.0	0.0	0.0	0.0	0.0	2.7646074948509187e-05	0.0	0.0	0.0	0.0	0.0	0.0	0.0	0.0	0.0	0.0	0.0	0.0	0.0	0.0	0.0	0.0
d__Bacteria;p__Bacteroidetes;c__Bacteroidia;o__Chitinophagales;f__Chitinophagaceae;g__Cnuella	0.0	0.0006664060278646573	0.0	0.0	0.0	0.0	0.0	0.0	0.0	0.0	0.0	0.0	0.0	0.0	0.0	0.0	0.0	0.0	0.0	0.0	0.0	0.0	0.0	0.0	0.0	0.0	0.0
d__Bacteria;p__Bacteroidetes;c__Bacteroidia;o__Chitinophagales;f__Chitinophagaceae;g__Dinghuibacter	0.0	0.0	0.0	3.650501031266541e-05	0.0	0.0	0.0	0.0	0.0	0.0	0.0	0.0	0.0	0.0	0.0	0.0	0.0	0.0	0.0	0.0	0.0	0.0	0.0	0.0	0.0	0.0	0.0
d__Bacteria;p__Bacteroidetes;c__Bacteroidia;o__Chitinophagales;f__Chitinophagaceae;g__Ferruginibacter	0.0005493862185116137	0.0016704577765140746	0.0023988670411082954	0.0	0.0	0.0	4.882494629255908e-05	0.0	0.0	3.408432461910767e-05	0.0	3.234832678279716e-05	0.0	0.0	0.0	0.0	0.0	0.0	0.0	0.0	0.0	0.0	0.0	0.0	0.0	0.0	0.0
d__Bacteria;p__Bacteroidetes;c__Bacteroidia;o__Chitinophagales;f__Chitinophagaceae;g__Flavisolibacter	3.602532580404024e-05	0.0	0.0	0.0	0.0	0.0	0.0	0.0	0.0	0.0	0.0	0.0	0.0	0.0	2.784894730979169e-05	0.0	0.0	0.0	0.0	0.0	0.0	0.0	0.0	0.0	0.0	0.0	0.0
d__Bacteria;p__Bacteroidetes;c__Bacteroidia;o__Chitinophagales;f__Chitinophagaceae;g__Haoranjiania	0.0	0.0	0.0	0.0	0.0	0.0	0.0	0.0	0.0	3.408432461910767e-05	2.7646074948509187e-05	0.0	0.0	0.0	0.0	0.0	0.0	0.0	0.0	0.0	0.0	0.0	0.0	0.0	0.0	0.0	0.0
d__Bacteria;p__Bacteroidetes;c__Bacteroidia;o__Chitinophagales;f__Chitinophagaceae;g__Lacibacter	0.0	0.0	0.0	0.0	0.00011831052569310249	0.00042261666444236843	0.0	0.0	0.0	0.0	0.0	0.0	0.0	0.0	0.0	0.0	0.0	0.0	0.0	0.0	0.0	0.0	0.0	0.0	0.0	0.0	0.0
d__Bacteria;p__Bacteroidetes;c__Bacteroidia;o__Chitinophagales;f__Chitinophagaceae;g__Sediminibacterium	6.304432015707043e-05	0.0	0.0	0.0	0.0	0.0	0.0	0.0	0.0	0.0	0.0	0.0	0.0	0.0	0.0	0.0	0.0	0.0	0.0	0.0	0.0	0.0	0.0	0.0	0.0	0.0	0.0
d__Bacteria;p__Bacteroidetes;c__Bacteroidia;o__Chitinophagales;f__Chitinophagaceae;g__Segetibacter	0.0	0.0	2.8902012543473444e-05	0.0	0.0	0.0	0.0	0.0	0.0	0.0	0.0	0.0	0.0	0.0	0.0	0.0	0.0	0.0	0.0	0.0	0.0	0.0	0.0	0.0	0.0	0.0	0.0
d__Bacteria;p__Bacteroidetes;c__Bacteroidia;o__Chitinophagales;f__Chitinophagaceae;g__Taibaiella	0.0	0.0	0.0	0.0	0.0	0.0	0.0	0.0	0.0	0.0	0.0	0.0	0.0	0.0	8.354684192937507e-05	0.0	0.0	0.0	0.0	0.0	0.0	0.0	0.0	0.0	0.0	0.0	0.0
d__Bacteria;p__Bacteroidetes;c__Bacteroidia;o__Chitinophagales;f__Chitinophagaceae;g__Terrimonas	0.0	0.0	0.0	7.301002062533082e-05	0.00019718420948850417	6.672894701721607e-05	0.0	0.0	0.0	0.0	0.0	0.0	0.0	0.0	0.0	0.0	0.0	0.0	0.0	0.0	0.0	0.0	0.0	0.0	0.0	0.0	0.0
d__Bacteria;p__Bacteroidetes;c__Bacteroidia;o__Chitinophagales;f__Chitinophagaceae;g__unclassified_Chitinophagaceae	3.602532580404024e-05	0.0	1.926800836231563e-05	0.0	0.0	0.0	0.0	0.0	3.321817698644698e-05	0.0	0.0	0.0	0.0	0.0	0.0	0.0	0.0	0.0	0.0	0.0	0.0	0.0	0.0	0.0	0.0	0.0	0.0
d__Bacteria;p__Bacteroidetes;c__Bacteroidia;o__Chitinophagales;f__Chitinophagaceae;g__uncultured	0.00019813929192222132	0.0	0.0	0.0	5.9155262846551245e-05	0.0	8.137491048759847e-05	0.0	0.0	0.0	0.0	4.852249017419574e-05	0.0	0.0	0.0	0.0	0.0	0.0	0.0	2.089405668557579e-05	0.0	0.0	0.0	0.0	0.0	0.0	0.0
d__Bacteria;p__Bacteroidetes;c__Bacteroidia;o__Chitinophagales;f__Saprospiraceae;g__Haliscomenobacter	0.0007115001846297947	0.00031098947967017344	0.000520236225782522	0.0	0.0	0.00011121491169536011	0.0	0.0	0.0	3.408432461910767e-05	0.0	0.0	0.0	3.52069287235728e-05	0.0002784894730979169	0.0	0.0	0.0	0.0	0.0	0.0	0.0	0.0	0.0	0.0	0.0	0.0
d__Bacteria;p__Bacteroidetes;c__Bacteroidia;o__Chitinophagales;f__Saprospiraceae;g__Phaeodactylibacter	0.0	0.0	1.926800836231563e-05	0.0	0.0	0.0	0.0	0.0	0.0	0.0	0.0	0.0	0.0	0.0	0.0	0.0	0.0	0.0	0.0	0.0	0.0	0.0	0.0	0.0	0.0	0.0	0.0
d__Bacteria;p__Bacteroidetes;c__Bacteroidia;o__Chitinophagales;f__Saprospiraceae;g__unclassified_Saprospiraceae	0.0	0.0	0.0	0.0	0.0	4.4485964678144046e-05	0.0	0.0	0.0	0.0	0.0	0.0	0.0	0.0	0.0	0.0	0.0	0.0	0.0	0.0	0.0	0.0	0.0	0.0	0.0	0.0	0.0
d__Bacteria;p__Bacteroidetes;c__Bacteroidia;o__Chitinophagales;f__Saprospiraceae;g__uncultured	0.0	0.0	0.0	0.0	0.0	0.0	0.0	0.0	0.0	0.0	0.0	0.0	0.0	0.0	2.784894730979169e-05	0.0	0.0	0.0	0.0	0.0	0.0	0.0	0.0	0.0	0.0	0.0	0.0
d__Bacteria;p__Bacteroidetes;c__Bacteroidia;o__Chitinophagales;f__uncultured;g__uncultured	0.0	0.0	0.0	0.0	0.0	0.0	0.0	0.0	0.0	0.0	0.0	0.0	0.0	0.0	0.0	0.0	0.0	0.0	0.0	0.0	0.0	0.0	0.0	0.0	0.0	4.7644760664485596e-05	0.0
d__Bacteria;p__Bacteroidetes;c__Bacteroidia;o__Cytophagales;f__Cyclobacteriaceae;g__Algoriphagus	0.0	0.0	9.634004181157814e-05	0.0	0.0	0.0	0.0	0.0	0.0	0.0	0.0	0.0	0.0	0.0	0.0	0.0	0.0	0.0	0.0	0.0	0.0	0.0	0.0	0.0	0.0	0.0	0.0
d__Bacteria;p__Bacteroidetes;c__Bacteroidia;o__Cytophagales;f__Cyclobacteriaceae;g__Belliella	9.906964596111066e-05	0.0	0.0	0.0	0.0	0.0	0.0	0.0	0.0	0.0	0.0	0.0	0.0	0.0	0.0	0.0	0.0	0.0	0.0	0.0	0.0	0.0	0.0	0.0	0.0	0.0	0.0
d__Bacteria;p__Bacteroidetes;c__Bacteroidia;o__Cytophagales;f__Cyclobacteriaceae;g__unclassified_Cyclobacteriaceae	0.0	0.0	0.0	0.0	0.0	0.0	0.0	7.776352113223687e-05	0.0	0.0	0.0	0.0	0.0	0.0	0.0	0.0	0.0	0.0	0.0	0.0	0.0	0.0	0.0	0.0	0.0	0.0	0.0
d__Bacteria;p__Bacteroidetes;c__Bacteroidia;o__Cytophagales;f__Cytophagaceae;g__Cytophaga	0.0	0.0	0.0	0.0	0.0	0.0	0.0	0.0	3.321817698644698e-05	0.0	0.0	0.0	0.0	0.0	0.0	0.0	0.0	0.0	0.0	0.0	0.0	0.0	0.0	0.0	0.0	0.0	0.0
d__Bacteria;p__Bacteroidetes;c__Bacteroidia;o__Cytophagales;f__Cytophagaceae;g__Rhodocytophaga	0.0	0.0	5.780402508694689e-05	0.0	0.0	0.0	0.0	0.0	0.0	0.0	0.0	0.0	0.0	0.0	0.0	0.0	0.0	0.0	0.0	0.0	0.0	0.0	0.0	0.0	0.0	0.0	0.0
d__Bacteria;p__Bacteroidetes;c__Bacteroidia;o__Cytophagales;f__Hymenobacteraceae;g__Hymenobacter	0.00027919627498131187	0.0	0.0010886424724708332	0.0	0.0	6.672894701721607e-05	6.509992839007877e-05	3.8881760566118436e-05	4.9827265479670476e-05	0.00013633729847643068	8.293822484552756e-05	0.0	0.0	0.0	0.0	0.0	6.469351447517386e-05	9.362419249133976e-05	8.66143680863174e-05	0.0003865400486831521	0.00013679422728360863	0.0	0.0	0.0	0.0	0.0	0.0
d__Bacteria;p__Bacteroidetes;c__Bacteroidia;o__Cytophagales;f__Hymenobacteraceae;g__Pontibacter	0.0	0.0	0.0	0.0	0.0	0.0	0.0	0.0	3.321817698644698e-05	0.00027267459695286137	0.00012440733726829133	0.0001617416339139858	0.0	0.0	0.0	0.0	0.0	0.0	0.0	0.0	0.0	0.0	0.0	0.0	0.0	0.0	0.0
d__Bacteria;p__Bacteroidetes;c__Bacteroidia;o__Cytophagales;f__Microscillaceae;g__Chryseolinea	0.0	2.6656241114586295e-05	0.0	0.0	0.0	0.0	0.0	0.0	0.0	0.0	0.0	0.0	0.0	0.0	0.0	0.0	0.0	0.0	0.0	0.0	0.0	0.0	0.0	0.0	0.0	0.0	0.0
d__Bacteria;p__Bacteroidetes;c__Bacteroidia;o__Cytophagales;f__Microscillaceae;g__Ohtaekwangia	0.0	0.0	0.0	0.0	0.0	0.0	0.0	0.0	4.9827265479670476e-05	0.0	0.0	0.0	0.0	0.0	0.0	0.0	0.0	0.0	0.0	0.0	0.0	0.0	0.0	0.0	0.0	0.0	0.0
d__Bacteria;p__Bacteroidetes;c__Bacteroidia;o__Cytophagales;f__Microscillaceae;g__Siphonobacter	0.0	3.554165481944839e-05	0.0	0.0	0.0	0.0	0.0	0.0	0.0	0.0	0.0	0.0	0.0	0.0	0.0	0.0	0.0	0.0	0.0	0.0	0.0	0.0	0.0	0.0	0.0	0.0	0.0
d__Bacteria;p__Bacteroidetes;c__Bacteroidia;o__Cytophagales;f__Spirosomaceae;g__Arcicella	0.0	0.0	0.0	7.301002062533082e-05	0.0	0.00024467280572979227	0.0	0.0	0.0	0.0	0.0	0.0	0.0	0.0	0.0	0.0	0.0	0.0	0.0	0.0	0.0	0.0	0.0	0.0	0.0	0.0	0.0
d__Bacteria;p__Bacteroidetes;c__Bacteroidia;o__Cytophagales;f__Spirosomaceae;g__Arsenicibacter	0.0016571649869858512	0.002079186806937731	0.00268788716654303	0.0	0.0	0.0	0.0	5.8322640849177654e-05	0.00011626361945256445	0.00010225297385732301	0.00011058429979403675	4.852249017419574e-05	0.0	3.52069287235728e-05	0.0003202628940626044	0.0	0.0	0.0	0.0	0.0	0.0	0.0	0.0	0.0	0.0	0.0	0.0
d__Bacteria;p__Bacteroidetes;c__Bacteroidia;o__Cytophagales;f__Spirosomaceae;g__Dyadobacter	0.00016211396611818109	5.331248222917259e-05	6.74380292681047e-05	0.00010951503093799624	0.00013802894664195292	0.0	3.2549964195039385e-05	0.0	0.0	0.0001874637854050922	0.00013823037474254592	0.00012939330713118864	0.0	0.0	8.354684192937507e-05	0.0	0.0	0.0	0.0	0.0	0.0	0.0	0.0	0.0	0.0	0.0	0.0
d__Bacteria;p__Bacteroidetes;c__Bacteroidia;o__Cytophagales;f__Spirosomaceae;g__Emticicia	0.00011708230886313078	0.0003465311344896218	0.0	0.0015332104331319473	0.008636668375596481	0.026802793718581783	0.0	0.0	0.0	3.408432461910767e-05	0.0	0.0	0.0	0.0	0.0	0.0	0.0	0.0	0.0	0.0	0.0	0.0	0.0	0.0	0.0	0.0	0.0
d__Bacteria;p__Bacteroidetes;c__Bacteroidia;o__Cytophagales;f__Spirosomaceae;g__Fibrella	0.0	0.0	0.0	0.0	0.0	6.672894701721607e-05	0.0	0.0	0.0	0.0	0.0	0.0	0.0	0.0	0.0	0.0	0.0	0.0	0.0	0.0	0.0	0.0	0.0	0.0	0.0	0.0	0.0
d__Bacteria;p__Bacteroidetes;c__Bacteroidia;o__Cytophagales;f__Spirosomaceae;g__Flectobacillus	0.0	0.0	0.0	0.0	0.00011831052569310249	0.00031140175274700833	0.0	0.0	0.0	0.0	0.0	0.0	0.0	0.0	0.0	0.0	0.0	0.0	0.0	0.0	0.0	0.0	0.0	0.0	0.0	0.0	0.0
d__Bacteria;p__Bacteroidetes;c__Bacteroidia;o__Cytophagales;f__Spirosomaceae;g__Lacihabitans	0.0	0.0	0.0	0.0	0.0	4.4485964678144046e-05	0.0	0.0	0.0	0.0	0.0	0.0	0.0	0.0	0.0	0.0	0.0	0.0	0.0	0.0	0.0	0.0	0.0	0.0	0.0	0.0	0.0
d__Bacteria;p__Bacteroidetes;c__Bacteroidia;o__Cytophagales;f__Spirosomaceae;g__Pseudarcicella	0.0	0.0	0.0	0.0	3.943684189770083e-05	0.0	0.0	0.0	0.0	0.0	0.0	0.0	0.0	0.0	0.0	0.0	0.0	0.0	0.0	0.0	0.0	0.0	0.0	0.0	0.0	0.0	0.0
d__Bacteria;p__Bacteroidetes;c__Bacteroidia;o__Cytophagales;f__Spirosomaceae;g__Spirosoma	0.00014410130321616097	0.0	0.0	0.0	0.0	6.672894701721607e-05	0.0	0.0	0.0	0.0	0.0	0.0	0.0	0.0	0.0	0.0	0.0	0.0	0.0	0.0	0.0	0.0	0.0	0.0	0.0	0.0	0.0
d__Bacteria;p__Bacteroidetes;c__Bacteroidia;o__Flavobacteriales;f__Crocinitomicaceae;g__Fluviicola	0.0	0.0	1.926800836231563e-05	0.0	0.0004338052608747092	0.0014902798167178257	0.0	0.0	0.0	0.0	0.0	0.0	0.0	0.0	0.0	0.0	0.0	0.0	0.0	0.0	0.0	2.7427317608337905e-05	0.0	0.0	0.0	0.0	0.0
d__Bacteria;p__Bacteroidetes;c__Bacteroidia;o__Flavobacteriales;f__Cryomorphaceae;g__uncultured	0.0	0.0	6.74380292681047e-05	0.0	0.0	0.0	0.0	0.0	0.0	0.0	0.0	0.0	0.0	0.0	0.0	0.0	0.0	0.0	0.0	0.0	0.0	0.0	0.0	0.0	0.0	0.0	0.0
d__Bacteria;p__Bacteroidetes;c__Bacteroidia;o__Flavobacteriales;f__Flavobacteriaceae;g__Actibacter	0.0	0.0	0.0	0.0	0.0	0.0	0.0	0.0	0.0	0.0	2.7646074948509187e-05	0.0	0.0	0.0	0.0	0.0	0.0	0.0	0.0	0.0	0.0	0.0	0.0	0.0	0.0	0.0	0.0
d__Bacteria;p__Bacteroidetes;c__Bacteroidia;o__Flavobacteriales;f__Flavobacteriaceae;g__Flavobacterium	0.004377077085190889	0.004629300540233154	0.007456719236216148	0.8808476463394604	0.6862996411247383	0.5940433293295962	0.000585899355510709	0.00023329056339671062	0.0007806271591815041	0.0018235113671222606	0.0007602670610840025	0.00030730910443657307	0.00016314810585049108	0.0004928970021300192	0.0023393115740225024	0.0	0.0	0.0	0.0	3.134108502836368e-05	0.0	0.0	0.0	4.713127631496261e-05	9.404683532399135e-05	6.352634755264746e-05	0.0
d__Bacteria;p__Bacteroidetes;c__Bacteroidia;o__Flavobacteriales;f__Flavobacteriaceae;g__Myroides	3.602532580404024e-05	0.0007108330963889679	0.0008574263721230454	0.0	0.0	0.0	0.0	0.0	0.0	0.0	0.0	0.0	0.0	0.0	0.0	0.0	0.0	0.0	0.0	0.0	0.0	0.0	0.0	0.0	0.0	0.0	0.0
d__Bacteria;p__Bacteroidetes;c__Bacteroidia;o__Flavobacteriales;f__Flavobacteriaceae;g__Salinimicrobium	0.0	0.0	0.0	0.0	0.0	0.0	0.0	0.0	4.9827265479670476e-05	0.0	0.0	0.0	0.0	0.0	0.0	0.0	0.0	0.0	0.0	0.0	0.0	0.0	0.0	0.0	0.0	0.0	0.0
d__Bacteria;p__Bacteroidetes;c__Bacteroidia;o__Flavobacteriales;f__Flavobacteriaceae;g__Subsaxibacter	0.0	0.0	0.00019268008362315628	0.0	0.0	0.0	0.0	0.0	0.0	0.0	0.0	0.0	0.0	0.0	0.0	0.0	0.0	0.0	0.0	0.0	0.0	0.0	0.0	0.0	0.0	0.0	0.0
d__Bacteria;p__Bacteroidetes;c__Bacteroidia;o__Flavobacteriales;f__Flavobacteriaceae;g__unclassified_Flavobacteriaceae	0.0	0.0	0.0	0.00041980761859565226	0.0	0.0	0.0	0.0	0.0	0.0	0.0	0.0	0.0	0.0	0.0	0.0	0.0	0.0	0.0	0.0	0.0	0.0	0.0	0.0	0.0	0.0	0.0
d__Bacteria;p__Bacteroidetes;c__Bacteroidia;o__Flavobacteriales;f__NS9_marine_group;g__NS9_marine_group	0.0	0.0	0.0	0.0	0.0	0.0	0.0	0.0	0.0	0.0	0.0	0.0	0.0	0.0	2.784894730979169e-05	0.0	0.0	0.0	0.0	0.0	0.0	0.0	0.0	0.0	0.0	0.0	0.0
d__Bacteria;p__Bacteroidetes;c__Bacteroidia;o__Flavobacteriales;f__Weeksellaceae;g__Algoriella	0.0	0.0	0.0	0.0	0.0	0.0	0.0	0.0	0.0	0.0	0.0	0.0	0.0	0.0	0.00011139578923916676	0.0	0.0	0.0	0.0	0.0	0.0	0.0	0.0	0.0	0.0	0.0	0.0
d__Bacteria;p__Bacteroidetes;c__Bacteroidia;o__Flavobacteriales;f__Weeksellaceae;g__Apibacter	6.304432015707043e-05	0.0	0.0	0.0	0.0	0.0	0.0	0.0	0.0	0.0	0.0	0.0	0.0	0.0	0.0	0.0	0.0	0.0	0.0	0.0	0.0	0.0	0.0	0.0	0.0	0.0	0.0
d__Bacteria;p__Bacteroidetes;c__Bacteroidia;o__Flavobacteriales;f__Weeksellaceae;g__Bergeyella	0.0	0.0	5.780402508694689e-05	0.0	0.0	0.0	0.0002603997135603151	0.0	0.00028235450438479935	6.816864923821534e-05	1.3823037474254593e-05	0.0	0.0	0.0	4.1773420964687535e-05	0.0	0.0	0.0	0.0	0.0	0.0	0.0	0.0	0.0	0.0	0.0	0.0
d__Bacteria;p__Bacteroidetes;c__Bacteroidia;o__Flavobacteriales;f__Weeksellaceae;g__Chryseobacterium	0.0020804625651833237	0.0003731873756042082	0.001079008468289675	0.000930877762972968	0.00013802894664195292	0.0	0.024689147841937365	0.022804152572028467	0.016592479404730274	0.03771430519104263	0.004824240078514853	0.005935917964643277	0.005302313440140962	0.015807910996884195	0.0327921354572797	0.0	0.0	0.0	0.0	5.223514171393947e-05	0.0	0.00010970927043335162	0.0	0.00032991893420473826	0.0	0.0	0.0
d__Bacteria;p__Bacteroidetes;c__Bacteroidia;o__Flavobacteriales;f__Weeksellaceae;g__Empedobacter	0.0	0.00012439579186806937	0.0	0.0	0.0	0.0	0.000211574767267756	3.8881760566118436e-05	0.0	0.0	0.0	0.0	0.0	0.0	0.0	0.0	0.0	0.0	0.0	0.0	0.0	0.0	4.2923981628535864e-05	0.0	0.0	0.0	0.0
d__Bacteria;p__Bacteroidetes;c__Bacteroidia;o__Flavobacteriales;f__Weeksellaceae;g__Moheibacter	1.801266290202012e-05	7.108330963889678e-05	2.8902012543473444e-05	0.0	0.0	0.0	0.0	0.0	8.304544246611746e-05	0.0	0.0	0.0	8.157405292524554e-05	0.0002464485010650096	0.0002506405257881252	0.0	0.0	0.0	0.0	0.0	0.0	0.0	0.0	0.0	0.0	0.0	0.0
d__Bacteria;p__Bacteroidetes;c__Bacteroidia;o__Flavobacteriales;f__Weeksellaceae;g__unclassified_Weeksellaceae	0.0	0.0	0.0	0.0	0.0	0.0	0.0	0.0	0.0	0.0	0.0	0.0	3.2629621170098216e-05	3.52069287235728e-05	0.0	0.0	0.0	0.0	0.0	0.0	0.0	0.0	0.0	0.0	0.0	0.0	0.0
d__Bacteria;p__Bacteroidetes;c__Bacteroidia;o__Flavobacteriales;f__Weeksellaceae;g__uncultured	0.0	0.0	0.0	0.0	0.0	0.0	0.0	0.0	0.0	0.0	0.0	0.0	0.00026103696936078573	0.0008097593606421744	0.0010582599977720841	0.0	0.0	0.0	0.0	0.0	0.0	4.1140976412506854e-05	0.0	0.0	0.0	0.0	0.0
d__Bacteria;p__Bacteroidetes;c__Bacteroidia;o__Flavobacteriales;f__unclassified_Flavobacteriales;g__unclassified_Flavobacteriales	0.0	0.0	0.0	7.301002062533082e-05	0.0	2.2242982339072023e-05	0.0	0.0	0.0	0.0	0.0	0.0	0.0	0.0	0.0	0.0	0.0	0.0	0.0	0.0	0.0	0.0	0.0	0.0	0.0	0.0	0.0
d__Bacteria;p__Bacteroidetes;c__Bacteroidia;o__Sphingobacteriales;f__Lentimicrobiaceae;g__Lentimicrobiaceae	0.0	0.0	1.926800836231563e-05	0.0	0.0	0.0	0.0	0.0	0.0	0.0	0.0	0.0	0.0	0.0	0.0	0.0	0.0	0.0	0.0	0.0	0.0	0.0	0.0	0.0	0.0	0.0	0.0
d__Bacteria;p__Bacteroidetes;c__Bacteroidia;o__Sphingobacteriales;f__NS11-12_marine_group;g__NS11-12_marine_group	0.0	0.0	0.0	0.0	0.0	0.0002891587704079363	0.0	0.0	0.0	0.0	0.0	0.0	0.0	0.0	0.0	0.0	0.0	0.0	0.0	0.0	0.0	0.0	0.0	0.0	0.0	0.0	0.0
d__Bacteria;p__Bacteroidetes;c__Bacteroidia;o__Sphingobacteriales;f__Sphingobacteriaceae;g__Arcticibacter	0.0	0.0	0.0	0.0	5.9155262846551245e-05	8.897192935628809e-05	0.00013019985678015754	9.720440141529609e-05	6.643635397289396e-05	0.00015337946078598452	0.00013823037474254592	0.00011321914373979006	0.0	0.0	0.0	0.0	0.0	0.0	0.0	0.0	0.0	0.0	0.0	0.0	0.0	0.0	0.0
d__Bacteria;p__Bacteroidetes;c__Bacteroidia;o__Sphingobacteriales;f__Sphingobacteriaceae;g__Olivibacter	0.0	0.0	0.00029865412961589227	0.0	0.0	0.0	3.2549964195039385e-05	7.776352113223687e-05	0.0018602179112410311	0.0	0.0	0.0	0.0003589258328710804	0.0008449662893657472	0.0010304110504622925	0.0	0.0	0.0	0.0	0.0	0.0	0.0	0.0	0.0	0.0	0.0	0.0
d__Bacteria;p__Bacteroidetes;c__Bacteroidia;o__Sphingobacteriales;f__Sphingobacteriaceae;g__Parapedobacter	0.0	0.0	0.0	0.0	0.0	0.0	0.0	9.720440141529609e-05	0.0002325272389051289	0.0	0.0	0.0	0.0	0.0	0.0	0.0	0.0	0.0	0.0	0.0	0.0	0.0	0.0	0.0	0.0	0.0	0.0
d__Bacteria;p__Bacteroidetes;c__Bacteroidia;o__Sphingobacteriales;f__Sphingobacteriaceae;g__Pedobacter	8.105698305909054e-05	0.0	9.634004181157814e-05	9.126252578166354e-05	0.00013802894664195292	0.0	0.0008137491048759845	0.000719312570473191	0.0013785543449375498	0.0019428065032891376	0.00027646074948509185	0.0008248823329613275	4.8944431755147325e-05	0.0005457073952153784	0.00037596078868218786	0.0	0.0	2.674976928323993e-05	0.0	0.0	0.0	0.0	0.0	0.0	0.0	0.0	0.0
d__Bacteria;p__Bacteroidetes;c__Bacteroidia;o__Sphingobacteriales;f__Sphingobacteriaceae;g__Sphingobacterium	0.0025848171264398873	0.0009596246801251067	0.0031117833505139737	0.0	0.0	4.4485964678144046e-05	0.0016600481739470086	0.000972044014152961	0.0057633537071485495	0.0027097038072190606	0.000981435660672076	0.0010189722936581106	0.030753417952817556	0.014470047705388428	0.030160409936504394	2.6657070121422953e-05	0.0	0.0	0.0	6.268217005672737e-05	0.0	0.001151947339550192	6.43859724428038e-05	0.000864073399107648	0.0	0.0	0.0
d__Bacteria;p__Bacteroidetes;c__Bacteroidia;o__Sphingobacteriales;f__Sphingobacteriaceae;g__unclassified_Sphingobacteriaceae	0.0	0.0	9.634004181157814e-05	0.0	0.0	0.0	4.882494629255908e-05	3.8881760566118436e-05	6.643635397289396e-05	0.0	0.0	0.0	9.788886351029465e-05	3.52069287235728e-05	9.747131558427092e-05	0.0	0.0	0.0	0.0	0.0	0.0	0.0	0.0	0.0	0.0	0.0	0.0
d__Bacteria;p__Bacteroidetes;c__Bacteroidia;o__Sphingobacteriales;f__env.OPS_17;g__env.OPS_17	0.002134500553889384	0.0038473841342052885	0.002976907291977765	0.0	0.0	0.0	4.882494629255908e-05	0.0	0.0	0.0	2.7646074948509187e-05	0.0	0.0	0.00021124157234143678	6.962236827447922e-05	0.0	0.0	0.0	0.0	0.0	0.0	0.0	0.0	0.0	0.0	0.0	0.0
d__Bacteria;p__Bacteroidetes;c__Bacteroidia;o__unclassified_Bacteroidia;f__unclassified_Bacteroidia;g__unclassified_Bacteroidia	0.0	0.0	0.0	7.301002062533082e-05	0.0	0.0	0.0	0.0	0.0	0.0	0.0	0.0	0.0	0.0	0.0	0.0	0.0	0.0	0.0	0.0	0.0	0.0	0.0	0.0	0.0	0.0	0.0
d__Bacteria;p__Bacteroidetes;c__Ignavibacteria;o__Ignavibacteriales;f__PHOS-HE36;g__PHOS-HE36	0.0	0.0	0.0	0.0	0.0	0.0	0.0	0.0	0.0	3.408432461910767e-05	0.0	0.0	0.0	0.0	0.0	0.0	0.0	0.0	0.0	0.0	0.0	0.0	0.0	0.0	0.0	0.0	0.0
d__Bacteria;p__Chlamydiae;c__Chlamydiae;o__Chlamydiales;f__Simkaniaceae;g__uncultured	0.0	0.0	3.853601672463126e-05	0.0	0.0	0.0	0.0	0.0	0.0	0.0	0.0	4.852249017419574e-05	0.0	0.0	0.0	0.0	0.0	0.0	0.0	0.0	0.0	0.0	0.0	0.0	0.0	0.0	0.0
d__Bacteria;p__Chloroflexi;c__AD3;o__AD3;f__AD3;g__AD3	0.0	0.0	8.670603763042034e-05	0.0	0.0	0.0	0.0	0.0	0.0	0.0	0.0	0.0	0.0	0.0	0.0	0.0	0.0	0.0	0.0	0.0	0.0	0.0	0.0	0.0	0.0	0.0	0.0
d__Bacteria;p__Chloroflexi;c__Anaerolineae;o__Anaerolineales;f__Anaerolineaceae;g__uncultured	0.0	0.0	0.0	0.0	5.9155262846551245e-05	6.672894701721607e-05	0.0	0.0	0.0	0.0	0.0	8.08708169569929e-05	0.0	0.0	0.0	0.0	0.0	0.0	0.0	0.0	0.0	0.0	0.0	0.0	0.0	0.0	0.0
d__Bacteria;p__Chloroflexi;c__Anaerolineae;o__Ardenticatenales;f__uncultured;g__uncultured	0.0	0.0	0.0	0.0	0.0	0.00031140175274700833	0.0	0.0	0.0	0.0	0.0	0.0	0.0	0.0	0.0	0.0	0.0	0.0	0.0	0.0	0.0	0.0	0.0	0.0	0.0	0.0	0.0
d__Bacteria;p__Chloroflexi;c__Anaerolineae;o__C10-SB1A;f__C10-SB1A;g__C10-SB1A	0.0	0.0	0.0	0.0	0.0	0.0	0.0	0.0	0.0	0.0	0.0	0.0	0.0	0.0	0.0	5.3314140242845906e-05	0.0	0.0	0.0	0.0	0.0	0.0	0.0	0.0	0.0	0.0	0.0
d__Bacteria;p__Chloroflexi;c__Anaerolineae;o__Caldilineales;f__Caldilineaceae;g__uncultured	0.0	0.0	0.0	0.0	0.0	0.0	0.0	0.0	0.0	0.0	0.0	0.0	0.0	0.0	6.962236827447922e-05	0.0	0.0	0.0	0.0	0.0	0.0	0.0	0.0	0.0	0.0	0.0	0.0
d__Bacteria;p__Chloroflexi;c__Anaerolineae;o__RBG-13-54-9;f__RBG-13-54-9;g__RBG-13-54-9	0.0	0.0	0.0	3.650501031266541e-05	0.0	8.897192935628809e-05	0.0	0.0	0.0	0.0	0.0	0.0	0.0	0.0	0.0	0.0	0.0	0.0	0.0	0.0	0.0	0.0	0.0	0.0	0.0	0.0	0.0
d__Bacteria;p__Chloroflexi;c__Anaerolineae;o__SBR1031;f__A4b;g__A4b	0.0012428737402393883	0.0026389678703440432	0.00145473463135483	0.00012776753609432893	0.0002563394723350554	4.4485964678144046e-05	0.0	0.00011664528169835531	3.321817698644698e-05	0.0	4.146911242276378e-05	0.0	3.2629621170098216e-05	5.2810393085359196e-05	0.00013924473654895845	0.0	0.0	0.0	0.0	0.0	0.0	0.0	2.1461990814267932e-05	0.0	0.0	0.0	0.0
d__Bacteria;p__Chloroflexi;c__Anaerolineae;o__SBR1031;f__SBR1031;g__SBR1031	4.50316572550503e-05	0.0	0.0	0.0	0.0	0.0	0.0	0.0	0.0	0.0	0.0	0.0	0.0	0.0	0.0	0.0	0.0	0.0	0.0	0.0	2.279903788060144e-05	0.0	0.0	0.0	0.0	0.0	0.0
d__Bacteria;p__Chloroflexi;c__Chloroflexia;o__Chloroflexales;f__Chloroflexaceae;g__Candidatus_Chloroploca	0.0	1.7770827409724195e-05	0.0	0.0	0.0	0.0	0.0	0.0	0.0	0.0	0.0	0.0	0.0	0.0	0.0	0.0	0.0	0.0	0.0	0.0	0.0	0.0	0.0	0.0	0.0	0.0	0.0
d__Bacteria;p__Chloroflexi;c__Chloroflexia;o__Chloroflexales;f__Chloroflexaceae;g__Chloronema	0.0	3.554165481944839e-05	0.0	0.0	0.0	0.0	0.0	0.0	0.0	0.0	0.0	0.0	0.0	0.0	0.0	0.0	0.0	0.0	0.0	0.0	0.0	0.0	0.0	0.0	0.0	0.0	0.0
d__Bacteria;p__Chloroflexi;c__Chloroflexia;o__Chloroflexales;f__Chloroflexaceae;g__FFCH7168	0.00042329757819747286	0.0	0.0	0.0	0.0	0.0	0.0	0.0	0.0	0.0	0.0	0.0	0.0	0.0	0.0001531692102038543	0.0	0.0	0.0	0.0	0.0	0.0	0.0	0.0	0.0	0.0	0.0	0.0
d__Bacteria;p__Chloroflexi;c__Chloroflexia;o__Chloroflexales;f__Chloroflexaceae;g__Oscillochloris	0.0	0.0	0.0	0.0	0.0	0.0	0.0	0.0	0.0	0.0	0.0	0.0	0.0	0.0	4.1773420964687535e-05	0.0	0.0	0.0	0.0	0.0	0.0	0.0	0.0	0.0	0.0	0.0	0.0
d__Bacteria;p__Chloroflexi;c__Chloroflexia;o__Chloroflexales;f__Chloroflexaceae;g__unclassified_Chloroflexaceae	0.0	0.0	0.0	0.0	0.0	0.0	0.0	0.0	0.0	0.0	0.0	0.0	0.0	0.0	0.00026456499944302103	0.0	0.0	0.0	0.0	0.0	0.0	0.0	0.0	0.0	0.0	0.0	0.0
d__Bacteria;p__Chloroflexi;c__Chloroflexia;o__Chloroflexales;f__Herpetosiphonaceae;g__Herpetosiphon	0.0	0.0	0.0	0.0	0.0	0.0	0.0	0.0	3.321817698644698e-05	0.0	0.0	0.0	0.0	0.0	0.0	0.0	0.0	0.0	0.0	0.0	0.0	0.0	0.0	0.0	0.0	0.0	0.0
d__Bacteria;p__Chloroflexi;c__Chloroflexia;o__Chloroflexales;f__Roseiflexaceae;g__uncultured	0.0	0.0	0.0	0.0	0.0	4.4485964678144046e-05	0.0	0.0	0.0	0.0	0.0	0.0	0.0	0.0	2.784894730979169e-05	0.0	0.0	0.0	0.0	0.0	0.0	0.0	0.0	3.142085087664174e-05	0.0	0.0	0.0
d__Bacteria;p__Chloroflexi;c__Chloroflexia;o__Kallotenuales;f__AKIW781;g__AKIW781	0.00022515828627525148	8.885413704862099e-05	0.0	0.0	0.0	0.0	0.0	0.0	0.0	0.0	0.0	0.0	0.0	0.0	0.0	0.0	0.0	0.0	0.0	0.0	0.0	0.0	0.0	0.0	0.0	0.0	0.0
d__Bacteria;p__Chloroflexi;c__Chloroflexia;o__Thermomicrobiales;f__JG30-KF-CM45;g__JG30-KF-CM45	0.002206551205497465	0.00016882286039237988	0.0015703426815287238	0.0	0.0	0.0	0.0013833734782891737	0.0009526031338699015	0.0017439542917884667	0.00027267459695286137	0.00016587644969105511	8.08708169569929e-05	0.0008646849610076028	0.001232242505325048	0.0023950094686420857	0.0	0.0	0.0	0.0	0.0	5.69975947015036e-05	0.0	0.0	0.0	0.0	0.0	0.0
d__Bacteria;p__Chloroflexi;c__Dehalococcoidia;o__S085;f__S085;g__S085	0.0	0.0	0.0	0.0	0.0	0.0	0.0	0.0	0.0	0.0	0.0	0.0	0.0	0.0	0.0	0.0	0.0	0.0	0.0	0.0	0.0	2.7427317608337905e-05	0.0	0.0	0.0	0.0	0.0
d__Bacteria;p__Chloroflexi;c__Gitt-GS-136;o__Gitt-GS-136;f__Gitt-GS-136;g__Gitt-GS-136	0.0	0.0	0.0	0.0	0.0	0.0	0.0	0.0	0.0	0.0	0.0	6.469665356559432e-05	0.0	0.0	0.0	0.0	0.0	0.0	0.0	0.0	0.0	0.0	0.0	0.0	0.0	0.0	0.0
d__Bacteria;p__Chloroflexi;c__JG30-KF-CM66;o__JG30-KF-CM66;f__JG30-KF-CM66;g__JG30-KF-CM66	0.0	0.00024879158373613874	0.0	0.0	0.0	4.4485964678144046e-05	0.0	0.0	0.0	0.0	0.0	0.0	0.0	0.0	0.0	0.0	0.0	0.0	0.0	0.0	0.0	0.0	0.0	0.0	0.0	0.0	0.0
d__Bacteria;p__Chloroflexi;c__KD4-96;o__KD4-96;f__KD4-96;g__KD4-96	0.0	0.0	4.817002090578907e-05	0.00016427254640699436	0.0	0.0002891587704079363	0.0	3.8881760566118436e-05	0.0	0.0	0.0	0.0	0.0	0.0	4.1773420964687535e-05	6.664267530355738e-05	3.234675723758693e-05	0.0	0.0	0.0	0.0	0.0	0.0	0.0	0.0	0.0	0.0
d__Bacteria;p__Chloroflexi;c__Ktedonobacteria;o__Ktedonobacterales;f__JG30-KF-AS9;g__JG30-KF-AS9	0.0	0.0	0.0	0.0	0.0	0.0	0.0	0.0	0.0	0.0	0.0	0.0	0.0	0.0	0.0	0.0	4.312900965011591e-05	0.0	0.0	0.0	0.0	0.0	0.0	0.0	0.0	0.0	0.0
d__Bacteria;p__Chloroflexi;c__OLB14;o__OLB14;f__OLB14;g__OLB14	0.0	0.0	0.0	0.0	0.0	0.0	0.0	0.0	0.0	0.0	0.0	0.0	0.0	0.0	2.784894730979169e-05	2.6657070121422953e-05	0.0	0.0	0.0	0.0	0.0	0.0	0.0	0.0	0.0	0.0	0.0
d__Bacteria;p__Chloroflexi;c__TK10;o__TK10;f__TK10;g__TK10	0.0	0.0	0.0	0.0	0.0	0.0	0.0	0.0	0.0	0.0	0.0	0.0	0.0	0.0	0.0	0.0	0.0	0.0	0.0	3.134108502836368e-05	0.0	0.0	0.0	0.0	0.0	0.0	0.0
d__Bacteria;p__Cyanobacteria;c__Melainabacteria;o__Gastranaerophilales;f__Gastranaerophilales;g__Gastranaerophilales	0.0	0.00012439579186806937	0.0	0.0	0.0	0.0	0.0	0.0	0.0	0.0	0.0	0.0	0.0	0.0	0.0	0.0	0.0	0.0	0.0	0.0	0.0	0.0	0.0	0.0	0.0	0.0	0.0
d__Bacteria;p__Cyanobacteria;c__Melainabacteria;o__Obscuribacterales;f__Obscuribacterales;g__Obscuribacterales	0.0	3.554165481944839e-05	4.817002090578907e-05	0.0	0.0	0.0	0.0	0.0	0.0	0.0	0.0	0.0	0.0	0.0	0.0	0.0	0.0	0.0	0.0	0.0	0.0	0.0	0.0	0.0	0.0	0.0	0.0
d__Bacteria;p__Cyanobacteria;c__Oxyphotobacteria;o__Chloroplast;f__Chloroplast;g__Chloroplast	0.0005133608927075735	0.0003465311344896219	0.0014740026397171457	0.00010951503093799624	0.00013802894664195292	0.00015570087637350417	0.0008625740511685436	0.0005637855282087173	0.00021591815041190537	0.00011929513616687685	0.00020734556211381887	0.00014556747052258724	0.0004731295069664241	0.0003168623585121552	0.00019494263116854183	0.0407719887507164	0.08224702140277099	0.11828747977048702	0.7957633200524642	0.9322510211970204	0.9307023243619108	0.0013027975863960505	0.0011267545177490663	0.001476779991202162	0.0008620959904699207	0.0008417241050725788	0.0007987330441368864
d__Bacteria;p__Cyanobacteria;c__Oxyphotobacteria;o__Leptolyngbyales;f__Leptolyngbyaceae;g__Leptolyngbya_PCC-6306	0.0	2.6656241114586295e-05	2.8902012543473444e-05	0.0	0.0	0.0	9.764989258511816e-05	0.0	0.0	0.0	0.0	0.0	0.0	0.0	0.0	0.0	0.0	0.0	0.0	0.0	0.0	0.0	0.0	0.0	0.0	0.0	0.0
d__Bacteria;p__Cyanobacteria;c__Oxyphotobacteria;o__Leptolyngbyales;f__Leptolyngbyaceae;g__TG-45	0.0	0.0	0.0	0.0	0.0	0.0	0.0	0.0	0.0	0.0	0.0	0.0	0.0	0.0	2.784894730979169e-05	0.0	0.0	0.0	0.0	0.0	0.0	0.0	0.0	0.0	0.0	0.0	0.0
d__Bacteria;p__Cyanobacteria;c__Oxyphotobacteria;o__Nostocales;f__Coleofasciculaceae;g__Symplocastrum_CPER-KK1	0.0	0.0	0.0	0.0	0.0	0.0	0.0	0.0	0.0	0.0	0.0	0.0	0.0	0.0	5.569789461958338e-05	0.0	0.0	0.0	0.0	0.0	0.0	0.0	0.0	0.0	0.0	0.0	0.0
d__Bacteria;p__Cyanobacteria;c__Oxyphotobacteria;o__Nostocales;f__Cyanobacteriaceae;g__Symphothece_PCC-7002	0.0	1.7770827409724195e-05	0.0	0.0	0.0	0.0	0.0	0.0	0.0	0.0	0.0	0.0	0.0	0.0	0.0	0.0	0.0	0.0	0.0	0.0	0.0	0.0	0.0	0.0	0.0	0.0	0.0
d__Bacteria;p__Cyanobacteria;c__Oxyphotobacteria;o__Nostocales;f__Nostocaceae;g__Tolypothrix_PCC-7601	0.0	0.0	0.0	0.0	0.0	0.0	0.0	9.720440141529609e-05	0.0	0.0	0.0	0.0	0.0	0.0	0.0	0.0	0.0	0.0	0.0	0.0	0.0	0.0	0.0	0.0	0.0	0.0	0.0
d__Bacteria;p__Cyanobacteria;c__Oxyphotobacteria;o__Nostocales;f__Phormidiaceae;g__Planktothrix_NIVA-CYA_15	0.0	0.0	4.817002090578907e-05	0.0	0.0	0.0	0.0	0.0	0.0	0.0	0.0	0.0	0.0	0.0	0.0	0.0	0.0	0.0	0.0	0.0	4.559807576120288e-05	0.0	0.0	0.0	0.0	0.0	0.0
d__Bacteria;p__Cyanobacteria;c__Oxyphotobacteria;o__Nostocales;f__Phormidiaceae;g__Tychonema_CCAP_1459-11B	0.0	0.0	0.0	0.0	0.0	0.0	0.0	0.0	0.0	0.0	0.0	0.0	0.0	0.0	0.00013924473654895845	0.0	0.0	0.00013374884641619966	0.0	0.0	0.0	0.0	0.0	0.0	0.0	0.0	0.0
d__Bacteria;p__Cyanobacteria;c__Oxyphotobacteria;o__Oxyphotobacteria_Incertae_Sedis;f__Unknown_Family;g__Leptolyngbya_ANT.L67.1	0.0	0.0	0.0	0.0	0.0	0.0	0.0	0.0	0.0	0.0	0.0	0.0	0.0	0.0	4.1773420964687535e-05	0.0	0.0	0.0	0.0	0.0	0.0	0.0	0.0	0.0	0.0	0.0	0.0
d__Bacteria;p__Cyanobacteria;c__Oxyphotobacteria;o__Phormidesmiales;f__Nodosilineaceae;g__Nodosilinea_PCC-7104	0.0	0.0	0.0	0.0	0.0	0.0	0.0	0.0	0.0	3.408432461910767e-05	0.0	0.0	0.0	0.0	0.0	0.0	0.0	0.0	0.0	0.0	0.0	0.0	0.0	0.0	0.0	0.0	0.0
d__Bacteria;p__Cyanobacteria;c__Oxyphotobacteria;o__Synechococcales;f__Cyanobiaceae;g__Cyanobium_PCC-6307	0.0	0.0	0.0	0.0	0.0	0.0	0.0	0.0	0.0	0.0	0.0	0.0	0.0	0.0	2.784894730979169e-05	0.0	0.0	0.0	0.0	0.0	0.0	0.0	0.0	0.0	0.0	0.0	0.0
d__Bacteria;p__Cyanobacteria;c__Sericytochromatia;o__Sericytochromatia;f__Sericytochromatia;g__Sericytochromatia	6.304432015707043e-05	0.0	8.670603763042034e-05	0.0	0.0	0.0	0.0	0.0	0.0	0.0	0.0	0.0	0.0	0.0	0.0	0.0	0.0	0.0	0.0	0.0	0.0	0.0	0.0	0.0	0.0	0.0	0.0
d__Bacteria;p__Dadabacteria;c__Dadabacteriia;o__Dadabacteriales;f__Dadabacteriales;g__Dadabacteriales	0.0	0.0	0.0	0.0	0.0	8.897192935628809e-05	0.0	0.0	0.0	0.0	0.0	0.0	0.0	0.0	0.0	0.0	0.0	0.0	0.0	0.0	0.0	0.0	0.0	0.0	0.0	0.0	0.0
d__Bacteria;p__Deferribacteres;c__Deferribacteres;o__Deferribacterales;f__Deferribacteraceae;g__Mucispirillum	0.0	0.0005242394085868638	3.853601672463126e-05	0.0	0.0	0.0	0.0	0.0	0.0	0.0	0.0	0.0	0.0	0.0	4.1773420964687535e-05	0.0	0.0	0.0	0.0	0.0	0.0	0.0	0.0	0.0	0.0	0.0	0.0
d__Bacteria;p__Deinococcus-Thermus;c__Deinococci;o__Deinococcales;f__Deinococcaceae;g__Deinococcus	0.0016571649869858512	0.004567102644299119	0.0033622674592240767	0.000620585175315312	0.00035493157707930747	0.00186841051648205	0.00017902480307271663	3.8881760566118436e-05	0.0002325272389051289	0.00037492757081018444	0.0002073455621138189	0.00021026412408818156	0.00026103696936078573	0.0005105004664918056	0.0009607886821878134	0.0	0.0	0.0	0.0	0.0	0.0	0.0	0.0	0.0	0.0	0.0	0.0
d__Bacteria;p__Deinococcus-Thermus;c__Deinococci;o__Deinococcales;f__Trueperaceae;g__Truepera	1.801266290202012e-05	0.0	0.0	0.0	0.0	0.0	0.0	0.0	0.0	0.0	0.0	0.0	0.0	0.0	0.0	0.0	0.0	0.0	0.0	0.0	0.0	0.0	0.0	0.0	0.0	0.0	0.0
d__Bacteria;p__Deinococcus-Thermus;c__Deinococci;o__Thermales;f__Thermaceae;g__Meiothermus	0.0	0.0	0.0	3.650501031266541e-05	0.0	0.0	0.0	0.0	0.0	0.0	0.0	0.0	0.0	0.0	0.0	0.0	0.0	0.0	0.0	0.0	0.0	0.0	0.0	0.0	0.0	0.0	0.0
d__Bacteria;p__Deinococcus-Thermus;c__Deinococci;o__Thermales;f__Thermaceae;g__Thermus	0.0	6.219789593403469e-05	0.0	0.0	0.0	0.0	0.0	0.0	0.0	0.0	0.0	0.0	0.0	0.0	0.0	0.0	0.0	0.0	0.0	0.0	0.0	0.0	0.0	0.0	0.0	0.0	0.0
d__Bacteria;p__Entotheonellaeota;c__Entotheonellia;o__Entotheonellales;f__Entotheonellaceae;g__Candidatus_Entotheonella	0.0	0.0	0.0	0.0	0.0	0.0	0.0	0.0	0.0	0.0	0.0	3.234832678279716e-05	0.0	0.0	0.0	0.0	0.0	0.0	0.0	0.0	0.0	0.0	0.0	0.0	0.0	0.0	0.0
d__Bacteria;p__Epsilonbacteraeota;c__Campylobacteria;o__Campylobacterales;f__Arcobacteraceae;g__Arcobacter	0.0	0.0	0.0	0.0	0.0	0.00024467280572979227	0.0	0.0	0.0	0.0	0.0	0.0	0.0	0.0	0.0	0.0	0.0	0.0	0.0	0.0	0.0	0.0	0.0	0.0	0.0	0.0	0.0
d__Bacteria;p__Epsilonbacteraeota;c__Campylobacteria;o__Campylobacterales;f__Campylobacteraceae;g__Campylobacter	0.0	0.0	0.0	0.0	0.0	0.0	0.0	0.0	3.321817698644698e-05	0.0	0.0	0.0	0.0	0.0	0.0	0.0	0.0	0.0	0.0	0.0	0.0	0.0	0.0	0.0	0.0	0.0	0.0
d__Bacteria;p__Epsilonbacteraeota;c__Campylobacteria;o__Campylobacterales;f__Helicobacteraceae;g__Helicobacter	0.0	0.0006575206141597954	0.000260118112891261	0.0	0.00011831052569310249	0.0	3.2549964195039385e-05	0.0	0.0	0.0	0.0	0.0	0.0	7.04138574471456e-05	0.00013924473654895845	0.0	0.0	0.0	3.71204434655646e-05	0.0	0.0	0.0	0.0	0.0	0.0	0.0	0.0
d__Bacteria;p__Epsilonbacteraeota;c__Campylobacteria;o__Campylobacterales;f__Thiovulaceae;g__Sulfurimonas	0.0	0.0	0.0	0.0	0.0	0.0	0.0	0.0	0.0	0.00013633729847643068	0.0	0.0	0.0	0.0	0.0	0.0	0.0	0.0	0.0	0.0	0.0	0.0	0.0	0.0	0.0	0.0	0.0
d__Bacteria;p__Firmicutes;c__Bacilli;o__Bacillales;f__Bacillaceae;g__Anoxybacillus	0.0	0.0	0.0	0.00012776753609432893	0.0	0.00031140175274700833	0.0	0.0	0.0	0.0	0.0	0.0	0.0	0.0	0.0	0.0	0.0	0.0	0.0	0.0	0.0	0.0	0.0	0.0	0.0	0.0	0.0
d__Bacteria;p__Firmicutes;c__Bacilli;o__Bacillales;f__Bacillaceae;g__Bacillus	0.0004683292354525231	0.00013328120557293147	0.00040462817560862825	0.00014602004125066165	0.0	0.00042261666444236843	4.882494629255908e-05	0.0	4.9827265479670476e-05	0.0003408432461910767	0.00030410682443360104	0.0004367024115677616	0.0001794629164355402	3.52069287235728e-05	0.00033418736771750033	0.00010662828048569181	2.1564504825057956e-05	0.00018724838498267952	0.0003340839911900814	0.00044922221873987944	0.00023938989774631512	0.0	0.0	0.0	0.3803567509953284	0.31531302607756634	0.3265716449769342
d__Bacteria;p__Firmicutes;c__Bacilli;o__Bacillales;f__Bacillaceae;g__Lentibacillus	0.00014410130321616097	0.0	0.0	0.0	0.0	0.0	0.0	0.0	0.0	0.0	0.0	0.0	0.0	0.0	0.0	0.0	0.0	0.0	0.0	0.0	0.0	0.0	0.0	0.0	0.0	0.0	0.0
d__Bacteria;p__Firmicutes;c__Bacilli;o__Bacillales;f__Bacillaceae;g__Oceanobacillus	0.0	0.0	0.0	0.0	0.0	0.0	0.0	3.8881760566118436e-05	0.0	0.0	0.0	0.0	4.8944431755147325e-05	0.0	0.0	0.0	0.0	0.0	0.0	0.0	0.0	0.0	0.0	0.0	0.0	0.0	0.0
d__Bacteria;p__Firmicutes;c__Bacilli;o__Bacillales;f__Bacillaceae;g__Pseudogracilibacillus	0.0	0.0	0.00029865412961589227	0.0	0.0	0.0	0.0	0.0	0.0	0.0	0.0	0.0	0.0	0.0	0.0	0.0	0.0	0.0	0.0	0.0	0.0	0.0	0.0	0.0	0.0	0.0	0.0
d__Bacteria;p__Firmicutes;c__Bacilli;o__Bacillales;f__Bacillaceae;g__Sinibacillus	3.602532580404024e-05	0.0	0.0	0.0	0.0	0.0	0.0	0.0	0.0	0.0	0.0	0.0	0.0	0.0	0.0	0.0	0.0	0.0	0.0	0.0	0.0	0.0	0.0	0.0	0.0	0.0	0.0
d__Bacteria;p__Firmicutes;c__Bacilli;o__Bacillales;f__Bacillaceae;g__Terribacillus	0.0	0.0	0.0	0.0	0.0	0.0	0.0	0.0	0.0	0.0	0.0	0.0	0.00014683329526544197	0.0	0.0	0.0	0.0	0.0	0.0	0.0	0.0	0.0	0.0	0.0	0.0	0.0	0.0
d__Bacteria;p__Firmicutes;c__Bacilli;o__Bacillales;f__Bacillaceae;g__Virgibacillus	0.0	0.0	0.0	0.0	0.0	0.0	0.0	0.0	0.0	0.0	0.0	0.0	0.0	0.0	0.0	0.0	0.0	0.0	0.0	0.0	0.0	0.0	0.0	0.0	0.00025079156086397694	0.0	0.0
d__Bacteria;p__Firmicutes;c__Bacilli;o__Bacillales;f__Bacillaceae;g__unclassified_Bacillaceae	0.0	0.0	0.0	0.0	0.0	0.0	0.0	0.0	0.0	0.0	0.0	0.0	0.0	0.0	0.0	0.0	0.0	0.0	0.0	0.0	0.0	0.0	0.0	0.0	0.00012539578043198847	0.00019057904265794238	0.00019279763134338635
d__Bacteria;p__Firmicutes;c__Bacilli;o__Bacillales;f__Bacillaceae;g__uncultured	5.403798870606036e-05	0.0	0.0	0.0	0.0	0.0	0.0	0.0	0.0	0.0	0.0	0.0	0.0	0.0	0.0	0.0	0.0	0.0	0.0	0.0	0.0	0.0	0.0	0.0	0.0	0.0	0.0
d__Bacteria;p__Firmicutes;c__Bacilli;o__Bacillales;f__Family_XII;g__Exiguobacterium	0.00299010204173534	8.885413704862099e-05	0.0010597404599273596	0.0024093306806359177	0.0035493157707930747	0.025779616530984473	0.0003092246598528742	0.00025273144367976986	0.0020429178846664894	0.02488155697194858	0.06369655668136523	0.013570123085383405	0.00013051848468039287	7.04138574471456e-05	0.000181018157513646	0.0	0.0	0.0	0.0001484817738622584	0.00028206976525527313	0.00011399518940300719	2.7427317608337905e-05	0.00022535090354981334	0.0	0.0	0.0	0.0
d__Bacteria;p__Firmicutes;c__Bacilli;o__Bacillales;f__Listeriaceae;g__Listeria	0.0	0.0	0.0	0.0	0.0	0.00017794385871257618	0.0	0.0	0.0	0.0	0.0	0.0	0.001680425490260058	0.00019363810797965039	0.0002506405257881252	0.0	0.0	0.0	0.0	0.0	0.0	0.0	0.0	9.426255262992522e-05	0.000141070252985987	0.0003176317377632373	0.0002891964470150795
d__Bacteria;p__Firmicutes;c__Bacilli;o__Bacillales;f__Paenibacillaceae;g__Paenibacillus	0.00023416461772626156	0.0	0.0005106022216013642	0.0	0.0	0.0	0.0	0.0	9.965453095934095e-05	0.0	0.0001935225246395643	0.0	0.002088295754886286	0.0007569489675568152	0.0006822992090898963	0.0016127527423460887	0.0009488382123025501	0.0007088688860058582	0.0017075403994159717	0.0009715736358792741	0.0009575595909852605	0.00023313219967087222	0.001609649311070095	0.0005184440394645887	0.0	0.0	0.0
d__Bacteria;p__Firmicutes;c__Bacilli;o__Bacillales;f__Paenibacillaceae;g__Saccharibacillus	0.0	0.0	0.0012235185310070422	0.00016427254640699436	1.9718420948850416e-05	0.0006005605231549446	0.0	0.0	0.0	0.0	4.146911242276378e-05	0.0	0.00016314810585049108	0.00042248314468287357	0.00013924473654895845	0.0	0.0	0.0	0.0	9.402325508509105e-05	7.979663258210503e-05	0.0	0.0	0.0	0.0	0.0	0.0
d__Bacteria;p__Firmicutes;c__Bacilli;o__Bacillales;f__Paenibacillaceae;g__unclassified_Paenibacillaceae	0.0	0.0	0.0	0.0	0.0	0.0	0.0	0.0	0.0	0.0	0.0	0.0	9.788886351029465e-05	0.0	0.0	0.0001865994908499607	5.3911262062644886e-05	5.349953856647986e-05	0.0	0.0	0.0	0.0	6.43859724428038e-05	0.0	0.0	0.0	0.0
d__Bacteria;p__Firmicutes;c__Bacilli;o__Bacillales;f__Pasteuriaceae;g__Pasteuria	0.0	2.6656241114586295e-05	0.0	0.0	0.0	0.0	0.0	0.0	0.0	0.0	0.0	0.0	0.0	0.0	0.0	0.0	0.0	0.0	0.0	0.0	0.0	0.0	0.0	0.0	0.0	0.0	0.0
d__Bacteria;p__Firmicutes;c__Bacilli;o__Bacillales;f__Planococcaceae;g__Kurthia	0.0	0.0	0.0	0.0	0.0	4.4485964678144046e-05	0.0	0.0	0.0004318363008238108	0.0	0.0	0.0	0.00037524064345612946	0.0	0.0	0.0	0.0	0.0	0.0	0.0	0.0	0.00012342292923752057	0.0	0.00010997297806824609	0.0	0.0	0.0
d__Bacteria;p__Firmicutes;c__Bacilli;o__Bacillales;f__Planococcaceae;g__Lysinibacillus	0.0002431709491772716	0.00015993744668751775	0.0	0.0	0.0	0.0	0.0	0.0	4.9827265479670476e-05	0.0	2.7646074948509187e-05	9.704498034839148e-05	0.0	0.0	0.0	0.0	0.0	0.0	0.0	0.0	0.0	0.0	0.0	0.0	0.0	0.0	0.0
d__Bacteria;p__Firmicutes;c__Bacilli;o__Bacillales;f__Planococcaceae;g__Paenisporosarcina	0.0	0.0	0.0	0.0	0.0	0.001112149116953601	0.0	0.0	0.0	0.0	0.0	0.0	0.0	0.0	0.0	0.0	0.0	0.0	0.0	0.0	0.0	0.0	0.0	0.0	0.0	0.0	0.0
d__Bacteria;p__Firmicutes;c__Bacilli;o__Bacillales;f__Planococcaceae;g__Planococcus	0.003080165356245441	0.0005597810634063122	0.0009441324097534658	0.0	0.0	0.0005560745584768007	6.509992839007877e-05	0.0002916132042458883	0.0006145362742492692	0.17110330958792044	0.24092172013878327	0.32241577304413915	0.0	0.0	2.784894730979169e-05	0.0	0.0	0.0	0.0	0.0	0.0	0.0	0.0004936257887281623	0.0	0.0	0.0	0.0
d__Bacteria;p__Firmicutes;c__Bacilli;o__Bacillales;f__Planococcaceae;g__Planomicrobium	0.0035394882602469537	0.0009063121978959341	0.00036609215888399693	0.0	3.943684189770083e-05	0.0015570087637350417	0.0012206236573139768	0.0010109257747190792	0.0038034812649481798	0.18044241453355592	0.14440927249353774	0.19381499991912954	0.0	0.0	0.0	0.0	0.0	0.0	0.0	0.0	0.0	0.0	0.00027900588058548314	0.0	0.0	0.0	0.0
d__Bacteria;p__Firmicutes;c__Bacilli;o__Bacillales;f__Planococcaceae;g__Psychrobacillus	0.0	0.0	0.0	0.0	0.0	0.0	0.0	0.0	0.0	0.00028971675926241523	0.00015205341221680052	0.00024261245087097872	0.0	0.0	0.0	0.0	0.0	0.0	0.0	0.0	0.0	0.0	0.0	0.0	0.0	0.0	2.7542518763340907e-05
d__Bacteria;p__Firmicutes;c__Bacilli;o__Bacillales;f__Planococcaceae;g__Solibacillus	0.0	0.0	0.0	0.0	0.0	6.672894701721607e-05	0.0	0.0	0.0	0.0	0.0	0.0	0.0	0.0	0.0	0.0	0.0	0.0	0.0	0.0	0.0	0.0	0.0	0.0	0.0	0.0	0.0
d__Bacteria;p__Firmicutes;c__Bacilli;o__Bacillales;f__Planococcaceae;g__Sporosarcina	0.0	0.0	0.0	0.0	0.0	0.0	0.0	0.0	4.9827265479670476e-05	0.0	0.0	0.0	0.0	0.0	0.0	0.0	0.0	0.0	0.0	0.0	0.0	0.0	0.0	0.0	0.0	0.0	0.0
d__Bacteria;p__Firmicutes;c__Bacilli;o__Bacillales;f__Planococcaceae;g__unclassified_Planococcaceae	0.002062449902281304	0.00027544782485072506	0.000626210271775258	0.00014602004125066165	9.859210474425208e-05	0.0013790649050224658	0.0023273224399453164	0.000797076091605428	0.005397953760297632	0.2299839803674287	0.26906542443636533	0.33059989972018605	9.788886351029465e-05	1.76034643617864e-05	0.0	3.998560518213443e-05	0.0	0.0	0.0	6.268217005672736e-05	3.419855682090216e-05	0.0	0.0004614328025067606	0.0	0.0	0.0	0.0
d__Bacteria;p__Firmicutes;c__Bacilli;o__Bacillales;f__Staphylococcaceae;g__Aliicoccus	0.0	6.219789593403469e-05	0.0	0.0	0.0	0.0	0.0	0.0	0.0	0.0	0.0	0.0	0.0	0.0	0.0	0.0	0.0	0.0	0.0	0.0	0.0	0.0	0.0	0.0	0.0	0.0	0.0
d__Bacteria;p__Firmicutes;c__Bacilli;o__Bacillales;f__Staphylococcaceae;g__Jeotgalicoccus	0.0	0.00024879158373613874	0.0002504841087101032	0.0	0.0	0.0	0.0	0.0	0.0	3.408432461910767e-05	5.5292149897018373e-05	0.0	0.0	0.0	0.0	0.0	0.0	0.0	0.0	0.0	0.0	0.0	0.0	0.0	0.0	0.0	0.0
d__Bacteria;p__Firmicutes;c__Bacilli;o__Bacillales;f__Staphylococcaceae;g__Macrococcus	0.0005764052128646439	0.0	9.634004181157815e-06	0.0	0.0	0.0	0.008723390404270557	0.004432520704537501	0.004002790326866861	0.0006646443300725996	0.0008846743983522939	0.0013748038882688794	0.0017130551114301563	0.0	0.0002506405257881252	0.0	0.0	0.0	0.0	0.0	0.00033058604926872084	0.0	0.0	0.0	0.0	0.0	0.0
d__Bacteria;p__Firmicutes;c__Bacilli;o__Bacillales;f__Staphylococcaceae;g__Salinicoccus	0.0	0.0	8.670603763042034e-05	0.0	0.0	0.0	0.0	0.0	0.0	0.0	0.0	0.0	4.8944431755147325e-05	0.0	1.3924473654895846e-05	0.0	0.0	0.0	0.0	0.0	0.0	0.0	0.0	0.0	0.0	0.0	2.7542518763340907e-05
d__Bacteria;p__Firmicutes;c__Bacilli;o__Bacillales;f__Staphylococcaceae;g__Staphylococcus	0.027955652823935227	0.0024523741825419393	0.007948053449455197	0.0	0.0	0.0	0.013052535642210797	0.0053268011975582214	0.031955886260961984	0.005487576263676335	0.005059231715577182	0.003671535089847477	0.034897379841420044	0.005105004664918056	0.015052356020942407	0.0	9.704027171276079e-05	0.00020062326962429948	0.0	0.0001671524534846063	0.0	0.0010696653867251784	0.0012018714855990043	0.0016338842455853703	0.014185397661368688	0.015293968173299881	0.01298629759691524
d__Bacteria;p__Firmicutes;c__Bacilli;o__Bacillales;f__Staphylococcaceae;g__unclassified_Staphylococcaceae	0.0	0.0	0.0	0.0	0.0	0.0	9.764989258511816e-05	5.8322640849177654e-05	0.00029896359287802284	0.0	0.0	0.0	0.00013051848468039287	3.52069287235728e-05	1.3924473654895846e-05	0.0	0.0	0.0	0.0	0.0	0.0	0.0	0.0	0.0	0.0	6.352634755264746e-05	0.0
d__Bacteria;p__Firmicutes;c__Bacilli;o__Bacillales;f__Thermoactinomycetaceae;g__Kroppenstedtia	0.0002251582862752515	0.0	0.0	0.0	0.0	0.0	0.0	0.0	0.0	0.0	2.7646074948509187e-05	0.0	0.0	0.0	0.0	3.998560518213443e-05	0.0	0.0	7.42408869311292e-05	9.402325508509105e-05	5.6997594701503595e-05	0.0	0.0	0.0	0.06250979654534625	0.06864021853063552	0.07446119947669212
d__Bacteria;p__Firmicutes;c__Bacilli;o__Bacillales;f__Thermoactinomycetaceae;g__Shimazuella	0.00014410130321616097	0.0	2.8902012543473444e-05	0.0	0.0	0.0	0.0	0.0	0.0	0.0	0.0	0.0	0.0	0.0	0.0	0.0	0.0	0.0	0.0	0.0	0.0	0.0	0.0	0.0	0.0	0.0	0.0
d__Bacteria;p__Firmicutes;c__Bacilli;o__Bacillales;f__Thermoactinomycetaceae;g__Thermoactinomyces	0.0	0.0	3.853601672463126e-05	0.0	0.0	0.0	0.0	0.0	0.0	0.0	0.0	0.0	0.0	0.0	0.0	0.0	0.0	0.0	0.0	0.0	0.0	0.0	0.0	0.0	0.0	0.0	0.0
d__Bacteria;p__Firmicutes;c__Bacilli;o__Bacillales;f__Thermoactinomycetaceae;g__unclassified_Thermoactinomycetaceae	0.0	0.0	0.0	0.0	0.0	0.0	0.0	0.0	0.0	0.0	0.0	0.0	0.0	0.0	0.0	0.0	0.0	0.0	0.0	0.0	0.0	0.0	0.0	0.0	0.0	6.352634755264746e-05	0.0
d__Bacteria;p__Firmicutes;c__Bacilli;o__Bacillales;f__unclassified_Bacillales;g__unclassified_Bacillales	0.00012608864031414085	0.0	9.634004181157815e-06	0.0	0.0	0.0002669157880688643	0.0002441247314627954	0.000524903767642599	0.0016110815838426787	0.0038515286819591687	0.007326209861354932	0.005968266291426072	0.0003099814011159331	0.0001056207861707184	0.00020886710482343767	0.0	2.1564504825057956e-05	0.0	0.0001361082927070702	2.089405668557579e-05	3.419855682090216e-05	0.0	0.00017169592651414348	0.0	0.01174017994294492	0.009989518152653814	0.00886869104179578
d__Bacteria;p__Firmicutes;c__Bacilli;o__Lactobacillales;f__Aerococcaceae;g__Aerococcus	0.0006214368701196941	0.019245806084731306	0.005481748379078797	0.0	0.0	0.0	0.0	0.0	0.0	0.0007157708170012611	0.0002211685995880735	0.00019408996069678297	0.0	0.00026405196542679597	0.0001531692102038543	0.0	0.0	0.0	0.0	0.0	0.0	0.0	0.0	0.0	0.0	0.0	0.0
d__Bacteria;p__Firmicutes;c__Bacilli;o__Lactobacillales;f__Aerococcaceae;g__Aerosphaera	0.00010807597741212072	5.331248222917259e-05	9.634004181157814e-05	0.0	0.0	0.0	0.0	7.776352113223687e-05	4.9827265479670476e-05	0.0	0.0	0.0	0.0	0.0	0.0	0.0	0.0	0.0	0.0	0.0	0.0	0.0	0.0	0.0	0.0	0.0	0.0
d__Bacteria;p__Firmicutes;c__Bacilli;o__Lactobacillales;f__Aerococcaceae;g__Facklamia	9.00633145101006e-05	0.0012439579186806938	0.00048170020905789074	0.0	0.0	0.0	0.0	0.0	0.0	0.0	0.0	0.0	0.0	0.0	0.0	0.0	0.0	0.0	0.0	0.0	0.0	0.0	0.0	0.0	0.0	0.0	0.0
d__Bacteria;p__Firmicutes;c__Bacilli;o__Lactobacillales;f__Aerococcaceae;g__Globicatella	8.105698305909054e-05	0.0	0.0	0.0	0.0	0.0	0.0003092246598528742	9.720440141529609e-05	0.0007307998937018336	0.0	6.911518737127296e-05	0.0	0.0004241850752112768	0.0	0.0	0.0	0.0	0.0	0.0	0.0	0.0	0.0	0.0	0.0	0.0	0.0	0.0
d__Bacteria;p__Firmicutes;c__Bacilli;o__Lactobacillales;f__Aerococcaceae;g__unclassified_Aerococcaceae	0.0	0.0	0.0	0.0	0.0	0.0	0.00030922465985287414	7.776352113223687e-05	0.0	0.0006646443300725995	0.0007187979486612387	0.0	0.0	0.0	0.0	0.0	0.0	0.0	0.0	0.0	0.0	0.0	0.0	0.0	0.0	0.0	0.0
d__Bacteria;p__Firmicutes;c__Bacilli;o__Lactobacillales;f__Carnobacteriaceae;g__Alkalibacterium	0.0	0.0	0.0	0.0	0.0	0.0	0.00017902480307271663	0.0	0.0	0.00030675892157196904	0.00012440733726829133	0.0	0.0	0.0	0.0	0.0	0.0	4.01246539248599e-05	0.0	0.0	0.0	0.0	0.0	0.0	0.0	0.0	0.0
d__Bacteria;p__Firmicutes;c__Bacilli;o__Lactobacillales;f__Carnobacteriaceae;g__Atopostipes	0.0	0.00010662496445834518	0.00015414406689852504	0.0	0.0	0.0	0.0	0.0	0.0	0.0	0.0	0.0	0.0	0.0	0.0	0.0	0.0	0.0	0.0	0.0	0.0	0.0	0.0	0.0	0.0	0.0	0.0
d__Bacteria;p__Firmicutes;c__Bacilli;o__Lactobacillales;f__Carnobacteriaceae;g__Carnobacterium	0.0005403798870606036	8.885413704862099e-05	0.00034682415052168135	0.0002920400825013233	0.0005323973656189612	0.015102985008229902	0.008479265672807762	0.007776352113223686	0.010795907520595262	0.12735607893929562	0.056356523782535986	0.019813350154463255	0.00026103696936078573	0.0044536764835319586	0.0034811184137239614	1.3328535060711476e-05	0.0	0.00014712373105781962	0.0	0.0	0.0	0.0	0.00016096493110700951	0.0	0.0	0.0	0.0
d__Bacteria;p__Firmicutes;c__Bacilli;o__Lactobacillales;f__Carnobacteriaceae;g__Desemzia	0.00010807597741212072	0.0	8.670603763042034e-05	0.0	0.0	0.0	0.0004719744808280711	0.000719312570473191	0.0025910178049428647	0.0016019632570980606	0.0020319865087154248	0.0003396574312193702	0.0	3.52069287235728e-05	0.0007379971037094798	0.0	0.0	0.0	0.0	0.0	0.0	0.0	0.0	0.0	0.0	0.0	0.0
d__Bacteria;p__Firmicutes;c__Bacilli;o__Lactobacillales;f__Carnobacteriaceae;g__Granulicatella	0.0	9.773955075348308e-05	0.0	0.0	0.0	0.0	0.0	0.0	0.0	0.0	0.0	0.0	0.0	0.0	0.0	0.0	0.0	0.0	0.0	0.0	0.0	0.0	0.0	0.0	0.0	0.0	0.0
d__Bacteria;p__Firmicutes;c__Bacilli;o__Lactobacillales;f__Carnobacteriaceae;g__Jeotgalibaca	0.0	0.0	0.0	0.0	0.0	0.0	0.00014647483887767724	0.0	0.0	0.0008691502777872457	0.00030410682443360104	0.00021026412408818153	0.0	0.0	0.0	0.0	0.0	0.0	0.0	0.0	0.0	0.0	0.0	0.0	0.0	0.0	0.0
d__Bacteria;p__Firmicutes;c__Bacilli;o__Lactobacillales;f__Carnobacteriaceae;g__Trichococcus	0.00034224059513838226	0.0	0.0	0.0	0.0	0.0	6.509992839007877e-05	0.001944088028305922	0.0005314908317831517	0.0028119567810763833	0.0013823037474254593	0.0020864670774904167	0.0	0.0	0.0	0.0	0.0	0.0	0.0	0.0	0.0	0.0	0.0	0.0	0.0	0.0	0.0
d__Bacteria;p__Firmicutes;c__Bacilli;o__Lactobacillales;f__Carnobacteriaceae;g__unclassified_Carnobacteriaceae	0.0	0.0	0.0	0.0	0.0	0.0	0.0	0.00015552704226447374	3.321817698644698e-05	0.0001874637854050922	1.3823037474254593e-05	3.234832678279716e-05	0.0	0.0	0.0	0.0	0.0	0.0	0.0	0.0	0.0	0.0	0.0	0.0	0.0	0.0	0.0
d__Bacteria;p__Firmicutes;c__Bacilli;o__Lactobacillales;f__Carnobacteriaceae;g__uncultured	0.0	0.0	0.0	0.0	0.0	0.0	0.0	0.0	3.321817698644698e-05	0.0	0.0	0.0	0.0	0.0	0.0	0.0	0.0	0.0	0.0	0.0	0.0	0.0	0.0	0.0	0.0	0.0	0.0
d__Bacteria;p__Firmicutes;c__Bacilli;o__Lactobacillales;f__Enterococcaceae;g__Enterococcus	0.003458431277187863	0.004966946261017914	0.0009248644013911503	0.0	0.0	0.00011121491169536011	0.006330968035935163	0.010361989190870549	0.0135197980334839	0.0013122464978356453	0.0007464440236097479	0.00037200575800216734	0.0326459359806833	0.006425264492052038	0.03206806282722511	0.0	5.3911262062644886e-05	0.0	0.0	0.0	0.0	0.0006719692814042787	0.0001931579173284114	0.0008954942499842895	0.0006740023198219381	0.0007305529968554457	0.0005921641534118293
d__Bacteria;p__Firmicutes;c__Bacilli;o__Lactobacillales;f__Enterococcaceae;g__Vagococcus	4.50316572550503e-05	0.0003376457207847597	0.00015414406689852504	0.0	0.0	0.0	0.0	0.00013608616198141453	0.0	0.0	0.0	0.0	0.0	0.0005105004664918056	0.00011139578923916676	0.0	0.0	0.0	0.0	0.0	0.0	0.0	0.0	0.0	0.0	0.0	0.0
d__Bacteria;p__Firmicutes;c__Bacilli;o__Lactobacillales;f__Enterococcaceae;g__unclassified_Enterococcaceae	0.0	0.0	1.926800836231563e-05	0.0	0.0	0.0	9.764989258511815e-05	0.00038881760566118436	6.643635397289396e-05	0.0	0.0	0.0	0.00014683329526544197	0.00022884503670322318	0.00013924473654895845	0.0	0.0	0.0	0.0	0.0	0.0	0.0	0.0	0.0	0.0	3.176317377632373e-05	0.0
d__Bacteria;p__Firmicutes;c__Bacilli;o__Lactobacillales;f__Lactobacillaceae;g__Lactobacillus	0.007457242441436326	0.006966164344611885	0.0036609215888399682	0.0008213627320349717	0.0009662026264936704	0.00022242982339072022	0.1718963609140031	0.16017341265212504	0.3632407653467974	0.0030164627287910303	0.0018246409466016055	0.0019085512801850328	0.02364016053773616	0.039766225993275436	0.051144591734432414	0.0007730550335212657	0.009553075637500682	0.011061029598619716	0.0002969635477245168	0.0005119043887966068	0.0005813754659553366	0.008955019199122317	0.004045585268489504	0.003597687425375477	0.09548888679895888	0.11336276720769854	0.09397507402051909
d__Bacteria;p__Firmicutes;c__Bacilli;o__Lactobacillales;f__Lactobacillaceae;g__Pediococcus	0.0001350949717651509	0.0	0.00019268008362315628	0.0	0.0	0.0	0.0003743245882429529	0.00025273144367976986	0.00033218176986446983	0.0001874637854050922	6.911518737127296e-05	0.0	0.0015825366267497633	0.0003344658228739416	0.001086108945081876	0.0	1.0782252412528978e-05	0.0	0.0	0.0	0.0	0.0	0.0	0.0	0.0010501896611179035	0.0007464345837436076	0.001087929491151966
d__Bacteria;p__Firmicutes;c__Bacilli;o__Lactobacillales;f__Lactobacillaceae;g__unclassified_Lactobacillaceae	0.0	0.0	0.0	0.0	0.0	0.0	6.509992839007877e-05	5.8322640849177654e-05	0.00011626361945256445	3.408432461910767e-05	0.0	0.0	9.788886351029465e-05	3.52069287235728e-05	8.354684192937507e-05	0.0	0.0	0.0	0.0	0.0	0.0	0.0	0.0	0.0	0.00010972130787798991	0.00011117110821713306	0.00016525511258004544
d__Bacteria;p__Firmicutes;c__Bacilli;o__Lactobacillales;f__Leuconostocaceae;g__Leuconostoc	0.0004773355669035332	0.00018659368780210407	0.00029865412961589227	0.0	0.0	0.0	0.0003743245882429529	0.0012830980986819084	0.004633935689609353	0.00025563243464330756	0.00015205341221680052	0.000501399065133356	0.00947890494991354	0.009576284612811802	0.004581151832460733	0.0012928679008890132	0.05322119790824304	0.02586702689689301	0.0	4.178811337115158e-05	4.559807576120288e-05	0.010532089961601753	0.0007619006739065116	0.0027493244517061517	0.00789993416721527	0.009576596893561608	0.001914205054052193
d__Bacteria;p__Firmicutes;c__Bacilli;o__Lactobacillales;f__Leuconostocaceae;g__Weissella	0.0010537407797681772	0.0025856553881148706	0.0011946165184635689	0.0	0.0	0.0	0.001009048890046221	0.0011470119367004937	0.0017771724687749137	0.0010906983878114457	0.0004146911242276378	0.00038817992139356604	0.0020230365125460895	0.0010210009329836111	0.0012949760499053136	0.00018659949084996066	0.0043991589843118215	0.005216205010231786	9.89878492415056e-05	3.134108502836368e-05	3.419855682090216e-05	0.0063905650027427305	0.002489590934455079	0.007666687613900585	0.025502366845355635	0.028031000857605702	0.019541417062590365
d__Bacteria;p__Firmicutes;c__Bacilli;o__Lactobacillales;f__Leuconostocaceae;g__unclassified_Leuconostocaceae	0.0	0.0	0.0	0.0	0.0	0.0	0.0	0.0	0.0	0.0	0.0	0.0	1.6314810585049108e-05	0.00010562078617071839	0.0	0.0	0.0	5.349953856647986e-05	0.0	0.0	0.0	2.7427317608337905e-05	0.0	0.0	4.7023417661995674e-05	4.764476066448559e-05	2.7542518763340907e-05
d__Bacteria;p__Firmicutes;c__Bacilli;o__Lactobacillales;f__Streptococcaceae;g__Lactococcus	0.0011888357515333278	0.00023102075632641455	0.00024085010452894537	0.0	0.0	0.0	0.054163140420545514	0.5333799914460098	0.09686420409247926	0.0004771805446675074	0.00015205341221680052	0.00024261245087097872	0.0292035109472379	0.1445068389459045	0.06105881697671829	0.00017327095578924918	0.002027063453555448	0.0006018698088728985	3.71204434655646e-05	0.0	0.00012539470834330792	0.0010148107515085025	0.0004828947933210285	0.0007226795701627602	0.0014107025298598704	0.0017787377314741294	0.0014322109756937274
d__Bacteria;p__Firmicutes;c__Bacilli;o__Lactobacillales;f__Streptococcaceae;g__Streptococcus	0.0036115389118550343	0.0026656241114586298	0.0007129163094056782	0.0	0.0	0.00035588771742515237	0.03337998828201287	0.07690812239978223	0.026159314376827003	0.0004430962200483997	0.000442337199176147	6.469665356559432e-05	0.0025614252618527096	0.0029397785484183286	0.0028127436782889614	0.0	0.00012938702895034772	0.0	0.0	6.268217005672736e-05	3.419855682090216e-05	2.7427317608337905e-05	0.0	0.0	0.0	0.0	0.0
d__Bacteria;p__Firmicutes;c__Bacilli;o__Lactobacillales;f__Streptococcaceae;g__unclassified_Streptococcaceae	0.0	0.0	0.0	0.0	0.0	0.0	0.0	7.776352113223687e-05	9.965453095934094e-05	0.0	0.0	0.0	3.2629621170098216e-05	0.0	2.784894730979169e-05	0.0	0.0	0.0	0.0	0.0	0.0	0.0	0.0	0.0	0.0	0.0	0.0
d__Bacteria;p__Firmicutes;c__Bacilli;o__Lactobacillales;f__unclassified_Lactobacillales;g__unclassified_Lactobacillales	1.801266290202012e-05	3.554165481944839e-05	0.0	0.0	0.0	0.0	0.0031573465269188208	0.00441307982425444	0.008354371512091403	0.00015337946078598452	2.7646074948509187e-05	0.0	0.0029529807158938876	0.0014786910063900572	0.0035507407819984414	0.0	0.00011860477653781874	0.00012037396177457969	0.0	0.0	0.0	0.00012342292923752057	0.0	1.571042543832087e-05	0.00028214050597197407	0.00022234221643426612	0.0002065688907250568
d__Bacteria;p__Firmicutes;c__Bacilli;o__unclassified_Bacilli;f__unclassified_Bacilli;g__unclassified_Bacilli	9.00633145101006e-06	0.0	0.0	0.0	0.0	8.897192935628809e-05	0.0014484734066792526	0.0011081301761343759	0.004783417486048363	0.0009202767647159066	0.0004285141617018924	0.0006954890258301392	0.0005383887493066205	0.0004928970021300192	0.00025064052578812517	0.0	0.00017251603860046365	8.02493078497198e-05	0.0	0.0	2.279903788060144e-05	9.599561162918266e-05	9.657895866420569e-05	9.426255262992522e-05	0.007602119188689293	0.007226122034113653	0.004764855746057975
d__Bacteria;p__Firmicutes;c__Clostridia;o__Clostridiales;f__Christensenellaceae;g__Christensenella	0.0	0.00020436451521182826	0.0	0.0	0.0	0.0	0.0	0.0	0.0	0.0	0.0	0.0	0.0	0.0	0.0	0.0	0.0	0.0	0.0	0.0	0.0	0.0	0.0	0.0	0.0	0.0	0.0
d__Bacteria;p__Firmicutes;c__Clostridia;o__Clostridiales;f__Christensenellaceae;g__Christensenellaceae_R-7_group	0.00016211396611818109	0.00015993744668751778	2.8902012543473444e-05	0.0	0.0	0.0	0.0	0.0	0.0	0.0	2.7646074948509187e-05	0.0	0.0	8.8017321808932e-05	0.0	0.0	2.1564504825057956e-05	0.0	0.0	0.0	0.0	0.0	0.0	4.713127631496261e-05	0.0	0.0	0.0
d__Bacteria;p__Firmicutes;c__Clostridia;o__Clostridiales;f__Clostridiaceae_1;g__Clostridium_sensu_stricto_1	0.0006124305386686841	0.0018481660506113166	0.0001252420543550516	0.00020077755671965976	7.887368379540166e-05	0.0	0.00017902480307271663	0.0	0.0006145362742492692	0.0004771805446675074	0.0007326209861354934	0.0002587866142623773	0.0	0.0	5.569789461958338e-05	0.0	4.312900965011591e-05	4.01246539248599e-05	0.0001113613303966938	0.0	3.419855682090216e-05	0.0	0.0	0.0	0.0	0.0	0.0
d__Bacteria;p__Firmicutes;c__Clostridia;o__Clostridiales;f__Clostridiaceae_1;g__Clostridium_sensu_stricto_13	0.0	0.0	0.0	0.0	0.0	0.0	8.137491048759847e-05	0.0	0.0	0.0	0.0	0.0	0.0	0.0	0.0	0.0	0.0	0.0	0.0	0.0	0.0	0.0	0.0	0.0	0.0	0.0	0.0
d__Bacteria;p__Firmicutes;c__Clostridia;o__Clostridiales;f__Clostridiaceae_1;g__Clostridium_sensu_stricto_2	0.0	0.0	0.0	9.126252578166354e-05	0.0	0.00011121491169536011	0.0	0.0	0.0	0.0	0.0	0.0	0.0	0.0	0.0	0.0	0.0	0.0	0.0	0.0	0.0	0.0	0.0	0.0	0.0	0.0	0.0
d__Bacteria;p__Firmicutes;c__Clostridia;o__Clostridiales;f__Clostridiaceae_1;g__Clostridium_sensu_stricto_9	0.0	0.0	0.0	0.0	0.0	0.00017794385871257618	0.0	0.0	0.0	0.0	0.0	0.0	0.0	0.0	0.0	0.0	0.0	0.0	0.0	0.0	0.0	0.0	0.0	0.0	0.0	0.0	0.0
d__Bacteria;p__Firmicutes;c__Clostridia;o__Clostridiales;f__Clostridiaceae_1;g__Proteiniclasticum	9.00633145101006e-05	0.0	0.0	0.0	0.0	0.0	0.0	0.0	6.643635397289396e-05	0.0	0.0	9.704498034839148e-05	0.0	0.0	0.0	0.0	0.0	0.0	0.0	0.0	0.0	0.0	0.0	0.0	0.0	0.0	0.0
d__Bacteria;p__Firmicutes;c__Clostridia;o__Clostridiales;f__Clostridiaceae_1;g__Sarcina	0.00035124692658939234	0.0	0.0	0.0	0.0	0.0	0.0	0.0	0.0	0.0	0.0	0.0	0.0	0.0	0.0	0.0	0.0	0.0	0.0	0.0	0.0	0.0	0.0	0.0	0.0	0.0	0.0
d__Bacteria;p__Firmicutes;c__Clostridia;o__Clostridiales;f__Clostridiaceae_1;g__unclassified_Clostridiaceae_1	0.0	2.6656241114586295e-05	0.0	0.0	0.0	0.0	0.0	0.0	0.0	0.0	0.0	0.0	0.0	0.0	0.0	0.0	0.0	0.0	0.0	0.0	0.0	0.0	0.0	0.0	0.0	0.0	0.0
d__Bacteria;p__Firmicutes;c__Clostridia;o__Clostridiales;f__Clostridiaceae_1;g__uncultured	0.0	2.6656241114586295e-05	3.853601672463126e-05	0.0	0.0	0.0	0.0	3.8881760566118436e-05	0.0	0.0	0.0	0.00012939330713118864	0.0	0.0	2.784894730979169e-05	0.0	0.0	5.349953856647986e-05	0.0	0.0	0.0	0.0	0.0	4.713127631496261e-05	0.0	0.0	0.0
d__Bacteria;p__Firmicutes;c__Clostridia;o__Clostridiales;f__Clostridiales_vadinBB60_group;g__Clostridiales_vadinBB60_group	3.602532580404024e-05	0.0006752914415695195	0.00024085010452894537	0.0	0.0	0.0	0.0	0.0	0.0	0.0	0.0	0.0	0.0	0.0	0.0	0.0	0.0	0.0	0.0	0.0	0.0	0.0	0.0	0.0	0.0	0.0	0.0
d__Bacteria;p__Firmicutes;c__Clostridia;o__Clostridiales;f__Eubacteriaceae;g__Eubacterium	0.0	0.0	0.0	0.0	0.0	0.0	0.0	0.0	0.0	0.0	0.0	0.0	0.0	0.0	0.0	0.0	0.0	0.0	0.0	0.0	0.0	0.0	0.0	4.713127631496261e-05	0.0	0.0	0.0
d__Bacteria;p__Firmicutes;c__Clostridia;o__Clostridiales;f__Family_XI;g__Parvimonas	3.602532580404024e-05	0.0	0.0	0.0	0.0	0.0	0.0	0.0	0.0	0.0	0.0	0.0	0.0	0.0	0.0	0.0	0.0	0.0	0.0	0.0	0.0	0.0	0.0	0.0	0.0	0.0	0.0
d__Bacteria;p__Firmicutes;c__Clostridia;o__Clostridiales;f__Family_XI;g__Sedimentibacter	1.801266290202012e-05	0.0	0.0	0.0	0.0	0.0	4.882494629255908e-05	5.8322640849177654e-05	0.0	0.0	0.0	0.0	0.0	0.0	0.0	0.0	0.0	0.0	0.0	0.0	0.0	0.0	0.0	0.0	0.0	0.0	0.0
d__Bacteria;p__Firmicutes;c__Clostridia;o__Clostridiales;f__Family_XIII;g__Family_XIII_AD3011_group	9.906964596111066e-05	0.00021324992891669036	0.0	0.0	0.0	0.0	3.2549964195039385e-05	0.0	0.0	0.0	0.0	0.0	0.0	0.0	0.0	0.0	0.0	0.0	0.0	0.0	0.0	0.0	0.0	0.0	0.0	0.0	0.0
d__Bacteria;p__Firmicutes;c__Clostridia;o__Clostridiales;f__Family_XIII;g__[Eubacterium]_brachy_group	0.0	0.0	0.0	0.0	0.0	0.0	4.882494629255908e-05	0.0	0.0	0.0	0.0	0.0	0.0	0.0	0.0	0.0	0.0	0.0	0.0	0.0	0.0	0.0	0.0	0.0	0.0	0.0	0.0
d__Bacteria;p__Firmicutes;c__Clostridia;o__Clostridiales;f__Family_XIII;g__[Eubacterium]_nodatum_group	0.0	5.331248222917259e-05	0.0	0.0	0.0	0.0	0.0	0.0	0.0	0.0	0.0	0.0	0.0	5.2810393085359196e-05	0.0	0.0	0.0	0.0	0.0	0.0	0.0	0.0	0.0	0.0	0.0	0.0	0.0
d__Bacteria;p__Firmicutes;c__Clostridia;o__Clostridiales;f__Family_XIII;g__unclassified_Family_XIII	0.0	2.6656241114586295e-05	0.0	0.0	0.0	0.0	0.0	0.0	0.0	0.0	0.0	0.0	0.0	0.0	0.0	0.0	0.0	0.0	0.0	0.0	0.0	0.0	0.0	0.0	0.0	0.0	0.0
d__Bacteria;p__Firmicutes;c__Clostridia;o__Clostridiales;f__Lachnospiraceae;g__Agathobacter	0.00034224059513838226	0.0	0.00017341207526084068	0.0	0.0	0.0	0.0004394245166330317	0.0	0.0002159181504119054	3.408432461910767e-05	0.00013823037474254592	0.0	0.0	0.0	0.0	0.0002265850960320951	0.0	0.00012037396177457969	0.0	0.0	9.119615152240576e-05	0.0	0.00023608189895694726	0.0	0.0	0.0	6.885629690835227e-05
d__Bacteria;p__Firmicutes;c__Clostridia;o__Clostridiales;f__Lachnospiraceae;g__Anaerostipes	0.0003782659209424225	0.0004620415126528291	0.0	0.0	0.0	0.0	0.00011392487468263784	0.0	6.643635397289396e-05	0.0	0.0	8.08708169569929e-05	0.0	0.0	9.747131558427092e-05	0.0	0.0	0.0	0.0	0.0	4.559807576120288e-05	0.0	0.0	0.0	0.0	0.0	0.0
d__Bacteria;p__Firmicutes;c__Clostridia;o__Clostridiales;f__Lachnospiraceae;g__Blautia	0.005187646915781794	0.004833665055444982	0.005520284395803428	0.0	0.0	0.0	0.0013345485319966148	0.00025273144367976986	0.0005647090087695987	0.0	0.0006911518737127295	0.0006307923722645446	0.00024472215877573665	0.0009681905398982519	0.00045950763061156286	7.997121036426886e-05	8.625801930023182e-05	0.00013374884641619966	4.94939246207528e-05	0.00019849353851296997	0.00017099278410451078	0.0003154141524958859	0.0	0.0	0.0	3.176317377632373e-05	0.0
d__Bacteria;p__Firmicutes;c__Clostridia;o__Clostridiales;f__Lachnospiraceae;g__CAG-56	2.701899435303018e-05	0.0	0.0	0.0	0.0	0.0	0.0	0.0	0.0	0.0	0.0	0.0	0.0	0.0	0.0	0.0	0.0	0.0	0.0	0.0	0.0	0.0	0.0	0.0	0.0	0.0	0.0
d__Bacteria;p__Firmicutes;c__Clostridia;o__Clostridiales;f__Lachnospiraceae;g__Coprococcus_1	0.0	0.0	8.670603763042034e-05	0.0	0.0	0.0	0.0	0.0	0.0	0.0	0.0	0.0	0.0	0.0	0.0	0.0	0.0	0.0	0.0	0.0	0.0	0.0	0.0	0.0	0.0	0.0	0.0
d__Bacteria;p__Firmicutes;c__Clostridia;o__Clostridiales;f__Lachnospiraceae;g__Coprococcus_2	0.0	0.0	0.0	0.0	0.0	0.0	0.0	0.0	0.0	0.0	0.0	0.0	0.0	0.0	0.0	0.0	0.0	0.0	0.0	0.0	3.419855682090216e-05	0.0	0.0	0.0	0.0	0.0	0.0
d__Bacteria;p__Firmicutes;c__Clostridia;o__Clostridiales;f__Lachnospiraceae;g__Coprococcus_3	0.0001350949717651509	0.00020436451521182826	0.0	0.0	0.0	0.0	0.0	0.0	0.0	0.0	0.0	0.0	0.0	0.0	0.0	0.0	0.0	0.0	0.0	0.0	0.0	0.0	0.0	0.0	0.0	0.0	0.0
d__Bacteria;p__Firmicutes;c__Clostridia;o__Clostridiales;f__Lachnospiraceae;g__Dorea	0.00037826592094242255	0.0004442706852431049	0.00022158209616662973	0.0	0.0	0.0	8.137491048759847e-05	0.0	0.0	0.0	4.146911242276378e-05	3.234832678279716e-05	1.6314810585049108e-05	8.8017321808932e-05	0.0002645649994430211	0.0	0.0	0.0	0.0	0.0	0.0	0.0	0.0	0.0	0.0	0.0	0.0
d__Bacteria;p__Firmicutes;c__Clostridia;o__Clostridiales;f__Lachnospiraceae;g__Fusicatenibacter	0.0005493862185116137	0.00025767699744100086	0.0	0.0	0.0	0.0	0.0	0.0	0.0	0.0	0.0	0.0	0.00011420367409534376	0.0	9.747131558427092e-05	3.998560518213443e-05	0.0	0.0	0.0	2.089405668557579e-05	0.0	0.0	0.0	0.0	0.0	0.0	0.0
d__Bacteria;p__Firmicutes;c__Clostridia;o__Clostridiales;f__Lachnospiraceae;g__GCA-900066575	0.0	0.00022213534262155245	0.0	0.0	0.0	0.0	0.0	0.0	0.0	0.0	0.0	0.0	0.0	0.0	0.0	0.0	0.0	0.0	0.0	0.0	0.0	0.0	0.0	0.0	0.0	0.0	0.0
d__Bacteria;p__Firmicutes;c__Clostridia;o__Clostridiales;f__Lachnospiraceae;g__Lachnoclostridium	0.0009636774652580764	0.0008885413704862097	0.0027264231832676614	0.0	0.0	0.0	0.0	0.0	0.0	0.0	0.0	0.0	0.0	0.0	4.1773420964687535e-05	0.0	0.0	0.0	0.0	0.0	0.0	0.0	5.365497703566983e-05	0.0001571042543832087	0.0	0.0	0.0
d__Bacteria;p__Firmicutes;c__Clostridia;o__Clostridiales;f__Lachnospiraceae;g__Lachnospira	0.0	0.0	0.00027938612125357664	0.0	0.0	0.0	0.0	0.0	0.0	0.0	0.0	0.0	0.0	0.0	0.0	0.0	0.0	0.0	0.0	0.0	0.0	0.0	0.0	3.142085087664174e-05	0.0	0.0	0.0
d__Bacteria;p__Firmicutes;c__Clostridia;o__Clostridiales;f__Lachnospiraceae;g__Lachnospiraceae_FCS020_group	0.00019813929192222132	0.0	0.0	0.0	0.0	0.0	0.0	0.0	0.0	0.0	0.0	0.0	0.0	0.0	0.0	0.0	0.0	0.0	0.0	0.0	0.0	0.0	0.0	0.0	0.0	0.0	0.0
d__Bacteria;p__Firmicutes;c__Clostridia;o__Clostridiales;f__Lachnospiraceae;g__Lachnospiraceae_NC2004_group	0.0	0.0	0.00011560805017389378	0.0	0.0	0.0	0.0	0.0	0.0	0.0	0.0	0.0	0.0	0.0	0.0	2.6657070121422953e-05	0.0	0.0	0.0	0.0	3.419855682090216e-05	0.0	0.0	3.142085087664174e-05	0.0	0.0	0.0
d__Bacteria;p__Firmicutes;c__Clostridia;o__Clostridiales;f__Lachnospiraceae;g__Lachnospiraceae_NK4A136_group	0.00017112029756919113	0.00143943702018766	4.817002090578907e-05	0.011079270629893952	0.0022281815672200965	0.00011121491169536013	0.0	0.0	0.0	0.0	0.0	0.0	0.0	0.0	6.962236827447922e-05	0.0	0.0	4.01246539248599e-05	0.0	0.0001462583967990305	0.0	0.0	0.0	0.00023565638157481306	0.0	0.0	0.0
d__Bacteria;p__Firmicutes;c__Clostridia;o__Clostridiales;f__Lachnospiraceae;g__Lachnospiraceae_NK4B4_group	0.0	7.108330963889678e-05	0.0	0.0	0.0	0.0	0.0	0.0	0.0	0.0	0.0	0.0	0.0	0.0	0.0	0.0	0.0	0.0	0.0	0.0	0.0	0.0	0.0	0.0	0.0	0.0	0.0
d__Bacteria;p__Firmicutes;c__Clostridia;o__Clostridiales;f__Lachnospiraceae;g__Lachnospiraceae_UCG-004	4.50316572550503e-05	0.0009329684390105203	0.0	0.0	0.0	0.0	6.509992839007877e-05	0.0	0.0	0.0	0.0	0.0	0.0	0.0	8.354684192937507e-05	0.0	0.0	0.0	0.0	0.0	0.0	0.0	0.0	0.0	0.0	0.0	0.0
d__Bacteria;p__Firmicutes;c__Clostridia;o__Clostridiales;f__Lachnospiraceae;g__Lachnospiraceae_UCG-006	0.0	0.0	0.0	0.0	0.0	0.0	0.0	0.0	0.0	0.0	0.0	0.0	0.0	0.0	0.0	0.0	0.0	0.0	0.00013610829270707022	4.178811337115158e-05	0.0	0.0	0.0	0.0	0.0	0.0	0.0
d__Bacteria;p__Firmicutes;c__Clostridia;o__Clostridiales;f__Lachnospiraceae;g__Lachnospiraceae_UCG-010	0.0	0.00035541654819448395	0.0	0.0	0.0	0.0	0.0	0.0	0.0	0.0	0.0	0.0	0.0	0.0	0.0	0.0	0.0	0.0	0.0	0.0	0.0	0.0	0.0	0.0	0.0	0.0	0.0
d__Bacteria;p__Firmicutes;c__Clostridia;o__Clostridiales;f__Lachnospiraceae;g__Marvinbryantia	0.0	7.996872334375889e-05	0.0	0.0	0.0	0.0	0.0	0.0	0.0	0.0	0.0	0.0	0.0	0.0	0.0	0.0	0.0	0.0	0.0	0.0	0.0	0.0	0.0	0.0	0.0	0.0	0.0
d__Bacteria;p__Firmicutes;c__Clostridia;o__Clostridiales;f__Lachnospiraceae;g__Roseburia	0.0009186458080030261	0.0009507392664202445	0.006079056638310581	0.0	0.0	0.0	0.0	0.0	0.0	0.0	0.0004008680867533832	0.0	0.00016314810585049108	0.0002288450367032232	0.0	0.0	0.0	0.0	0.0	0.0	0.0	0.0	0.0	0.0	0.0	0.0	0.0
d__Bacteria;p__Firmicutes;c__Clostridia;o__Clostridiales;f__Lachnospiraceae;g__Sellimonas	0.0	0.00011551037816320727	0.0	0.0	0.0	0.0	0.0	0.0	0.0	0.0	0.0	0.0	0.0	7.04138574471456e-05	0.0	0.0	0.0	0.0	0.0	0.0	0.0	0.0	0.0	0.0	0.0	0.0	0.0
d__Bacteria;p__Firmicutes;c__Clostridia;o__Clostridiales;f__Lachnospiraceae;g__Shuttleworthia	0.00023416461772626156	0.0	0.0	0.0	0.0	0.0	0.0	0.0	0.0	0.0	0.0	0.0	0.0	0.0	0.0	0.0	0.0	0.0	0.0	0.0	0.0	0.0	0.0	0.0	0.0	0.0	0.0
d__Bacteria;p__Firmicutes;c__Clostridia;o__Clostridiales;f__Lachnospiraceae;g__Tyzzerella	7.205065160808048e-05	0.00018659368780210404	0.0	0.0	0.0	0.0	3.2549964195039385e-05	0.0	0.0	0.0	0.0	0.0	0.0	0.0	0.0	0.0	0.0	0.0	0.0	0.0	0.0	0.0	0.0	0.0	0.0	0.0	0.0
d__Bacteria;p__Firmicutes;c__Clostridia;o__Clostridiales;f__Lachnospiraceae;g__Tyzzerella_4	0.0	0.0	0.00017341207526084068	0.0	0.0	0.0	0.0	0.0	0.0	0.0	0.0	0.0	0.0	0.0	0.0	0.0	0.0	0.0	0.0	0.0	0.0	0.0	0.0	0.0	0.0	0.0	0.0
d__Bacteria;p__Firmicutes;c__Clostridia;o__Clostridiales;f__Lachnospiraceae;g__[Eubacterium]_eligens_group	0.0	0.00018659368780210407	0.0	0.0	0.0	0.0	0.0	0.0	0.0	0.0	0.0	4.852249017419574e-05	0.0	0.0	0.0	0.0	0.0	0.0	0.0	0.0	0.0	0.0	0.0	0.0	0.0	0.0	0.0
d__Bacteria;p__Firmicutes;c__Clostridia;o__Clostridiales;f__Lachnospiraceae;g__[Eubacterium]_hallii_group	0.0009997027910621167	0.0024523741825419393	0.00014451006271736723	0.0	0.0	0.0	0.00024412473146279539	0.0	0.00016609088493223492	0.0	0.0	0.00012939330713118864	0.0	0.0008273628250039608	0.00019494263116854183	0.0	0.0	2.674976928323993e-05	0.0	0.0	0.0	0.0	0.0	0.0	0.0	0.0	0.0
d__Bacteria;p__Firmicutes;c__Clostridia;o__Clostridiales;f__Lachnospiraceae;g__[Ruminococcus]_gauvreauii_group	9.906964596111066e-05	0.0	0.0	0.0	0.0	0.0	0.0	0.0	0.0	0.0	0.0	0.0	0.0	0.0	0.0	0.0	0.0	0.0	0.0	0.0	0.0	6.856829402084476e-05	0.0	0.0	0.0	0.0	0.0
d__Bacteria;p__Firmicutes;c__Clostridia;o__Clostridiales;f__Lachnospiraceae;g__[Ruminococcus]_gnavus_group	0.0001350949717651509	0.0005331248222917259	0.00014451006271736723	0.0	0.0	0.0	0.0	0.0	0.0	0.0	0.0	0.0	4.8944431755147325e-05	0.0	2.784894730979169e-05	0.0	0.0	0.0	0.0	0.0	0.0	0.0	0.0	0.0	0.0	0.0	0.0
d__Bacteria;p__Firmicutes;c__Clostridia;o__Clostridiales;f__Lachnospiraceae;g__[Ruminococcus]_torques_group	0.0044311150738969496	0.00038207278930907026	0.0007610863303114674	0.0	0.0	0.0	0.0	0.0002527314436797698	0.00011626361945256445	3.408432461910767e-05	0.0	6.469665356559432e-05	0.0	3.52069287235728e-05	0.00018101815751364597	0.0	0.0	0.0	0.0	2.089405668557579e-05	0.0	9.599561162918266e-05	0.0	0.0	0.0	0.0	0.0
d__Bacteria;p__Firmicutes;c__Clostridia;o__Clostridiales;f__Lachnospiraceae;g__unclassified_Lachnospiraceae	0.0003242279322363622	0.0009507392664202448	6.74380292681047e-05	0.0005658276598463137	3.943684189770083e-05	0.0	0.0	3.8881760566118436e-05	4.982726547967047e-05	0.0	1.3823037474254593e-05	0.0001617416339139858	6.525924234019643e-05	3.52069287235728e-05	1.3924473654895846e-05	0.0	0.0001940805434255216	0.0	0.0	0.0001567054251418184	0.00023938989774631512	0.00027427317608337906	0.0	0.0	0.0	0.0	0.0
d__Bacteria;p__Firmicutes;c__Clostridia;o__Clostridiales;f__Lachnospiraceae;g__uncultured	0.0003602532580404024	0.0017859681546772816	0.0009248644013911502	0.0	0.0	0.0	0.0	0.0	0.0	0.0	0.0	0.0	0.0	0.0	0.0	0.0	0.0	0.0	0.0	0.0	0.0	0.0	0.0	0.0	0.0	0.0	0.0
d__Bacteria;p__Firmicutes;c__Clostridia;o__Clostridiales;f__Peptococcaceae;g__uncultured	0.0	7.996872334375889e-05	0.0	0.0	3.943684189770083e-05	0.0	0.0	0.0	0.0	0.0	0.0	0.0	0.0	0.0	0.0	0.0	0.0	0.0	0.0	0.0	0.0	0.0	0.0	0.0	0.0	0.0	0.0
d__Bacteria;p__Firmicutes;c__Clostridia;o__Clostridiales;f__Peptostreptococcaceae;g__Acetoanaerobium	0.0	0.0	0.0	0.0	0.0	0.0	0.0	0.00011664528169835531	8.304544246611746e-05	0.0	6.911518737127296e-05	0.0	0.0	0.0	0.0	0.0	0.0	0.0	0.0	0.0	0.0	0.0	0.0	0.0	0.0	0.0	0.0
d__Bacteria;p__Firmicutes;c__Clostridia;o__Clostridiales;f__Peptostreptococcaceae;g__Intestinibacter	0.0001350949717651509	0.0	0.0	0.0	0.0	0.0	0.0	0.0	0.0	0.0	0.0	0.0	0.0	0.0	0.0	0.0	0.0	0.0	0.0	0.0	0.0	0.0	0.0	0.0	0.0	0.0	0.0
d__Bacteria;p__Firmicutes;c__Clostridia;o__Clostridiales;f__Peptostreptococcaceae;g__Paraclostridium	0.0	0.0	0.0	0.0	0.0	0.0	0.0	0.0	6.643635397289396e-05	8.521081154776918e-05	0.0	0.0	0.0	0.0	0.0	0.0	0.0	0.0	0.0	0.0	0.0	0.0	0.0	0.0	0.0	0.0	0.0
d__Bacteria;p__Firmicutes;c__Clostridia;o__Clostridiales;f__Peptostreptococcaceae;g__Romboutsia	0.0017202093071429214	0.00427388399203867	0.0005106022216013642	0.00020077755671965978	0.0	0.0	0.00013019985678015754	0.0	0.0	0.00015337946078598452	0.0	0.0	0.0	0.0001232242505325048	0.0	0.0	0.00012938702895034772	0.00018724838498267952	0.0	0.0	9.119615152240576e-05	0.0	0.0	0.0	0.0	0.0	0.0
d__Bacteria;p__Firmicutes;c__Clostridia;o__Clostridiales;f__Peptostreptococcaceae;g__Terrisporobacter	0.0006484558644727243	0.0	0.0	0.0	0.0	0.0	0.0	5.8322640849177654e-05	0.00029896359287802284	0.0	0.0	0.0	0.0	0.0	0.0	0.0	0.0	0.0	0.0	0.0	0.0	0.0	0.0	0.0	0.0	0.0	0.0
d__Bacteria;p__Firmicutes;c__Clostridia;o__Clostridiales;f__Peptostreptococcaceae;g__unclassified_Peptostreptococcaceae	0.0	0.0	0.0	0.0	0.0	0.0	0.0	0.0	0.0	0.0	0.0	0.0	0.0	0.0	0.0	0.0	0.0	0.0	2.47469623103764e-05	0.0	0.0	0.0	0.0	0.0	0.0	0.0	0.0
d__Bacteria;p__Firmicutes;c__Clostridia;o__Clostridiales;f__Peptostreptococcaceae;g__uncultured	0.0	0.0	0.0	0.0	9.859210474425208e-05	0.0002001868410516482	0.0	0.0	0.0	0.0	0.0	0.0	3.2629621170098216e-05	0.0	0.0	0.0	0.0	0.0	0.0	0.0	0.0	0.0	0.0	0.0	0.0	0.0	0.0
d__Bacteria;p__Firmicutes;c__Clostridia;o__Clostridiales;f__Ruminococcaceae;g__Anaerotruncus	0.0	0.00017770827409724197	0.0	0.0	0.0	0.0	0.0	0.0	0.0	0.0	0.0	0.0	0.0	0.0	0.0	0.0	0.0	0.0	0.0	0.0	0.0	0.0	0.0	0.0	0.0	0.0	0.0
d__Bacteria;p__Firmicutes;c__Clostridia;o__Clostridiales;f__Ruminococcaceae;g__Angelakisella	5.403798870606036e-05	0.0	3.853601672463126e-05	0.0	0.0	0.0	0.0	0.0	0.0	0.0	0.0	0.0	0.0	0.0	0.0	0.0	0.0	0.0	0.0	0.0	0.0	0.0	0.0	0.0	0.0	0.0	0.0
d__Bacteria;p__Firmicutes;c__Clostridia;o__Clostridiales;f__Ruminococcaceae;g__Butyricicoccus	9.906964596111066e-05	0.00014216661927779356	0.00016377807107968286	0.0	0.0	0.0	0.0	0.0	0.0	0.0	0.0	0.0	0.0	0.0	5.569789461958338e-05	0.0	0.0	0.0	0.0	0.0	0.0	0.0	0.0	0.00014139382894488782	0.0	0.0	0.0
d__Bacteria;p__Firmicutes;c__Clostridia;o__Clostridiales;f__Ruminococcaceae;g__Caproiciproducens	0.0	0.0	0.0	0.0	0.0	0.0	0.0	7.776352113223687e-05	0.0	0.0	0.0	3.234832678279716e-05	0.0	0.0	0.0	0.0	0.0	0.0	0.0	0.0	0.0	0.0	0.0	0.0	0.0	0.0	0.0
d__Bacteria;p__Firmicutes;c__Clostridia;o__Clostridiales;f__Ruminococcaceae;g__Faecalibacterium	0.004899444309349472	0.0031987489337503556	0.0003564581547028391	0.00023728256703232518	0.00047324210277240996	0.00024467280572979227	0.000423149534535512	0.0	0.00033218176986446983	0.00020450594771464603	0.000442337199176147	0.00037200575800216734	0.0004078702646262277	0.0002464485010650096	0.0007797705246741673	0.00023991363109280659	6.469351447517386e-05	0.00013374884641619966	7.42408869311292e-05	0.00012536434011345472	0.00018239230304481152	0.0	0.00013950294029274154	0.00020423553069817132	0.0	3.176317377632373e-05	0.0
d__Bacteria;p__Firmicutes;c__Clostridia;o__Clostridiales;f__Ruminococcaceae;g__Flavonifractor	0.00010807597741212072	0.0	0.000366092158883997	0.0	0.0	0.0	3.2549964195039385e-05	0.0	0.0	0.0	0.0	0.0	0.0	0.0	0.0	0.0	0.0	0.0	0.0	0.0	0.0	0.0	0.0	0.0	0.0	0.0	0.0
d__Bacteria;p__Firmicutes;c__Clostridia;o__Clostridiales;f__Ruminococcaceae;g__Fournierella	0.00014410130321616097	0.0	0.0	0.0	0.0	0.0	0.0	0.0	0.0	0.0	0.0	0.0	0.0	0.0	0.0	0.0	0.0	0.0	0.0	0.0	0.0	0.0	0.0	0.0	0.0	0.0	0.0
d__Bacteria;p__Firmicutes;c__Clostridia;o__Clostridiales;f__Ruminococcaceae;g__Intestinimonas	5.403798870606037e-05	0.0	0.0	0.0	0.0	0.0	0.0	0.0	0.0	0.0	0.0	0.0	0.0	0.0	0.0	0.0	0.0	0.0	0.0	0.0	0.0	0.0	0.0	0.0	0.0	0.0	0.0
d__Bacteria;p__Firmicutes;c__Clostridia;o__Clostridiales;f__Ruminococcaceae;g__Negativibacillus	0.0	0.0	0.00023121610034778755	0.0	0.0	0.0	0.0	0.0	0.0	0.0	0.0	0.0	0.0	0.0	0.0	0.0	0.0	0.0	0.0	0.0	0.0	0.0	0.0	0.0	0.0	0.0	0.0
d__Bacteria;p__Firmicutes;c__Clostridia;o__Clostridiales;f__Ruminococcaceae;g__Oscillibacter	0.00012608864031414085	0.00046204151265282915	9.634004181157814e-05	0.0	7.887368379540166e-05	0.0	0.0	0.0	0.0	0.0	0.0	0.0	3.2629621170098216e-05	0.0	0.0	0.0	0.0	0.0	0.0	0.0	0.0	0.0	0.0	0.0	0.0	0.0	0.0
d__Bacteria;p__Firmicutes;c__Clostridia;o__Clostridiales;f__Ruminococcaceae;g__Phocea	0.0	0.0	4.817002090578907e-05	0.0	0.0	0.0	0.0	0.0	0.0	0.0	0.0	0.0	0.0	0.0	0.0	0.0	0.0	0.0	0.0	0.0	0.0	0.0	0.0	0.0	0.0	0.0	0.0
d__Bacteria;p__Firmicutes;c__Clostridia;o__Clostridiales;f__Ruminococcaceae;g__Ruminiclostridium	9.00633145101006e-05	0.00021324992891669036	5.780402508694689e-05	0.0	0.0	0.0	0.0	0.0	0.0	5.1126486928661506e-05	0.0	0.0	0.0	0.0	0.0	0.0	0.0	0.0	0.0	0.0	0.0	0.0	0.0	0.0	0.0	0.0	0.0
d__Bacteria;p__Firmicutes;c__Clostridia;o__Clostridiales;f__Ruminococcaceae;g__Ruminiclostridium_1	0.0	1.7770827409724195e-05	0.0	0.0	0.0	0.0	0.0	0.0	0.0	0.0	0.0	0.0	0.0	0.0	0.0	0.0	0.0	0.0	0.0	0.0	0.0	0.0	0.0	0.0	0.0	0.0	0.0
d__Bacteria;p__Firmicutes;c__Clostridia;o__Clostridiales;f__Ruminococcaceae;g__Ruminiclostridium_5	0.0	0.00020436451521182826	0.0	0.0	0.0	0.0	0.0	0.0	0.0	0.0	0.0	0.0	0.0	7.04138574471456e-05	0.0	0.0	0.0	0.0	0.0	0.0	0.0	0.0	0.0	0.0	0.0	0.0	0.0
d__Bacteria;p__Firmicutes;c__Clostridia;o__Clostridiales;f__Ruminococcaceae;g__Ruminiclostridium_6	0.0	0.00011551037816320727	0.0	0.0	0.0	0.0	0.0	0.0	0.0	0.0	0.0	0.0	0.0	0.0	0.0	0.0	0.0	0.0	0.0	0.0	0.0	0.0	0.0	0.0	0.0	0.0	0.0
d__Bacteria;p__Firmicutes;c__Clostridia;o__Clostridiales;f__Ruminococcaceae;g__Ruminiclostridium_9	0.0007385191789828249	0.0011017912994029004	0.00010597404599273597	0.0	0.00017746578853965374	0.0	0.0	7.776352113223687e-05	6.643635397289396e-05	0.0	0.0	0.0	0.0	0.0	0.0	0.0	0.0	0.0	0.0	0.0	0.0	0.0	0.0	0.0	0.0	0.0	0.0
d__Bacteria;p__Firmicutes;c__Clostridia;o__Clostridiales;f__Ruminococcaceae;g__Ruminococcaceae_NK4A214_group	0.0	0.0	4.817002090578907e-05	0.0	0.0	0.0	0.0	0.0	0.0	0.0	0.0	0.0	0.0	0.0	0.0	0.0	0.0	0.0	0.0	0.0	0.0	0.0	0.0	0.0	0.0	0.0	0.0
d__Bacteria;p__Firmicutes;c__Clostridia;o__Clostridiales;f__Ruminococcaceae;g__Ruminococcaceae_UCG-002	0.0	0.001617145294284902	0.0	0.0	0.0	0.0	6.509992839007877e-05	0.0	0.0	0.0	8.293822484552756e-05	0.0	3.2629621170098216e-05	0.0	0.0	0.0	0.0	0.0	2.47469623103764e-05	0.0	0.0	0.0	0.0	0.0	0.0	0.0	0.0
d__Bacteria;p__Firmicutes;c__Clostridia;o__Clostridiales;f__Ruminococcaceae;g__Ruminococcaceae_UCG-003	0.0	0.00037318737560420814	0.0	0.0	0.0	0.0	0.0	0.0	0.0	0.0	0.0	0.0	0.0	0.0	0.0	0.0	0.0	0.0	0.0	0.0	0.0	0.0	0.0	0.0	0.0	0.0	0.0
d__Bacteria;p__Firmicutes;c__Clostridia;o__Clostridiales;f__Ruminococcaceae;g__Ruminococcaceae_UCG-004	0.0	0.0	0.0	0.0	0.0	0.0	4.882494629255908e-05	0.0	0.0	0.0	0.0	0.0	0.0	0.0	0.0	0.0	0.0	0.0	0.0	0.0	0.0	0.0	0.0	0.0	0.0	0.0	0.0
d__Bacteria;p__Firmicutes;c__Clostridia;o__Clostridiales;f__Ruminococcaceae;g__Ruminococcaceae_UCG-005	0.0	0.0004620415126528291	0.00010597404599273596	7.301002062533082e-05	0.0	0.0	0.0	0.0	0.0	0.0	5.5292149897018373e-05	0.0	0.00014683329526544197	0.0	0.0	0.0	8.625801930023182e-05	0.0	0.0	0.0	0.0	0.0	0.0	0.0	0.0	0.0	0.0
d__Bacteria;p__Firmicutes;c__Clostridia;o__Clostridiales;f__Ruminococcaceae;g__Ruminococcaceae_UCG-010	0.0	0.00022213534262155245	0.0001348760585362094	0.0	0.0	0.0	0.0	0.0	0.0	0.0	6.911518737127296e-05	0.0	0.0	0.0	0.0	0.0	0.0	0.0	0.0	0.0	0.0	2.7427317608337905e-05	0.0	0.0	0.0	0.0	0.0
d__Bacteria;p__Firmicutes;c__Clostridia;o__Clostridiales;f__Ruminococcaceae;g__Ruminococcaceae_UCG-013	6.304432015707043e-05	0.00015993744668751778	0.00011560805017389378	0.0	0.0	0.0	0.00017902480307271663	0.0	4.9827265479670476e-05	0.0	0.0	0.0	0.0	0.0	4.1773420964687535e-05	0.0	0.0	0.0	0.0	0.0	0.0	0.0	0.0	0.0	0.0	0.0	0.0
d__Bacteria;p__Firmicutes;c__Clostridia;o__Clostridiales;f__Ruminococcaceae;g__Ruminococcaceae_UCG-014	0.00017112029756919113	0.00033764572078475976	0.0004720662048767329	0.0	0.0	4.4485964678144046e-05	0.00019529978517023632	0.0	0.0	0.0	0.00051145238654742	0.0	0.0	0.0	0.0001253202628940626	0.0	6.469351447517386e-05	6.687442320809983e-05	0.0	0.0	0.0	0.00012342292923752057	0.0	0.0	0.0	3.176317377632373e-05	0.0
d__Bacteria;p__Firmicutes;c__Clostridia;o__Clostridiales;f__Ruminococcaceae;g__Ruminococcus_1	6.304432015707043e-05	0.0013328120557293149	4.817002090578907e-05	0.0	0.0	0.0	0.0	0.0	3.321817698644698e-05	0.0	0.0	0.0	0.0	0.0	0.0	0.0	0.0	0.0	0.0	2.089405668557579e-05	0.0	0.0	0.0	0.0	0.0	0.0	0.0
d__Bacteria;p__Firmicutes;c__Clostridia;o__Clostridiales;f__Ruminococcaceae;g__Ruminococcus_2	4.50316572550503e-05	0.00031987489337503556	0.0001348760585362094	0.0	0.0	0.0	0.0	0.0	0.0	0.0	5.5292149897018373e-05	9.704498034839148e-05	0.00014683329526544197	0.0	5.569789461958338e-05	0.0	0.0	0.0	0.0	0.0	0.0	6.856829402084476e-05	0.0	6.284170175328348e-05	0.0	0.0	0.0
d__Bacteria;p__Firmicutes;c__Clostridia;o__Clostridiales;f__Ruminococcaceae;g__Subdoligranulum	0.0032422793223636217	0.0018481660506113164	0.0005009682174202064	0.0	0.0	0.0	0.001204348675216457	0.0	0.0001826999734254584	0.00027267459695286137	0.0004008680867533832	0.0001617416339139858	0.00013051848468039287	0.001232242505325048	0.00029241394675281275	0.0	0.0	0.0	3.71204434655646e-05	9.402325508509105e-05	9.119615152240576e-05	0.0	0.0	0.00012568340350656697	0.0	0.0	0.0
d__Bacteria;p__Firmicutes;c__Clostridia;o__Clostridiales;f__Ruminococcaceae;g__[Eubacterium]_coprostanoligenes_group	0.0	0.0012439579186806938	0.0001348760585362094	0.0	0.0	0.0	0.0	0.0	0.00011626361945256445	0.0	0.0	0.0	0.0	0.0	6.962236827447922e-05	0.0	2.1564504825057956e-05	0.0	2.47469623103764e-05	0.0	0.0	0.0	0.0	0.0	0.0	0.0	0.0
d__Bacteria;p__Firmicutes;c__Clostridia;o__Clostridiales;f__Ruminococcaceae;g__unclassified_Ruminococcaceae	9.00633145101006e-05	0.0011017912994029002	0.0005587722425071533	0.00020077755671965976	0.0	0.0	9.764989258511816e-05	0.0	6.643635397289396e-05	0.0	0.0	8.08708169569929e-05	0.0	0.0001584311792560776	6.962236827447922e-05	0.0	0.0	0.0	0.0	8.357622674230316e-05	0.0	0.0	0.0	0.0	0.0	0.0	0.0
d__Bacteria;p__Firmicutes;c__Clostridia;o__Clostridiales;f__Ruminococcaceae;g__uncultured	0.0	0.0004264998578333807	0.0	0.0	0.0	0.0	0.0	0.0	0.0	0.0	2.7646074948509187e-05	0.0	0.0	5.2810393085359196e-05	0.0	0.0	4.312900965011591e-05	2.674976928323993e-05	0.0	0.0	0.0	0.0	0.0	0.0	0.0	0.0	0.0
d__Bacteria;p__Firmicutes;c__Clostridia;o__Clostridiales;f__Syntrophomonadaceae;g__Syntrophomonas	0.0	0.0	0.0	0.0	0.0	0.0	0.0	0.0	0.0	0.0	0.0	0.0	0.0	0.0	0.0	0.0	0.0	0.0	0.0	2.089405668557579e-05	0.0	0.0	0.0	0.0	0.0	0.0	0.0
d__Bacteria;p__Firmicutes;c__Clostridia;o__Clostridiales;f__unclassified_Clostridiales;g__unclassified_Clostridiales	0.0	0.0	0.0	0.0	0.0	0.0	0.0	0.0	0.0	0.0	0.0	0.0	0.0	0.0	2.784894730979169e-05	0.0	0.0	0.0	0.0	0.0	0.0	0.0	0.0	0.0	0.0	0.0	0.0
d__Bacteria;p__Firmicutes;c__Erysipelotrichia;o__Erysipelotrichales;f__Erysipelotrichaceae;g__Allobaculum	0.0	0.0009329684390105204	0.0	0.0	0.0	0.0	0.0	0.0	0.0	0.0	0.0	0.0	0.0	0.0	5.569789461958338e-05	0.0	2.1564504825057956e-05	0.0	0.0	0.0	0.0	0.0	0.0	0.0	0.0	0.0	0.0
d__Bacteria;p__Firmicutes;c__Erysipelotrichia;o__Erysipelotrichales;f__Erysipelotrichaceae;g__Dubosiella	4.50316572550503e-05	0.0005153539948820017	0.0003082881337970501	5.475751546899812e-05	0.0	0.0	0.0	0.0	0.0	0.0	0.0	0.0	0.0	0.0	2.784894730979169e-05	0.0	0.0	0.0	0.0	0.0	0.0	0.0	0.0	0.0	0.0	0.0	0.0
d__Bacteria;p__Firmicutes;c__Erysipelotrichia;o__Erysipelotrichales;f__Erysipelotrichaceae;g__Erysipelatoclostridium	0.0	0.0	0.0001252420543550516	0.0	0.0	0.0	0.0	0.0	0.0	0.0	2.7646074948509187e-05	0.0	0.0	0.0	0.0	0.0	0.0	0.0	0.0	0.0	4.559807576120288e-05	2.7427317608337905e-05	0.0	4.713127631496261e-05	0.0	0.0	0.0
d__Bacteria;p__Firmicutes;c__Erysipelotrichia;o__Erysipelotrichales;f__Erysipelotrichaceae;g__Erysipelothrix	0.0	0.0	0.0	0.0	0.0	0.0	0.0	0.0	0.0	0.0	5.5292149897018373e-05	0.0	0.0	0.0	0.0	0.0	0.0	0.0	0.0	0.0	0.0	0.0	0.0	0.0	0.0	0.0	0.0
d__Bacteria;p__Firmicutes;c__Erysipelotrichia;o__Erysipelotrichales;f__Erysipelotrichaceae;g__Erysipelotrichaceae_UCG-003	0.0009906964596111067	0.0008263434745521751	0.00027938612125357664	0.0	0.0	0.0	3.2549964195039385e-05	0.0	0.0	0.0	0.0	0.0	8.157405292524554e-05	0.0	6.962236827447922e-05	0.0	0.0	0.0	0.0	0.0	0.0	0.0	2.1461990814267932e-05	0.0	0.0	0.0	0.0
d__Bacteria;p__Firmicutes;c__Erysipelotrichia;o__Erysipelotrichales;f__Erysipelotrichaceae;g__Faecalibaculum	0.00015310763466717101	0.0017059994313335229	0.0006069422634129424	0.0	5.9155262846551245e-05	0.0	0.0	0.0	3.321817698644698e-05	0.0	0.0	0.0	0.0	0.0	0.0	0.0	0.0	0.00017387350034105955	0.0	0.0	0.0	0.0	0.0	0.0	0.0	0.0	0.0
d__Bacteria;p__Firmicutes;c__Erysipelotrichia;o__Erysipelotrichales;f__Erysipelotrichaceae;g__Faecalitalea	7.205065160808048e-05	0.0	0.0	0.0	0.0	0.0	0.0	0.0	0.0	0.0	0.0	0.0	0.0	0.0	0.0	0.0	2.1564504825057956e-05	0.0	0.0	0.0	0.0	0.0	0.0	0.0	0.0	0.0	0.0
d__Bacteria;p__Firmicutes;c__Erysipelotrichia;o__Erysipelotrichales;f__Erysipelotrichaceae;g__Holdemanella	0.0	0.000630864373045209	0.0011560805017389378	0.0	0.0	0.0	0.0	0.0	0.0	0.0	0.0	0.0	0.0	0.0	0.0	0.0	0.0	0.0	0.0	0.0	0.0	0.0	0.0	0.0	0.0	0.0	0.0
d__Bacteria;p__Firmicutes;c__Erysipelotrichia;o__Erysipelotrichales;f__Erysipelotrichaceae;g__Holdemania	0.0	0.0	0.00010597404599273596	0.0	0.0	0.0	0.0	0.0	0.0	0.0	0.0	0.0	0.0	0.0	0.0	0.0	0.0	0.0	0.0	0.0	0.0	0.0	0.0	0.0	0.0	0.0	0.0
d__Bacteria;p__Firmicutes;c__Erysipelotrichia;o__Erysipelotrichales;f__Erysipelotrichaceae;g__Ileibacterium	6.304432015707043e-05	0.0008796559567813477	0.00028902012543473445	0.0	0.0	0.0	0.0	0.0	0.0	0.0	5.5292149897018373e-05	0.0	3.2629621170098216e-05	0.0	0.0	0.0	0.0	0.0	0.0	0.0	0.0	0.0	0.0	0.0	0.0	0.0	0.0
d__Bacteria;p__Firmicutes;c__Erysipelotrichia;o__Erysipelotrichales;f__Erysipelotrichaceae;g__Solobacterium	6.304432015707043e-05	0.0	0.0	0.0	0.0	0.0	0.0	0.0	0.0	0.0	0.0	0.0	0.0	0.0	0.0	0.0	0.0	0.0	0.0	0.0	0.0	0.0	0.0	0.0	0.0	0.0	0.0
d__Bacteria;p__Firmicutes;c__Erysipelotrichia;o__Erysipelotrichales;f__Erysipelotrichaceae;g__Turicibacter	0.0004052849152954527	0.00032876030707989763	0.0	0.0	0.00017746578853965374	0.0	0.0	0.0	0.0	0.0	0.0	0.0	0.0	0.0	0.0	0.0	0.0	0.0	0.0	0.0	0.0	0.0	0.0	0.0	0.0	0.0	0.0
d__Bacteria;p__Firmicutes;c__Erysipelotrichia;o__Erysipelotrichales;f__Erysipelotrichaceae;g__ZOR0006	0.0	0.0	0.0	0.0	0.0	0.0	0.0	0.00011664528169835531	0.0	0.0	0.0	0.0	0.0	0.0	0.0	3.998560518213443e-05	0.0	6.687442320809983e-05	0.0	0.0	7.979663258210503e-05	6.856829402084476e-05	5.365497703566983e-05	0.0	0.0	0.0	0.0
d__Bacteria;p__Firmicutes;c__Erysipelotrichia;o__Erysipelotrichales;f__Erysipelotrichaceae;g__[Anaerorhabdus]_furcosa_group	0.0	0.0	0.0	0.0	0.0	0.0	0.0	0.0	0.0	0.0	0.0	0.0	0.0	0.0	0.0	0.0	0.0	0.0	0.0	0.0	9.119615152240576e-05	0.0	3.21929862214019e-05	0.0	0.0	0.0	0.0
d__Bacteria;p__Firmicutes;c__Erysipelotrichia;o__Erysipelotrichales;f__Erysipelotrichaceae;g__[Clostridium]_innocuum_group	7.205065160808048e-05	0.0	0.0	0.0	0.0	0.0	0.0	0.0	0.0	0.0	0.0	0.0	0.0	0.0	0.0	0.0	0.00025877405790069544	0.0	0.0	0.0	0.0	0.0	0.0	0.0	0.0	0.0	0.0
d__Bacteria;p__Firmicutes;c__Erysipelotrichia;o__Erysipelotrichales;f__Erysipelotrichaceae;g__uncultured	7.205065160808048e-05	0.0	0.0	0.0	0.0	0.0	0.0	0.0	0.0	0.0	0.0	0.0	0.0	0.0	0.0	0.0	0.0	0.0	0.0	0.0	0.0	0.0	0.0	0.0	0.0	0.0	0.0
d__Bacteria;p__Firmicutes;c__Negativicutes;o__Selenomonadales;f__Acidaminococcaceae;g__Phascolarctobacterium	0.002188538542595445	0.0010395934034688654	0.0003179221379782079	0.0	0.0	0.0	0.00013019985678015754	0.0	0.0006643635397289397	3.408432461910767e-05	5.5292149897018373e-05	3.234832678279716e-05	8.157405292524554e-05	0.0	2.784894730979169e-05	0.0	2.1564504825057956e-05	0.0	0.0	0.0	0.0	0.0	5.365497703566983e-05	0.0	0.0	0.0	0.0
d__Bacteria;p__Firmicutes;c__Negativicutes;o__Selenomonadales;f__Veillonellaceae;g__Dialister	0.00024317094917727163	0.0	0.0	0.0	0.0	0.0	6.509992839007877e-05	0.0	0.0	0.0	0.0	0.0	0.0	0.0	0.0	0.0	0.0	0.0	0.0	0.0	0.0	4.1140976412506854e-05	0.0	0.0	0.0	0.0	0.0
d__Bacteria;p__Firmicutes;c__Negativicutes;o__Selenomonadales;f__Veillonellaceae;g__Megamonas	0.016922896796447894	0.0010662496445834517	0.004229327835528281	0.0	0.0	0.0	0.0	0.0	3.321817698644698e-05	0.0	0.0	0.0	9.788886351029465e-05	0.0	2.784894730979169e-05	0.00013328535060711476	0.0	0.0	0.0	0.0	0.0	0.0	0.0	7.855212719160435e-05	0.0	0.0	0.0
d__Bacteria;p__Firmicutes;c__Negativicutes;o__Selenomonadales;f__Veillonellaceae;g__Megasphaera	2.701899435303018e-05	0.0	0.0	0.0	0.0	0.0	0.0	0.0	0.0	0.0	0.0	0.0	6.525924234019643e-05	0.0	0.0	0.0	0.0	0.0	0.0	0.0	0.0	0.0	0.0	0.0	0.0	0.0	0.0
d__Bacteria;p__Firmicutes;c__Negativicutes;o__Selenomonadales;f__Veillonellaceae;g__Mitsuokella	0.0	0.0	0.0	0.0	0.0	0.0	0.0	0.0	0.0	0.00020450594771464603	0.0	0.0	0.0	0.0	0.0	0.0	0.0	0.0	0.0	0.0	0.0	0.0	0.0	0.0	0.0	0.0	0.0
d__Bacteria;p__Firmicutes;c__Negativicutes;o__Selenomonadales;f__Veillonellaceae;g__Veillonella	0.0	4.4427068524310493e-05	0.0	0.0	0.0	0.0	0.00011392487468263784	5.8322640849177654e-05	0.0	0.0	0.0	0.0	0.0	0.0	0.0	0.0	0.0	0.0	0.0	0.0	0.0	0.0	0.0	0.0	0.0	0.0	0.0
d__Bacteria;p__Firmicutes;c__unclassified_Firmicutes;o__unclassified_Firmicutes;f__unclassified_Firmicutes;g__unclassified_Firmicutes	0.0	0.0	0.0	0.0	0.0	0.0	4.882494629255908e-05	0.0	0.00011626361945256443	0.0	0.0	0.0	0.0	0.0	0.0	0.0	0.0	0.0	0.0	0.0	0.0	0.0	0.0	0.0	0.0	0.0	5.5085037526681814e-05
d__Bacteria;p__Fusobacteria;c__Fusobacteriia;o__Fusobacteriales;f__Fusobacteriaceae;g__Cetobacterium	0.00010807597741212072	4.4427068524310493e-05	7.707203344926252e-05	0.0	0.0	0.0	0.0002603997135603151	0.0	0.0	0.0	0.0	0.0	0.0004404998857963259	0.0	0.0	0.0	0.0	0.0	0.0	0.0	0.0	0.0	0.0	0.0	0.0	0.0	0.0
d__Bacteria;p__Fusobacteria;c__Fusobacteriia;o__Fusobacteriales;f__Fusobacteriaceae;g__Fusobacterium	0.006889843560022695	8.885413704862099e-05	0.0	0.0	0.0	0.0	0.0	5.8322640849177654e-05	0.0	5.1126486928661506e-05	0.00015205341221680052	0.0	0.0	0.0	0.0	0.0	0.0	0.0	0.0	0.0	0.0	0.0	0.0	3.142085087664174e-05	0.0	0.0	0.0
d__Bacteria;p__Gemmatimonadetes;c__Gemmatimonadetes;o__Gemmatimonadales;f__Gemmatimonadaceae;g__Gemmatimonas	0.0	0.00023990617003127665	0.0	0.0	0.0	0.0	0.0	0.0	0.0	0.0	0.0	0.0	0.0	0.0	5.569789461958338e-05	0.0	0.0	0.0	0.0	0.0	0.0	0.0	0.0	0.0	0.0	0.0	0.0
d__Bacteria;p__Gemmatimonadetes;c__Gemmatimonadetes;o__Gemmatimonadales;f__Gemmatimonadaceae;g__uncultured	0.0	0.00020436451521182826	0.0	3.650501031266541e-05	0.0	0.0	0.0	0.0	0.00014948179643901142	0.0	0.0	0.0	3.2629621170098216e-05	0.0	0.0	0.0	4.312900965011591e-05	0.0	0.0	3.134108502836368e-05	0.0	2.7427317608337905e-05	0.0	0.0	0.0	0.0	0.0
d__Bacteria;p__Gemmatimonadetes;c__Longimicrobia;o__Longimicrobiales;f__Longimicrobiaceae;g__Longimicrobiaceae	0.0	8.885413704862099e-05	0.0	0.0	0.0	0.0	0.0	0.0	0.0	0.0	0.0	0.0	0.0	0.0	0.0	0.0	0.0	0.0	0.0	0.0	0.0	0.0	0.0	0.0	0.0	0.0	0.0
d__Bacteria;p__Nitrospirae;c__Nitrospira;o__Nitrospirales;f__Nitrospiraceae;g__Nitrospira	4.50316572550503e-05	0.0	2.8902012543473444e-05	0.0	0.0	0.0	3.2549964195039385e-05	0.0	8.304544246611746e-05	0.0	2.7646074948509187e-05	0.0	0.0	0.0	0.0	0.0	0.0	0.0	0.0	0.0	0.0	0.0	0.0	0.0	0.0	0.0	0.0
d__Bacteria;p__Patescibacteria;c__Gracilibacteria;o__JGI_0000069-P22;f__JGI_0000069-P22;g__JGI_0000069-P22	0.0017021966442409013	0.00448713392095536	0.002447037062014085	0.0	0.0	0.0	0.0	0.0	0.0	6.816864923821534e-05	5.5292149897018373e-05	0.0	0.0	0.0	9.747131558427092e-05	0.0	0.0	0.0	0.0	0.0	0.0	0.0	0.0	0.0	0.0	0.0	0.0
d__Bacteria;p__Patescibacteria;c__Microgenomatia;o__Candidatus_Levybacteria;f__Candidatus_Levybacteria;g__Candidatus_Levybacteria	0.0	0.0	0.0	0.0	0.0	4.4485964678144046e-05	0.0	0.0	0.0	0.0	0.0	0.0	0.0	0.0	0.0	0.0	0.0	0.0	0.0	0.0	0.0	0.0	0.0	0.0	0.0	0.0	0.0
d__Bacteria;p__Patescibacteria;c__Microgenomatia;o__Candidatus_Pacebacteria;f__Candidatus_Pacebacteria;g__Candidatus_Pacebacteria	0.0	0.0	0.0	0.0	0.0	8.897192935628809e-05	0.0	0.0	0.0	0.0	0.0	0.0	0.0	0.0	0.0	0.0	0.0	0.0	0.0	0.0	0.0	0.0	0.0	0.0	0.0	0.0	0.0
d__Bacteria;p__Patescibacteria;c__Parcubacteria;o__Candidatus_Kaiserbacteria;f__Candidatus_Kaiserbacteria;g__Candidatus_Kaiserbacteria	0.0	0.0	0.0	5.475751546899812e-05	0.0	0.0	0.0	0.0	0.0	0.0	0.0	0.0	0.0	0.0	0.0	0.0	0.0	0.0	0.0	0.0	0.0	0.0	0.0	0.0	0.0	0.0	0.0
d__Bacteria;p__Patescibacteria;c__Parcubacteria;o__Parcubacteria;f__Parcubacteria;g__Parcubacteria	1.801266290202012e-05	3.554165481944839e-05	0.0	0.0	0.0	0.0	0.0	0.0	0.0	0.0	0.0	0.0	0.0	3.52069287235728e-05	0.0	0.0	0.0	0.0	0.0	0.0	0.0	0.0	0.0	0.0	0.0	0.0	0.0
d__Bacteria;p__Patescibacteria;c__Saccharimonadia;o__Saccharimonadales;f__Saccharimonadaceae;g__Candidatus_Saccharimonas	0.0	7.108330963889678e-05	0.0	0.0	0.0	0.0	0.0	0.0	0.0	0.0	0.0	0.0	0.0	0.0	0.0	0.0	0.0	0.0	0.0	0.0	0.0	0.0	0.0	0.0	0.0	0.0	0.0
d__Bacteria;p__Patescibacteria;c__Saccharimonadia;o__Saccharimonadales;f__Saccharimonadaceae;g__Saccharimonadaceae	6.304432015707043e-05	0.0	4.817002090578907e-05	0.0006388376804716447	0.0011633868359821745	0.0008452333288847369	3.2549964195039385e-05	7.776352113223687e-05	0.00014948179643901142	0.0005794335185248304	0.00012440733726829133	0.00022643828747958013	0.0004568146963813751	0.0007217420388332424	0.0008633173666035424	0.0	0.0	0.0	0.0	0.0	0.0	0.0	0.0	0.0	0.0	0.0	0.0
d__Bacteria;p__Patescibacteria;c__Saccharimonadia;o__Saccharimonadales;f__Saccharimonadales;g__Saccharimonadales	9.00633145101006e-05	1.7770827409724195e-05	5.780402508694689e-05	0.00010951503093799624	0.00015774736759080333	0.0006450464878330886	8.137491048759847e-05	0.0003499358450950659	9.965453095934095e-05	6.816864923821534e-05	5.5292149897018373e-05	0.0	0.0	0.0	0.00016709368385875014	0.0	0.0	0.0	0.0	0.0	2.279903788060144e-05	6.856829402084476e-05	0.0	0.0	0.0	0.0	0.0
d__Bacteria;p__Patescibacteria;c__Saccharimonadia;o__Saccharimonadales;f__unclassified_Saccharimonadales;g__unclassified_Saccharimonadales	0.0	0.0	0.0	0.00012776753609432893	9.859210474425208e-05	8.897192935628809e-05	0.0	0.0	0.0	8.521081154776918e-05	0.0	0.0	0.0	0.00019363810797965039	0.0	0.0	0.0	0.0	0.0	0.0	0.0	0.0	0.0	0.0	0.0	0.0	0.0
d__Bacteria;p__Patescibacteria;c__WS6_(Dojkabacteria);o__WS6_(Dojkabacteria);f__WS6_(Dojkabacteria);g__WS6_(Dojkabacteria)	0.0	0.0	0.0	0.0	0.0	4.4485964678144046e-05	0.0	0.0	8.304544246611746e-05	0.0	4.146911242276378e-05	0.0	0.0	0.0	0.0	0.0	0.0	0.0	0.0	0.0	0.0	0.0	0.0	0.0	0.0	0.0	0.0
d__Bacteria;p__Patescibacteria;c__WWE3;o__WWE3;f__WWE3;g__WWE3	0.0	0.0	0.0	0.0	0.0	8.897192935628809e-05	3.2549964195039385e-05	0.0	9.965453095934095e-05	0.0	0.0	0.0	0.0	0.0	0.0	0.0	0.0	0.0	0.0	0.0	0.0	0.0	0.0	0.0	0.0	0.0	0.0
d__Bacteria;p__Planctomycetes;c__Phycisphaerae;o__Phycisphaerales;f__Phycisphaeraceae;g__SM1A02	0.0	4.4427068524310493e-05	0.00015414406689852504	0.0	0.0	0.0	0.0	0.0	0.0	0.0	0.0	0.0	0.0	0.0	0.0	0.0	0.0	0.0	0.0	0.0	0.0	0.0	0.0	0.0	0.0	0.0	0.0
d__Bacteria;p__Planctomycetes;c__Planctomycetacia;o__Gemmatales;f__Gemmataceae;g__uncultured	0.0	1.7770827409724195e-05	0.0	0.0	5.9155262846551245e-05	4.4485964678144046e-05	0.0	0.0	0.0	0.0	0.0	0.0	0.0	0.0	0.0	0.0	0.0	0.0	0.0	0.0	0.0	0.0	0.0	0.0	0.0	0.0	0.0
d__Bacteria;p__Proteobacteria;c__Alphaproteobacteria;o__Acetobacterales;f__Acetobacteraceae;g__Acetobacter	0.0	0.0	0.0	0.0	0.0	0.0	0.0	0.0	0.0	0.0	6.911518737127296e-05	0.0	4.8944431755147325e-05	0.0001584311792560776	0.0001531692102038543	0.0	0.00012938702895034772	0.0002674976928323993	0.0	0.0	0.0	0.0003702687877125617	2.1461990814267932e-05	0.0	0.010925107370136994	0.010847123844614557	0.012270192109068379
d__Bacteria;p__Proteobacteria;c__Alphaproteobacteria;o__Acetobacterales;f__Acetobacteraceae;g__Craurococcus	3.602532580404024e-05	3.554165481944839e-05	0.0	0.0	0.0	0.0	0.0	0.0	0.0	0.0	0.0	0.0	0.0	0.0	0.0	0.0	0.0	0.0	0.0	0.0	0.0	0.0	0.0	0.0	0.0	0.0	0.0
d__Bacteria;p__Proteobacteria;c__Alphaproteobacteria;o__Acetobacterales;f__Acetobacteraceae;g__Gluconobacter	0.0	0.0	0.0	0.0	0.0	0.0	0.0	0.0	0.0	0.0	0.0	0.0	0.0	0.0	0.0	0.0	5.3911262062644886e-05	5.349953856647986e-05	0.0	0.0	0.0	0.00012342292923752057	0.0	6.284170175328348e-05	0.00015674472553998557	0.0001270526951052949	0.0002341114094883977
d__Bacteria;p__Proteobacteria;c__Alphaproteobacteria;o__Acetobacterales;f__Acetobacteraceae;g__Roseomonas	0.0	7.108330963889678e-05	0.0	0.0	0.0	4.4485964678144046e-05	0.0	0.0	0.0	3.408432461910767e-05	8.293822484552756e-05	0.0	6.525924234019643e-05	0.0	0.0001253202628940626	0.0	0.0	0.0	0.0	0.0	0.0	0.0	0.0	0.0	0.0	0.0	0.0
d__Bacteria;p__Proteobacteria;c__Alphaproteobacteria;o__Acetobacterales;f__Acetobacteraceae;g__Rubritepida	0.0	7.996872334375889e-05	0.0	0.0	0.0	0.0	0.0	0.0	0.0	0.0	0.0	0.0	0.0	0.0	0.0	0.0	0.0	0.0	0.0	0.0	0.0	0.0	0.0	0.0	0.0	0.0	0.0
d__Bacteria;p__Proteobacteria;c__Alphaproteobacteria;o__Acetobacterales;f__Acetobacteraceae;g__unclassified_Acetobacteraceae	7.205065160808048e-05	0.0	0.0	0.0	0.0	0.0	0.0	0.0	0.0	0.0	0.0	0.0	0.0	3.52069287235728e-05	0.0	0.0	0.0	0.0	0.0	0.0	0.0	0.0	0.0	0.0	0.00028214050597197407	0.00020646062954610426	0.00027542518763340907
d__Bacteria;p__Proteobacteria;c__Alphaproteobacteria;o__Azospirillales;f__Azospirillaceae;g__Azospirillum	0.004377077085190889	0.0043005402331532565	0.005221630266187535	0.0	0.0	0.0	0.0	3.8881760566118436e-05	0.0001826999734254584	0.0	0.00011058429979403675	0.0	0.0	8.8017321808932e-05	0.0024785563105714607	0.0	0.0	0.0	0.0	6.268217005672736e-05	0.0	0.0	0.0	0.0	0.0	0.0	0.0
d__Bacteria;p__Proteobacteria;c__Alphaproteobacteria;o__Azospirillales;f__Azospirillaceae;g__Niveispirillum	0.006097286392333811	0.004131717372760876	0.005317970307999114	0.0	0.0	0.0	8.137491048759847e-05	7.776352113223687e-05	0.0	8.521081154776918e-05	0.00013823037474254592	0.0	8.157405292524554e-05	0.0004928970021300192	0.0083686086665924	0.0	0.0	0.0	0.0	0.0	4.559807576120288e-05	0.0	0.00023608189895694726	0.0	0.0	0.0	0.0
d__Bacteria;p__Proteobacteria;c__Alphaproteobacteria;o__Azospirillales;f__Azospirillaceae;g__Skermanella	0.0	0.00018659368780210407	2.8902012543473444e-05	0.0	0.0	0.0	1.6274982097519693e-05	0.0	0.0	0.0	0.0	0.0	0.0	0.0	0.0	0.0	0.0	0.0	0.0	0.0	0.0	0.0	0.0	0.0	0.0	0.0	0.0
d__Bacteria;p__Proteobacteria;c__Alphaproteobacteria;o__Caulobacterales;f__Caulobacteraceae;g__Asticcacaulis	0.00035124692658939234	0.0019281347739550753	0.000722550313586836	0.0	0.0	0.0	0.0	0.0	0.0	0.0	0.0	0.0	0.0	0.0	0.0	0.0	0.0	0.0	0.0	0.0	0.0	0.0	0.0	0.0	0.0	0.0	0.0
d__Bacteria;p__Proteobacteria;c__Alphaproteobacteria;o__Caulobacterales;f__Caulobacteraceae;g__Brevundimonas	0.001783253627299992	0.004238342337219221	0.005982716596499002	0.0004928176392209831	0.00035493157707930747	0.0009119622759019532	0.000895124015363583	0.0012053345775496717	0.0023418814775445123	0.0023518183987184297	0.0017002336093333147	0.0024422986721011858	0.03682252749045584	0.08035981481155474	0.08720897850061278	0.0	0.0	0.0	0.0	0.000292516793598061	0.0	5.485463521667581e-05	0.0	0.0	0.0	0.0	0.0
d__Bacteria;p__Proteobacteria;c__Alphaproteobacteria;o__Caulobacterales;f__Caulobacteraceae;g__Caulobacter	0.012608864031414082	0.029988271253909585	0.03498106918178402	0.0	0.0	0.0	0.001220623657313977	0.0007776352113223687	0.000979936221100186	0.0010566140631923379	0.000884674398352294	0.0002911349410451745	0.0007341664763272097	0.0008625697537275336	0.0008354684192937506	0.0	0.00012938702895034772	6.687442320809983e-05	0.0	0.0	0.0	0.0	0.0	0.0	0.0	0.0	0.0
d__Bacteria;p__Proteobacteria;c__Alphaproteobacteria;o__Caulobacterales;f__Caulobacteraceae;g__PMMR1	0.0	0.0	0.0	0.0	0.0	0.0	0.0	0.0	0.0	0.0	0.0	0.0	0.0	0.0	2.784894730979169e-05	0.0	0.0	0.0	0.0	0.0	0.0	0.0	0.0	0.0	0.0	0.0	0.0
d__Bacteria;p__Proteobacteria;c__Alphaproteobacteria;o__Caulobacterales;f__Caulobacteraceae;g__Phenylobacterium	0.00016211396611818109	0.0	4.817002090578907e-05	0.0	0.0	0.0	0.0	0.0	0.0	0.0	0.0	0.0	0.0	0.0	0.0	0.0	0.0	0.0	0.0	0.0	0.0	0.0	0.0	0.0	0.0	0.0	0.0
d__Bacteria;p__Proteobacteria;c__Alphaproteobacteria;o__Caulobacterales;f__Caulobacteraceae;g__unclassified_Caulobacteraceae	0.00015310763466717101	5.331248222917259e-05	7.707203344926252e-05	0.0	0.0	0.0	0.0	5.8322640849177654e-05	8.304544246611746e-05	0.0	5.5292149897018373e-05	0.0	8.157405292524554e-05	0.0005457073952153784	0.0001531692102038543	0.0	0.0	2.674976928323993e-05	0.0	0.0	0.0	0.0	0.0	0.0	0.0	0.0	0.0
d__Bacteria;p__Proteobacteria;c__Alphaproteobacteria;o__Caulobacterales;f__Caulobacteraceae;g__uncultured	0.0017292156385939317	0.003971779926073358	0.0016185127024345128	0.0	0.0	0.0	8.137491048759847e-05	7.776352113223687e-05	0.0	0.00011929513616687685	5.5292149897018373e-05	0.0	0.0	0.00019363810797965039	5.569789461958338e-05	0.0	0.0	0.0	0.0	0.0	0.0	0.0	0.0	0.0	0.0	0.0	0.0
d__Bacteria;p__Proteobacteria;c__Alphaproteobacteria;o__Caulobacterales;f__Hyphomonadaceae;g__Hirschia	0.0	0.0	0.0	0.0	0.00011831052569310249	0.0	0.0	0.0	0.0	0.0	0.0	0.0	0.0	0.0	0.0	0.0	0.0	0.0	0.0	0.0	0.0	0.0	0.0	0.0	0.0	0.0	0.0
d__Bacteria;p__Proteobacteria;c__Alphaproteobacteria;o__Caulobacterales;f__Hyphomonadaceae;g__SWB02	0.0	0.0	0.0	0.0	0.0	0.0	0.0	0.0	0.0	0.0	0.0	0.0	0.0	0.0	8.354684192937507e-05	0.0	0.0	0.0	0.0	0.0	0.0	0.0	0.0	0.0	0.0	0.0	0.0
d__Bacteria;p__Proteobacteria;c__Alphaproteobacteria;o__Caulobacterales;f__Hyphomonadaceae;g__uncultured	0.0	0.0	0.0	7.301002062533082e-05	0.0	0.00011121491169536011	0.0	0.0	0.0	0.0	0.0	0.0	0.0	0.0	0.0	0.0	0.0	0.0	0.0	0.0	0.0	0.0	0.0	0.0	0.0	0.0	0.0
d__Bacteria;p__Proteobacteria;c__Alphaproteobacteria;o__Caulobacterales;f__Parvularculaceae;g__Amphiplicatus	0.0	0.0	0.0	0.0	0.0002563394723350554	4.4485964678144046e-05	0.0	0.0	0.0	0.0	0.0	0.0	0.0	0.0	0.0	0.0	0.0	0.0	0.0	0.0	0.0	0.0	0.0	0.0	0.0	0.0	0.0
d__Bacteria;p__Proteobacteria;c__Alphaproteobacteria;o__Dongiales;f__Dongiaceae;g__Dongia	0.0	0.0	0.0	0.0	0.0	0.0	0.0	0.0	0.0	0.0	0.0	0.0	0.0	0.0	0.0	0.0	3.234675723758693e-05	0.0	0.0	0.0	0.0	0.0	0.0	0.0	0.0	0.0	0.0
d__Bacteria;p__Proteobacteria;c__Alphaproteobacteria;o__Elsterales;f__Elsteraceae;g__Elstera	0.007745445047868652	0.0025056866647711114	0.005009682174202064	0.0	0.0	0.0	0.00011392487468263784	0.0	0.0001826999734254584	0.0003408432461910767	0.0003593989743306194	0.0001455674705225872	0.00014683329526544197	0.0003344658228739416	0.00045950763061156286	0.0	0.0	0.0	0.0	0.0	0.0	0.0	0.0	0.0	0.0	0.0	0.0
d__Bacteria;p__Proteobacteria;c__Alphaproteobacteria;o__Elsterales;f__uncultured;g__uncultured	0.0	0.00012439579186806937	0.0	0.0	0.0	4.4485964678144046e-05	0.0	0.0	0.0	0.0	0.0	0.0	0.0	0.0	0.0	0.0	3.234675723758693e-05	0.0	0.0	0.0	0.0	0.0	2.1461990814267932e-05	0.0	0.0	0.0	0.0
d__Bacteria;p__Proteobacteria;c__Alphaproteobacteria;o__Micavibrionales;f__uncultured;g__uncultured	0.00042329757819747286	0.0009151976116007961	0.00027938612125357664	0.0	0.0	0.0	0.0	0.00033049496481200673	0.00014948179643901142	0.0	0.0	0.0	0.0	0.0	0.0	0.0	0.0	0.0	0.0	0.0	0.0	0.0	0.0	0.0	0.0	0.0	0.0
d__Bacteria;p__Proteobacteria;c__Alphaproteobacteria;o__Micropepsales;f__Micropepsaceae;g__uncultured	0.0	0.0	0.0	0.0	0.0	0.0	0.0	0.0	0.0	0.0	0.0	0.0	3.2629621170098216e-05	0.0	0.0	0.0	0.0	0.0	0.0	0.0	0.0	0.0	0.0	0.0	0.0	0.0	0.0
d__Bacteria;p__Proteobacteria;c__Alphaproteobacteria;o__Paracaedibacterales;f__Paracaedibacteraceae;g__Candidatus_Paracaedibacter	8.105698305909054e-05	0.0	0.0	0.0	0.0	0.0	4.882494629255908e-05	0.0	0.0	0.0	0.0	0.0	0.0	0.0	0.0	0.0	0.0	0.0	0.0	0.0	0.0	0.0	0.0	0.0	0.0	0.0	0.0
d__Bacteria;p__Proteobacteria;c__Alphaproteobacteria;o__Paracaedibacterales;f__Paracaedibacteraceae;g__uncultured	0.0	0.0	5.780402508694689e-05	0.0	0.0	4.4485964678144046e-05	0.0	0.0	0.0	0.0	0.0	0.0	0.0	0.0	0.0	0.0	0.0	0.0	0.0	0.0	0.0	0.0	0.0	0.0	0.0	0.0	0.0
d__Bacteria;p__Proteobacteria;c__Alphaproteobacteria;o__Puniceispirillales;f__Puniceispirillales_Incertae_Sedis;g__Constrictibacter	0.00027919627498131187	0.0	0.0	0.0	0.0	0.0	0.0	0.0	0.0	0.0	0.0	0.0	0.0	0.0	0.0	0.0	0.0	0.0	0.0	0.0	0.0	0.0	0.0	0.0	0.0	0.0	0.0
d__Bacteria;p__Proteobacteria;c__Alphaproteobacteria;o__Reyranellales;f__Reyranellaceae;g__uncultured	0.0	0.0	0.0	3.650501031266541e-05	0.0	8.897192935628809e-05	0.0	0.0	0.0	0.0	0.0	0.0	0.0	0.0	0.0	0.0	0.0	0.0	0.0	0.0	0.0	0.0	0.0	0.0	0.0	0.0	0.0
d__Bacteria;p__Proteobacteria;c__Alphaproteobacteria;o__Rhizobiales;f__A0839;g__A0839	0.0	9.773955075348308e-05	0.00011560805017389378	0.0	0.00017746578853965376	8.897192935628809e-05	0.0	0.0	0.0	0.0	0.0	0.0	0.0	0.0	0.0	0.0	0.0	0.0	0.0	0.0	0.0	0.0	0.0	0.0	0.0	0.0	0.0
d__Bacteria;p__Proteobacteria;c__Alphaproteobacteria;o__Rhizobiales;f__Beijerinckiaceae;g__1174-901-12	0.0	0.0	0.0	0.0	0.0	0.0	0.0	0.0	0.0	0.0	0.0	0.0	0.0	0.0	0.0	0.0	0.0	0.00010699907713295972	0.0	8.357622674230316e-05	0.0	0.0	0.0	0.0	0.0	0.0	0.0
d__Bacteria;p__Proteobacteria;c__Alphaproteobacteria;o__Rhizobiales;f__Beijerinckiaceae;g__Bosea	0.0026028297893419075	0.0030832385555871478	0.0012716885519128314	0.0	0.0	0.00011121491169536011	0.0	0.00019440880283059218	0.00016609088493223492	0.0	0.0	4.852249017419574e-05	0.00014683329526544197	0.00038727621595930077	0.00038988526233708367	0.0	0.0	0.0	0.0	0.0	0.0	0.0	0.0	0.0	0.0	0.0	0.0
d__Bacteria;p__Proteobacteria;c__Alphaproteobacteria;o__Rhizobiales;f__Beijerinckiaceae;g__Camelimonas	0.0	0.0	0.0	0.0	0.0	0.0	0.00011392487468263784	0.0	0.0	0.0	0.0	0.0	0.0	0.0	0.0	0.0	0.0	0.0	0.0	0.0	0.0	0.0	0.0	0.0	0.0	0.0	0.0
d__Bacteria;p__Proteobacteria;c__Alphaproteobacteria;o__Rhizobiales;f__Beijerinckiaceae;g__Chelatococcus	7.205065160808048e-05	0.0	0.0	0.0	0.0	0.0	0.0	0.0	0.0	0.0	0.0	0.0	0.0	0.0	0.0	0.0	0.0	0.0	0.0	0.0	0.0	0.0	0.0	0.0	0.0	0.0	0.0
d__Bacteria;p__Proteobacteria;c__Alphaproteobacteria;o__Rhizobiales;f__Beijerinckiaceae;g__Methylobacterium	0.0009546711338070664	0.001252843332385556	0.0005106022216013642	0.00010951503093799624	5.9155262846551245e-05	8.897192935628809e-05	0.0	7.776352113223687e-05	0.00013287270794578793	6.816864923821534e-05	6.911518737127296e-05	0.0	0.0	7.04138574471456e-05	0.00033418736771750033	0.0	0.00011860477653781875	0.0	0.000123734811551882	0.0	0.0	0.0	0.0	0.0	0.0	3.176317377632373e-05	0.0
d__Bacteria;p__Proteobacteria;c__Alphaproteobacteria;o__Rhizobiales;f__Beijerinckiaceae;g__Microvirga	0.0	0.0	0.0	0.0	0.0	0.0	0.0	0.0	4.9827265479670476e-05	0.0	0.0	0.0	0.0	0.0	0.0	0.0	0.0	0.0	0.0	3.134108502836368e-05	0.0	0.0	0.0	0.0	0.0	0.0	0.0
d__Bacteria;p__Proteobacteria;c__Alphaproteobacteria;o__Rhizobiales;f__Beijerinckiaceae;g__Pseudochelatococcus	0.0	0.00010662496445834518	0.0	0.0	0.0	0.0	0.0	9.720440141529609e-05	1.660908849322349e-05	0.0	0.0	0.0	3.2629621170098216e-05	0.0	0.0	0.0	0.0	0.0	0.0	0.0	0.0	0.0	0.0	0.0	0.0	0.0	0.0
d__Bacteria;p__Proteobacteria;c__Alphaproteobacteria;o__Rhizobiales;f__Beijerinckiaceae;g__Psychroglaciecola	0.0002701899435303018	0.0	0.0	0.0	0.0	0.0	0.0	0.0	0.0	0.0	0.0	0.0	0.0	0.0	0.0	0.0	0.0	0.0	0.0	0.0	0.0	0.0	0.0	0.0	0.0	0.0	0.0
d__Bacteria;p__Proteobacteria;c__Alphaproteobacteria;o__Rhizobiales;f__Beijerinckiaceae;g__alphaI_cluster	0.0	0.0	0.0	0.0	0.0	0.0	0.0	5.8322640849177654e-05	0.0	0.0	0.0	0.0	0.0	0.0	0.0	0.0	0.0	0.0	0.0	0.0	0.0	0.0	0.0	0.0	0.0	0.0	0.0
d__Bacteria;p__Proteobacteria;c__Alphaproteobacteria;o__Rhizobiales;f__Beijerinckiaceae;g__uncultured	0.0	0.00020436451521182826	0.0	0.0	0.0	0.0	0.0	0.0	0.0	0.0	0.0	0.0	0.0	0.0	0.0	0.0	0.0	0.0	0.0	0.0	0.0	0.0	0.0	0.0	0.0	0.0	0.0
d__Bacteria;p__Proteobacteria;c__Alphaproteobacteria;o__Rhizobiales;f__D05-2;g__D05-2	0.0	0.0	0.0003082881337970501	0.0	0.0	0.0	0.0	0.0	0.0	0.0	0.0	0.0	0.0002773517799458348	0.0005985177883007375	0.0005987523671605213	0.0	0.0	0.0	0.0	0.0	0.0	0.0	0.0	0.0	0.0	0.0	0.0
d__Bacteria;p__Proteobacteria;c__Alphaproteobacteria;o__Rhizobiales;f__Devosiaceae;g__Devosia	0.0004142912467464628	7.996872334375889e-05	0.0008959623888476769	0.0002737875773449906	0.0002563394723350554	0.0003781306997642244	0.000585899355510709	0.0005443446479256581	0.0005813180972628222	0.0006135178431439381	0.00026263771201083725	0.00021026412408818156	0.0013704440891441248	0.004189624518105163	0.003773532360476776	0.0	0.0	0.0	0.0	0.0	0.0	0.0	0.0	0.0	0.0	0.0	0.0
d__Bacteria;p__Proteobacteria;c__Alphaproteobacteria;o__Rhizobiales;f__Devosiaceae;g__Pelagibacterium	0.0	0.0004442706852431049	0.0	0.0	0.0	0.0	0.0	0.0	0.0	0.0	0.0	0.0	4.8944431755147325e-05	0.0001232242505325048	0.00016709368385875014	0.0	0.0	0.0	0.0	0.0	0.0	0.0	0.0	0.0	0.0	0.0	0.0
d__Bacteria;p__Proteobacteria;c__Alphaproteobacteria;o__Rhizobiales;f__Hyphomicrobiaceae;g__Pedomicrobium	0.0	0.0	0.0	0.0	0.0	0.0	0.0	0.0	0.0	0.0	0.0	0.0	0.0	0.0	6.962236827447922e-05	0.0	0.0	0.0	0.0	0.0	0.0	0.0	0.0	0.0	0.0	0.0	0.0
d__Bacteria;p__Proteobacteria;c__Alphaproteobacteria;o__Rhizobiales;f__Hyphomicrobiaceae;g__unclassified_Hyphomicrobiaceae	0.0	0.0	1.926800836231563e-05	3.650501031266541e-05	0.0	0.0	0.0	0.0	0.0	0.0	0.0	0.0	0.0	0.0	6.962236827447922e-05	0.0	0.0	0.0	0.0	0.0	0.0	0.0	0.0	0.0	0.0	0.0	0.0
d__Bacteria;p__Proteobacteria;c__Alphaproteobacteria;o__Rhizobiales;f__Labraceae;g__Labrys	0.0	0.0	4.817002090578907e-05	0.0	0.0	0.0	0.0	0.0	0.0	0.0	0.0	0.0	0.0	0.0	0.0	0.0	0.0	0.0	0.0	0.0	0.0	0.0	0.0	0.0	0.0	0.0	0.0
d__Bacteria;p__Proteobacteria;c__Alphaproteobacteria;o__Rhizobiales;f__Methyloligellaceae;g__unclassified_Methyloligellaceae	0.0	0.0	0.0	0.0	0.0	0.0	0.0	0.0	0.0	0.0	0.0	0.0	0.0	0.0	0.0	0.0	0.0	0.0	2.47469623103764e-05	0.0	0.0	0.0	0.0	0.0	0.0	0.0	0.0
d__Bacteria;p__Proteobacteria;c__Alphaproteobacteria;o__Rhizobiales;f__Methyloligellaceae;g__uncultured	0.0	1.7770827409724195e-05	0.0	0.0	0.0	0.0	0.0	0.0	0.0	0.0	0.0	0.0	0.0	0.0	0.0	0.0	0.0	0.0	0.0	0.0	0.0	0.0	0.0	0.0	0.0	0.0	0.0
d__Bacteria;p__Proteobacteria;c__Alphaproteobacteria;o__Rhizobiales;f__Methylopilaceae;g__Methylopila	0.0	0.0	0.0	0.0	0.0	0.0	0.0	0.0	3.321817698644698e-05	0.0	0.0	0.0	0.0	0.0	0.0	0.0	0.0	0.0	0.0	0.0	0.0	0.0	0.0	0.0	0.0	0.0	0.0
d__Bacteria;p__Proteobacteria;c__Alphaproteobacteria;o__Rhizobiales;f__Rhizobiaceae;g__Allorhizobium-Neorhizobium-Pararhizobium-Rhizobium	0.00034224059513838237	0.0008796559567813477	0.0003949941714274704	0.0	0.0	0.0003781306997642244	0.00014647483887767724	0.00011664528169835531	0.0008802816901408451	0.00015337946078598452	9.676126231978215e-05	0.0	0.0011420367409534374	0.0036439171228897847	0.004609000779770526	0.0	0.0	0.0	0.0	0.00013581136845624263	0.00010259567046270647	0.00012342292923752057	0.0	0.0	0.0	0.0	0.0
d__Bacteria;p__Proteobacteria;c__Alphaproteobacteria;o__Rhizobiales;f__Rhizobiaceae;g__Aminobacter	0.0	0.0	0.0	0.0	0.0	4.4485964678144046e-05	3.2549964195039385e-05	0.0	0.0	0.0	0.0	0.0	0.0	0.0	0.0	0.0	0.0	0.0	0.0	0.0	0.0	0.0	0.0	0.0	0.0	0.0	0.0
d__Bacteria;p__Proteobacteria;c__Alphaproteobacteria;o__Rhizobiales;f__Rhizobiaceae;g__Aquamicrobium	0.0	7.996872334375889e-05	0.0	0.0	0.0	0.0	0.0	0.0	0.0	0.0	0.0	0.0	0.0	0.0	0.0	0.0	0.0	0.0	0.0	0.0	0.0	0.0	0.0	0.0	0.0	0.0	0.0
d__Bacteria;p__Proteobacteria;c__Alphaproteobacteria;o__Rhizobiales;f__Rhizobiaceae;g__Aurantimonas	0.0	0.0	0.0	0.0	0.0	0.0	0.0	0.0	0.0	0.0	0.0	0.0	0.0	0.0	2.784894730979169e-05	0.0	0.0	0.0	0.0	0.0	0.0	0.0	0.0	0.0	0.0	0.0	0.0
d__Bacteria;p__Proteobacteria;c__Alphaproteobacteria;o__Rhizobiales;f__Rhizobiaceae;g__Aureimonas	0.0	0.0	0.0	0.0	0.0	0.0	0.0	0.0	0.0	0.0	0.0	0.0	0.0002120925376056384	0.00042248314468287357	0.0005569789461958339	0.0	0.0	0.0	0.0	0.0	0.0	0.0	0.0	0.0	0.0	0.0	0.0
d__Bacteria;p__Proteobacteria;c__Alphaproteobacteria;o__Rhizobiales;f__Rhizobiaceae;g__Chelativorans	0.0	0.0	0.0	0.0	0.0	0.0	0.0	0.0	0.0	0.0	0.0	0.0	0.00013051848468039287	0.0	0.0001531692102038543	0.0	0.0	0.0	0.0	0.0	0.0	0.0	0.0	0.0	0.0	0.0	0.0
d__Bacteria;p__Proteobacteria;c__Alphaproteobacteria;o__Rhizobiales;f__Rhizobiaceae;g__Mesorhizobium	0.00011708230886313078	0.0	0.0	0.0	0.0	0.0	0.0	0.0	0.0	0.0	0.0	0.0	3.2629621170098216e-05	0.0	9.747131558427092e-05	0.0	0.0	0.0	0.0	0.0	0.0	0.0	0.0	0.0	0.0	0.0	0.0
d__Bacteria;p__Proteobacteria;c__Alphaproteobacteria;o__Rhizobiales;f__Rhizobiaceae;g__Neorhizobium	0.0	0.0	0.0	0.0	0.0	0.0	0.0	0.0	0.0	0.0	0.0	0.0	0.0	1.76034643617864e-05	5.569789461958338e-05	0.0	0.0	0.0	0.0	0.0	0.0	0.0	0.0	0.0	0.0	0.0	0.0
d__Bacteria;p__Proteobacteria;c__Alphaproteobacteria;o__Rhizobiales;f__Rhizobiaceae;g__Ochrobactrum	0.0003692595894914124	0.0	0.000260118112891261	0.0	0.0	0.0	0.0006509992839007877	0.00025273144367976986	0.002225617858091948	0.0005623913562152767	0.00023499163706232806	0.0001455674705225872	0.000750481286912259	0.000176034643617864	0.00030633842040770856	0.0	0.0	0.0	0.0	0.0	0.0	0.00019199122325836533	0.0	0.00010997297806824609	0.0	0.0	0.0
d__Bacteria;p__Proteobacteria;c__Alphaproteobacteria;o__Rhizobiales;f__Rhizobiaceae;g__Phyllobacterium	6.304432015707043e-05	0.0	0.0	0.0	0.0	0.0	0.0	0.00011664528169835531	3.321817698644698e-05	0.00017042162309553835	9.676126231978215e-05	0.0	0.0	0.0	0.0	0.0	0.0	0.0	0.0	0.0	0.0	0.0	0.0	0.0	0.0	0.0	0.0
d__Bacteria;p__Proteobacteria;c__Alphaproteobacteria;o__Rhizobiales;f__Rhizobiaceae;g__Pseudaminobacter	0.0	0.0	0.0	0.0	0.0	0.0	0.0	0.0	0.00014948179643901142	0.0	0.0	0.0	0.0	0.0	0.0	0.0	0.0	0.0	0.0	0.0	0.0	0.0	0.0	0.0	0.0	0.0	0.0
d__Bacteria;p__Proteobacteria;c__Alphaproteobacteria;o__Rhizobiales;f__Rhizobiaceae;g__Pseudorhizobium	0.0	0.0	0.0	0.0	0.0	0.0	0.0	0.0	0.0	0.0	0.0	0.0	0.00016314810585049108	0.0004224831446828736	0.0005291299988860422	0.0	0.0	0.0	0.0	0.0	0.0	0.0	0.0	0.0	0.0	0.0	0.0
d__Bacteria;p__Proteobacteria;c__Alphaproteobacteria;o__Rhizobiales;f__Rhizobiaceae;g__Shinella	0.0014680320265146396	0.00023102075632641455	0.0	0.0	0.0	0.0	0.0	0.0	0.0	0.0	0.0	0.0	0.0	0.0	0.0	0.0	0.0	0.0	0.0	0.0	0.0	0.0	0.0	0.0	0.0	0.0	0.0
d__Bacteria;p__Proteobacteria;c__Alphaproteobacteria;o__Rhizobiales;f__Rhizobiaceae;g__unclassified_Rhizobiaceae	0.00019813929192222132	0.0	0.0009730344222969393	3.650501031266541e-05	0.0	4.4485964678144046e-05	0.00017902480307271663	0.00023329056339671062	0.00011626361945256443	0.0	0.0	3.234832678279716e-05	0.002300388292491924	0.003978382945763728	0.004692547621699902	0.0	0.0	0.0	0.0	0.0	0.0	0.0	0.0	0.0	3.134894510799712e-05	0.0	2.7542518763340907e-05
d__Bacteria;p__Proteobacteria;c__Alphaproteobacteria;o__Rhizobiales;f__Rhizobiales_Incertae_Sedis;g__Nordella	0.0	0.0	0.0	0.0	0.0	0.0	0.0	0.0	0.0	0.0	0.0	0.0	0.0	0.0	0.0	0.0	0.0	0.0	0.0	0.0	0.0	0.0	0.0	4.713127631496261e-05	0.0	0.0	0.0
d__Bacteria;p__Proteobacteria;c__Alphaproteobacteria;o__Rhizobiales;f__Rhizobiales_Incertae_Sedis;g__uncultured	0.0	2.6656241114586295e-05	0.0	0.00016427254640699436	0.00023662105138620498	0.0006228035054940167	3.2549964195039385e-05	9.720440141529609e-05	0.0	0.0	0.0	0.0	0.0	0.0	0.0	0.0	0.0	0.0	0.0	0.0	0.0	0.0	0.0	0.0	0.0	0.0	0.0
d__Bacteria;p__Proteobacteria;c__Alphaproteobacteria;o__Rhizobiales;f__Stappiaceae;g__Labrenzia	0.0	0.0	0.0	0.0	0.0	0.0	0.0	0.0	0.0	0.0	0.0	0.0	0.0	0.0	6.962236827447922e-05	0.0	0.0	0.0	0.0	0.0	0.0	0.0	0.0	0.0	0.0	0.0	0.0
d__Bacteria;p__Proteobacteria;c__Alphaproteobacteria;o__Rhizobiales;f__Stappiaceae;g__Pannonibacter	0.008952293462303999	0.006912851862382712	0.008564629717049297	0.0	0.0	0.0	0.00017902480307271663	9.720440141529609e-05	9.965453095934095e-05	0.0002385902723337537	0.00013823037474254592	0.0	0.00022840734819068752	0.00038727621595930077	0.001183580260666147	0.0	0.0	4.01246539248599e-05	0.0	5.223514171393947e-05	0.0	0.0	0.0	0.0	0.0	0.0	0.0
d__Bacteria;p__Proteobacteria;c__Alphaproteobacteria;o__Rhizobiales;f__Stappiaceae;g__unclassified_Stappiaceae	2.701899435303018e-05	4.4427068524310493e-05	1.926800836231563e-05	0.0	0.0	0.0	0.0	0.0	3.321817698644698e-05	3.408432461910767e-05	0.0	0.0	0.0	0.0	6.962236827447922e-05	0.0	0.0	0.0	0.0	0.0	0.0	0.0	0.0	0.0	0.0	0.0	0.0
d__Bacteria;p__Proteobacteria;c__Alphaproteobacteria;o__Rhizobiales;f__Xanthobacteraceae;g__Azorhizobium	0.0	0.0	0.0	0.0	0.0	0.0	0.0	0.0	0.0	0.0	0.0	0.0	0.0	0.0	4.1773420964687535e-05	0.0	0.0	0.0	0.0	0.0	0.0	0.0	0.0	0.0	0.0	0.0	0.0
d__Bacteria;p__Proteobacteria;c__Alphaproteobacteria;o__Rhizobiales;f__Xanthobacteraceae;g__Bradyrhizobium	0.00011708230886313078	0.0	0.0	0.0	0.0	0.0	0.0	0.0	0.0	0.0	0.0	0.0	0.0	0.00010562078617071839	0.0	0.0	0.0	0.0	0.0	0.0	0.0	9.599561162918266e-05	0.0	0.0	0.0	0.0	0.0
d__Bacteria;p__Proteobacteria;c__Alphaproteobacteria;o__Rhizobiales;f__Xanthobacteraceae;g__Pseudorhodoplanes	0.0	0.00013328120557293147	0.0	0.0	0.0	0.0	0.0	0.0	0.0	0.0	0.0	0.0	0.0	8.8017321808932e-05	0.0	0.0	0.0	0.0	0.0	0.0	0.0	0.0	0.0	0.0	0.0	0.0	0.0
d__Bacteria;p__Proteobacteria;c__Alphaproteobacteria;o__Rhizobiales;f__Xanthobacteraceae;g__Rhodopseudomonas	0.00012608864031414085	0.0	0.0	0.0	0.0	0.0	0.0	0.0	0.0	0.0	0.0	0.0	0.0	0.0	0.0	0.0	0.0	0.0	0.0	0.0	0.0	0.0	0.0	0.0	0.0	0.0	0.0
d__Bacteria;p__Proteobacteria;c__Alphaproteobacteria;o__Rhizobiales;f__Xanthobacteraceae;g__Xanthobacter	0.0018102726216530222	0.00029321865226044925	0.0005587722425071533	0.0	0.0	0.0	6.509992839007877e-05	0.0	6.643635397289396e-05	3.408432461910767e-05	0.0	0.0	0.0	0.0001232242505325048	0.0004038097359919795	0.0	0.0	0.0	0.0	0.0	0.0	0.0	0.0	0.0	0.0	0.0	0.0
d__Bacteria;p__Proteobacteria;c__Alphaproteobacteria;o__Rhizobiales;f__Xanthobacteraceae;g__unclassified_Xanthobacteraceae	0.0001801266290202012	0.0	0.00016377807107968286	0.0	0.0	0.0	0.0	0.0	0.00011626361945256445	0.0	0.0	0.0	0.0	0.0	0.0	0.0	0.0	4.01246539248599e-05	0.000123734811551882	0.0	0.0	0.0	0.0	0.0	0.0	0.0	0.0
d__Bacteria;p__Proteobacteria;c__Alphaproteobacteria;o__Rhizobiales;f__Xanthobacteraceae;g__uncultured	0.00012608864031414085	0.0	0.0	0.0	0.0	0.0	0.0	0.0	0.0	0.0	0.0	0.0	0.0	0.0	0.0	0.00010662828048569181	0.0	0.0	0.0	0.0	0.0	0.0	0.00010730995407133966	0.0	0.0	0.0	0.0
d__Bacteria;p__Proteobacteria;c__Alphaproteobacteria;o__Rhizobiales;f__unclassified_Rhizobiales;g__unclassified_Rhizobiales	0.0	1.7770827409724195e-05	0.0	0.0	0.0	0.0	0.0	0.0	0.0	0.0	0.0	0.0	3.2629621170098216e-05	0.0	6.962236827447922e-05	0.0	0.0	0.0	0.0	2.089405668557579e-05	0.0	0.0	0.0	0.0	0.0	0.0	0.0
d__Bacteria;p__Proteobacteria;c__Alphaproteobacteria;o__Rhodobacterales;f__Rhodobacteraceae;g__Cereibacter	0.0	0.0	0.0	0.0	0.0	0.0	0.0	0.0	0.0	0.0001874637854050922	0.0	0.0	0.0	0.0	0.0	0.0	0.0	0.0	0.0	0.0	0.0	0.0	0.0	0.0	0.0	0.0	0.0
d__Bacteria;p__Proteobacteria;c__Alphaproteobacteria;o__Rhodobacterales;f__Rhodobacteraceae;g__Falsirhodobacter	9.00633145101006e-05	0.0	0.0001252420543550516	0.0	0.0	0.0	0.0	0.0	0.0	0.0	0.0	0.0	0.0	0.0	0.0	0.0	0.0	0.0	0.0	0.0	6.839711364180432e-05	0.0	0.0	0.0	0.0	0.0	0.0
d__Bacteria;p__Proteobacteria;c__Alphaproteobacteria;o__Rhodobacterales;f__Rhodobacteraceae;g__Gemmobacter	0.0	0.00015105203298265569	0.0	0.0008396152371913044	0.0011042315731356234	0.0023355131456025626	0.0	0.0	0.0	0.0	0.0	3.234832678279716e-05	0.0	0.0	0.0	0.0	0.0	0.0	0.0	0.0	0.0	0.0	0.0	0.0	0.0	0.0	0.0
d__Bacteria;p__Proteobacteria;c__Alphaproteobacteria;o__Rhodobacterales;f__Rhodobacteraceae;g__Paracoccus	0.0033053236425206927	0.00143943702018766	0.0034297054884921815	0.000930877762972968	0.0	0.00044485964678144045	0.0016112232276544495	0.0014580660212294416	0.0049495083709806	0.011384164422781961	0.004216026429647651	0.004512591586200202	0.006835905635135577	0.012199200802717977	0.01587389996658126	0.0	0.0	0.0	0.0	0.0	0.0	6.856829402084476e-05	0.0	0.0005341544649029096	3.134894510799712e-05	0.0	0.0
d__Bacteria;p__Proteobacteria;c__Alphaproteobacteria;o__Rhodobacterales;f__Rhodobacteraceae;g__Pseudorhodobacter	9.00633145101006e-05	0.0	0.0	0.013999671454907187	0.02309027093110384	0.029738867387339295	0.0	0.0	0.0	3.408432461910767e-05	0.0	0.0	0.0	0.0	0.0	0.0	0.0	0.0	0.0	0.0	0.0	0.0	0.0	0.0	0.0	0.0	0.0
d__Bacteria;p__Proteobacteria;c__Alphaproteobacteria;o__Rhodobacterales;f__Rhodobacteraceae;g__Rhodobacter	0.00019813929192222132	0.0003376457207847597	0.0003082881337970501	0.0007666052165659736	0.000709863154158615	0.000778504381867521	0.0	0.0	0.0	0.0	0.0	0.0	0.0	0.0	0.0	0.0	0.0	0.0	0.0	0.0	0.0	0.0	0.0	0.0	0.0	0.0	0.0
d__Bacteria;p__Proteobacteria;c__Alphaproteobacteria;o__Rhodobacterales;f__Rhodobacteraceae;g__Rubellimicrobium	0.00036025325804040246	9.773955075348308e-05	0.0003949941714274704	0.0	0.0	0.0	0.0	0.0	0.0	8.521081154776918e-05	0.0	6.469665356559432e-05	0.0	0.0	0.0	0.0	0.0	0.0	0.0	0.0	0.0	0.0	0.0	0.0	0.0	0.0	0.0
d__Bacteria;p__Proteobacteria;c__Alphaproteobacteria;o__Rhodobacterales;f__Rhodobacteraceae;g__Silicimonas	0.0	0.0	0.0	0.0	0.0	0.0	0.0	0.0	0.0	0.0	0.0	0.0	0.0	0.0	0.0	0.0	0.0	0.0	0.0	0.0	0.0	0.0	0.0	0.0	3.134894510799712e-05	0.0	5.5085037526681814e-05
d__Bacteria;p__Proteobacteria;c__Alphaproteobacteria;o__Rhodobacterales;f__Rhodobacteraceae;g__Sulfitobacter	0.0	0.0	4.817002090578907e-05	0.0	0.0	0.0	0.0	0.0	0.0	0.0	0.0	0.0	0.0	0.0	0.0	0.0	0.0	0.0	0.0	0.0	0.0	0.0	0.0	0.0	0.0	0.0	0.0
d__Bacteria;p__Proteobacteria;c__Alphaproteobacteria;o__Rhodobacterales;f__Rhodobacteraceae;g__Tabrizicola	0.0	0.0	0.00011560805017389378	0.0	0.0	0.0002001868410516482	0.0	0.0	0.0	0.0	0.0	0.0	0.0	5.2810393085359196e-05	0.0001531692102038543	0.0	0.0	0.0	0.0	0.0	0.0	0.0	0.0	0.0	0.0	0.0	0.0
d__Bacteria;p__Proteobacteria;c__Alphaproteobacteria;o__Rhodobacterales;f__Rhodobacteraceae;g__unclassified_Rhodobacteraceae	0.0002251582862752515	0.0	2.8902012543473444e-05	0.004654388814864841	0.004594392081082149	0.005182614885003781	0.0	0.0	0.0	0.0002385902723337537	4.146911242276378e-05	0.0001617416339139858	0.001109407119783339	0.00045769007340644636	0.0013785228918346884	0.0	0.0	0.0	0.0	0.0	0.0	0.00032912781130005483	2.1461990814267932e-05	0.0	0.0	0.0	0.0
d__Bacteria;p__Proteobacteria;c__Alphaproteobacteria;o__Rhodobacterales;f__Rhodobacteraceae;g__uncultured	0.0	0.0	0.0	0.00047456513406465026	0.0006507078913120637	0.0005783175408158726	0.0	0.0	0.0	0.0	0.0	0.0	0.0	0.0	0.0	0.0	0.0	0.0	0.0	0.0	0.0	0.0	0.0	0.0	0.0	0.0	0.0
d__Bacteria;p__Proteobacteria;c__Alphaproteobacteria;o__Rhodospirillales;f__Magnetospirillaceae;g__[Aquaspirillum]_polymorphum_group	0.0	0.0	0.0	0.0	0.0	0.0	0.0	0.0	3.321817698644698e-05	0.0	0.0	0.0	0.0	0.0	4.1773420964687535e-05	0.0	0.0	0.0	0.0	0.0	0.0	0.0	0.0	0.0	0.0	0.0	0.0
d__Bacteria;p__Proteobacteria;c__Alphaproteobacteria;o__Rhodospirillales;f__Magnetospirillaceae;g__unclassified_Magnetospirillaceae	0.000450316572550503	0.001084020471993176	0.0011560805017389378	0.0	0.0	0.0	3.2549964195039385e-05	0.0	0.0	0.0	0.0	0.0	0.0	0.0	0.0005709034198507297	0.0	0.0	0.0	0.0	0.0	0.0	0.0	0.0	0.0	0.0	0.0	0.0
d__Bacteria;p__Proteobacteria;c__Alphaproteobacteria;o__Rhodospirillales;f__Rhodospirillaceae;g__Caenispirillum	0.0	0.0	0.0	0.0	0.0	0.0	0.0	0.0	6.643635397289396e-05	0.0	0.0	0.0	0.0	0.0	0.0	0.0	0.0	0.0	0.0	0.0	0.0	0.0	0.0	0.0	0.0	0.0	0.0
d__Bacteria;p__Proteobacteria;c__Alphaproteobacteria;o__Rhodospirillales;f__uncultured;g__uncultured	3.602532580404024e-05	0.0005953227182257606	0.0	0.0	0.0	0.0	3.2549964195039385e-05	0.0	0.0	0.0	0.0	0.0	0.0	0.0	9.747131558427092e-05	0.0	0.0	0.0	0.0	0.0	0.0	0.0	0.0	4.713127631496261e-05	0.0	0.0	0.0
d__Bacteria;p__Proteobacteria;c__Alphaproteobacteria;o__Rickettsiales;f__Anaplasmataceae;g__Wolbachia	0.0	0.0	0.0	0.0	0.0	0.0	0.0	0.0	0.0	0.0	0.0	0.0	0.0	0.0	0.0	0.00042651312194276725	0.0	0.0	0.0	0.0	0.0	0.0	7.511696784993776e-05	0.0	0.0	0.0	0.0
d__Bacteria;p__Proteobacteria;c__Alphaproteobacteria;o__Rickettsiales;f__Mitochondria;g__Mitochondria	0.0	0.0	0.0001348760585362094	0.0	0.0	0.00011121491169536013	4.882494629255908e-05	0.0	0.0	0.0	0.0	0.0	0.0	8.8017321808932e-05	0.0001531692102038543	0.0029589347834779478	0.010512696102215753	0.01269276552489735	0.14120616694300786	0.020392599325121972	0.02658367816878128	0.00016456390565002744	6.43859724428038e-05	9.426255262992523e-05	0.0	0.00011117110821713306	0.00022034015010672725
d__Bacteria;p__Proteobacteria;c__Alphaproteobacteria;o__Rickettsiales;f__Rickettsiaceae;g__uncultured	0.0	0.0	2.8902012543473444e-05	0.0	0.00011831052569310249	0.00011121491169536011	0.0	0.0	0.0	0.0	0.0	3.234832678279716e-05	0.0	0.0	0.0	0.0	0.0	0.0	0.0	0.0	0.0	0.0	0.0	0.0	0.0	0.0	0.0
d__Bacteria;p__Proteobacteria;c__Alphaproteobacteria;o__Rickettsiales;f__SM2D12;g__SM2D12	0.00016211396611818109	0.00021324992891669036	4.817002090578907e-05	0.0	0.00011831052569310249	4.4485964678144046e-05	0.0	0.0	0.0	0.0	0.0	0.0	0.0	0.0	0.0	0.0	0.0	0.0	0.0	0.0	0.0	0.0	0.0	0.0	0.0	0.0	0.0
d__Bacteria;p__Proteobacteria;c__Alphaproteobacteria;o__Sphingomonadales;f__Sphingomonadaceae;g__Altererythrobacter	0.0001350949717651509	0.0	0.00042389618397094383	0.0	0.0	0.0	0.0	7.776352113223687e-05	8.304544246611746e-05	5.1126486928661506e-05	0.0	0.0	0.0	0.000176034643617864	0.0	0.0	0.0	0.0	0.0	0.0	0.0	0.0	0.0	0.0	0.0	0.0	0.0
d__Bacteria;p__Proteobacteria;c__Alphaproteobacteria;o__Sphingomonadales;f__Sphingomonadaceae;g__Novosphingobium	0.006880837228571685	0.0025501137332954223	0.002832397229260397	0.004143318670487523	0.005600031549473518	0.013879620979580941	0.0	0.0	0.0	0.0	0.00015205341221680052	0.0	8.157405292524554e-05	0.0	0.000724072630054584	0.0	0.0	0.0	0.0	0.0	0.0	0.0	0.0	0.0	0.0	0.0	0.0
d__Bacteria;p__Proteobacteria;c__Alphaproteobacteria;o__Sphingomonadales;f__Sphingomonadaceae;g__Qipengyuania	0.0	0.00020436451521182826	0.0	0.0	0.0	0.0	0.0	0.0	0.0	0.0	0.0	0.0	0.0	0.0	0.0	0.0	0.0	0.0	0.0	0.0	0.0	0.0	0.0	0.0	0.0	0.0	0.0
d__Bacteria;p__Proteobacteria;c__Alphaproteobacteria;o__Sphingomonadales;f__Sphingomonadaceae;g__Sphingoaurantiacus	6.304432015707043e-05	0.0	0.0	0.0	0.0	0.0	0.0	0.0	0.0	0.0	0.0	0.0	0.0	0.0	0.0	0.0	0.0	0.0	0.0	0.0	0.0	0.0	0.0	0.0	0.0	0.0	0.0
d__Bacteria;p__Proteobacteria;c__Alphaproteobacteria;o__Sphingomonadales;f__Sphingomonadaceae;g__Sphingobium	0.0006574621959237344	0.00032876030707989763	0.0003179221379782079	0.0003285450928139887	0.0010253578893402214	0.0004448596467814405	0.0	0.0	0.0	0.0	0.0	0.0	0.0	3.52069287235728e-05	0.00025064052578812517	0.0	0.0	0.0	0.0	0.0	0.0	0.0	0.0	0.0	0.0	0.0	0.0
d__Bacteria;p__Proteobacteria;c__Alphaproteobacteria;o__Sphingomonadales;f__Sphingomonadaceae;g__Sphingomonas	0.0010537407797681772	0.0009773955075348308	0.003073247333789343	0.00270137076313724	0.0033915684032022712	0.005293829796699142	6.509992839007877e-05	0.00027217232396282905	0.00031557268137124634	0.0006305600054534919	0.0003870450492791286	0.00022643828747958013	0.0011909811727085847	0.002763743904800464	0.0034254205191043786	9.329974542498034e-05	0.0002372095530756375	0.0003076223467572592	0.00042069835927639884	0.0009088914658225468	0.0003989831629105252	9.599561162918266e-05	9.65789586642057e-05	0.0	0.0	0.0	0.0
d__Bacteria;p__Proteobacteria;c__Alphaproteobacteria;o__Sphingomonadales;f__Sphingomonadaceae;g__Sphingopyxis	0.00012608864031414085	0.0	9.634004181157814e-05	0.0	0.0007690184170051662	0.0008452333288847369	0.0	0.0	0.0	0.0	0.0	0.0	0.0	0.0	0.0	0.0	0.0	0.0	0.0	0.0	0.0	0.0	0.0	0.0	0.0	0.0	0.0
d__Bacteria;p__Proteobacteria;c__Alphaproteobacteria;o__Sphingomonadales;f__Sphingomonadaceae;g__Sphingorhabdus	0.0	0.00015105203298265569	0.0001348760585362094	0.004544873783926844	0.004909886816263754	0.0037813069976422448	0.0	0.00017496792254753296	0.0	0.0	0.0	0.0	0.0	0.0	0.0	0.0	0.0	0.0	0.0	0.0	0.0	0.0	0.0	0.0	0.0	0.0	0.0
d__Bacteria;p__Proteobacteria;c__Alphaproteobacteria;o__Sphingomonadales;f__Sphingomonadaceae;g__unclassified_Sphingomonadaceae	0.0005764052128646439	0.00019547910150696617	0.0003949941714274704	0.00010951503093799624	3.943684189770083e-05	0.0004893456114595845	0.0	5.8322640849177654e-05	0.0001826999734254584	0.0	0.0	0.0	4.8944431755147325e-05	0.0	0.0	0.0	0.0	0.0	0.0	0.0	0.0	0.0	0.0	0.00014139382894488782	0.0	0.0	0.0
d__Bacteria;p__Proteobacteria;c__Alphaproteobacteria;o__Sphingomonadales;f__Sphingomonadaceae;g__uncultured	0.0	0.0	0.0	0.0004928176392209831	0.0005718342075166621	0.0013568219226833935	0.0	0.0	0.0	0.0	0.0	0.0	0.0	0.0	0.0	0.0	0.0	0.0	0.0	0.0	0.0	0.0	0.0	0.0	0.0	0.0	0.0
d__Bacteria;p__Proteobacteria;c__Alphaproteobacteria;o__Tistrellales;f__Geminicoccaceae;g__Candidatus_Alysiosphaera	0.00017112029756919116	0.0	5.780402508694689e-05	0.0	0.0	0.0	0.0	0.0	0.0	0.0	0.0	0.0	0.0	0.0	0.0	0.0	0.0	0.0	0.0	0.0	0.0	0.0	0.0	0.0	0.0	0.0	0.0
d__Bacteria;p__Proteobacteria;c__Alphaproteobacteria;o__Tistrellales;f__Geminicoccaceae;g__uncultured	0.0	0.0	0.0	0.0	0.0	0.0	0.0	0.0	0.0	0.0	0.0	0.0	0.0	0.0	0.0	0.0	0.0	0.0	0.0	3.134108502836368e-05	0.0	0.0	0.0	0.0	0.0	0.0	0.0
d__Bacteria;p__Proteobacteria;c__Alphaproteobacteria;o__unclassified_Alphaproteobacteria;f__unclassified_Alphaproteobacteria;g__unclassified_Alphaproteobacteria	2.701899435303018e-05	0.00010662496445834517	3.853601672463126e-05	0.00014602004125066165	7.887368379540166e-05	0.00033364473508608035	0.0	0.0	3.321817698644698e-05	0.0	0.0	0.0	0.0004241850752112768	0.0009505870755364657	0.0009468642085329174	0.0	0.0	0.0	0.0	0.0	0.0	0.0	0.0	0.0	0.0	0.0	0.0
d__Bacteria;p__Proteobacteria;c__Alphaproteobacteria;o__uncultured;f__uncultured;g__uncultured	0.0	0.0	0.0	0.0	0.00019718420948850417	4.4485964678144046e-05	0.0	0.0	0.0	0.0	0.0	0.0	0.0	0.0	0.0	0.0	0.0	0.0	0.0	0.0	0.0	0.0	0.0	0.0	0.0	0.0	0.0
d__Bacteria;p__Proteobacteria;c__Deltaproteobacteria;o__Bdellovibrionales;f__Bacteriovoracaceae;g__Bacteriovorax	0.0	0.0	0.0	0.0	0.0	0.0	0.0	0.0	0.0	0.0	2.7646074948509187e-05	3.234832678279716e-05	0.0	0.0	0.0	0.0	0.0	0.0	0.0	0.0	0.0	0.0	0.0	0.0	0.0	0.0	0.0
d__Bacteria;p__Proteobacteria;c__Deltaproteobacteria;o__Bdellovibrionales;f__Bacteriovoracaceae;g__Peredibacter	0.0004052849152954527	0.0018303952232015923	0.001281322556093989	0.0	0.0	0.0	0.0	0.0	0.0	0.0	0.0	0.0	0.0	0.0	0.0	0.0	0.0	0.0	0.0	0.0	0.0	0.0	0.0	0.0	0.0	0.0	0.0
d__Bacteria;p__Proteobacteria;c__Deltaproteobacteria;o__Bdellovibrionales;f__Bdellovibrionaceae;g__Bdellovibrio	0.0007745445047868651	0.0011817600227466592	0.0012620545477316737	0.0	0.0	0.0	0.0	5.8322640849177654e-05	0.0	5.1126486928661506e-05	0.0	0.0	0.0	5.2810393085359196e-05	0.00018101815751364597	0.0	0.0	0.0	0.0	0.0	0.0	0.0	0.0	0.0	3.134894510799712e-05	0.0	0.0
d__Bacteria;p__Proteobacteria;c__Deltaproteobacteria;o__Bradymonadales;f__Bradymonadales;g__Bradymonadales	0.0	0.0	5.780402508694689e-05	0.0	0.0	0.0	0.0	0.0	0.0	0.0	0.0	0.0	0.0	0.0	0.0	0.0	0.0	0.0	0.0	0.0	0.0	0.0	0.0	0.0	0.0	0.0	0.0
d__Bacteria;p__Proteobacteria;c__Deltaproteobacteria;o__Desulfarculales;f__Desulfarculaceae;g__uncultured	0.0	0.0	0.0	0.0	0.0002563394723350554	6.672894701721607e-05	0.0	0.0	0.0	0.0	0.0	0.0	0.0	0.0	0.0	0.0	0.0	0.0	0.0	0.0	0.0	0.0	0.0	0.0	0.0	0.0	0.0
d__Bacteria;p__Proteobacteria;c__Deltaproteobacteria;o__Desulfobacterales;f__Desulfobulbaceae;g__Desulfobulbus	0.0	0.0	0.0	0.0	0.0	0.0	0.0	0.0	0.0	0.0	0.0	0.0	0.0	0.0	2.784894730979169e-05	0.0	0.0	0.0	0.0	0.0	0.0	0.0	0.0	0.0	0.0	0.0	0.0
d__Bacteria;p__Proteobacteria;c__Deltaproteobacteria;o__Desulfobacterales;f__Desulfobulbaceae;g__[Desulfobacterium]_catecholicum_group	0.0	0.0	0.0	0.0	0.0	0.0	0.0	0.0	0.0	0.0	0.0	0.0	0.0	0.0	2.784894730979169e-05	0.0	0.0	0.0	0.0	0.0	0.0	0.0	0.0	0.0	0.0	0.0	0.0
d__Bacteria;p__Proteobacteria;c__Deltaproteobacteria;o__Desulfobacterales;f__Desulfobulbaceae;g__uncultured	0.0	0.0	0.0	0.0	0.0	0.0	0.0	3.8881760566118436e-05	0.0	0.0	0.0	0.0	0.0	0.0	0.0	0.0	0.0	0.0	0.0	0.0	0.0	0.0	0.0	0.0	0.0	0.0	0.0
d__Bacteria;p__Proteobacteria;c__Deltaproteobacteria;o__Desulfovibrionales;f__Desulfovibrionaceae;g__Bilophila	8.105698305909054e-05	0.0	3.853601672463126e-05	0.0	0.0	0.0	0.0	0.0	0.0	3.408432461910767e-05	0.0	0.0	0.0	3.52069287235728e-05	5.569789461958338e-05	0.0	0.0	0.0	0.0	0.0	0.0	0.0	0.0	0.0	0.0	0.0	0.0
d__Bacteria;p__Proteobacteria;c__Deltaproteobacteria;o__Desulfovibrionales;f__Desulfovibrionaceae;g__Desulfovibrio	0.0001350949717651509	0.0007908018197327267	0.0	0.0	0.0	0.0	0.0	0.0	3.321817698644698e-05	0.0	0.0	3.234832678279716e-05	0.0	0.0	5.569789461958338e-05	0.0	0.0	0.0	0.0	0.0	0.0	0.0	0.0	7.855212719160435e-05	0.0	0.0	0.0
d__Bacteria;p__Proteobacteria;c__Deltaproteobacteria;o__Desulfovibrionales;f__Desulfovibrionaceae;g__Mailhella	0.0	0.0	0.0	0.0	0.0	0.0	0.0	0.0	3.321817698644698e-05	0.0	0.0	0.0	0.0	0.0	0.0	0.0	0.0	0.0	0.0	0.0	0.0	0.0	0.0	0.0	0.0	0.0	0.0
d__Bacteria;p__Proteobacteria;c__Deltaproteobacteria;o__Desulfovibrionales;f__Desulfovibrionaceae;g__uncultured	0.0002521772806282817	0.0006841768552743816	0.0	0.0	0.0	0.0	3.2549964195039385e-05	0.0	0.0	0.0	0.0	0.0	0.0	0.0	0.0	0.0	0.0	0.0	0.0	0.0	0.0	0.0	0.0	0.0	0.0	0.0	0.0
d__Bacteria;p__Proteobacteria;c__Deltaproteobacteria;o__Desulfuromonadales;f__Geobacteraceae;g__Geobacter	0.0	0.0	0.0	0.0	0.0	0.0	0.0	0.0	0.0	5.1126486928661506e-05	0.0	0.0	0.0	0.0	0.0	0.0	0.0	0.0	0.0	0.0	0.0	0.0	0.0	0.0	0.0	0.0	0.0
d__Bacteria;p__Proteobacteria;c__Deltaproteobacteria;o__MBNT15;f__MBNT15;g__MBNT15	0.0	0.0	0.0	0.0	9.859210474425208e-05	0.0	0.0	0.0	0.0	0.0	0.0	0.0	0.0	0.0	0.0	0.0	0.0	0.0	0.0	0.0	0.0	0.0	0.0	0.0	0.0	0.0	0.0
d__Bacteria;p__Proteobacteria;c__Deltaproteobacteria;o__Myxococcales;f__BIrii41;g__BIrii41	0.0	0.0	0.0	0.0	0.0	0.0	0.0	0.0	0.0	0.0	0.0	0.0	0.0	0.0	0.0	0.0	0.0	0.0	0.0	2.089405668557579e-05	0.0	0.0	0.0	0.0	0.0	0.0	0.0
d__Bacteria;p__Proteobacteria;c__Deltaproteobacteria;o__Myxococcales;f__Haliangiaceae;g__Haliangium	1.801266290202012e-05	0.00032876030707989763	8.670603763042034e-05	0.0	0.0	0.0	0.0	0.0	4.9827265479670476e-05	0.0	0.0	0.0	0.0	0.0	0.00036203631502729195	0.0	0.0	0.0	0.0	0.0	0.0	0.0	0.0	0.0	0.0	0.0	0.0
d__Bacteria;p__Proteobacteria;c__Deltaproteobacteria;o__Myxococcales;f__Myxococcaceae;g__Myxococcus	4.50316572550503e-05	0.0	0.0	0.0	0.0	0.0	0.0	0.0	0.0	0.0	0.0	0.0	0.0	0.0	0.0	0.0	0.0	0.0	0.0	0.0	0.0	0.0	0.0	0.0	0.0	0.0	0.0
d__Bacteria;p__Proteobacteria;c__Deltaproteobacteria;o__Myxococcales;f__P3OB-42;g__P3OB-42	3.602532580404024e-05	4.4427068524310493e-05	0.0	0.0	0.0	0.0002001868410516482	0.0	0.0	0.0	0.0	0.0	0.0	0.0	0.0	4.1773420964687535e-05	0.0	3.234675723758693e-05	0.0	0.0	0.0	0.0	0.0	0.0	0.0	0.0	0.0	0.0
d__Bacteria;p__Proteobacteria;c__Deltaproteobacteria;o__Myxococcales;f__Phaselicystidaceae;g__Phaselicystis	0.06054056001368962	0.0406507676997441	0.049952311679303266	0.0	0.0	0.0	0.0008137491048759845	0.0005443446479256581	0.0014615997874036673	0.0011247827124305533	0.0019628713213441524	0.0010674947838323061	0.0005873331810617679	0.0011090182547925432	0.0049710370947978165	6.664267530355738e-05	8.625801930023182e-05	0.0	4.94939246207528e-05	0.0001671524534846063	6.839711364180432e-05	2.7427317608337905e-05	4.2923981628535864e-05	0.0	0.0	0.0	0.0
d__Bacteria;p__Proteobacteria;c__Deltaproteobacteria;o__Myxococcales;f__Polyangiaceae;g__Chondromyces	0.0	3.554165481944839e-05	0.0	0.0	0.0	0.0	0.0	0.0	0.0	0.0	0.0	0.0	0.0	0.0	0.0	0.0	0.0	0.0	0.0	0.0	0.0	0.0	0.0	0.0	0.0	0.0	0.0
d__Bacteria;p__Proteobacteria;c__Deltaproteobacteria;o__Myxococcales;f__Polyangiaceae;g__Pajaroellobacter	0.003458431277187863	0.0033409155530281487	0.002283258990934402	0.0	0.0	0.0	0.0	3.8881760566118436e-05	0.0	0.0	5.5292149897018373e-05	0.0	3.2629621170098216e-05	3.52069287235728e-05	0.00041773420964687534	0.0	0.0	0.0	0.0	0.0	0.0	2.7427317608337905e-05	0.0	0.0	0.0	0.0	0.0
d__Bacteria;p__Proteobacteria;c__Deltaproteobacteria;o__Myxococcales;f__Polyangiaceae;g__unclassified_Polyangiaceae	0.0	0.0	0.0	0.0	0.0	4.4485964678144046e-05	0.0	0.0	0.0	0.0	0.0	0.0	0.0	0.0	2.784894730979169e-05	0.0	0.0	0.0	0.0	0.0	0.0	0.0	0.0	0.0	0.0	0.0	0.0
d__Bacteria;p__Proteobacteria;c__Deltaproteobacteria;o__Myxococcales;f__Sandaracinaceae;g__uncultured	0.0	0.0	0.0	0.0	7.887368379540166e-05	6.672894701721607e-05	0.0	0.0	0.0	0.0	0.0	0.0	0.0	0.0	0.0	0.0	0.0	0.0	0.0	0.0	0.0	0.0	0.0	0.0	0.0	0.0	0.0
d__Bacteria;p__Proteobacteria;c__Deltaproteobacteria;o__Myxococcales;f__Vulgatibacteraceae;g__Vulgatibacter	0.0	0.0	0.0	0.0	0.0	0.0	0.0	3.8881760566118436e-05	0.0	0.0	0.0	0.0	0.0	0.0	0.0	0.0	0.0	0.0	0.0	0.0	0.0	0.0	0.0	0.0	0.0	0.0	0.0
d__Bacteria;p__Proteobacteria;c__Deltaproteobacteria;o__Myxococcales;f__bacteriap25;g__bacteriap25	0.0	0.0	0.0	0.0	0.0	0.0	0.0	0.0	0.0	0.0	0.0	0.0	0.0	0.0	0.0	0.0	0.0	2.674976928323993e-05	0.0	0.0	0.0	0.0	0.0	0.0	0.0	0.0	0.0
d__Bacteria;p__Proteobacteria;c__Deltaproteobacteria;o__Myxococcales;f__mle1-27;g__mle1-27	0.00033323426368737225	0.00031098947967017344	0.0002504841087101032	0.0	0.0	0.0	0.0	0.0	0.0	0.0	0.0	0.0	0.0	0.0	2.784894730979169e-05	0.0	0.0	2.674976928323993e-05	0.0	0.0	0.0	0.0	0.0	0.0	0.0	0.0	0.0
d__Bacteria;p__Proteobacteria;c__Deltaproteobacteria;o__Myxococcales;f__unclassified_Myxococcales;g__unclassified_Myxococcales	0.0	0.0	0.0	0.0	0.0	0.0	3.2549964195039385e-05	0.0	3.321817698644698e-05	3.408432461910767e-05	0.0	0.0	0.0	0.0	0.0	0.0	0.0	0.0	0.0	0.0	0.0	0.0	0.0	0.0	0.0	0.0	0.0
d__Bacteria;p__Proteobacteria;c__Deltaproteobacteria;o__Myxococcales;f__uncultured;g__uncultured	0.0	0.0	0.0	0.0	0.0	0.0	6.509992839007877e-05	0.0	4.9827265479670476e-05	0.0	0.0	0.0	0.0	0.0	0.0	0.0	0.0	0.0	0.0	0.0	0.0	0.0	0.0	0.0	0.0	0.0	0.0
d__Bacteria;p__Proteobacteria;c__Deltaproteobacteria;o__Oligoflexales;f__0319-6G20;g__0319-6G20	0.00010807597741212073	0.0	1.926800836231563e-05	0.0	0.0	0.0	0.0	0.0	0.0	0.0	0.0	0.0	0.0	0.0	0.0	0.0	0.0	0.0	0.0	0.0	0.0	0.0	0.0	0.0	0.0	0.0	0.0
d__Bacteria;p__Proteobacteria;c__Deltaproteobacteria;o__Oligoflexales;f__Oligoflexaceae;g__Silvanigrella	0.0	0.0	0.0	0.0	0.0	0.0	0.0	0.0	0.0	0.0	0.0	0.0	0.0	0.0	0.0	0.0	0.0	0.0	0.0	2.089405668557579e-05	0.0	0.0	0.0	0.0	0.0	0.0	0.0
d__Bacteria;p__Proteobacteria;c__Deltaproteobacteria;o__Oligoflexales;f__Oligoflexaceae;g__uncultured	0.0	3.554165481944839e-05	0.0	0.0	0.0	0.0	0.0	0.0	0.0	0.0	0.0	0.0	0.0	0.0	0.0	0.0	0.0	0.0	0.0	0.0	0.0	0.0	0.0	0.0	0.0	0.0	0.0
d__Bacteria;p__Proteobacteria;c__Deltaproteobacteria;o__PB19;f__PB19;g__PB19	0.0	7.108330963889678e-05	0.0	0.0	0.0	0.0	0.0	0.0	0.0	0.0	0.0	0.0	0.0	0.0	0.0	0.0	0.0	0.0	0.0	0.0	0.0	0.0	0.0	0.0	0.0	0.0	0.0
d__Bacteria;p__Proteobacteria;c__Deltaproteobacteria;o__SAR324_clade(Marine_group_B);f__SAR324_clade(Marine_group_B);g__SAR324_clade(Marine_group_B)	0.0	2.6656241114586295e-05	0.0	3.650501031266541e-05	0.0	0.0	0.0	0.0	0.0	0.0	0.0	0.0	0.0	0.0	0.0	0.0	0.0	0.0	0.0	0.0	0.0	0.0	0.0	0.0	0.0	0.0	0.0
d__Bacteria;p__Proteobacteria;c__Deltaproteobacteria;o__Syntrophobacterales;f__Syntrophaceae;g__uncultured	0.0	0.0	3.853601672463126e-05	0.0	3.943684189770083e-05	0.0	0.0	0.0	0.0	0.0	0.0	0.0	0.0	0.0	0.0	0.0	0.0	0.0	0.0	0.0	0.0	0.0	0.0	0.0	0.0	0.0	0.0
d__Bacteria;p__Proteobacteria;c__Deltaproteobacteria;o__unclassified_Deltaproteobacteria;f__unclassified_Deltaproteobacteria;g__unclassified_Deltaproteobacteria	0.0	1.7770827409724195e-05	0.0	0.0	0.0	0.0	0.0	0.0	0.0	0.0	0.0	0.0	0.0	0.0	0.0	0.0	0.0	0.0	0.0	0.0	0.0	0.0	0.0	0.0	0.0	0.0	0.0
d__Bacteria;p__Proteobacteria;c__Gammaproteobacteria;o__Acidiferrobacterales;f__Acidiferrobacteraceae;g__uncultured	0.0	0.0	0.0	5.475751546899812e-05	0.0	0.0	0.0	0.0	0.0	0.0	0.0	0.0	0.0	0.0	0.0	0.0	0.0	0.0	0.0	0.0	0.0	0.0	0.0	0.0	0.0	0.0	0.0
d__Bacteria;p__Proteobacteria;c__Gammaproteobacteria;o__Aeromonadales;f__Aeromonadaceae;g__Aeromonas	0.0	0.0004264998578333807	5.780402508694689e-05	3.650501031266541e-05	0.00011831052569310249	0.00015570087637350417	0.0	0.0	0.0	0.0	0.0	0.0	0.0	0.0003168623585121552	0.0	0.0	0.0	0.0	0.0003588309535004578	0.0	0.0	0.0	0.0	0.0	0.0	0.0	0.0
d__Bacteria;p__Proteobacteria;c__Gammaproteobacteria;o__Aeromonadales;f__Succinivibrionaceae;g__Succinivibrio	0.0008195761620419155	0.0	0.0	0.0	0.0	0.0	0.0	0.0	0.0	0.0	0.0	0.0	0.0	0.0	0.0	0.0	0.0	0.0	0.0	0.0	0.0	0.0	0.0	0.0	0.0	0.0	0.0
d__Bacteria;p__Proteobacteria;c__Gammaproteobacteria;o__Alteromonadales;f__Alteromonadaceae;g__Rheinheimera	5.403798870606036e-05	4.4427068524310493e-05	0.0	0.0	0.0	0.0002891587704079363	0.0	0.0	0.0	0.0	0.0	0.0	0.0	0.0	2.784894730979169e-05	0.0	0.0	0.0	0.0	0.0	0.0	0.0	0.0	0.0	0.0	0.0	0.0
d__Bacteria;p__Proteobacteria;c__Gammaproteobacteria;o__Alteromonadales;f__Colwelliaceae;g__uncultured	0.0	2.6656241114586295e-05	0.0	0.0	0.0	0.00022242982339072022	6.509992839007877e-05	0.0	8.304544246611746e-05	3.408432461910767e-05	0.0	0.0	3.2629621170098216e-05	0.0	4.1773420964687535e-05	0.0	0.0	0.0	0.0	0.0	0.0	0.0	0.0	0.0	0.0	0.0	0.0
d__Bacteria;p__Proteobacteria;c__Gammaproteobacteria;o__Alteromonadales;f__Idiomarinaceae;g__Idiomarina	0.0	0.0	0.0	0.0	0.0	0.0	0.0	0.0	0.0	0.0	0.0	0.0	0.0	0.0	0.0	6.664267530355738e-05	0.0	0.0	0.0	0.0	0.0	0.0	0.0	0.0	0.0	0.0	0.0
d__Bacteria;p__Proteobacteria;c__Gammaproteobacteria;o__Alteromonadales;f__Shewanellaceae;g__Shewanella	0.0	2.6656241114586295e-05	9.634004181157815e-06	0.0	0.0	0.0	0.0	0.0	0.0	0.0	0.0	0.0	0.0	0.00026405196542679597	0.0007658460510192714	0.000533141402428459	0.0	0.0	0.0	0.0	0.00011399518940300719	5.485463521667581e-05	0.00010730995407133966	3.142085087664174e-05	0.0	0.0	0.0
d__Bacteria;p__Proteobacteria;c__Gammaproteobacteria;o__Betaproteobacteriales;f__Burkholderiaceae;g__Acidovorax	0.00032422793223636217	0.0009596246801251067	0.00010597404599273596	0.00020077755671965976	0.00017746578853965376	0.0002891587704079363	0.0002278497493652757	0.00011664528169835531	0.00026574541589157585	0.00039196973311973824	0.0001796994871653097	0.0002426124508709787	0.0	0.0	0.0	0.0	0.0	0.0	0.0	0.0	0.0	0.0	0.0	0.0	0.0	0.0	0.0
d__Bacteria;p__Proteobacteria;c__Gammaproteobacteria;o__Betaproteobacteriales;f__Burkholderiaceae;g__Advenella	0.0	0.0	0.0	0.0	0.0	0.0	9.764989258511816e-05	0.0	0.0005314908317831517	0.0	4.146911242276378e-05	0.0	0.0	0.0	0.0	0.0	0.0	0.0	0.0	0.0	0.0	0.00023313219967087217	0.0	0.0	0.0	0.0	0.0
d__Bacteria;p__Proteobacteria;c__Gammaproteobacteria;o__Betaproteobacteriales;f__Burkholderiaceae;g__Alcaligenes	0.0	0.0	0.0	0.0	0.0	0.0	3.2549964195039385e-05	0.0	4.9827265479670476e-05	0.0	0.0	0.0	0.0	0.0	0.0	0.0	0.0	0.0	0.0	0.0	0.0	0.0	0.0	0.0	0.0	0.0	0.0
d__Bacteria;p__Proteobacteria;c__Gammaproteobacteria;o__Betaproteobacteriales;f__Burkholderiaceae;g__Alicycliphilus	0.0	0.0	0.0	0.0	0.0	0.0	0.0	0.0	0.0	0.0	4.146911242276378e-05	0.0	0.00014683329526544197	8.8017321808932e-05	0.0011278823660465635	0.0	0.0	0.0	0.0	0.0	0.0	0.0	0.0	0.0	0.0	0.0	0.0
d__Bacteria;p__Proteobacteria;c__Gammaproteobacteria;o__Betaproteobacteriales;f__Burkholderiaceae;g__Aquabacterium	0.22478902668576012	0.32610356838214394	0.27792175261804064	3.650501031266541e-05	3.943684189770083e-05	0.0015347657813959696	0.0046709198619881535	0.003927057817177962	0.005381344671804411	0.004294624902007567	0.0068700496247045325	0.002183512057838808	0.0022840734819068753	0.005932367489922018	0.015233374178456053	0.00025324216615351807	0.000452854601326217	0.00029424746211563924	0.0002227226607933876	0.0004074341053687279	0.00033058604926872084	0.00030170049369171697	0.00018242692192127743	0.0	0.0	4.7644760664485596e-05	6.885629690835227e-05
d__Bacteria;p__Proteobacteria;c__Gammaproteobacteria;o__Betaproteobacteriales;f__Burkholderiaceae;g__Azohydromonas	0.0	0.0	7.707203344926252e-05	0.0	0.0	0.0	0.0	0.0	0.0	0.0	0.0	0.0	0.0	0.0	0.0	0.0	0.0	0.0	0.0	0.0	0.0	0.0	0.0	0.0	0.0	0.0	0.0
d__Bacteria;p__Proteobacteria;c__Gammaproteobacteria;o__Betaproteobacteriales;f__Burkholderiaceae;g__Bordetella	0.0	0.0	0.0	0.0	0.0	0.0	0.0	0.0	0.0005647090087695987	0.0	0.0	0.0	0.0005220739387215715	7.04138574471456e-05	0.0	0.0	0.0	0.0	0.0	0.0	0.0	0.0	2.1461990814267932e-05	0.0	0.0	0.0	0.0
d__Bacteria;p__Proteobacteria;c__Gammaproteobacteria;o__Betaproteobacteriales;f__Burkholderiaceae;g__Burkholderia-Caballeronia-Paraburkholderia	0.06775463150594871	0.08628625248791584	0.048025510843071696	0.0	0.0	0.0	0.0009764989258511815	0.0005832264084917765	0.0008968907786340686	0.0006816864923821534	0.0011473121103631311	0.0005175732285247546	0.001060462688028192	0.0013378632914957662	0.002715272362704691	0.00010662828048569181	0.0001401692813628767	0.0001604986156994396	9.89878492415056e-05	0.00022983462354133366	0.00010259567046270647	0.0	0.0001287719448856076	0.00010997297806824609	0.0	0.0	0.0
d__Bacteria;p__Proteobacteria;c__Gammaproteobacteria;o__Betaproteobacteriales;f__Burkholderiaceae;g__Comamonas	0.0023056208514585755	0.00022213534262155248	0.00014451006271736723	0.0	3.943684189770083e-05	0.0	0.002066922726385001	0.00013608616198141453	8.304544246611746e-05	0.00015337946078598452	0.0	9.704498034839148e-05	0.00013051848468039287	0.00026405196542679597	0.0021304444691990646	0.0	0.0	0.0	0.0	0.0	0.0	0.0	0.0	4.713127631496261e-05	0.0	0.0	0.0
d__Bacteria;p__Proteobacteria;c__Gammaproteobacteria;o__Betaproteobacteriales;f__Burkholderiaceae;g__Cupriavidus	0.0	0.0	0.0	0.0	0.0002957763142327562	0.0002891587704079363	0.0	0.0	0.0	0.0	0.0	0.0	0.0	0.0	0.0	0.0	0.0	0.0	0.0	0.0	0.0	0.0	0.0	0.0	0.0	0.0	0.0
d__Bacteria;p__Proteobacteria;c__Gammaproteobacteria;o__Betaproteobacteriales;f__Burkholderiaceae;g__Curvibacter	0.0	0.0	0.0	0.00330370343329622	0.00475213944867295	0.009097379776680459	0.0	0.0	0.0	0.0	0.0	0.0	0.0	0.0	0.0	0.0	0.0	0.0	0.0	0.0	0.0	0.0	0.0	0.0	0.0	0.0	0.0
d__Bacteria;p__Proteobacteria;c__Gammaproteobacteria;o__Betaproteobacteriales;f__Burkholderiaceae;g__Delftia	0.0032422793223636213	0.00030210406596531137	0.000414262179789786	0.0	0.0	0.0	0.0	0.0	0.0001993090619186819	0.00010225297385732301	0.0	0.0	0.0	0.0	0.0001253202628940626	0.0	0.0	0.0	0.0	4.178811337115158e-05	0.0	0.0	0.0002253509035498133	0.0007541004210394018	0.0	0.0	0.0
d__Bacteria;p__Proteobacteria;c__Gammaproteobacteria;o__Betaproteobacteriales;f__Burkholderiaceae;g__Diaphorobacter	0.0	0.0	0.0	0.0	0.0	0.0	6.509992839007877e-05	0.0	0.00013287270794578793	0.0	0.0	0.0	0.0	0.0	0.00018101815751364597	0.0	0.0	0.0	0.0	0.0	0.0	0.0	0.0	0.0	0.0	0.0	0.0
d__Bacteria;p__Proteobacteria;c__Gammaproteobacteria;o__Betaproteobacteriales;f__Burkholderiaceae;g__Duganella	0.0	0.0	0.00014451006271736723	0.0	0.0	0.0	0.0	0.0	0.0	0.0	0.0	4.852249017419574e-05	1.6314810585049108e-05	0.0	0.0008772418402584382	0.0	0.0	0.0	0.0	0.0	0.0	0.0	0.0	0.0	0.0	0.0	0.0
d__Bacteria;p__Proteobacteria;c__Gammaproteobacteria;o__Betaproteobacteriales;f__Burkholderiaceae;g__Hydrogenophaga	0.0004232975781974728	0.00023102075632641455	0.00014451006271736723	0.0005110701443773157	0.0028197341956856096	0.01597046131945371	0.0	0.0	0.0	0.00010225297385732301	0.0	0.0	0.0	0.0	0.0	0.0	0.0	0.0	0.0	0.0	0.0	0.0	0.0	0.0	0.0	0.0	0.0
d__Bacteria;p__Proteobacteria;c__Gammaproteobacteria;o__Betaproteobacteriales;f__Burkholderiaceae;g__Ideonella	0.0569380274332856	0.04830999431333523	0.08492374685690614	0.0	3.943684189770083e-05	4.4485964678144046e-05	0.001806523012824686	0.00124421633811579	0.002026308796173266	0.0013804151470738608	0.0011749581853116404	0.0006469665356559432	0.00037524064345612946	0.0023060538313940185	0.01718280049014147	6.664267530355738e-05	0.00018329829101299263	0.00013374884641619966	8.66143680863174e-05	9.402325508509105e-05	7.979663258210503e-05	0.0	0.0	0.0	0.0	0.0	0.0
d__Bacteria;p__Proteobacteria;c__Gammaproteobacteria;o__Betaproteobacteriales;f__Burkholderiaceae;g__Inhella	0.11953203101780552	0.1467337219220927	0.1632192988371757	0.0	0.0	8.897192935628809e-05	0.0026853720460907494	0.002041292429721218	0.004800026574541589	0.0036640648965540748	0.004271318579544669	0.0018276804632280396	0.0014030737103142231	0.0039959864101255125	0.0174334410159296	0.00011995681554640329	0.0002911208151382824	0.00018724838498267952	7.42408869311292e-05	0.0005014573604538189	0.00022799037880601438	0.0	0.0001609649311070095	0.00014139382894488782	0.0	0.0	0.0
d__Bacteria;p__Proteobacteria;c__Gammaproteobacteria;o__Betaproteobacteriales;f__Burkholderiaceae;g__Janthinobacterium	0.0	0.0	3.853601672463126e-05	0.0	0.0	0.0	0.0	0.0	0.0	0.0	0.0	0.0	3.2629621170098216e-05	0.0	0.0	0.0	0.0	0.0	0.0	0.0	0.0	0.0	0.0	0.0	0.0	0.0	0.0
d__Bacteria;p__Proteobacteria;c__Gammaproteobacteria;o__Betaproteobacteriales;f__Burkholderiaceae;g__Leptothrix	0.0	0.0	0.0	0.0	0.0	4.4485964678144046e-05	0.0	0.0	0.0	0.0	0.0	0.0	0.0	0.0	0.0	0.0	0.0	0.0	0.0	0.0	0.0	0.0	0.0	0.0	0.0	0.0	0.0
d__Bacteria;p__Proteobacteria;c__Gammaproteobacteria;o__Betaproteobacteriales;f__Burkholderiaceae;g__Limnobacter	0.000450316572550503	0.0013061558146147284	0.0013872966020867254	0.00020077755671965976	0.0007492999960563158	0.0027358868277058595	8.137491048759847e-05	3.8881760566118436e-05	9.965453095934095e-05	0.0	0.0	0.0	0.0	0.0	8.354684192937507e-05	0.0	0.0	0.0	0.0	0.0	0.0	0.0	0.0	0.0	0.0	0.0	0.0
d__Bacteria;p__Proteobacteria;c__Gammaproteobacteria;o__Betaproteobacteriales;f__Burkholderiaceae;g__Limnohabitans	0.0	0.0	0.0	0.036012192673444424	0.19673068580668066	0.11755416166199564	0.0	0.0	0.0	0.0	0.0	0.0	0.0	0.0	0.0	0.0	0.0	0.0	0.0	0.0	0.0	0.0	0.0	0.0	0.0	0.0	0.0
d__Bacteria;p__Proteobacteria;c__Gammaproteobacteria;o__Betaproteobacteriales;f__Burkholderiaceae;g__Massilia	0.0010717534426701975	0.0013239266420244525	0.002437403057832926	0.0004015551134393195	0.000236621051386205	0.000911962275901953	0.00019529978517023632	0.00019440880283059218	0.0004650544778102578	0.00426054057738846	0.0012578964101571674	0.000695489025830139	0.0019414624596208437	0.005210625451088774	0.001086108945081876	0.00017327095578924918	0.0008949269502399052	0.0008559926170636778	0.002190106164468311	0.0037086950616897025	0.001174150450850974	4.1140976412506854e-05	6.43859724428038e-05	3.142085087664174e-05	3.134894510799712e-05	0.0	5.5085037526681814e-05
d__Bacteria;p__Proteobacteria;c__Gammaproteobacteria;o__Betaproteobacteriales;f__Burkholderiaceae;g__Methylibium	0.0	0.0	0.0	0.0	0.0	0.00042261666444236843	0.0	0.0	0.0	0.0	0.0	0.0	0.0	0.0	0.0	0.0	0.0	0.0	0.0	0.0	0.0	0.0	0.0	0.0	0.0	0.0	0.0
d__Bacteria;p__Proteobacteria;c__Gammaproteobacteria;o__Betaproteobacteriales;f__Burkholderiaceae;g__Noviherbaspirillum	0.0	0.0	3.853601672463126e-05	9.126252578166354e-05	0.0009070473636471192	0.003781306997642244	0.0	0.0	0.0	0.0002385902723337537	0.0	4.852249017419574e-05	0.0	0.0	0.0	0.0	0.0	0.0	0.0	0.0	0.0	0.0	0.0	0.0	0.0	0.0	0.0
d__Bacteria;p__Proteobacteria;c__Gammaproteobacteria;o__Betaproteobacteriales;f__Burkholderiaceae;g__Parasutterella	0.0	0.0003554165481944839	6.74380292681047e-05	0.0	0.0	0.0	0.0	0.0	0.00013287270794578793	0.0	0.0	0.0	8.157405292524554e-05	5.2810393085359196e-05	0.00011139578923916675	0.0	0.0	0.0	0.0	0.0	0.0	0.0	0.0	0.0	0.0	0.0	0.0
d__Bacteria;p__Proteobacteria;c__Gammaproteobacteria;o__Betaproteobacteriales;f__Burkholderiaceae;g__Paucibacter	0.004638260697270181	0.010680267273244242	0.004884440119847012	0.0	0.0	4.4485964678144046e-05	0.0	0.00017496792254753296	0.0002159181504119054	8.521081154776918e-05	0.0	1.617416339139858e-05	0.00024472215877573665	0.0001408277148942912	0.00032026289406260447	0.0	0.0	0.0	0.0	1.0447028342787895e-05	0.0	0.0	0.0	0.0	0.0	0.0	0.0
d__Bacteria;p__Proteobacteria;c__Gammaproteobacteria;o__Betaproteobacteriales;f__Burkholderiaceae;g__Pelomonas	0.01858906811488476	0.01939685811771396	0.009614736172795499	0.0	0.0	0.0	0.00039059957034047265	3.8881760566118436e-05	0.00024913632739835236	0.0003578854085006305	0.0002073455621138189	8.08708169569929e-05	0.0002120925376056384	0.0009329836111746792	0.003160855519661357	0.0	0.00010782252412528979	0.0	0.0	9.402325508509105e-05	0.00010259567046270647	0.0	0.0	0.0	0.0	0.0	0.0
d__Bacteria;p__Proteobacteria;c__Gammaproteobacteria;o__Betaproteobacteriales;f__Burkholderiaceae;g__Pigmentiphaga	0.0	0.0	0.0	0.0	0.0	0.0	0.0	0.0	3.321817698644698e-05	0.0	0.0	0.0	0.0	0.0	0.0	0.0	0.0	0.0	0.0	0.0	0.0	0.0	0.0	0.0	0.0	0.0	0.0
d__Bacteria;p__Proteobacteria;c__Gammaproteobacteria;o__Betaproteobacteriales;f__Burkholderiaceae;g__Polaromonas	0.0	0.0	0.0	0.00023728256703232518	1.9718420948850416e-05	0.0005560745584768005	0.0	0.0	0.0	0.0	0.0	0.0	0.0	0.0	0.0	0.0	0.0	0.0	0.0	0.0	0.0	0.0	0.0	0.0	0.0	0.0	0.0
d__Bacteria;p__Proteobacteria;c__Gammaproteobacteria;o__Betaproteobacteriales;f__Burkholderiaceae;g__Pseudorhodoferax	0.0	0.0	0.0	0.00025553507218865787	0.00043380526087470915	0.00013345789403443215	0.0	0.0	0.0	0.00010225297385732301	0.0	0.0	0.0	0.0	0.0	0.0	0.0	0.0	0.0	0.0	0.0	0.0	0.0	0.0	0.0	0.0	0.0
d__Bacteria;p__Proteobacteria;c__Gammaproteobacteria;o__Betaproteobacteriales;f__Burkholderiaceae;g__Pusillimonas	1.801266290202012e-05	0.0	0.0	0.0	0.0	0.0	0.0	0.0	0.00014948179643901142	0.0	0.0	0.0	0.0	0.0	0.0	0.0	0.0	0.0	0.0	0.0	0.0	0.0	0.0	0.0	0.0	0.0	0.0
d__Bacteria;p__Proteobacteria;c__Gammaproteobacteria;o__Betaproteobacteriales;f__Burkholderiaceae;g__Ramlibacter	0.0	0.0	0.0	0.0	0.0	0.0	0.0	0.0	0.0	0.0	0.0	0.0	0.0	0.0002288450367032232	0.00011139578923916676	0.0	0.0	0.0	0.0	0.0	0.0	0.0	0.0	0.0	0.0	0.0	0.0
d__Bacteria;p__Proteobacteria;c__Gammaproteobacteria;o__Betaproteobacteriales;f__Burkholderiaceae;g__Rhizobacter	0.0	0.0	0.0	0.00021903006187599247	0.0005521157865678117	0.0022687841985853463	0.0	0.0	0.0	0.0	0.0	0.0	0.0	0.0	0.0	0.0	0.0	0.0	0.0	0.0	0.0	0.0	0.0	0.0	0.0	0.0	0.0
d__Bacteria;p__Proteobacteria;c__Gammaproteobacteria;o__Betaproteobacteriales;f__Burkholderiaceae;g__Rhodoferax	0.0001350949717651509	0.0	0.0	0.0	0.00011831052569310249	0.00022242982339072022	0.0	0.00017496792254753296	0.0	0.0	0.0	0.0	0.0	0.0	0.0	0.0	0.0	0.0	0.0	0.0	0.0	0.0	0.0	0.0	0.0	0.0	0.0
d__Bacteria;p__Proteobacteria;c__Gammaproteobacteria;o__Betaproteobacteriales;f__Burkholderiaceae;g__Schlegelella	0.00030621526933434203	0.0	0.0	0.0	0.0	0.0	0.0	0.0	0.0	0.0	0.0	0.0	0.0	0.0	0.0	0.0	0.0	0.0	0.0	0.0	0.0	0.0	0.0	0.0	0.0	0.0	0.0
d__Bacteria;p__Proteobacteria;c__Gammaproteobacteria;o__Betaproteobacteriales;f__Burkholderiaceae;g__Simplicispira	0.0	0.0	0.0	0.0	0.0	0.0	4.882494629255908e-05	0.00013608616198141453	0.0	0.00030675892157196904	9.676126231978215e-05	0.00045287657495916026	0.0	0.0	0.0	0.0	0.0	0.0	0.0	0.0	0.0	0.0	0.0	0.0	0.0	0.0	0.0
d__Bacteria;p__Proteobacteria;c__Gammaproteobacteria;o__Betaproteobacteriales;f__Burkholderiaceae;g__Sutterella	0.0017292156385939315	0.001466093261302246	0.0	0.0	0.0	0.0	0.0	0.0	0.0	0.0	0.0	0.0	0.0	0.0	0.0	0.0	0.0	0.0	0.0	0.0	0.0	0.0	0.0	0.0	0.0	0.0	0.0
d__Bacteria;p__Proteobacteria;c__Gammaproteobacteria;o__Betaproteobacteriales;f__Burkholderiaceae;g__Tepidimonas	0.0002071456233732314	0.0	0.0	0.0	0.0	0.0	0.0	0.0	0.0	0.0	0.0	0.0	0.0	0.0	0.0	0.0	0.0	0.0	0.0	0.0	0.0	0.0	0.0	0.0	0.0	0.0	0.0
d__Bacteria;p__Proteobacteria;c__Gammaproteobacteria;o__Betaproteobacteriales;f__Burkholderiaceae;g__Undibacterium	0.00011708230886313078	7.996872334375889e-05	9.634004181157816e-05	0.0	0.0	0.0	0.0	0.0	0.0	0.0	0.0	0.0	0.0	0.0	0.0	0.0	0.0	0.0	0.0	0.0	0.0	0.0	0.0	0.0	0.0	0.0	0.0
d__Bacteria;p__Proteobacteria;c__Gammaproteobacteria;o__Betaproteobacteriales;f__Burkholderiaceae;g__Variovorax	0.00017112029756919113	0.0005064685811771397	0.00022158209616662973	0.0007301002062533083	0.002484521039555152	0.0010676631522754572	0.0	0.0	0.0	0.00013633729847643068	0.0	0.0	0.0	0.0	0.0	0.0	0.0	0.0	0.0	0.0	0.0	0.0	0.0	0.0	0.0	0.0	0.0
d__Bacteria;p__Proteobacteria;c__Gammaproteobacteria;o__Betaproteobacteriales;f__Burkholderiaceae;g__Verticia	0.0	0.0	0.0	0.0	0.0	0.0	0.0	0.0	9.965453095934095e-05	0.0	2.7646074948509187e-05	0.0	0.0	0.0	0.0	0.0	0.0	0.0	0.0	0.0	0.0	0.0	0.0	0.0	0.0	0.0	0.0
d__Bacteria;p__Proteobacteria;c__Gammaproteobacteria;o__Betaproteobacteriales;f__Burkholderiaceae;g__Xenophilus	0.0	0.0	0.0	0.0	0.0	0.0	4.882494629255908e-05	0.0	0.0	0.0002385902723337537	9.676126231978215e-05	6.469665356559432e-05	0.0	0.0	0.00026456499944302103	0.0	0.0	0.0	0.0	0.0	0.0	0.0	0.0	0.0	0.0	0.0	0.0
d__Bacteria;p__Proteobacteria;c__Gammaproteobacteria;o__Betaproteobacteriales;f__Burkholderiaceae;g__Xylophilus	0.0	0.0	0.0	0.0	0.0	0.0	0.0	0.0	0.0	0.0	0.0	0.0	0.0	0.0	8.354684192937507e-05	0.0	0.0	0.0	0.0	0.0	0.00010259567046270647	0.0	0.0	0.0	0.0	0.0	0.0
d__Bacteria;p__Proteobacteria;c__Gammaproteobacteria;o__Betaproteobacteriales;f__Burkholderiaceae;g__unclassified_Burkholderiaceae	0.005502868516567138	0.004247227750924085	0.005645526450158469	0.0032124409075145574	0.011653586780770612	0.03349793140264261	0.0024737972788229957	0.001846883626890627	0.0027903268668615466	0.0012781621732165377	0.0014375958973224766	0.0009219273133097193	0.0005383887493066205	0.002182829580861513	0.004093795254539385	9.329974542498033e-05	0.0001617337861879347	0.00012037396177457969	3.71204434655646e-05	8.357622674230316e-05	2.279903788060144e-05	4.1140976412506854e-05	3.21929862214019e-05	0.00010997297806824609	0.0	0.0	0.0
d__Bacteria;p__Proteobacteria;c__Gammaproteobacteria;o__Betaproteobacteriales;f__Burkholderiaceae;g__uncultured	0.00037826592094242255	0.00021324992891669036	0.0006454782801375736	0.00087612024750397	0.0022676184091177977	0.005360558743716357	0.0	7.776352113223687e-05	8.304544246611744e-05	5.1126486928661506e-05	1.3823037474254593e-05	3.234832678279716e-05	0.0	7.04138574471456e-05	9.747131558427092e-05	1.3328535060711476e-05	0.0	0.0	1.23734811551882e-05	1.0447028342787895e-05	0.0	0.0	1.0730995407133966e-05	0.0	0.0	0.0	0.0
d__Bacteria;p__Proteobacteria;c__Gammaproteobacteria;o__Betaproteobacteriales;f__Chromobacteriaceae;g__Gulbenkiania	0.0	0.0	0.0	0.0	0.0	0.0	0.0	0.0	0.0	0.0	0.0	0.0	0.0	0.0	0.0	0.0	0.0	0.0	0.0	0.0	0.0	2.7427317608337905e-05	0.0	0.0	0.0	0.0	0.0
d__Bacteria;p__Proteobacteria;c__Gammaproteobacteria;o__Betaproteobacteriales;f__Chromobacteriaceae;g__Vogesella	0.0	0.0	0.0	0.00014602004125066165	0.0002563394723350554	0.00035588771742515237	0.0	0.0	0.0	0.0	0.0	0.0	0.0	0.0	0.0	0.0	0.0	0.0	0.0	0.0	0.0	0.0	0.0	0.0	0.0	0.0	0.0
d__Bacteria;p__Proteobacteria;c__Gammaproteobacteria;o__Betaproteobacteriales;f__Hydrogenophilaceae;g__Hydrogenophilus	0.00023416461772626156	8.885413704862097e-05	0.0004624322006955751	0.0	0.0	0.0	0.0	0.0	0.0	0.0	0.0	0.0	0.0	0.0001408277148942912	4.1773420964687535e-05	0.0	0.0	0.0	0.0	0.0	0.0	0.0	0.0	0.0	0.0	0.0	0.0
d__Bacteria;p__Proteobacteria;c__Gammaproteobacteria;o__Betaproteobacteriales;f__Hydrogenophilaceae;g__Thiobacillus	0.0	0.0	0.0	0.0	0.0	0.0	3.2549964195039385e-05	0.0	0.0	0.00013633729847643068	0.0	0.0	0.0	0.0	8.354684192937507e-05	9.329974542498034e-05	0.0	0.0	0.0	0.0	0.0	0.0	0.0	0.0	0.0	0.0	0.0
d__Bacteria;p__Proteobacteria;c__Gammaproteobacteria;o__Betaproteobacteriales;f__Methylophilaceae;g__Methylotenera	0.0	0.0	0.0	0.0	3.943684189770083e-05	0.0	0.0	0.0	0.0	0.0	0.0	0.0	0.0	0.0	0.0	0.0	0.0	0.0	0.0	0.0	0.0	0.0	0.0	0.0	0.0	0.0	0.0
d__Bacteria;p__Proteobacteria;c__Gammaproteobacteria;o__Betaproteobacteriales;f__Neisseriaceae;g__Neisseria	0.0	0.0	4.817002090578907e-05	0.0	0.0	0.0	0.0	0.0	0.0	0.0	0.0	0.0	0.0	0.0	0.0	0.0	0.0	0.0	0.0	0.0	0.0	0.0	0.0	0.0	0.0	0.0	0.0
d__Bacteria;p__Proteobacteria;c__Gammaproteobacteria;o__Betaproteobacteriales;f__Nitrosomonadaceae;g__Ellin6067	0.0	0.0	0.0	0.0	0.0	0.0	4.882494629255908e-05	0.0	0.0	0.0	0.0	0.0	0.0	0.0	0.0	0.0	0.0	0.0	0.0	0.0	0.0	0.0	0.0	0.0	0.0	0.0	0.0
d__Bacteria;p__Proteobacteria;c__Gammaproteobacteria;o__Betaproteobacteriales;f__Nitrosomonadaceae;g__MND1	0.0	0.0	0.0	3.650501031266541e-05	0.0	0.0	0.0	0.0	0.0	0.0	0.0	0.0	0.0	1.76034643617864e-05	0.0	0.0	1.0782252412528978e-05	0.0	0.0	0.0	0.0	0.0	0.0	0.0	0.0	0.0	0.0
d__Bacteria;p__Proteobacteria;c__Gammaproteobacteria;o__Betaproteobacteriales;f__Nitrosomonadaceae;g__Nitrosomonas	4.50316572550503e-05	0.0	0.00011560805017389378	0.0	0.0	0.0	0.0	0.0	0.0	0.0	0.0	0.0	0.0	0.0	0.0	0.0	0.0	0.0	0.0	0.0	0.0	0.0	0.0	0.0	0.0	0.0	0.0
d__Bacteria;p__Proteobacteria;c__Gammaproteobacteria;o__Betaproteobacteriales;f__Nitrosomonadaceae;g__uncultured	0.0	0.0	0.0	0.0	0.0	0.0	0.0	0.0	0.0	0.0	0.0	0.0	8.157405292524554e-05	5.2810393085359196e-05	2.784894730979169e-05	0.0	0.0	0.0	4.94939246207528e-05	0.0	0.0	0.0	0.0	0.0	0.0	0.0	0.0
d__Bacteria;p__Proteobacteria;c__Gammaproteobacteria;o__Betaproteobacteriales;f__Rhodocyclaceae;g__Azoarcus	0.0	0.0	0.0	0.0	0.0	0.0	0.0	0.0	0.0	0.0	0.0	0.0	0.0	0.0	0.0	0.0	0.0	0.0	0.0	0.0	3.419855682090216e-05	0.0	0.0	0.0	0.0	0.0	0.0
d__Bacteria;p__Proteobacteria;c__Gammaproteobacteria;o__Betaproteobacteriales;f__Rhodocyclaceae;g__Azospira	9.00633145101006e-06	4.4427068524310493e-05	0.0	0.0	0.0	0.0	0.00013019985678015754	0.0	0.0	0.0	0.0	0.0	0.0	0.0	0.0	0.0	0.0	0.0	0.0	0.0	0.0	0.0	0.0	0.0	0.0	0.0	0.0
d__Bacteria;p__Proteobacteria;c__Gammaproteobacteria;o__Betaproteobacteriales;f__Rhodocyclaceae;g__C39	4.50316572550503e-05	0.0	0.0	0.0	0.0	0.0	0.0	0.0	0.0	0.0	0.0	0.0	0.0	0.0	0.0	0.0	0.0	0.0	0.0	0.0	0.0	0.0	0.0	0.0	0.0	0.0	0.0
d__Bacteria;p__Proteobacteria;c__Gammaproteobacteria;o__Betaproteobacteriales;f__Rhodocyclaceae;g__Dechloromonas	3.602532580404024e-05	7.996872334375889e-05	0.00015414406689852504	0.0	0.0	0.0	0.0	0.0003693767253781251	0.00016609088493223492	0.0	6.911518737127296e-05	0.0	0.0	0.0	0.0	0.0	0.0	0.0	0.0	0.0	0.0	0.0	0.0	0.0	0.0	0.0	0.0
d__Bacteria;p__Proteobacteria;c__Gammaproteobacteria;o__Betaproteobacteriales;f__Rhodocyclaceae;g__Methyloversatilis	5.403798870606036e-05	0.00026656241114586293	0.0001252420543550516	0.0	0.0	0.0	0.0	0.0	0.0	0.0	0.0	0.0	0.0	0.0	0.0	0.0	0.0	0.0	0.0	0.0	0.0	0.0	0.0	0.0	0.0	0.0	0.0
d__Bacteria;p__Proteobacteria;c__Gammaproteobacteria;o__Betaproteobacteriales;f__Rhodocyclaceae;g__Sulfuritalea	0.0	0.0	0.0	0.0	0.0	0.0	0.0	0.0	0.0	0.0	0.0	0.0	0.0	0.0	2.784894730979169e-05	0.0	0.0	0.0	0.0	0.0	0.0	0.0	0.0	0.0	0.0	0.0	0.0
d__Bacteria;p__Proteobacteria;c__Gammaproteobacteria;o__Betaproteobacteriales;f__Rhodocyclaceae;g__Thauera	0.0	0.0	0.0	0.0	0.0	0.0	0.0	0.0	0.00028235450438479935	6.816864923821534e-05	0.0	0.0	0.0	0.0	0.0	0.0	0.0	0.0	0.0	0.0	0.0	0.0	0.0	0.0	0.0	0.0	0.0
d__Bacteria;p__Proteobacteria;c__Gammaproteobacteria;o__Betaproteobacteriales;f__Rhodocyclaceae;g__Zoogloea	0.00034224059513838226	4.4427068524310493e-05	0.00036609215888399693	0.00010951503093799624	0.0003549315770793075	0.0016459806930913302	0.0	0.0	8.304544246611746e-05	0.0	0.0	0.0	0.0	0.0	8.354684192937507e-05	0.0	0.0	0.0	0.0	0.0	0.0	0.0	0.0	0.0	0.0	0.0	0.0
d__Bacteria;p__Proteobacteria;c__Gammaproteobacteria;o__Betaproteobacteriales;f__Rhodocyclaceae;g__unclassified_Rhodocyclaceae	2.701899435303018e-05	1.7770827409724195e-05	4.817002090578907e-05	0.0	0.0	0.0	0.0	3.8881760566118436e-05	3.321817698644698e-05	0.0	0.0	0.0	0.0	0.0	0.0	0.0	0.0	0.0	0.0	0.0	0.0	0.0	0.0	0.0	0.0	0.0	0.0
d__Bacteria;p__Proteobacteria;c__Gammaproteobacteria;o__Betaproteobacteriales;f__Rhodocyclaceae;g__uncultured	0.00022515828627525148	0.0	0.0	0.0	0.0	0.0	3.2549964195039385e-05	0.0	0.0	0.0	0.0	0.0	0.0	0.0	0.0	0.0	0.0	0.0	0.0	0.0	0.0	0.0	0.0	0.0	0.0	0.0	0.0
d__Bacteria;p__Proteobacteria;c__Gammaproteobacteria;o__Betaproteobacteriales;f__SC-I-84;g__SC-I-84	2.701899435303018e-05	3.554165481944839e-05	0.0	0.0	0.0	0.0	0.0	0.0	0.0	0.0	0.0	0.0	0.0	0.0	0.0	0.0	0.0	0.0	0.0	0.0	0.0	2.7427317608337905e-05	0.0	0.0	0.0	0.0	0.0
d__Bacteria;p__Proteobacteria;c__Gammaproteobacteria;o__Betaproteobacteriales;f__unclassified_Betaproteobacteriales;g__unclassified_Betaproteobacteriales	4.50316572550503e-05	2.6656241114586295e-05	3.853601672463126e-05	3.650501031266541e-05	0.0	0.00015570087637350417	1.6274982097519693e-05	0.0	4.982726547967047e-05	0.0	0.0	6.469665356559432e-05	0.0	0.0001232242505325048	9.747131558427092e-05	0.0	0.0	0.0	9.89878492415056e-05	0.0	0.0	0.0	0.0	0.0	0.0	0.0	0.0
d__Bacteria;p__Proteobacteria;c__Gammaproteobacteria;o__CCD24;f__CCD24;g__CCD24	0.0	0.0	0.0	0.0	0.0	0.0	0.0	0.0	0.0	0.0	0.0	0.0	0.0	0.0	5.569789461958338e-05	0.0	0.0	0.0	0.0	0.0	0.0	0.0	2.1461990814267932e-05	0.0	0.0	0.0	0.0
d__Bacteria;p__Proteobacteria;c__Gammaproteobacteria;o__CHAB-XI-27;f__CHAB-XI-27;g__CHAB-XI-27	0.0	0.0	0.0	0.00025553507218865787	0.0004929605237212604	0.00031140175274700833	0.0	0.0	0.0	0.0	0.0	0.0	0.0	0.0	0.0	0.0	0.0	0.0	0.0	0.0	0.0	0.0	0.0	0.0	0.0	0.0	0.0
d__Bacteria;p__Proteobacteria;c__Gammaproteobacteria;o__Cardiobacteriales;f__Wohlfahrtiimonadaceae;g__Ignatzschineria	0.0	0.0	0.0	0.0	0.0	0.0	0.0	0.0	0.0	0.0	0.0	0.0	0.0	0.0	0.0	0.0	0.0	0.0	0.0	0.0	0.00010259567046270647	0.0	0.0	0.0	0.0	0.0	0.0
d__Bacteria;p__Proteobacteria;c__Gammaproteobacteria;o__Cellvibrionales;f__Cellvibrionaceae;g__Cellvibrio	0.00015310763466717101	0.0	0.0	0.00018252505156332707	0.0006704263122609142	0.004470839450153476	6.509992839007877e-05	0.0	0.00013287270794578793	0.00015337946078598452	0.0	0.00014556747052258724	0.0	0.0	0.0	0.0	0.0	0.0	0.0	0.0	0.0	0.0	0.0	0.0	0.0	0.0	0.0
d__Bacteria;p__Proteobacteria;c__Gammaproteobacteria;o__Cellvibrionales;f__Cellvibrionaceae;g__uncultured	0.0	0.00017770827409724197	0.0	0.0	0.0	8.897192935628809e-05	0.0	0.0	8.304544246611746e-05	0.0	2.7646074948509187e-05	0.0	0.0	0.0	0.0	0.0	0.0	0.0	0.0	0.0	0.0	0.0	0.0	0.0	0.0	0.0	0.0
d__Bacteria;p__Proteobacteria;c__Gammaproteobacteria;o__Competibacterales;f__Competibacteraceae;g__Candidatus_Competibacter	0.0	0.0	0.0	0.0	0.0	0.0	0.00011392487468263784	0.0	0.0	0.0	0.0	0.0	0.0	0.0	0.0	0.0	0.0	0.0	0.0	0.0	0.0	0.0	0.0	0.0	0.0	0.0	0.0
d__Bacteria;p__Proteobacteria;c__Gammaproteobacteria;o__Coxiellales;f__Coxiellaceae;g__Coxiella	0.0	0.0	0.0	0.0	0.0	0.00011121491169536011	0.0	0.0	0.0	0.0	0.0	0.0	0.0	0.0	0.0	0.0	0.0	0.0	0.0	0.0	0.0	0.0	0.0	0.0	0.0	0.0	0.0
d__Bacteria;p__Proteobacteria;c__Gammaproteobacteria;o__Diplorickettsiales;f__Diplorickettsiaceae;g__Aquicella	9.00633145101006e-05	0.0	0.0	0.00034679759797032146	0.00033521315613045704	0.0004003736821032964	0.0	0.0	0.0	0.0	0.0	0.0	0.0	0.0	0.0	0.0	0.0	0.0	0.0	0.0	0.0	0.0	0.0	0.0	0.0	0.0	0.0
d__Bacteria;p__Proteobacteria;c__Gammaproteobacteria;o__Diplorickettsiales;f__Diplorickettsiaceae;g__uncultured	0.0	0.0	0.0	0.00025553507218865787	0.0005126789446701108	0.0010009342052582412	0.0	0.0	0.0	0.0	0.0	0.0	0.0	0.0	0.0	0.0	0.0	0.0	0.0	0.0	0.0	0.0	0.0	0.0	0.0	0.0	0.0
d__Bacteria;p__Proteobacteria;c__Gammaproteobacteria;o__Enterobacteriales;f__Enterobacteriaceae;g__Arsenophonus	0.0	0.0	0.0	0.0	0.0	0.0	0.0	0.0	0.0	0.0	0.0	0.00019408996069678297	0.0003915554540411786	0.0007393455031950288	0.0003202628940626044	0.00033321337651778696	0.0005930238826890937	0.0010031163481214974	0.0011259867851221262	0.000689503870624001	0.0011057533372091698	0.0014125068568294021	0.0008906726187921191	0.0007855212719160435	0.0	0.0	0.0
d__Bacteria;p__Proteobacteria;c__Gammaproteobacteria;o__Enterobacteriales;f__Enterobacteriaceae;g__Buchnera	0.0	0.00013328120557293147	0.0	0.0	0.0	0.0	0.0	0.0	0.0	0.0	0.0	0.0	4.8944431755147325e-05	0.0	0.0	0.0	0.0	0.0	0.0	0.0	0.0	0.0	0.0	0.0	0.0	0.0	0.0
d__Bacteria;p__Proteobacteria;c__Gammaproteobacteria;o__Enterobacteriales;f__Enterobacteriaceae;g__Buttiauxella	0.00010807597741212072	1.7770827409724195e-05	2.8902012543473444e-05	0.0	0.0	0.0	4.882494629255908e-05	3.8881760566118436e-05	9.965453095934094e-05	0.0	1.3823037474254593e-05	1.617416339139858e-05	9.788886351029465e-05	0.000176034643617864	0.00013924473654895845	3.998560518213443e-05	0.00012938702895034775	4.01246539248599e-05	2.47469623103764e-05	0.0	4.559807576120288e-05	0.0	1.0730995407133966e-05	3.142085087664174e-05	0.0	0.0	0.0
d__Bacteria;p__Proteobacteria;c__Gammaproteobacteria;o__Enterobacteriales;f__Enterobacteriaceae;g__Citrobacter	0.0	0.0	0.0	0.0	0.0	0.0	9.764989258511816e-05	0.0	0.0	0.0	0.0	0.0	0.0	0.0	0.0	0.0	0.0	0.0	0.0	0.0	0.0	0.0002331321996708722	0.00015023393569987554	0.0005341544649029096	0.0	0.0	0.0
d__Bacteria;p__Proteobacteria;c__Gammaproteobacteria;o__Enterobacteriales;f__Enterobacteriaceae;g__Cronobacter	0.0	0.0	0.0002697521170724188	0.0	0.0	0.0	0.00021157476726775602	0.0	4.9827265479670476e-05	0.0	4.146911242276378e-05	0.0	0.007716905406728229	0.0025701057968208142	8.354684192937507e-05	0.0	0.0	0.0	0.0	0.0	0.0	0.03272078990674713	0.018629008026784563	0.06862313831458554	0.0	0.0	0.0
d__Bacteria;p__Proteobacteria;c__Gammaproteobacteria;o__Enterobacteriales;f__Enterobacteriaceae;g__Enterobacter	0.001341943386200499	0.00017770827409724197	5.780402508694689e-05	0.0	0.0	0.0	0.02592604648134887	0.0013219798592480267	0.0010961998405527504	0.0	0.00012440733726829133	0.0	0.05516037458805103	0.0023764676888411635	0.011042107608332404	0.00014661388566782624	0.0005175481158013909	0.0002808725774740193	0.0	0.0	0.0	0.05662369720241364	0.022116581534103112	0.07074404574875885	0.00010972130787798991	0.0	6.885629690835227e-05
d__Bacteria;p__Proteobacteria;c__Gammaproteobacteria;o__Enterobacteriales;f__Enterobacteriaceae;g__Erwinia	0.0	0.0	0.00023121610034778755	0.0	0.0	0.0	0.0002603997135603151	0.0005054628873595396	0.0001993090619186819	0.0	0.0	0.0	0.0001957777270205893	0.0006689316457478831	0.0015734655230032304	0.01262212270249377	0.006922206048843604	0.017601348188371876	0.024153035214927367	0.0013163255711912745	0.0008663634394628547	0.008625891387822273	0.008187749495643217	0.0090334946270345	0.0	0.0	0.0
d__Bacteria;p__Proteobacteria;c__Gammaproteobacteria;o__Enterobacteriales;f__Enterobacteriaceae;g__Escherichia-Shigella	0.0016751776498878713	0.010760235996588001	0.0011175444850143063	0.00010951503093799624	5.9155262846551245e-05	0.0	0.0008137491048759842	0.0007776352113223689	0.0007640180706882806	0.00015337946078598452	0.0010920199604661123	0.0010513206204409078	0.0011094071197833388	0.0008097593606421748	0.0006266013144703131	0.00011995681554640329	0.00015095153377540568	0.00041462142389021893	9.89878492415056e-05	0.0003134108502836368	0.00010259567046270647	0.0016730663741086125	0.0026934798471906223	0.0007069691447244389	0.00014107025298598703	0.0	0.0
d__Bacteria;p__Proteobacteria;c__Gammaproteobacteria;o__Enterobacteriales;f__Enterobacteriaceae;g__Franconibacter	0.0	0.0	0.0	0.0	0.0	0.0	0.0	0.0	0.0	0.0	0.0	0.0	0.0	0.0	0.0	0.0	0.0	0.0	0.0	0.0	0.0	0.00024684585847504115	6.43859724428038e-05	0.00023565638157481306	0.0	0.0	0.0
d__Bacteria;p__Proteobacteria;c__Gammaproteobacteria;o__Enterobacteriales;f__Enterobacteriaceae;g__Gibbsiella	0.0	0.0	0.0	0.0	0.0	0.0	0.0	0.0	0.0	0.0	0.0	0.0	3.2629621170098216e-05	0.0	0.0	0.0	0.0	0.0	0.0	0.0	0.0	0.0	0.0	0.0	0.0	0.0	0.0
d__Bacteria;p__Proteobacteria;c__Gammaproteobacteria;o__Enterobacteriales;f__Enterobacteriaceae;g__Hafnia-Obesumbacterium	5.403798870606036e-05	0.0	0.0	0.0	0.0	0.0	0.0	0.00023329056339671062	0.0	0.0	0.0	8.08708169569929e-05	0.0	0.0	4.1773420964687535e-05	0.0	0.0	0.0	7.42408869311292e-05	5.223514171393947e-05	0.0	8.228195282501371e-05	0.00010730995407133967	3.142085087664174e-05	0.0	0.0	0.0
d__Bacteria;p__Proteobacteria;c__Gammaproteobacteria;o__Enterobacteriales;f__Enterobacteriaceae;g__Klebsiella	0.00033323426368737225	0.0006575206141597953	0.0	0.0	0.0	0.0002891587704079363	0.001009048890046221	0.0	0.00011626361945256445	0.00020450594771464603	0.0	0.0	0.09961823343230981	0.0001408277148942912	0.002255764732093127	0.0	0.0	0.0	0.0001979756984830112	6.268217005672736e-05	0.0	0.02940208447613824	0.008863802206292654	0.04211965060013826	0.00012539578043198847	0.00011117110821713306	0.0
d__Bacteria;p__Proteobacteria;c__Gammaproteobacteria;o__Enterobacteriales;f__Enterobacteriaceae;g__Kluyvera	0.0	0.0	0.0	0.0	5.9155262846551245e-05	0.0	0.0	0.0	0.0	0.0	0.0	0.0	0.0	0.0	0.0	0.0	0.0	0.0	0.0	0.0	0.0	0.00024684585847504115	0.0	0.0	0.0	0.0	0.0
d__Bacteria;p__Proteobacteria;c__Gammaproteobacteria;o__Enterobacteriales;f__Enterobacteriaceae;g__Kosakonia	0.0	0.00015105203298265569	0.0	0.0	0.0	0.0	0.00019529978517023632	0.0003499358450950659	0.00013287270794578793	0.0	0.0	0.0	0.0008320553398375045	0.001197035576601475	0.0004734321042664587	0.0002932277713356525	0.0011213542509030136	0.0014043628873700964	0.000123734811551882	0.00014625839679903053	0.0	0.019240263302249042	0.017169592651414343	0.01245836737258845	0.0	0.0	0.0
d__Bacteria;p__Proteobacteria;c__Gammaproteobacteria;o__Enterobacteriales;f__Enterobacteriaceae;g__Morganella	0.0	0.0	4.817002090578907e-05	0.0	0.0	0.0	0.0	0.0	0.0	0.0	0.0	0.0	0.0	0.0	0.0	0.0	0.0	0.0	0.0	0.0	0.0	0.0	0.0	0.0	0.0	0.0	0.0
d__Bacteria;p__Proteobacteria;c__Gammaproteobacteria;o__Enterobacteriales;f__Enterobacteriaceae;g__Pantoea	0.0009816901281600966	0.0005420102359965879	0.012129211264077691	0.0	0.0	0.0	0.04024803072716619	0.019829697888720403	0.03270329524315705	0.0021643546133133375	0.0019352252463956429	0.0005499215553075518	0.02486377133161483	0.1696973964476209	0.05884482566558983	0.876431151452144	0.7902312793142491	0.7369026442146938	0.008908906431735504	0.017561454644226454	0.01762365628170492	0.4710916072408121	0.6895523028716146	0.40974360585684655	0.000532932066835951	0.0006352634755264746	0.0005095365971218067
d__Bacteria;p__Proteobacteria;c__Gammaproteobacteria;o__Enterobacteriales;f__Enterobacteriaceae;g__Plesiomonas	0.0	0.0	0.0	0.0	0.0	0.0	0.0	0.0	0.0002325272389051289	0.0006646443300725996	0.0	0.0	0.0	0.0	0.0	0.0	0.0	0.0	0.0	0.0	0.0	0.0	0.0	0.0	0.0	0.0	0.0
d__Bacteria;p__Proteobacteria;c__Gammaproteobacteria;o__Enterobacteriales;f__Enterobacteriaceae;g__Proteus	0.0	0.0	0.0	0.0	0.0	0.0	0.0	0.0	0.0	0.0	0.0	0.0	0.0	0.0	0.0	0.0	0.0	0.0	0.0	0.0	0.0	0.0	0.0	0.00021994595613649217	0.0	0.0	0.0
d__Bacteria;p__Proteobacteria;c__Gammaproteobacteria;o__Enterobacteriales;f__Enterobacteriaceae;g__Raoultella	9.00633145101006e-06	7.108330963889678e-05	5.780402508694689e-05	0.0	0.0	0.0	3.2549964195039385e-05	1.9440880283059218e-05	0.0	0.0	0.0	0.0	8.157405292524554e-05	7.04138574471456e-05	0.0003202628940626044	0.0	0.0	0.0	0.0	0.0	0.0	0.0016730663741086123	0.0008477486371635833	0.0011154402061207818	0.0	0.0	0.0
d__Bacteria;p__Proteobacteria;c__Gammaproteobacteria;o__Enterobacteriales;f__Enterobacteriaceae;g__Samsonia	0.0	0.0	0.0	0.0	0.0	0.0	0.0	0.0	0.0	0.0	0.0	0.0	0.0	0.0	0.0	0.0	0.0	0.0	0.0	0.0	0.0	2.7427317608337905e-05	0.0	1.571042543832087e-05	0.0	0.0	0.0
d__Bacteria;p__Proteobacteria;c__Gammaproteobacteria;o__Enterobacteriales;f__Enterobacteriaceae;g__Serratia	0.0	0.0	0.0	0.0	0.0	0.0	0.0	0.0	0.0	0.0	0.0	4.852249017419574e-05	0.0	0.0	0.0009050907875682299	0.0004531701920641902	0.0001401692813628767	0.00048149584709831876	0.000185602217327823	0.0001880465101701821	2.279903788060144e-05	0.0013302249040043881	0.0008370176417564493	0.00047131276314962616	0.0	0.0	0.0
d__Bacteria;p__Proteobacteria;c__Gammaproteobacteria;o__Enterobacteriales;f__Enterobacteriaceae;g__Shimwellia	0.0	0.0	0.0	0.0	0.0	0.0	0.0004556994987305514	0.0	0.0	0.0	0.0	0.0	0.0	0.0	0.0	0.0	0.0	0.0	0.0	0.0	0.0	0.0	0.0	9.426255262992522e-05	0.0	0.0	0.0
d__Bacteria;p__Proteobacteria;c__Gammaproteobacteria;o__Enterobacteriales;f__Enterobacteriaceae;g__Siccibacter	0.0	0.0	0.0	0.0	0.0	0.0	0.0	0.0	0.00013287270794578793	0.0	0.0	0.0	0.0	0.0	0.0	0.0	0.0	0.0	0.0	0.0	0.0	0.00046626439934174433	5.365497703566983e-05	0.0003613397850813801	0.0	0.0	0.0
d__Bacteria;p__Proteobacteria;c__Gammaproteobacteria;o__Enterobacteriales;f__Enterobacteriaceae;g__Trabulsiella	0.0	0.0	0.0	0.0	0.0	0.0	0.0	0.0	0.0	0.0	0.0	0.0	0.0	0.0	0.0	0.0	0.0	0.0	0.0	0.0	0.0	0.00041140976412506856	0.00021461990814267932	0.00023565638157481306	0.0	0.0	0.0
d__Bacteria;p__Proteobacteria;c__Gammaproteobacteria;o__Enterobacteriales;f__Enterobacteriaceae;g__Yersinia	0.0	0.0	0.0	0.0	0.0	0.0	0.0	0.0	0.0	0.0	0.0	0.00019408996069678297	0.0	0.0	0.0	0.0	0.0	0.0	0.0	0.0	0.0	0.0	0.0	0.0	0.0	0.0	0.0
d__Bacteria;p__Proteobacteria;c__Gammaproteobacteria;o__Enterobacteriales;f__Enterobacteriaceae;g__unclassified_Enterobacteriaceae	0.0020354309079282738	0.0010218225760591415	0.0011657145059200953	0.0	0.00033521315613045704	0.00015570087637350417	0.07659006575092761	0.0069792760216182545	0.009384134998671238	0.0007668973039299226	0.0015067110846937503	0.0006793148624387405	0.0960289751035986	0.01626560107029067	0.03728974044781102	0.04856918176123251	0.024206156666127583	0.05375366137467073	0.005555693038679499	0.0018073359033023058	0.0023824994585228527	0.30942128359846427	0.19772932137184973	0.32826933953371384	0.0007523746825919309	0.0009370136264015499	0.0008951318598085796
d__Bacteria;p__Proteobacteria;c__Gammaproteobacteria;o__Gammaproteobacteria_Incertae_Sedis;f__Unknown_Family;g__Acidibacter	8.105698305909054e-05	0.0	0.0	0.0	0.0	0.0	0.0	0.0	0.0	0.0	0.0	0.0	0.0	0.0	0.0	0.0	0.0	0.0	0.0	0.0	0.0	0.0	0.0	3.142085087664174e-05	0.0	0.0	0.0
d__Bacteria;p__Proteobacteria;c__Gammaproteobacteria;o__Gammaproteobacteria_Incertae_Sedis;f__Unknown_Family;g__Unknown_Family	0.0	0.0	0.0	0.0	3.943684189770083e-05	0.00011121491169536013	0.0	0.0	0.0	0.0	0.0	0.0	0.0	0.0	0.0	0.0	0.0	0.0	0.0	0.0	0.0	0.0	0.0	0.0	0.0	0.0	0.0
d__Bacteria;p__Proteobacteria;c__Gammaproteobacteria;o__Legionellales;f__Legionellaceae;g__Legionella	0.00015310763466717101	0.0	8.670603763042034e-05	0.00020077755671965976	0.00011831052569310249	0.0005560745584768005	0.0	0.0	0.0	0.0	0.0	0.0	0.0	0.0	0.0	0.0	0.0	0.0	0.0	0.0	0.0	0.0	0.0	0.0	0.0	0.0	0.0
d__Bacteria;p__Proteobacteria;c__Gammaproteobacteria;o__Methylococcales;f__Methylomonaceae;g__Crenothrix	0.0	2.6656241114586295e-05	0.0	0.0	0.0	0.0	0.0	0.0	0.0	0.0	0.0	0.0	0.0	0.0	0.0	0.0	0.0	0.0	0.0	0.0	0.0	0.0	0.0	0.0	0.0	0.0	0.0
d__Bacteria;p__Proteobacteria;c__Gammaproteobacteria;o__Oceanospirillales;f__Halomonadaceae;g__Halomonas	0.0002071456233732314	0.00045315609894796703	0.00019268008362315628	0.00036505010312665414	0.00039436841897700834	0.0006450464878330886	0.0	0.0	0.0	0.0	0.0	0.0	0.0	0.0	0.0	0.0	0.0	0.0	0.0	0.0	0.0	0.0	0.0	0.0	0.00014107025298598703	0.0002858685639869136	9.639881567169317e-05
d__Bacteria;p__Proteobacteria;c__Gammaproteobacteria;o__Oceanospirillales;f__Halomonadaceae;g__Modicisalibacter	0.0	6.219789593403469e-05	0.0	0.0	0.0	0.0	0.0	0.0	8.304544246611746e-05	0.0	0.0	0.0	0.0	0.0	0.0	0.0	0.0	0.0	0.0	0.0	0.0	0.0	0.0	0.0	0.0	0.0	0.0
d__Bacteria;p__Proteobacteria;c__Gammaproteobacteria;o__Oceanospirillales;f__Halomonadaceae;g__Salinicola	0.0	0.0	5.780402508694689e-05	0.0	0.0	0.0	0.0	0.0	3.321817698644698e-05	0.0	0.0	0.0	0.0	0.0	0.0	0.0	0.0	0.0	0.0	0.0	0.0	0.0	0.0	0.0	0.0	0.0	0.0
d__Bacteria;p__Proteobacteria;c__Gammaproteobacteria;o__Oceanospirillales;f__Halomonadaceae;g__unclassified_Halomonadaceae	0.0	1.7770827409724195e-05	0.0	0.0	0.0	0.0	0.0	0.0	0.0	0.0	0.0	0.0	0.0	0.0	0.0	0.0	0.0	0.0	0.0	0.0	0.0	0.0	0.0	0.0	0.0	0.0	0.0
d__Bacteria;p__Proteobacteria;c__Gammaproteobacteria;o__Oceanospirillales;f__Halomonadaceae;g__uncultured	0.0	0.0	0.0	0.0	0.0	0.0	0.00016274982097519693	7.776352113223687e-05	0.0003487908583576933	0.0	0.0	0.0	0.0	0.0	2.784894730979169e-05	0.0	0.0	0.0	0.0	0.0	0.0	0.0	0.0	0.0	0.0	0.0	0.0
d__Bacteria;p__Proteobacteria;c__Gammaproteobacteria;o__PLTA13;f__PLTA13;g__PLTA13	0.0	0.0	0.0	3.650501031266541e-05	0.0002957763142327562	0.00035588771742515237	0.0	0.0	0.0	0.0	0.0	0.0	0.0	0.0	0.0	0.0	0.0	0.0	0.0	0.0	0.0	0.0	0.0	0.0	0.0	0.0	0.0
d__Bacteria;p__Proteobacteria;c__Gammaproteobacteria;o__Pasteurellales;f__Pasteurellaceae;g__Haemophilus	0.0	0.00022213534262155248	0.0	0.0	0.0	0.0	0.0	0.0	0.0	0.0	0.0	0.0	0.0	0.0	0.0	0.0	0.0	0.0	0.0	0.0	0.0	0.0	0.0	0.0	0.0	0.0	0.0
d__Bacteria;p__Proteobacteria;c__Gammaproteobacteria;o__Pseudomonadales;f__Moraxellaceae;g__Acinetobacter	0.006817792908414612	0.005349019050326984	0.006445148797194577	0.006552649351123443	0.005008478921008007	0.011521864851639295	0.14243864331749245	0.01230607721917647	0.022339224023385618	0.024932683458877232	0.008722336646254646	0.006518187846733625	0.06428035370509337	0.007111799602161706	0.03907207307563768	0.00013328535060711476	0.0	8.02493078497198e-05	0.0001732287361726348	0.0	0.00021659085986571366	0.003647833241908941	0.0012233334764132717	0.0042575252937849545	0.0	0.0	6.885629690835227e-05
d__Bacteria;p__Proteobacteria;c__Gammaproteobacteria;o__Pseudomonadales;f__Moraxellaceae;g__Alkanindiges	0.0	0.0	0.0	0.0	9.859210474425208e-05	0.0	0.0	0.0	0.0	0.00010225297385732301	0.0	0.0	0.0	0.0	0.0	0.0	0.0	0.0	0.0	0.0	0.0	0.0	0.0	0.0	0.0	0.0	0.0
d__Bacteria;p__Proteobacteria;c__Gammaproteobacteria;o__Pseudomonadales;f__Moraxellaceae;g__Enhydrobacter	0.00032422793223636217	0.0007374893375035542	0.00028902012543473445	0.0011499078248489605	3.943684189770083e-05	0.0	0.012124861662652173	0.019440880283059216	0.0028567632208344406	0.00010225297385732301	0.00011058429979403675	0.00012939330713118864	0.0008973145821777009	0.0024292780819265233	0.003884928149715941	0.0	0.0	0.0	0.0	0.0	0.0	0.0	0.0	0.00023565638157481306	0.0	0.0	0.0
d__Bacteria;p__Proteobacteria;c__Gammaproteobacteria;o__Pseudomonadales;f__Moraxellaceae;g__Fluviicoccus	0.0	0.0	0.0	0.0	0.0	4.4485964678144046e-05	0.0	0.0	0.0	0.0	0.0	0.0	0.0	0.0	0.0	0.0	0.0	0.0	0.0	0.0	0.0	0.0	0.0	0.0	0.0	0.0	0.0
d__Bacteria;p__Proteobacteria;c__Gammaproteobacteria;o__Pseudomonadales;f__Moraxellaceae;g__Psychrobacter	0.0005043545612565634	0.00031098947967017344	6.74380292681047e-05	0.0	0.0	0.0	0.048727296399973884	0.023484583381935542	0.061669545575338804	0.03768022086642353	0.10967197932073605	0.013246639817555429	0.0017783143537703529	0.009875543506962178	0.018644870223905523	0.0	0.0	4.01246539248599e-05	0.0	0.0	0.0	0.0	0.001126754517749066	0.0	0.0	0.0	0.0
d__Bacteria;p__Proteobacteria;c__Gammaproteobacteria;o__Pseudomonadales;f__Moraxellaceae;g__unclassified_Moraxellaceae	0.0	0.0	0.0	0.00040155511343931957	0.0011042315731356234	0.016571021842608655	0.0002441247314627954	0.00011664528169835531	0.00013287270794578793	0.0	0.0	3.234832678279716e-05	0.0	0.0001232242505325048	0.0	0.0	0.0	0.0	0.0	0.0	0.0	8.228195282501371e-05	2.1461990814267932e-05	4.7131276314962616e-05	0.0	0.0	0.0
d__Bacteria;p__Proteobacteria;c__Gammaproteobacteria;o__Pseudomonadales;f__Moraxellaceae;g__uncultured	0.0	0.0	0.0	0.0	0.0	0.0	9.764989258511815e-05	7.776352113223687e-05	0.00031557268137124634	0.0	0.0	0.0	0.002104610565471335	0.0001408277148942912	0.00016709368385875014	0.0	0.0	0.0	2.47469623103764e-05	0.0	0.0	0.0011382336807460231	0.0004828947933210285	0.0012568340350656696	0.0	0.0	0.0
d__Bacteria;p__Proteobacteria;c__Gammaproteobacteria;o__Pseudomonadales;f__Pseudomonadaceae;g__Pseudomonas	0.006997919537434817	0.0019281347739550753	0.011820923130280643	0.0007301002062533082	0.00013802894664195292	0.0030917745451310113	0.18429789727231338	0.006046113768031413	0.10043515811852192	0.03883908790347317	0.00409161909237936	0.018956119494719117	0.09381016086403206	0.11266217191543254	0.097889049793918	0.006917509696509258	0.005908674322065879	0.004667834739925367	0.011074265633893434	0.008430751872629828	0.008800428621912156	0.008104772353263843	0.006095205391252088	0.00758813548670898	0.0	0.0	6.885629690835227e-05
d__Bacteria;p__Proteobacteria;c__Gammaproteobacteria;o__Pseudomonadales;f__Pseudomonadaceae;g__unclassified_Pseudomonadaceae	0.0	0.0	0.0	0.0	0.0	0.0	4.882494629255908e-05	0.0	0.0	0.0	0.0	0.0	0.0	0.0	0.0	0.0	0.0	0.0	0.0	0.0	0.0	0.0	0.0	0.0	0.0	0.0	0.0
d__Bacteria;p__Proteobacteria;c__Gammaproteobacteria;o__Pseudomonadales;f__unclassified_Pseudomonadales;g__unclassified_Pseudomonadales	0.0	0.0	0.0	0.0	0.0	0.0	0.00016274982097519693	0.0	0.0001993090619186819	0.0	0.00016587644969105511	9.704498034839148e-05	0.00034261102228603125	7.04138574471456e-05	6.962236827447922e-05	0.0	0.0	0.0	0.0	0.0	0.0	0.0	0.0	4.713127631496261e-05	0.0	0.0	0.0
d__Bacteria;p__Proteobacteria;c__Gammaproteobacteria;o__Run-SP154;f__Run-SP154;g__Run-SP154	0.0	0.0	4.817002090578907e-05	0.0	0.0	0.0	0.0	0.0	0.0	0.0	0.0	0.0	0.0	0.0	0.0	0.0	0.0	0.0	0.0	0.0	0.0	0.0	0.0	0.0	0.0	0.0	0.0
d__Bacteria;p__Proteobacteria;c__Gammaproteobacteria;o__SAR86_clade;f__SAR86_clade;g__SAR86_clade	0.0	0.0	6.74380292681047e-05	0.0	0.0	0.0	0.0	0.0	0.0	0.0	0.0	0.0	0.0	0.0	0.0	0.0	0.0	0.0	0.0	0.0	0.0	0.0	0.0	0.0	0.0	0.0	0.0
d__Bacteria;p__Proteobacteria;c__Gammaproteobacteria;o__Salinisphaerales;f__Solimonadaceae;g__Nevskia	9.00633145101006e-05	4.4427068524310493e-05	0.0	0.0	3.943684189770083e-05	0.00017794385871257618	0.0	0.0	0.0	0.0	0.0	0.0	0.0	0.0	0.0	0.0	0.0	0.0	0.0	0.0	0.0	0.0	0.0	0.0	0.0	0.0	0.0
d__Bacteria;p__Proteobacteria;c__Gammaproteobacteria;o__Steroidobacterales;f__Steroidobacteraceae;g__uncultured	4.50316572550503e-05	0.0	0.0	0.0	0.0	0.0	0.0	0.0	8.304544246611746e-05	0.0	0.0	0.0	3.2629621170098216e-05	0.0	0.0	0.0	0.0	0.0	0.0	0.0	0.0	0.0	2.1461990814267932e-05	0.0	0.0	0.0	0.0
d__Bacteria;p__Proteobacteria;c__Gammaproteobacteria;o__Thiomicrospirales;f__Thioglobaceae;g__SUP05_cluster	0.0	0.0	7.707203344926252e-05	0.0	0.0	0.0	0.0	0.0	0.0	0.0	0.0	0.0	0.0	0.0	0.0	0.0	0.0	0.0	0.0	0.0	0.0	0.0	0.0	0.0	0.0	0.0	0.0
d__Bacteria;p__Proteobacteria;c__Gammaproteobacteria;o__Vibrionales;f__Vibrionaceae;g__Vibrio	0.0	0.0	0.0	0.0	0.0	0.0	0.0	0.0	0.0	0.0	0.0	0.0	0.0	0.0	0.0	0.0	0.0	0.0	0.0	0.0	0.0	0.0	2.1461990814267932e-05	0.0	0.0	0.0	0.0
d__Bacteria;p__Proteobacteria;c__Gammaproteobacteria;o__Xanthomonadales;f__Rhodanobacteraceae;g__Dokdonella	0.0	0.0	0.0	0.0	3.943684189770083e-05	0.0	0.0	0.0	0.0	0.0	0.0	0.0	0.0	0.0	0.0	0.0	0.0	0.0	0.0	0.0	0.0	0.0	0.0	0.0	0.0	0.0	0.0
d__Bacteria;p__Proteobacteria;c__Gammaproteobacteria;o__Xanthomonadales;f__Rhodanobacteraceae;g__Luteibacter	0.0	0.0	0.0	0.0	0.0	0.0	0.0	0.0	0.0	0.0	0.0	0.0	0.0	0.0	8.354684192937507e-05	0.0	0.0	0.0	0.0	0.0	0.0	0.0	0.0	0.0	0.0	0.0	0.0
d__Bacteria;p__Proteobacteria;c__Gammaproteobacteria;o__Xanthomonadales;f__Rhodanobacteraceae;g__Pseudofulvimonas	0.0	0.0	0.0	0.0	0.0	0.0	6.509992839007877e-05	0.0	0.00031557268137124634	0.0	0.0	0.0	0.0	0.0	0.0	0.0	0.0	0.0	0.0	0.0	0.0	0.0	0.0	0.0	0.0	0.0	0.0
d__Bacteria;p__Proteobacteria;c__Gammaproteobacteria;o__Xanthomonadales;f__Rhodanobacteraceae;g__unclassified_Rhodanobacteraceae	0.0	0.0	0.0	0.0	0.0	0.0	0.0	0.0	3.321817698644698e-05	0.0	0.0	0.0	0.0	0.0	0.0	0.0	0.0	0.0	0.0	0.0	0.0	0.0	0.0	0.0	0.0	0.0	0.0
d__Bacteria;p__Proteobacteria;c__Gammaproteobacteria;o__Xanthomonadales;f__Rhodanobacteraceae;g__uncultured	3.602532580404024e-05	0.0	0.0	0.0	0.0	4.4485964678144046e-05	0.0	0.0	4.9827265479670476e-05	0.0	0.0	0.0	0.0	0.0	0.0	0.0	0.0	0.0	0.0	0.0	0.0	0.0	0.0	0.0	0.0	0.0	0.0
d__Bacteria;p__Proteobacteria;c__Gammaproteobacteria;o__Xanthomonadales;f__Xanthomonadaceae;g__Arenimonas	0.0	3.554165481944839e-05	5.780402508694689e-05	0.0	0.0	0.0	0.0	0.0	6.643635397289396e-05	3.408432461910767e-05	2.7646074948509187e-05	6.469665356559432e-05	0.0	0.0	0.0	0.0	3.234675723758693e-05	0.0	0.0	0.0	0.0	0.0	0.0	0.0	0.0	0.0	0.0
d__Bacteria;p__Proteobacteria;c__Gammaproteobacteria;o__Xanthomonadales;f__Xanthomonadaceae;g__Luteimonas	0.0002701899435303018	0.00024879158373613874	0.00016377807107968286	0.0	0.0	0.0	0.003922270685502247	0.003907616936894902	0.01028102577730532	0.002215481100241999	0.0009261435107750577	0.0023776020185355914	0.0019577772702058928	0.0018483637579875716	0.003522891834688649	7.997121036426886e-05	0.0	0.0	0.0	5.223514171393947e-05	0.0	5.485463521667581e-05	0.0	0.0	0.0	0.0	0.0
d__Bacteria;p__Proteobacteria;c__Gammaproteobacteria;o__Xanthomonadales;f__Xanthomonadaceae;g__Lysobacter	0.00016211396611818109	0.0	0.0	0.0	0.0	0.0	0.0006509992839007877	0.00036937672537812517	0.0004318363008238108	0.0	4.146911242276378e-05	0.0	0.0	0.0	0.0	0.0	0.0	0.0	0.0	0.0	5.6997594701503595e-05	0.0	0.0	0.0	0.0	0.0	0.0
d__Bacteria;p__Proteobacteria;c__Gammaproteobacteria;o__Xanthomonadales;f__Xanthomonadaceae;g__Pseudoxanthomonas	0.0004953482298055533	4.4427068524310493e-05	3.853601672463126e-05	7.301002062533082e-05	0.00011831052569310249	4.4485964678144046e-05	0.00209947269058004	0.00029161320424588824	0.0020761360616529364	5.1126486928661506e-05	0.00011058429979403675	0.0	0.0	8.8017321808932e-05	0.00023671605213322936	0.0	0.0	0.0	0.0	0.0	2.279903788060144e-05	0.0	0.0	0.0	0.0	0.0	0.0
d__Bacteria;p__Proteobacteria;c__Gammaproteobacteria;o__Xanthomonadales;f__Xanthomonadaceae;g__SN8	0.0	0.0	0.0	0.0	0.0	0.0	0.0	0.0	0.0	0.0	0.0	0.0	0.0	0.0	8.354684192937507e-05	0.0	0.0	0.0	0.0	0.0	0.0	0.0	0.0	0.0	0.0	0.0	0.0
d__Bacteria;p__Proteobacteria;c__Gammaproteobacteria;o__Xanthomonadales;f__Xanthomonadaceae;g__Silanimonas	0.0	0.0	4.817002090578907e-05	0.0	0.0	0.0	0.0	0.0	0.0	0.0	0.0	0.0	0.0	0.0	0.0	0.0	0.0	0.0	0.0	0.0	0.0	0.0	0.0	0.0	0.0	0.0	0.0
d__Bacteria;p__Proteobacteria;c__Gammaproteobacteria;o__Xanthomonadales;f__Xanthomonadaceae;g__Stenotrophomonas	0.0004683292354525231	0.0009418538527153824	0.0010693744641085173	0.0	0.0	6.672894701721607e-05	0.005012694486036068	0.0003499358450950659	0.0006311453627424927	0.001124782712430553	0.00011058429979403675	0.00022643828747958013	0.010718830554377274	0.006319643705881318	0.0039684749916453176	0.0	0.0	4.01246539248599e-05	0.0	0.0	0.0	0.00338727372462973	0.0004292398162853587	0.006064224219191855	0.0	0.0	0.0
d__Bacteria;p__Proteobacteria;c__Gammaproteobacteria;o__Xanthomonadales;f__Xanthomonadaceae;g__Thermomonas	3.602532580404024e-05	0.0	0.0002504841087101032	0.0	0.0	0.0	0.0004556994987305514	0.00038881760566118436	0.0004152272123305873	5.1126486928661506e-05	0.0	0.0	0.0	0.0	0.0	0.0	0.0	0.0	0.0	0.0	0.0	0.0	0.0	0.0	0.0	0.0	0.0
d__Bacteria;p__Proteobacteria;c__Gammaproteobacteria;o__Xanthomonadales;f__Xanthomonadaceae;g__Vulcaniibacterium	5.403798870606036e-05	0.0	0.0	0.0	0.0	0.0	0.0	0.0	0.0	0.0	0.0	0.0	0.0	0.0	0.0	0.0	0.0	0.0	0.0	0.0	0.0	0.0	0.0	0.0	0.0	0.0	0.0
d__Bacteria;p__Proteobacteria;c__Gammaproteobacteria;o__Xanthomonadales;f__Xanthomonadaceae;g__Xanthomonas	0.0	0.0	0.0	0.0	0.0	0.0	0.0	0.0	0.0	0.0	0.0	0.0	0.0	0.0	0.0	0.0001732709557892492	0.0003342498247883983	0.0013508633488036165	0.00023509614194857582	0.0017237596765600025	0.0016871288031645065	0.0004936917169500823	2.1461990814267932e-05	0.0	0.0	0.0	0.0
d__Bacteria;p__Proteobacteria;c__Gammaproteobacteria;o__Xanthomonadales;f__Xanthomonadaceae;g__unclassified_Xanthomonadaceae	3.602532580404024e-05	1.7770827409724195e-05	0.0	3.650501031266541e-05	0.0	0.0	0.0002929496777553545	9.720440141529609e-05	0.0002159181504119054	0.00025563243464330756	0.00012440733726829133	0.000501399065133356	0.0	0.00010562078617071839	2.784894730979169e-05	0.0	0.0	0.0	0.0	0.0	0.0	6.856829402084476e-05	0.0	3.142085087664174e-05	0.0	0.0	0.0
d__Bacteria;p__Proteobacteria;c__Gammaproteobacteria;o__Xanthomonadales;f__unclassified_Xanthomonadales;g__unclassified_Xanthomonadales	0.0	0.0	0.0	0.0	0.0	0.0	3.2549964195039385e-05	0.0	3.321817698644698e-05	6.816864923821534e-05	0.0	0.0	0.0	0.0	0.0	0.0	0.0	0.0	0.0	0.0	0.0	0.0	0.0	0.0	0.0	0.0	0.0
d__Bacteria;p__Proteobacteria;c__Gammaproteobacteria;o__Xanthomonadales;f__uncultured;g__uncultured	0.0	0.0	0.0	0.0	0.0	0.0	0.0	0.0	0.0014782088758968908	0.0	0.0	0.0	0.0	0.0	0.0	0.0	0.0	0.0	0.0	0.0	0.0	0.0	0.0	0.0	0.0	0.0	0.0
d__Bacteria;p__Proteobacteria;c__Gammaproteobacteria;o__unclassified_Gammaproteobacteria;f__unclassified_Gammaproteobacteria;g__unclassified_Gammaproteobacteria	0.0002251582862752515	4.4427068524310493e-05	0.000260118112891261	7.301002062533082e-05	0.00015774736759080333	0.0006895324525112327	0.002473797278822995	0.0006221081690578952	0.0014782088758968908	0.00042605405773884586	0.000373222011804874	0.0004043540847849645	0.004666035827324043	0.002570105796820813	0.0016848613122423953	0.00011995681554640329	0.0005175481158013909	0.0004279963085318389	4.94939246207528e-05	9.402325508509103e-05	3.419855682090216e-05	0.0016182117388919364	0.000965789586642057	0.0009583359517375729	0.0	0.0	0.0
d__Bacteria;p__Proteobacteria;c__Gammaproteobacteria;o__uncultured;f__uncultured;g__uncultured	8.105698305909054e-05	0.0	0.0	0.0	0.0	0.00017794385871257618	0.0	0.0	0.0	0.0	0.0	0.0	0.0	0.0	0.0	0.0	0.0	0.0	0.0	0.0	0.0	0.0	0.0	0.0	0.0	0.0	0.0
d__Bacteria;p__Proteobacteria;c__unclassified_Proteobacteria;o__unclassified_Proteobacteria;f__unclassified_Proteobacteria;g__unclassified_Proteobacteria	0.0004683292354525232	0.00015993744668751775	3.853601672463126e-05	0.0	0.0	0.0	8.137491048759847e-05	3.8881760566118436e-05	6.643635397289396e-05	3.408432461910767e-05	0.0	6.469665356559432e-05	0.0006199628022318662	0.0004928970021300193	0.00043165868330177114	6.664267530355738e-05	4.312900965011591e-05	0.0	0.0	0.0	0.0	0.0001782775644541964	2.1461990814267932e-05	6.284170175328348e-05	0.0	0.0	0.0
d__Bacteria;p__Rokubacteria;c__NC10;o__Rokubacteriales;f__Rokubacteriales;g__Rokubacteriales	0.0	0.0	0.0	0.0	0.0	0.0	0.0	0.0	0.0	0.0	0.0	0.0	0.0	0.0	0.0	7.997121036426886e-05	0.0	4.01246539248599e-05	0.0	0.0	0.0	0.0	5.365497703566983e-05	0.0	0.0	0.0	0.0
d__Bacteria;p__RsaHF231;c__RsaHF231;o__RsaHF231;f__RsaHF231;g__RsaHF231	0.0	0.0	0.0	0.0	0.0	0.0	0.0	0.0	0.0	0.0	0.0	0.0	0.0	0.0	2.784894730979169e-05	0.0	0.0	0.0	0.0	0.0	0.0	0.0	6.43859724428038e-05	0.0	0.0	0.0	0.0
d__Bacteria;p__Spirochaetes;c__Spirochaetia;o__Brevinematales;f__Brevinemataceae;g__Brevinema	0.0	0.0	0.0	0.0	0.0	0.0	0.0	0.0	0.0001993090619186819	0.0	0.0	0.0	0.0	0.0	0.0	0.0	0.0	0.0	0.0	0.0	0.0	8.228195282501371e-05	0.0	0.0	0.0	0.0	0.0
d__Bacteria;p__Synergistetes;c__Synergistia;o__Synergistales;f__Synergistaceae;g__Synergistes	0.0002521772806282817	0.0	0.0	0.0	0.0	0.0	0.0	0.0	0.0001826999734254584	0.0	4.146911242276378e-05	0.0	0.0	0.0	0.0	0.0	0.0	0.0	0.0	0.0	0.0	0.0	0.0	0.0	0.0	0.0	0.0
d__Bacteria;p__Synergistetes;c__Synergistia;o__Synergistales;f__Synergistaceae;g__Thermovirga	0.0	0.0	0.0	0.0	0.0	0.0	3.2549964195039385e-05	0.0	0.0	0.0	0.0	0.0	0.0	0.0	0.0	0.0	0.0	0.0	0.0	0.0	0.0	5.485463521667581e-05	0.0	0.0	0.0	0.0	0.0
d__Bacteria;p__Tenericutes;c__Mollicutes;o__Mollicutes_RF39;f__Mollicutes_RF39;g__Mollicutes_RF39	0.0	0.00030210406596531137	0.0	0.0	0.0	0.0	0.0	0.0	0.0	0.0	0.0	0.0	0.0	0.0	0.0	0.0	0.0	0.0	0.0	0.0	0.0	0.0	0.0	0.0	0.0	0.0	0.0
d__Bacteria;p__Tenericutes;c__Mollicutes;o__Mycoplasmatales;f__Mycoplasmataceae;g__Candidatus_Bacilloplasma	0.0	0.0	0.0	0.0	0.0	0.0	0.0	0.0	0.0	0.0	0.0	0.0	0.0	0.0	0.0	2.6657070121422953e-05	0.0	0.0	0.0	0.0	0.0	0.0	0.0	0.0	0.0	0.0	0.0
d__Bacteria;p__Tenericutes;c__Mollicutes;o__Mycoplasmatales;f__Mycoplasmataceae;g__Mycoplasma	0.0	8.885413704862099e-05	0.0	0.0	0.0	0.0	3.2549964195039385e-05	0.0	4.9827265479670476e-05	0.0	0.0	0.0	0.0	0.0	0.0	0.0	0.0	0.0	0.0	0.0	0.0	0.00020570488206253428	9.657895866420569e-05	0.0	0.0	0.0	0.0
d__Bacteria;p__Tenericutes;c__Mollicutes;o__Mycoplasmatales;f__Mycoplasmataceae;g__Ureaplasma	0.0	1.7770827409724195e-05	2.8902012543473444e-05	0.0	0.0	0.0	0.0	0.0	0.0	0.0	0.0	0.0	0.0	0.0	0.0	0.0	0.0	0.0	0.0	0.0	0.0	0.0	0.0	0.0	0.0	0.0	0.0
d__Bacteria;p__Verrucomicrobia;c__Verrucomicrobiae;o__Chthoniobacterales;f__Chthoniobacteraceae;g__Candidatus_Udaeobacter	0.0	1.7770827409724195e-05	0.0	0.0	0.0	0.0	0.0	0.0	0.0	0.0	0.0	0.0	0.0	0.0	0.0	0.0	0.0	0.0	0.0	0.0	0.0	0.0	0.0	0.0	0.0	0.0	0.0
d__Bacteria;p__Verrucomicrobia;c__Verrucomicrobiae;o__Chthoniobacterales;f__Chthoniobacteraceae;g__Chthoniobacter	6.304432015707043e-05	0.0	0.0	0.0	0.0	0.0	0.0	0.0	3.321817698644698e-05	0.0	0.0	0.0	0.0	0.0	0.0	0.0	0.0	0.0	0.0	0.0	0.0	0.0	0.0	0.0	0.0	0.0	0.0
d__Bacteria;p__Verrucomicrobia;c__Verrucomicrobiae;o__Chthoniobacterales;f__Xiphinematobacteraceae;g__Candidatus_Xiphinematobacter	1.801266290202012e-05	0.0	0.0	0.0	0.0	0.0	0.0	0.0	0.0	0.0	0.0	0.0	0.0	0.0	0.0	0.0	0.0	0.0	0.0	0.0	0.0	0.0	0.0	0.0	0.0	0.0	0.0
d__Bacteria;p__Verrucomicrobia;c__Verrucomicrobiae;o__Pedosphaerales;f__Pedosphaeraceae;g__ADurb.Bin063-1	0.0	0.0	0.0	0.0	0.0	0.0	0.0	0.0	0.0	3.408432461910767e-05	0.0	0.0	0.0	0.0	0.0	0.0	0.0	0.0	0.0	0.0	0.0	0.0	0.0	0.0	0.0	0.0	0.0
d__Bacteria;p__Verrucomicrobia;c__Verrucomicrobiae;o__Pedosphaerales;f__Pedosphaeraceae;g__Pedosphaeraceae	0.0	0.0	0.0	0.0	0.0	0.00011121491169536011	0.0	0.0	0.0	0.0	0.0	0.0	0.0	0.0	0.0	0.0	0.0	0.0	0.0	0.0	0.0	0.0	0.0	0.0	0.0	0.0	0.0
d__Bacteria;p__Verrucomicrobia;c__Verrucomicrobiae;o__Verrucomicrobiales;f__Akkermansiaceae;g__Akkermansia	5.403798870606036e-05	0.00035541654819448395	0.0	0.00021903006187599247	0.0005323973656189612	0.0	0.0	3.8881760566118436e-05	0.0	5.1126486928661506e-05	0.0	4.852249017419574e-05	6.525924234019643e-05	0.0004048796803210872	0.00019494263116854183	0.00010662828048569181	2.1564504825057956e-05	0.0002808725774740193	6.1867405775941e-05	6.268217005672736e-05	0.00025078941668661584	0.00020570488206253428	4.2923981628535864e-05	0.0	0.0	0.0	0.0
d__Bacteria;p__Verrucomicrobia;c__Verrucomicrobiae;o__Verrucomicrobiales;f__Rubritaleaceae;g__Luteolibacter	0.0	0.0	0.0	0.0	0.0	0.0	0.0	7.776352113223687e-05	0.0	0.0	0.0	0.0	0.0	0.0	0.0	0.0	0.0	0.0	0.0	0.0	0.0	0.0	0.0	0.0	0.0	0.0	0.0
d__Bacteria;p__Verrucomicrobia;c__Verrucomicrobiae;o__Verrucomicrobiales;f__Verrucomicrobiaceae;g__Prosthecobacter	0.0	0.0	0.0	0.0	0.0	0.0	0.0	0.0	3.321817698644698e-05	0.0	0.0	0.0	0.0	0.0	0.0	0.0	0.0	0.0	0.0	0.0	0.0	0.0	0.0	0.0	0.0	0.0	0.0
d__Bacteria;p__Verrucomicrobia;c__Verrucomicrobiae;o__Verrucomicrobiales;f__Verrucomicrobiaceae;g__Verrucomicrobium	0.0	0.0	0.0	0.0	0.0	0.0	0.0	3.8881760566118436e-05	0.0	0.0	0.0	0.0	0.0	0.0	0.0	0.0	0.0	0.0	0.0	0.0	0.0	0.0	0.0	0.0	0.0	0.0	0.0
d__Bacteria;p__WPS-2;c__WPS-2;o__WPS-2;f__WPS-2;g__WPS-2	0.0	0.0	0.0	0.0	5.9155262846551245e-05	0.0	0.0	0.0	0.0	0.0	0.0	0.0	0.0	0.0	0.0	0.0	0.0	0.0	0.0	0.0	0.0	0.0	0.0	0.0	0.0	0.0	0.0
d__Bacteria;p__unclassified_Bacteria;c__unclassified_Bacteria;o__unclassified_Bacteria;f__unclassified_Bacteria;g__unclassified_Bacteria	0.00014410130321616097	1.7770827409724195e-05	5.780402508694689e-05	0.00010951503093799624	0.0	0.00042261666444236843	0.0014972983529718113	0.0006221081690578952	0.0011460271060324209	0.0010566140631923372	0.0014514189347967308	0.0016335905025312571	0.0019251476490357933	0.0007393455031950292	0.001016486576807397	0.0006131126127927279	0.0004420723489136881	0.00020062326962429948	9.89878492415056e-05	0.0001462583967990305	3.419855682090216e-05	0.0007405375754251232	0.0005043567841352964	0.0006127065920945139	0.0013793535847518733	0.0009052504526252262	0.0005646216346484885
