# Supplementary material for: Evaluation of microbial communities of Chinese Feng-flavor Daqu with effects of environmental factors using traceability analysis
Source: Sci Rep. 2023 May 11;13:7657. doi: 10.1038/s41598-023-34506-z (PMC10175296; doi:10.1038/s41598-023-34506-z)
Supplement: Supplementary file 1 — Supplementary Information. [file 41598_2023_34506_MOESM1_ESM.zip › raw data/Raw data of bacteria/4.tax_table/otu_table_order.xls]

Taxon	Air1	Air2	Air3	Water1	Water2	Water3	ING1	ING2	ING3	OUTG1	OUTG2	OUTG3	Tools1	Tools2	Tools3	NDaqu1	NDaqu2	NDaqu3	RM1	RM2	RM3	EDS1	EDS2	EDS3	Daqu1	Daqu2	Daqu3
d__Bacteria;p__Acidobacteria;c__Acidobacteriia;o__Acidobacteriales	0.0	0.0	0.0	0.0	0.0	0.0	0.0	0.0	0.0	0.0	4.146911242276378e-05	0.0	0.0	0.0	0.0	3.998560518213443e-05	0.0	0.0	0.0	0.0	0.0	0.0	0.0	0.0	0.0	0.0	0.0
d__Bacteria;p__Acidobacteria;c__Acidobacteriia;o__Solibacterales	0.00013509497176515092	0.0003465311344896219	0.0001348760585362094	0.0	0.0	0.0	0.0	0.0	0.0	3.408432461910767e-05	0.0	0.0	0.0	0.0	0.0	2.6657070121422953e-05	0.0	0.0	0.0	0.0	0.0	2.7427317608337905e-05	0.0	0.0	0.0	0.0	0.0
d__Bacteria;p__Acidobacteria;c__Acidobacteriia;o__Subgroup_2	6.304432015707043e-05	3.554165481944839e-05	0.0	0.0	0.0	0.0	0.0	0.0	0.0	0.0	0.0	0.0	0.0	0.0	0.0	0.0	0.0	0.0	0.0	0.0	0.0	0.0	0.0	0.0	0.0	0.0	0.0
d__Bacteria;p__Acidobacteria;c__Blastocatellia_(Subgroup_4);o__11-24	0.0	5.331248222917259e-05	0.0	0.0	0.0	0.0	0.0	0.0	0.0	0.0	0.0	4.852249017419574e-05	0.0	0.0	0.0	0.0	0.0	0.0	0.0	0.0	0.0	0.0	0.0	0.0	0.0	0.0	0.0
d__Bacteria;p__Acidobacteria;c__Blastocatellia_(Subgroup_4);o__Blastocatellales	0.0005673988814136338	0.00014216661927779356	0.0	5.475751546899812e-05	0.00021690263043735457	0.00033364473508608035	0.0	0.0	0.0003986181238373638	6.816864923821534e-05	0.0	0.0	0.0	0.0	0.0	0.0	0.0	0.0	0.0	0.0	3.419855682090216e-05	0.0	0.0	0.0	0.0	0.0	0.0
d__Bacteria;p__Acidobacteria;c__Blastocatellia_(Subgroup_4);o__DS-100	0.0	0.0	0.0	0.0	9.859210474425208e-05	0.0	0.0	0.0	0.0	0.0	0.0	0.0	0.0	0.0	0.0	0.0	0.0	0.0	0.0	0.0	0.0	0.0	0.0	0.0	0.0	0.0	0.0
d__Bacteria;p__Acidobacteria;c__Blastocatellia_(Subgroup_4);o__Pyrinomonadales	0.0	0.0	0.0	0.0	0.0	0.00011121491169536011	0.0	0.0	0.0	0.0	0.0	0.0	0.0	0.0	0.0	0.0	0.0	0.0	0.0	0.0	0.0	2.7427317608337905e-05	0.0	0.0	0.0	0.0	0.0
d__Bacteria;p__Acidobacteria;c__Blastocatellia_(Subgroup_4);o__unclassified_Blastocatellia_(Subgroup_4)	0.0	0.0	0.0	3.650501031266541e-05	0.0	0.0	0.0	0.0	0.0	0.0	0.0	0.0	0.0	0.0	0.0	0.0	0.0	0.0	0.0	0.0	0.0	0.0	0.0	0.0	0.0	0.0	0.0
d__Bacteria;p__Acidobacteria;c__Holophagae;o__Subgroup_7	0.0	0.0	0.0	0.0	0.0	0.0	0.0	0.0	0.0	0.0	0.0	0.0	0.0	0.0	0.0	0.0	0.0	2.674976928323993e-05	4.94939246207528e-05	0.0	0.0	5.485463521667581e-05	2.1461990814267932e-05	0.0	0.0	0.0	0.0
d__Bacteria;p__Acidobacteria;c__Subgroup_17;o__Subgroup_17	0.0	0.0	0.0	0.0	0.0	0.0	0.0	0.0	0.0	0.0	0.0	0.0	0.0	0.0	0.0	0.0	0.0	0.0	0.0	0.0	0.0	0.0	0.0	4.713127631496261e-05	0.0	0.0	0.0
d__Bacteria;p__Acidobacteria;c__Subgroup_6;o__Subgroup_6	0.0	0.0007996872334375888	6.74380292681047e-05	9.126252578166354e-05	0.0002957763142327562	0.00017794385871257618	0.0	0.0	0.0	0.0	0.0	0.0	0.0	0.0	6.962236827447922e-05	5.3314140242845906e-05	0.0	0.0	0.0	0.0	3.419855682090216e-05	0.0	0.0	0.0	0.0	0.0	0.0
d__Bacteria;p__Acidobacteria;c__Subgroup_6;o__Unknown_Order	0.0	0.0	7.707203344926252e-05	0.0	0.0	0.0	0.0	0.0	0.0	0.0	0.0	0.0	0.0	0.0	0.0	0.0	0.0	0.0	0.0	0.0	0.0	0.0	0.0	0.0	0.0	0.0	0.0
d__Bacteria;p__Acidobacteria;c__Subgroup_6;o__unclassified_Subgroup_6	0.0	0.0	0.0	0.0	0.0	4.4485964678144046e-05	0.0	0.0	0.0	0.0	0.0	0.0	0.0	0.0	0.0	0.0	0.0	0.0	0.0	0.0	0.0	0.0	0.0	0.0	0.0	0.0	0.0
d__Bacteria;p__Actinobacteria;c__Acidimicrobiia;o__Actinomarinales	0.0	0.0	0.0	0.0	0.0	0.0	0.0	0.0	0.0	0.0	0.0	0.0	3.2629621170098216e-05	0.0	0.0	0.0	0.0	0.0	0.0	3.134108502836368e-05	0.0	0.0	0.0	0.0	0.0	0.0	0.0
d__Bacteria;p__Actinobacteria;c__Acidimicrobiia;o__Microtrichales	0.00010807597741212072	4.4427068524310493e-05	0.0	0.0	0.0	0.0	0.00011392487468263784	5.8322640849177654e-05	0.0	0.0	5.5292149897018373e-05	0.0	0.0	0.0	5.569789461958338e-05	0.0	0.0	4.01246539248599e-05	0.0	2.089405668557579e-05	0.0	0.0	0.0	0.0	0.0	0.0	0.0
d__Bacteria;p__Actinobacteria;c__Actinobacteria;o__Actinomycetales	0.00014410130321616097	0.00023102075632641455	0.0	0.0	0.0	0.0	0.00014647483887767724	0.0	0.0	3.408432461910767e-05	4.146911242276378e-05	6.469665356559432e-05	0.0	0.0	0.0	0.0	0.0	0.0	0.0	0.0	0.0	4.1140976412506854e-05	0.0	0.0	0.0	0.0	0.0
d__Bacteria;p__Actinobacteria;c__Actinobacteria;o__Bifidobacteriales	0.002864013401421199	0.012208558430480524	0.003670555593021127	0.0	0.0	0.0	0.000797474122778465	3.8881760566118436e-05	0.00016609088493223492	0.0004601383823579536	5.5292149897018373e-05	0.0002749607776537759	0.00022840734819068752	0.0004928970021300192	8.354684192937507e-05	3.998560518213443e-05	8.625801930023182e-05	0.00022737303890753941	4.94939246207528e-05	7.312919839951525e-05	4.559807576120288e-05	0.0	0.0001287719448856076	0.00010997297806824609	1.567447255399856e-05	6.352634755264746e-05	0.00011017007505336363
d__Bacteria;p__Actinobacteria;c__Actinobacteria;o__Corynebacteriales	0.011627173903253988	0.010191569519476827	0.030327845162284806	0.0007118477010969755	0.0016366289387545845	0.0017349526224476179	0.0211737517088731	0.011606205528986342	0.018120515546106858	0.009219809809468618	0.005349515502536527	0.003105439371148526	0.06553659412014204	0.18304082243385505	0.12351008131892623	0.0	0.0	0.0	0.0	0.0001358113684562426	0.00011399518940300719	0.0038809654415798136	0.0022642400309052665	0.003362031043800665	0.0057055080096554715	0.0066067401454753365	0.006568890725056806
d__Bacteria;p__Actinobacteria;c__Actinobacteria;o__Frankiales	0.0010807597741212074	9.773955075348308e-05	0.00048170020905789074	0.0	0.0	0.0	4.882494629255908e-05	7.776352113223687e-05	0.0	0.00011929513616687685	8.293822484552756e-05	9.704498034839148e-05	0.0	0.0	0.0	3.998560518213443e-05	0.0	0.0	0.0	0.0	0.0	0.0	0.0	0.0	0.0	0.0	0.0
d__Bacteria;p__Actinobacteria;c__Actinobacteria;o__Glycomycetales	0.0	0.0	0.0	0.0	0.0	0.0	0.0	0.00019440880283059218	0.0	0.0	0.0	0.0	0.0	0.0	0.0	0.0	0.0	0.0	0.0	0.0	0.0	0.0	0.0	0.0	0.0	0.0	0.0
d__Bacteria;p__Actinobacteria;c__Actinobacteria;o__Kineosporiales	0.00010807597741212072	0.0	6.74380292681047e-05	0.0	0.0	0.0	0.0	0.0	0.0	0.0	0.0	0.0	0.0	0.0	0.0	0.0	0.0	0.0	0.0	0.0	0.0	0.0	0.0	0.0	0.0	0.0	0.0
d__Bacteria;p__Actinobacteria;c__Actinobacteria;o__Micrococcales	0.05148919690542453	0.01698002558999148	0.053728841318317115	0.0023728256703232516	0.0021098710415269947	0.00905289381200231	0.05343076622615704	0.025039853804580275	0.06361280892904572	0.031493915948055444	0.022573020195457743	0.019085512801850286	0.20584396515156425	0.0721213934902385	0.10952990976941095	0.00027989923627494103	0.0001832982910129926	0.0002674976928323993	0.0016580464747952188	0.0027266743974676405	0.0009119615152240574	0.0034558420186505765	0.0013091814396703437	0.004069000188525105	0.006661650835449381	0.007813740748975641	0.006734145837636851
d__Bacteria;p__Actinobacteria;c__Actinobacteria;o__Micromonosporales	0.00011708230886313078	0.0	0.0	0.0	0.0	0.0	0.0	0.0	0.0	0.0	0.0	0.0	0.0	0.0	0.0	0.0	0.0	0.0	0.0	0.0	0.0	0.0	0.0	0.0	0.0	0.0	0.0
d__Bacteria;p__Actinobacteria;c__Actinobacteria;o__PeM15	0.0	0.0	0.0	0.0	0.0	0.0	0.0	0.0	0.0	0.0	0.0	3.234832678279716e-05	0.0	0.0	0.0	0.0	0.0	0.0	0.0	0.0	0.0	0.0	0.0	0.0	0.0	0.0	0.0
d__Bacteria;p__Actinobacteria;c__Actinobacteria;o__Propionibacteriales	0.0031702286707555416	0.0006575206141597953	0.0006165762675941002	0.0	0.0	0.0	0.0005533493913156695	0.0017691201057583891	0.0013287270794578793	0.0002385902723337537	0.0001796994871653097	0.0001779157973053844	0.0004241850752112768	0.00044008660904466	0.00036203631502729195	0.0	0.0	4.01246539248599e-05	0.0	0.0	0.0	0.0	0.0	0.0	0.0	0.0	0.0
d__Bacteria;p__Actinobacteria;c__Actinobacteria;o__Pseudonocardiales	0.020858663640539298	0.0006575206141597954	0.0023314290118401906	5.475751546899812e-05	0.0	0.0	0.00048824946292559077	9.720440141529609e-05	0.0015944724953494552	6.816864923821534e-05	0.0001796994871653097	0.00011321914373979006	0.0003589258328710804	5.2810393085359196e-05	0.0007379971037094799	0.0	0.0	0.0	0.0003588309535004578	6.268217005672736e-05	0.00013679422728360863	0.0	2.1461990814267932e-05	0.0	0.1320104078497759	0.13721691071371828	0.14681539626798845
d__Bacteria;p__Actinobacteria;c__Actinobacteria;o__Streptomycetales	0.017904586924607994	0.0010395934034688654	0.004778466073854276	0.0	0.0	0.0	0.0010253238721437405	0.00038881760566118436	0.0032221631676853575	0.0003408432461910767	0.00030410682443360104	0.00033965743121937026	0.0014030737103142227	0.0019363810797965036	0.0028684415729085446	3.998560518213443e-05	0.0	0.0	0.0003340839911900814	0.0001567054251418184	0.00045598075761202876	0.0016044980800877676	0.0	0.00021994595613649217	0.21096272610426658	0.24039958072610612	0.25655856228052093
d__Bacteria;p__Actinobacteria;c__Actinobacteria;o__Streptosporangiales	0.001215854745886358	0.0	0.000260118112891261	0.0	0.0	0.0	0.0	9.720440141529609e-05	0.0	0.0	2.7646074948509187e-05	0.0	0.00014683329526544197	0.0	5.569789461958338e-05	0.0	0.0	0.0	0.0	0.0	0.0	0.0	0.0	0.0	0.0	0.0	0.0
d__Bacteria;p__Actinobacteria;c__Actinobacteria;o__unclassified_Actinobacteria	2.701899435303018e-05	0.0	0.0002504841087101032	0.0	0.0	0.0	8.137491048759847e-05	9.720440141529609e-05	6.643635397289396e-05	0.0	0.0	3.234832678279716e-05	0.00042418507521127687	0.00042248314468287357	0.0004873565779213545	0.0	0.0	0.0	0.0	0.0	3.419855682090216e-05	0.0	5.365497703566983e-05	0.0	0.01960876516505219	0.020868405171044695	0.01967912965640708
d__Bacteria;p__Actinobacteria;c__Coriobacteriia;o__Coriobacteriales	0.0006394495330217144	0.0017059994313335229	0.00046243220069557516	0.0	0.0	0.0	0.0	0.0	0.00013287270794578793	0.0	0.0	4.852249017419574e-05	3.2629621170098216e-05	8.8017321808932e-05	9.747131558427092e-05	2.6657070121422953e-05	3.234675723758693e-05	0.0	0.0	0.0	0.0	0.0	0.0	0.0	0.0	0.0	0.0
d__Bacteria;p__Actinobacteria;c__MB-A2-108;o__MB-A2-108	9.00633145101006e-05	0.0	0.0	0.0	0.0	0.0	0.0	0.0	0.0	0.0	0.0	0.0	0.0	0.0	0.0	0.0	0.0	0.0	0.0	0.0	0.0	0.0	0.0	0.0	0.0	0.0	0.0
d__Bacteria;p__Actinobacteria;c__Nitriliruptoria;o__Nitriliruptorales	0.0	5.331248222917259e-05	0.0	0.0	0.0	0.0	0.0	0.0	0.0	0.0	0.0	0.0	0.0	0.0	0.0	0.0	0.0	0.0	0.0	0.0	0.0	0.0	0.0	0.0	0.0	0.0	0.0
d__Bacteria;p__Actinobacteria;c__Rubrobacteria;o__Rubrobacterales	0.0	1.7770827409724195e-05	0.00018304607944199847	0.0	0.0	0.0	0.0	0.0	0.0	0.0	4.146911242276378e-05	0.0	0.0	0.0	0.0	0.0	0.0	0.0	0.0	0.0	0.0	0.0	0.0	0.0	0.0	0.0	0.0
d__Bacteria;p__Actinobacteria;c__Thermoleophilia;o__Gaiellales	0.0	1.7770827409724195e-05	2.8902012543473444e-05	5.475751546899812e-05	0.00017746578853965376	0.00017794385871257618	0.0	0.0	0.0	0.0	5.5292149897018373e-05	3.234832678279716e-05	0.0	0.0	0.0	0.0	0.0	0.0	0.0	0.0	0.0	0.0	0.0	4.713127631496261e-05	0.0	0.0	0.0
d__Bacteria;p__Actinobacteria;c__Thermoleophilia;o__Solirubrobacterales	2.701899435303018e-05	0.0	0.0	0.0	0.0	0.0	0.0	0.00013608616198141453	0.0	0.00011929513616687685	0.0	0.0	0.000603647991646817	0.0007921558962803879	0.0016709368385875013	0.0	0.0	0.0	0.0	0.0	0.0	0.0	0.0	0.0	0.0	0.0	0.0
d__Bacteria;p__Armatimonadetes;c__Armatimonadia;o__Armatimonadales	0.0	0.0	0.0	0.0	0.0	0.0	0.0	0.0	0.0	0.0	0.0	0.0	0.0	0.0	2.784894730979169e-05	0.0	0.0	0.0	0.0	0.0	0.0	0.0	0.0	0.0	0.0	0.0	0.0
d__Bacteria;p__Armatimonadetes;c__Fimbriimonadia;o__Fimbriimonadales	0.0	2.6656241114586295e-05	0.0	0.0	0.0	6.672894701721607e-05	0.0	0.0	0.0	0.0	0.0	0.0	0.0	0.0	0.0	0.0	0.0	0.0	0.0	0.0	0.0	0.0	0.0	0.0	0.0	0.0	0.0
d__Bacteria;p__BRC1;c__BRC1;o__BRC1	0.0	0.00021324992891669036	0.0	0.0	0.0	0.0	8.137491048759847e-05	0.0	0.00029896359287802284	0.0	0.0	0.0	0.0	0.0	4.1773420964687535e-05	0.0	0.0	0.0	0.0	0.0	2.279903788060144e-05	0.0	0.0	0.0	0.0	0.0	0.0
d__Bacteria;p__Bacteroidetes;c__Bacteroidia;o__Bacteroidales	0.07427521547647997	0.032351791299402924	0.0306264992919007	0.0002920400825013233	0.003391568403202271	0.0002669157880688643	0.0021482976368725993	0.0016330339437769746	0.002773717778368323	0.0006987286546917071	0.0019628713213441515	0.0009057531499183206	0.0019740920807909414	0.0015315013994754165	0.001517767628383647	0.0007997121036426885	0.00044207234891368804	0.0010298661174047373	0.0010022519735702442	0.0001567054251418184	0.0003875836439702244	0.0003565551289083928	0.0006653217152423059	0.0006441274429711556	0.0	0.0	0.0
d__Bacteria;p__Bacteroidetes;c__Bacteroidia;o__Chitinophagales	0.0015941206668287809	0.0026478532840489054	0.0029865412961589217	0.00010951503093799624	0.0003746499980281579	0.0006450464878330887	0.00013019985678015754	0.0	3.321817698644698e-05	0.00010225297385732301	2.7646074948509187e-05	8.08708169569929e-05	0.0	3.52069287235728e-05	0.0004177342096468753	0.0	0.0	0.0	0.0	2.089405668557579e-05	0.0	0.0	0.0	0.0	0.0	4.7644760664485596e-05	0.0
d__Bacteria;p__Bacteroidetes;c__Bacteroidia;o__Cytophagales	0.0024587284861257467	0.0025412283195905597	0.003998111735180492	0.0017157354846952743	0.008932444689829237	0.027603541082788376	9.764989258511815e-05	0.00017496792254753296	0.00028235450438479935	0.000732812979310815	0.0004561602366504016	0.0003396574312193702	0.0	3.52069287235728e-05	0.0004038097359919795	0.0	6.469351447517386e-05	9.362419249133976e-05	8.66143680863174e-05	0.0003865400486831521	0.00013679422728360863	0.0	0.0	0.0	0.0	0.0	0.0
d__Bacteria;p__Bacteroidetes;c__Bacteroidia;o__Flavobacteriales	0.006574621959237343	0.005908800113733296	0.009759246235512862	0.8822713417416544	0.6868714753322549	0.5955558521286531	0.025747021678276145	0.023076324895991297	0.01778833377624237	0.0396059852074031	0.005625976252021618	0.006243227069079849	0.005840702189447585	0.01739222278944498	0.03662136571237605	0.0	0.0	0.0	0.0	8.357622674230314e-05	0.0	0.0001782775644541964	4.2923981628535864e-05	0.0003770502105197009	9.404683532399135e-05	6.352634755264746e-05	0.0
d__Bacteria;p__Bacteroidetes;c__Bacteroidia;o__Sphingobacteriales	0.00480037466338836	0.004807008814330396	0.006599292864093102	9.126252578166354e-05	0.00019718420948850417	0.00042261666444236843	0.0027341969923833087	0.0020024106691550994	0.009367525910178037	0.004805889771294181	0.0014237728598482228	0.001957073770359229	0.03125917708095408	0.01610716989103456	0.03173387545950762	2.6657070121422953e-05	0.0	2.674976928323993e-05	0.0	6.268217005672737e-05	0.0	0.001151947339550192	6.43859724428038e-05	0.000864073399107648	0.0	0.0	0.0
d__Bacteria;p__Bacteroidetes;c__Bacteroidia;o__unclassified_Bacteroidia	0.0	0.0	0.0	7.301002062533082e-05	0.0	0.0	0.0	0.0	0.0	0.0	0.0	0.0	0.0	0.0	0.0	0.0	0.0	0.0	0.0	0.0	0.0	0.0	0.0	0.0	0.0	0.0	0.0
d__Bacteria;p__Bacteroidetes;c__Ignavibacteria;o__Ignavibacteriales	0.0	0.0	0.0	0.0	0.0	0.0	0.0	0.0	0.0	3.408432461910767e-05	0.0	0.0	0.0	0.0	0.0	0.0	0.0	0.0	0.0	0.0	0.0	0.0	0.0	0.0	0.0	0.0	0.0
d__Bacteria;p__Chlamydiae;c__Chlamydiae;o__Chlamydiales	0.0	0.0	3.853601672463126e-05	0.0	0.0	0.0	0.0	0.0	0.0	0.0	0.0	4.852249017419574e-05	0.0	0.0	0.0	0.0	0.0	0.0	0.0	0.0	0.0	0.0	0.0	0.0	0.0	0.0	0.0
d__Bacteria;p__Chloroflexi;c__AD3;o__AD3	0.0	0.0	8.670603763042034e-05	0.0	0.0	0.0	0.0	0.0	0.0	0.0	0.0	0.0	0.0	0.0	0.0	0.0	0.0	0.0	0.0	0.0	0.0	0.0	0.0	0.0	0.0	0.0	0.0
d__Bacteria;p__Chloroflexi;c__Anaerolineae;o__Anaerolineales	0.0	0.0	0.0	0.0	5.9155262846551245e-05	6.672894701721607e-05	0.0	0.0	0.0	0.0	0.0	8.08708169569929e-05	0.0	0.0	0.0	0.0	0.0	0.0	0.0	0.0	0.0	0.0	0.0	0.0	0.0	0.0	0.0
d__Bacteria;p__Chloroflexi;c__Anaerolineae;o__Ardenticatenales	0.0	0.0	0.0	0.0	0.0	0.00031140175274700833	0.0	0.0	0.0	0.0	0.0	0.0	0.0	0.0	0.0	0.0	0.0	0.0	0.0	0.0	0.0	0.0	0.0	0.0	0.0	0.0	0.0
d__Bacteria;p__Chloroflexi;c__Anaerolineae;o__C10-SB1A	0.0	0.0	0.0	0.0	0.0	0.0	0.0	0.0	0.0	0.0	0.0	0.0	0.0	0.0	0.0	5.3314140242845906e-05	0.0	0.0	0.0	0.0	0.0	0.0	0.0	0.0	0.0	0.0	0.0
d__Bacteria;p__Chloroflexi;c__Anaerolineae;o__Caldilineales	0.0	0.0	0.0	0.0	0.0	0.0	0.0	0.0	0.0	0.0	0.0	0.0	0.0	0.0	6.962236827447922e-05	0.0	0.0	0.0	0.0	0.0	0.0	0.0	0.0	0.0	0.0	0.0	0.0
d__Bacteria;p__Chloroflexi;c__Anaerolineae;o__RBG-13-54-9	0.0	0.0	0.0	3.650501031266541e-05	0.0	8.897192935628809e-05	0.0	0.0	0.0	0.0	0.0	0.0	0.0	0.0	0.0	0.0	0.0	0.0	0.0	0.0	0.0	0.0	0.0	0.0	0.0	0.0	0.0
d__Bacteria;p__Chloroflexi;c__Anaerolineae;o__SBR1031	0.0012879053974944386	0.0026389678703440432	0.00145473463135483	0.00012776753609432893	0.0002563394723350554	4.4485964678144046e-05	0.0	0.00011664528169835531	3.321817698644698e-05	0.0	4.146911242276378e-05	0.0	3.2629621170098216e-05	5.2810393085359196e-05	0.00013924473654895845	0.0	0.0	0.0	0.0	0.0	2.279903788060144e-05	0.0	2.1461990814267932e-05	0.0	0.0	0.0	0.0
d__Bacteria;p__Chloroflexi;c__Chloroflexia;o__Chloroflexales	0.00042329757819747286	5.331248222917259e-05	0.0	0.0	0.0	4.4485964678144046e-05	0.0	0.0	3.321817698644698e-05	0.0	0.0	0.0	0.0	0.0	0.0004873565779213545	0.0	0.0	0.0	0.0	0.0	0.0	0.0	0.0	3.142085087664174e-05	0.0	0.0	0.0
d__Bacteria;p__Chloroflexi;c__Chloroflexia;o__Kallotenuales	0.00022515828627525148	8.885413704862099e-05	0.0	0.0	0.0	0.0	0.0	0.0	0.0	0.0	0.0	0.0	0.0	0.0	0.0	0.0	0.0	0.0	0.0	0.0	0.0	0.0	0.0	0.0	0.0	0.0	0.0
d__Bacteria;p__Chloroflexi;c__Chloroflexia;o__Thermomicrobiales	0.002206551205497465	0.00016882286039237988	0.0015703426815287238	0.0	0.0	0.0	0.0013833734782891737	0.0009526031338699015	0.0017439542917884667	0.00027267459695286137	0.00016587644969105511	8.08708169569929e-05	0.0008646849610076028	0.001232242505325048	0.0023950094686420857	0.0	0.0	0.0	0.0	0.0	5.69975947015036e-05	0.0	0.0	0.0	0.0	0.0	0.0
d__Bacteria;p__Chloroflexi;c__Dehalococcoidia;o__S085	0.0	0.0	0.0	0.0	0.0	0.0	0.0	0.0	0.0	0.0	0.0	0.0	0.0	0.0	0.0	0.0	0.0	0.0	0.0	0.0	0.0	2.7427317608337905e-05	0.0	0.0	0.0	0.0	0.0
d__Bacteria;p__Chloroflexi;c__Gitt-GS-136;o__Gitt-GS-136	0.0	0.0	0.0	0.0	0.0	0.0	0.0	0.0	0.0	0.0	0.0	6.469665356559432e-05	0.0	0.0	0.0	0.0	0.0	0.0	0.0	0.0	0.0	0.0	0.0	0.0	0.0	0.0	0.0
d__Bacteria;p__Chloroflexi;c__JG30-KF-CM66;o__JG30-KF-CM66	0.0	0.00024879158373613874	0.0	0.0	0.0	4.4485964678144046e-05	0.0	0.0	0.0	0.0	0.0	0.0	0.0	0.0	0.0	0.0	0.0	0.0	0.0	0.0	0.0	0.0	0.0	0.0	0.0	0.0	0.0
d__Bacteria;p__Chloroflexi;c__KD4-96;o__KD4-96	0.0	0.0	4.817002090578907e-05	0.00016427254640699436	0.0	0.0002891587704079363	0.0	3.8881760566118436e-05	0.0	0.0	0.0	0.0	0.0	0.0	4.1773420964687535e-05	6.664267530355738e-05	3.234675723758693e-05	0.0	0.0	0.0	0.0	0.0	0.0	0.0	0.0	0.0	0.0
d__Bacteria;p__Chloroflexi;c__Ktedonobacteria;o__Ktedonobacterales	0.0	0.0	0.0	0.0	0.0	0.0	0.0	0.0	0.0	0.0	0.0	0.0	0.0	0.0	0.0	0.0	4.312900965011591e-05	0.0	0.0	0.0	0.0	0.0	0.0	0.0	0.0	0.0	0.0
d__Bacteria;p__Chloroflexi;c__OLB14;o__OLB14	0.0	0.0	0.0	0.0	0.0	0.0	0.0	0.0	0.0	0.0	0.0	0.0	0.0	0.0	2.784894730979169e-05	2.6657070121422953e-05	0.0	0.0	0.0	0.0	0.0	0.0	0.0	0.0	0.0	0.0	0.0
d__Bacteria;p__Chloroflexi;c__TK10;o__TK10	0.0	0.0	0.0	0.0	0.0	0.0	0.0	0.0	0.0	0.0	0.0	0.0	0.0	0.0	0.0	0.0	0.0	0.0	0.0	3.134108502836368e-05	0.0	0.0	0.0	0.0	0.0	0.0	0.0
d__Bacteria;p__Cyanobacteria;c__Melainabacteria;o__Gastranaerophilales	0.0	0.00012439579186806937	0.0	0.0	0.0	0.0	0.0	0.0	0.0	0.0	0.0	0.0	0.0	0.0	0.0	0.0	0.0	0.0	0.0	0.0	0.0	0.0	0.0	0.0	0.0	0.0	0.0
d__Bacteria;p__Cyanobacteria;c__Melainabacteria;o__Obscuribacterales	0.0	3.554165481944839e-05	4.817002090578907e-05	0.0	0.0	0.0	0.0	0.0	0.0	0.0	0.0	0.0	0.0	0.0	0.0	0.0	0.0	0.0	0.0	0.0	0.0	0.0	0.0	0.0	0.0	0.0	0.0
d__Bacteria;p__Cyanobacteria;c__Oxyphotobacteria;o__Chloroplast	0.0005133608927075735	0.0003465311344896219	0.0014740026397171457	0.00010951503093799624	0.00013802894664195292	0.00015570087637350417	0.0008625740511685436	0.0005637855282087173	0.00021591815041190537	0.00011929513616687685	0.00020734556211381887	0.00014556747052258724	0.0004731295069664241	0.0003168623585121552	0.00019494263116854183	0.0407719887507164	0.08224702140277099	0.11828747977048702	0.7957633200524642	0.9322510211970204	0.9307023243619108	0.0013027975863960505	0.0011267545177490663	0.001476779991202162	0.0008620959904699207	0.0008417241050725788	0.0007987330441368864
d__Bacteria;p__Cyanobacteria;c__Oxyphotobacteria;o__Leptolyngbyales	0.0	2.6656241114586295e-05	2.8902012543473444e-05	0.0	0.0	0.0	9.764989258511816e-05	0.0	0.0	0.0	0.0	0.0	0.0	0.0	2.784894730979169e-05	0.0	0.0	0.0	0.0	0.0	0.0	0.0	0.0	0.0	0.0	0.0	0.0
d__Bacteria;p__Cyanobacteria;c__Oxyphotobacteria;o__Nostocales	0.0	1.7770827409724195e-05	4.817002090578907e-05	0.0	0.0	0.0	0.0	9.720440141529609e-05	0.0	0.0	0.0	0.0	0.0	0.0	0.00019494263116854183	0.0	0.0	0.00013374884641619966	0.0	0.0	4.559807576120288e-05	0.0	0.0	0.0	0.0	0.0	0.0
d__Bacteria;p__Cyanobacteria;c__Oxyphotobacteria;o__Oxyphotobacteria_Incertae_Sedis	0.0	0.0	0.0	0.0	0.0	0.0	0.0	0.0	0.0	0.0	0.0	0.0	0.0	0.0	4.1773420964687535e-05	0.0	0.0	0.0	0.0	0.0	0.0	0.0	0.0	0.0	0.0	0.0	0.0
d__Bacteria;p__Cyanobacteria;c__Oxyphotobacteria;o__Phormidesmiales	0.0	0.0	0.0	0.0	0.0	0.0	0.0	0.0	0.0	3.408432461910767e-05	0.0	0.0	0.0	0.0	0.0	0.0	0.0	0.0	0.0	0.0	0.0	0.0	0.0	0.0	0.0	0.0	0.0
d__Bacteria;p__Cyanobacteria;c__Oxyphotobacteria;o__Synechococcales	0.0	0.0	0.0	0.0	0.0	0.0	0.0	0.0	0.0	0.0	0.0	0.0	0.0	0.0	2.784894730979169e-05	0.0	0.0	0.0	0.0	0.0	0.0	0.0	0.0	0.0	0.0	0.0	0.0
d__Bacteria;p__Cyanobacteria;c__Sericytochromatia;o__Sericytochromatia	6.304432015707043e-05	0.0	8.670603763042034e-05	0.0	0.0	0.0	0.0	0.0	0.0	0.0	0.0	0.0	0.0	0.0	0.0	0.0	0.0	0.0	0.0	0.0	0.0	0.0	0.0	0.0	0.0	0.0	0.0
d__Bacteria;p__Dadabacteria;c__Dadabacteriia;o__Dadabacteriales	0.0	0.0	0.0	0.0	0.0	8.897192935628809e-05	0.0	0.0	0.0	0.0	0.0	0.0	0.0	0.0	0.0	0.0	0.0	0.0	0.0	0.0	0.0	0.0	0.0	0.0	0.0	0.0	0.0
d__Bacteria;p__Deferribacteres;c__Deferribacteres;o__Deferribacterales	0.0	0.0005242394085868638	3.853601672463126e-05	0.0	0.0	0.0	0.0	0.0	0.0	0.0	0.0	0.0	0.0	0.0	4.1773420964687535e-05	0.0	0.0	0.0	0.0	0.0	0.0	0.0	0.0	0.0	0.0	0.0	0.0
d__Bacteria;p__Deinococcus-Thermus;c__Deinococci;o__Deinococcales	0.0016751776498878713	0.004567102644299119	0.0033622674592240767	0.000620585175315312	0.00035493157707930747	0.00186841051648205	0.00017902480307271663	3.8881760566118436e-05	0.0002325272389051289	0.00037492757081018444	0.0002073455621138189	0.00021026412408818156	0.00026103696936078573	0.0005105004664918056	0.0009607886821878134	0.0	0.0	0.0	0.0	0.0	0.0	0.0	0.0	0.0	0.0	0.0	0.0
d__Bacteria;p__Deinococcus-Thermus;c__Deinococci;o__Thermales	0.0	6.219789593403469e-05	0.0	3.650501031266541e-05	0.0	0.0	0.0	0.0	0.0	0.0	0.0	0.0	0.0	0.0	0.0	0.0	0.0	0.0	0.0	0.0	0.0	0.0	0.0	0.0	0.0	0.0	0.0
d__Bacteria;p__Entotheonellaeota;c__Entotheonellia;o__Entotheonellales	0.0	0.0	0.0	0.0	0.0	0.0	0.0	0.0	0.0	0.0	0.0	3.234832678279716e-05	0.0	0.0	0.0	0.0	0.0	0.0	0.0	0.0	0.0	0.0	0.0	0.0	0.0	0.0	0.0
d__Bacteria;p__Epsilonbacteraeota;c__Campylobacteria;o__Campylobacterales	0.0	0.0006575206141597954	0.000260118112891261	0.0	0.00011831052569310249	0.00024467280572979227	3.2549964195039385e-05	0.0	3.321817698644698e-05	0.00013633729847643068	0.0	0.0	0.0	7.04138574471456e-05	0.00013924473654895845	0.0	0.0	0.0	3.71204434655646e-05	0.0	0.0	0.0	0.0	0.0	0.0	0.0	0.0
d__Bacteria;p__Firmicutes;c__Bacilli;o__Bacillales	0.04187944124719681	0.004913633778788743	0.013805527991599153	0.002993410845638565	0.003707063138383878	0.032274567373993555	0.026088796302324052	0.012733776585403776	0.05040858357693326	0.6170796550666374	0.7321648258988446	0.8721917608811645	0.042108526120011786	0.006742126850564195	0.017154951542831653	0.00198595172404601	0.0011429187557280718	0.001150240079179317	0.0024004553441065103	0.002141640810271518	0.0018467220683287165	0.0014536478332419092	0.004507018070996263	0.0023565638157481295	0.4693093827392699	0.4098719944096827	0.4234249122082231
d__Bacteria;p__Firmicutes;c__Bacilli;o__Lactobacillales	0.0193365936253186	0.03881148706283768	0.014046378096128097	0.0011134028145362953	0.0014985999921126316	0.015792517460741135	0.2808085411106047	0.7994284381196707	0.5299295774647828	0.1414840314939154	0.06505121435384223	0.026153622203891475	0.10506738016771569	0.21168165895048147	0.16233151386877512	0.0024391219161102	0.06951318130357413	0.04310725319994119	0.000433071840431587	0.0006477157572528494	0.0008207653637016516	0.027742731760833843	0.008134094518607537	0.015647583736567588	0.13246496755384277	0.15463901153003085	0.11894236727948759
d__Bacteria;p__Firmicutes;c__Bacilli;o__unclassified_Bacilli	9.00633145101006e-06	0.0	0.0	0.0	0.0	8.897192935628809e-05	0.0014484734066792526	0.0011081301761343759	0.004783417486048363	0.0009202767647159066	0.0004285141617018924	0.0006954890258301392	0.0005383887493066205	0.0004928970021300192	0.00025064052578812517	0.0	0.00017251603860046365	8.02493078497198e-05	0.0	0.0	2.279903788060144e-05	9.599561162918266e-05	9.657895866420569e-05	9.426255262992522e-05	0.007602119188689293	0.007226122034113653	0.004764855746057975
d__Bacteria;p__Firmicutes;c__Clostridia;o__Clostridiales	0.029846982428647317	0.040401976116008036	0.022129307604119516	0.012648986073338562	0.0032141026146626176	0.0008897192935628809	0.005077794414426147	0.0009720440141529607	0.0031557268137124635	0.0013122464978356453	0.0037598661929972494	0.002377602018535591	0.001582536626749763	0.004277641839914095	0.003133006572351566	0.0006131126127927279	0.0007547576688770282	0.0008292428477804379	0.00048256576505233974	0.0009297855225081223	0.001014557185686764	0.0009736697750959956	0.0004292398162853586	0.0011311506315591028	0.0	9.528952132897118e-05	6.885629690835227e-05
d__Bacteria;p__Firmicutes;c__Erysipelotrichia;o__Erysipelotrichales	0.0019363612619671634	0.005819945976684677	0.0028709332459850288	5.475751546899812e-05	0.00023662105138620498	0.0	3.2549964195039385e-05	0.00011664528169835531	3.321817698644698e-05	0.0	0.00013823037474254592	0.0	0.00011420367409534376	0.0	0.0001531692102038543	3.998560518213443e-05	0.00030190306755081137	0.00024074792354915938	0.0	0.0	0.00021659085986571364	9.599561162918266e-05	0.00010730995407133966	4.713127631496261e-05	0.0	0.0	0.0
d__Bacteria;p__Firmicutes;c__Negativicutes;o__Selenomonadales	0.019381625282573645	0.002150270116576628	0.004547249973506489	0.0	0.0	0.0	0.0003092246598528742	5.8322640849177654e-05	0.0006975817167153867	0.0002385902723337537	5.5292149897018373e-05	3.234832678279716e-05	0.00024472215877573665	0.0	5.569789461958338e-05	0.00013328535060711476	2.1564504825057956e-05	0.0	0.0	0.0	0.0	4.1140976412506854e-05	5.365497703566983e-05	7.855212719160435e-05	0.0	0.0	0.0
d__Bacteria;p__Firmicutes;c__unclassified_Firmicutes;o__unclassified_Firmicutes	0.0	0.0	0.0	0.0	0.0	0.0	4.882494629255908e-05	0.0	0.00011626361945256443	0.0	0.0	0.0	0.0	0.0	0.0	0.0	0.0	0.0	0.0	0.0	0.0	0.0	0.0	0.0	0.0	0.0	5.5085037526681814e-05
d__Bacteria;p__Fusobacteria;c__Fusobacteriia;o__Fusobacteriales	0.006997919537434816	0.00013328120557293147	7.707203344926252e-05	0.0	0.0	0.0	0.0002603997135603151	5.8322640849177654e-05	0.0	5.1126486928661506e-05	0.00015205341221680052	0.0	0.0004404998857963259	0.0	0.0	0.0	0.0	0.0	0.0	0.0	0.0	0.0	0.0	3.142085087664174e-05	0.0	0.0	0.0
d__Bacteria;p__Gemmatimonadetes;c__Gemmatimonadetes;o__Gemmatimonadales	0.0	0.0004442706852431049	0.0	3.650501031266541e-05	0.0	0.0	0.0	0.0	0.00014948179643901142	0.0	0.0	0.0	3.2629621170098216e-05	0.0	5.569789461958338e-05	0.0	4.312900965011591e-05	0.0	0.0	3.134108502836368e-05	0.0	2.7427317608337905e-05	0.0	0.0	0.0	0.0	0.0
d__Bacteria;p__Gemmatimonadetes;c__Longimicrobia;o__Longimicrobiales	0.0	8.885413704862099e-05	0.0	0.0	0.0	0.0	0.0	0.0	0.0	0.0	0.0	0.0	0.0	0.0	0.0	0.0	0.0	0.0	0.0	0.0	0.0	0.0	0.0	0.0	0.0	0.0	0.0
d__Bacteria;p__Nitrospirae;c__Nitrospira;o__Nitrospirales	4.50316572550503e-05	0.0	2.8902012543473444e-05	0.0	0.0	0.0	3.2549964195039385e-05	0.0	8.304544246611746e-05	0.0	2.7646074948509187e-05	0.0	0.0	0.0	0.0	0.0	0.0	0.0	0.0	0.0	0.0	0.0	0.0	0.0	0.0	0.0	0.0
d__Bacteria;p__Patescibacteria;c__Gracilibacteria;o__JGI_0000069-P22	0.0017021966442409013	0.00448713392095536	0.002447037062014085	0.0	0.0	0.0	0.0	0.0	0.0	6.816864923821534e-05	5.5292149897018373e-05	0.0	0.0	0.0	9.747131558427092e-05	0.0	0.0	0.0	0.0	0.0	0.0	0.0	0.0	0.0	0.0	0.0	0.0
d__Bacteria;p__Patescibacteria;c__Microgenomatia;o__Candidatus_Levybacteria	0.0	0.0	0.0	0.0	0.0	4.4485964678144046e-05	0.0	0.0	0.0	0.0	0.0	0.0	0.0	0.0	0.0	0.0	0.0	0.0	0.0	0.0	0.0	0.0	0.0	0.0	0.0	0.0	0.0
d__Bacteria;p__Patescibacteria;c__Microgenomatia;o__Candidatus_Pacebacteria	0.0	0.0	0.0	0.0	0.0	8.897192935628809e-05	0.0	0.0	0.0	0.0	0.0	0.0	0.0	0.0	0.0	0.0	0.0	0.0	0.0	0.0	0.0	0.0	0.0	0.0	0.0	0.0	0.0
d__Bacteria;p__Patescibacteria;c__Parcubacteria;o__Candidatus_Kaiserbacteria	0.0	0.0	0.0	5.475751546899812e-05	0.0	0.0	0.0	0.0	0.0	0.0	0.0	0.0	0.0	0.0	0.0	0.0	0.0	0.0	0.0	0.0	0.0	0.0	0.0	0.0	0.0	0.0	0.0
d__Bacteria;p__Patescibacteria;c__Parcubacteria;o__Parcubacteria	1.801266290202012e-05	3.554165481944839e-05	0.0	0.0	0.0	0.0	0.0	0.0	0.0	0.0	0.0	0.0	0.0	3.52069287235728e-05	0.0	0.0	0.0	0.0	0.0	0.0	0.0	0.0	0.0	0.0	0.0	0.0	0.0
d__Bacteria;p__Patescibacteria;c__Saccharimonadia;o__Saccharimonadales	0.00015310763466717101	8.885413704862097e-05	0.00010597404599273596	0.0008761202475039699	0.0014197263083172299	0.0015792517460741138	0.00011392487468263784	0.0004276993662273028	0.00024913632739835236	0.000732812979310815	0.0001796994871653097	0.00022643828747958013	0.0004568146963813751	0.0009153801468128928	0.0010304110504622925	0.0	0.0	0.0	0.0	0.0	2.279903788060144e-05	6.856829402084476e-05	0.0	0.0	0.0	0.0	0.0
d__Bacteria;p__Patescibacteria;c__WS6_(Dojkabacteria);o__WS6_(Dojkabacteria)	0.0	0.0	0.0	0.0	0.0	4.4485964678144046e-05	0.0	0.0	8.304544246611746e-05	0.0	4.146911242276378e-05	0.0	0.0	0.0	0.0	0.0	0.0	0.0	0.0	0.0	0.0	0.0	0.0	0.0	0.0	0.0	0.0
d__Bacteria;p__Patescibacteria;c__WWE3;o__WWE3	0.0	0.0	0.0	0.0	0.0	8.897192935628809e-05	3.2549964195039385e-05	0.0	9.965453095934095e-05	0.0	0.0	0.0	0.0	0.0	0.0	0.0	0.0	0.0	0.0	0.0	0.0	0.0	0.0	0.0	0.0	0.0	0.0
d__Bacteria;p__Planctomycetes;c__Phycisphaerae;o__Phycisphaerales	0.0	4.4427068524310493e-05	0.00015414406689852504	0.0	0.0	0.0	0.0	0.0	0.0	0.0	0.0	0.0	0.0	0.0	0.0	0.0	0.0	0.0	0.0	0.0	0.0	0.0	0.0	0.0	0.0	0.0	0.0
d__Bacteria;p__Planctomycetes;c__Planctomycetacia;o__Gemmatales	0.0	1.7770827409724195e-05	0.0	0.0	5.9155262846551245e-05	4.4485964678144046e-05	0.0	0.0	0.0	0.0	0.0	0.0	0.0	0.0	0.0	0.0	0.0	0.0	0.0	0.0	0.0	0.0	0.0	0.0	0.0	0.0	0.0
d__Bacteria;p__Proteobacteria;c__Alphaproteobacteria;o__Acetobacterales	0.00010807597741212073	0.00018659368780210404	0.0	0.0	0.0	4.4485964678144046e-05	0.0	0.0	0.0	3.408432461910767e-05	0.00015205341221680052	0.0	0.00011420367409534376	0.00019363810797965039	0.0002784894730979169	0.0	0.0001832982910129926	0.0003209972313988792	0.0	0.0	0.0	0.0004936917169500823	2.1461990814267932e-05	6.284170175328348e-05	0.011363992601648953	0.011180637169265957	0.012779728706190183
d__Bacteria;p__Proteobacteria;c__Alphaproteobacteria;o__Azospirillales	0.010474363477524699	0.008618851293716237	0.010568502586730123	0.0	0.0	0.0	9.764989258511816e-05	0.00011664528169835531	0.0001826999734254584	8.521081154776918e-05	0.00024881467453658266	0.0	8.157405292524554e-05	0.0005809143239389512	0.01084716497716386	0.0	0.0	0.0	0.0	6.268217005672736e-05	4.559807576120288e-05	0.0	0.00023608189895694726	0.0	0.0	0.0	0.0
d__Bacteria;p__Proteobacteria;c__Alphaproteobacteria;o__Caulobacterales	0.01678780182468275	0.040179840773386426	0.043430090848659425	0.000565827659846314	0.0007295815751074654	0.0010676631522754576	0.0021971225831651587	0.0021190559508534545	0.003404863141110816	0.0035277275980776447	0.0026954923074796453	0.00273343361314636	0.03763826801970831	0.08196173006847728	0.08836470981396914	0.0	0.00012938702895034772	9.362419249133976e-05	0.0	0.000292516793598061	0.0	5.485463521667581e-05	0.0	0.0	0.0	0.0	0.0
d__Bacteria;p__Proteobacteria;c__Alphaproteobacteria;o__Dongiales	0.0	0.0	0.0	0.0	0.0	0.0	0.0	0.0	0.0	0.0	0.0	0.0	0.0	0.0	0.0	0.0	3.234675723758693e-05	0.0	0.0	0.0	0.0	0.0	0.0	0.0	0.0	0.0	0.0
d__Bacteria;p__Proteobacteria;c__Alphaproteobacteria;o__Elsterales	0.007745445047868652	0.0026300824566391806	0.005009682174202064	0.0	0.0	4.4485964678144046e-05	0.00011392487468263784	0.0	0.0001826999734254584	0.0003408432461910767	0.0003593989743306194	0.0001455674705225872	0.00014683329526544197	0.0003344658228739416	0.00045950763061156286	0.0	3.234675723758693e-05	0.0	0.0	0.0	0.0	0.0	2.1461990814267932e-05	0.0	0.0	0.0	0.0
d__Bacteria;p__Proteobacteria;c__Alphaproteobacteria;o__Micavibrionales	0.00042329757819747286	0.0009151976116007961	0.00027938612125357664	0.0	0.0	0.0	0.0	0.00033049496481200673	0.00014948179643901142	0.0	0.0	0.0	0.0	0.0	0.0	0.0	0.0	0.0	0.0	0.0	0.0	0.0	0.0	0.0	0.0	0.0	0.0
d__Bacteria;p__Proteobacteria;c__Alphaproteobacteria;o__Micropepsales	0.0	0.0	0.0	0.0	0.0	0.0	0.0	0.0	0.0	0.0	0.0	0.0	3.2629621170098216e-05	0.0	0.0	0.0	0.0	0.0	0.0	0.0	0.0	0.0	0.0	0.0	0.0	0.0	0.0
d__Bacteria;p__Proteobacteria;c__Alphaproteobacteria;o__Paracaedibacterales	8.105698305909054e-05	0.0	5.780402508694689e-05	0.0	0.0	4.4485964678144046e-05	4.882494629255908e-05	0.0	0.0	0.0	0.0	0.0	0.0	0.0	0.0	0.0	0.0	0.0	0.0	0.0	0.0	0.0	0.0	0.0	0.0	0.0	0.0
d__Bacteria;p__Proteobacteria;c__Alphaproteobacteria;o__Puniceispirillales	0.00027919627498131187	0.0	0.0	0.0	0.0	0.0	0.0	0.0	0.0	0.0	0.0	0.0	0.0	0.0	0.0	0.0	0.0	0.0	0.0	0.0	0.0	0.0	0.0	0.0	0.0	0.0	0.0
d__Bacteria;p__Proteobacteria;c__Alphaproteobacteria;o__Reyranellales	0.0	0.0	0.0	3.650501031266541e-05	0.0	8.897192935628809e-05	0.0	0.0	0.0	0.0	0.0	0.0	0.0	0.0	0.0	0.0	0.0	0.0	0.0	0.0	0.0	0.0	0.0	0.0	0.0	0.0	0.0
d__Bacteria;p__Proteobacteria;c__Alphaproteobacteria;o__Rhizobiales	0.01821080219394233	0.01390567244810919	0.01410418212121504	0.000620585175315312	0.0007295815751074654	0.0017571956047866902	0.0019855478158974024	0.0018857653874567442	0.004700372043582245	0.0018746378540509215	0.0008984974358265485	0.0004367024115677617	0.006868535256305678	0.01473409967081523	0.018268909435223323	0.00010662828048569181	0.00011860477653781875	0.00018724838498267952	0.0002722165854141404	0.00032385787862642475	0.00010259567046270647	0.0004114097641250686	0.00010730995407133966	0.0001571042543832087	3.134894510799712e-05	3.176317377632373e-05	2.7542518763340907e-05
d__Bacteria;p__Proteobacteria;c__Alphaproteobacteria;o__Rhodobacterales	0.004269001107778767	0.0020258743247085586	0.004450909931694909	0.021665723620566957	0.030149465630792297	0.039258863828462165	0.0016112232276544495	0.0014580660212294416	0.0049495083709806	0.011929513616687683	0.004257495542070415	0.0047713782004625786	0.00794531275491892	0.012709701269209785	0.01740559206861981	0.0	0.0	0.0	0.0	0.0	6.839711364180432e-05	0.0003976961053208996	2.1461990814267932e-05	0.0005341544649029096	6.269789021599424e-05	0.0	5.5085037526681814e-05
d__Bacteria;p__Proteobacteria;c__Alphaproteobacteria;o__Rhodospirillales	0.00048634189835454326	0.0016793431902189365	0.0011560805017389378	0.0	0.0	0.0	6.509992839007877e-05	0.0	9.965453095934094e-05	0.0	0.0	0.0	0.0	0.0	0.0007101481563996882	0.0	0.0	0.0	0.0	0.0	0.0	0.0	0.0	4.713127631496261e-05	0.0	0.0	0.0
d__Bacteria;p__Proteobacteria;c__Alphaproteobacteria;o__Rickettsiales	0.00016211396611818109	0.00021324992891669036	0.00021194809198547192	0.0	0.00023662105138620498	0.0002669157880688643	4.882494629255908e-05	0.0	0.0	0.0	0.0	3.234832678279716e-05	0.0	8.8017321808932e-05	0.0001531692102038543	0.003385447905420715	0.010512696102215753	0.01269276552489735	0.14120616694300786	0.020392599325121972	0.02658367816878128	0.00016456390565002744	0.00013950294029274157	9.426255262992523e-05	0.0	0.00011117110821713306	0.00022034015010672725
d__Bacteria;p__Proteobacteria;c__Alphaproteobacteria;o__Sphingomonadales	0.0094926733493646	0.004407165197611603	0.007273673156774149	0.012320440980524577	0.016307134124699304	0.02609101828373147	6.509992839007877e-05	0.0005832264084917765	0.0005813180972628222	0.0006816864923821534	0.0005390984614959292	0.00022643828747958013	0.0013214996573889773	0.002974985477141901	0.004400133674947089	9.329974542498034e-05	0.0002372095530756375	0.0003076223467572592	0.00042069835927639884	0.0009088914658225468	0.0003989831629105252	9.599561162918266e-05	9.65789586642057e-05	0.00014139382894488782	0.0	0.0	0.0
d__Bacteria;p__Proteobacteria;c__Alphaproteobacteria;o__Tistrellales	0.00017112029756919116	0.0	5.780402508694689e-05	0.0	0.0	0.0	0.0	0.0	0.0	0.0	0.0	0.0	0.0	0.0	0.0	0.0	0.0	0.0	0.0	3.134108502836368e-05	0.0	0.0	0.0	0.0	0.0	0.0	0.0
d__Bacteria;p__Proteobacteria;c__Alphaproteobacteria;o__unclassified_Alphaproteobacteria	2.701899435303018e-05	0.00010662496445834517	3.853601672463126e-05	0.00014602004125066165	7.887368379540166e-05	0.00033364473508608035	0.0	0.0	3.321817698644698e-05	0.0	0.0	0.0	0.0004241850752112768	0.0009505870755364657	0.0009468642085329174	0.0	0.0	0.0	0.0	0.0	0.0	0.0	0.0	0.0	0.0	0.0	0.0
d__Bacteria;p__Proteobacteria;c__Alphaproteobacteria;o__uncultured	0.0	0.0	0.0	0.0	0.00019718420948850417	4.4485964678144046e-05	0.0	0.0	0.0	0.0	0.0	0.0	0.0	0.0	0.0	0.0	0.0	0.0	0.0	0.0	0.0	0.0	0.0	0.0	0.0	0.0	0.0
d__Bacteria;p__Proteobacteria;c__Deltaproteobacteria;o__Bdellovibrionales	0.001179829420082318	0.0030121552459482516	0.0025433771038256624	0.0	0.0	0.0	0.0	5.8322640849177654e-05	0.0	5.1126486928661506e-05	2.7646074948509187e-05	3.234832678279716e-05	0.0	5.2810393085359196e-05	0.00018101815751364597	0.0	0.0	0.0	0.0	0.0	0.0	0.0	0.0	0.0	3.134894510799712e-05	0.0	0.0
d__Bacteria;p__Proteobacteria;c__Deltaproteobacteria;o__Bradymonadales	0.0	0.0	5.780402508694689e-05	0.0	0.0	0.0	0.0	0.0	0.0	0.0	0.0	0.0	0.0	0.0	0.0	0.0	0.0	0.0	0.0	0.0	0.0	0.0	0.0	0.0	0.0	0.0	0.0
d__Bacteria;p__Proteobacteria;c__Deltaproteobacteria;o__Desulfarculales	0.0	0.0	0.0	0.0	0.0002563394723350554	6.672894701721607e-05	0.0	0.0	0.0	0.0	0.0	0.0	0.0	0.0	0.0	0.0	0.0	0.0	0.0	0.0	0.0	0.0	0.0	0.0	0.0	0.0	0.0
d__Bacteria;p__Proteobacteria;c__Deltaproteobacteria;o__Desulfobacterales	0.0	0.0	0.0	0.0	0.0	0.0	0.0	3.8881760566118436e-05	0.0	0.0	0.0	0.0	0.0	0.0	5.569789461958338e-05	0.0	0.0	0.0	0.0	0.0	0.0	0.0	0.0	0.0	0.0	0.0	0.0
d__Bacteria;p__Proteobacteria;c__Deltaproteobacteria;o__Desulfovibrionales	0.0004683292354525231	0.0014749786750071084	3.853601672463126e-05	0.0	0.0	0.0	3.2549964195039385e-05	0.0	6.643635397289396e-05	3.408432461910767e-05	0.0	3.234832678279716e-05	0.0	3.52069287235728e-05	0.00011139578923916676	0.0	0.0	0.0	0.0	0.0	0.0	0.0	0.0	7.855212719160435e-05	0.0	0.0	0.0
d__Bacteria;p__Proteobacteria;c__Deltaproteobacteria;o__Desulfuromonadales	0.0	0.0	0.0	0.0	0.0	0.0	0.0	0.0	0.0	5.1126486928661506e-05	0.0	0.0	0.0	0.0	0.0	0.0	0.0	0.0	0.0	0.0	0.0	0.0	0.0	0.0	0.0	0.0	0.0
d__Bacteria;p__Proteobacteria;c__Deltaproteobacteria;o__MBNT15	0.0	0.0	0.0	0.0	9.859210474425208e-05	0.0	0.0	0.0	0.0	0.0	0.0	0.0	0.0	0.0	0.0	0.0	0.0	0.0	0.0	0.0	0.0	0.0	0.0	0.0	0.0	0.0	0.0
d__Bacteria;p__Proteobacteria;c__Deltaproteobacteria;o__Myxococcales	0.06443129520052598	0.04471140176286609	0.05257276081657819	0.0	7.887368379540166e-05	0.00031140175274700833	0.0009113989974611027	0.000622108169057895	0.0015944724953494552	0.001158867037049661	0.0020181634712411706	0.0010674947838323061	0.0006199628022318662	0.001144225183516116	0.0058482789350562565	6.664267530355738e-05	0.00011860477653781875	5.349953856647986e-05	4.94939246207528e-05	0.0001880465101701821	6.839711364180432e-05	5.485463521667581e-05	4.2923981628535864e-05	0.0	0.0	0.0	0.0
d__Bacteria;p__Proteobacteria;c__Deltaproteobacteria;o__Oligoflexales	0.00010807597741212073	3.554165481944839e-05	1.926800836231563e-05	0.0	0.0	0.0	0.0	0.0	0.0	0.0	0.0	0.0	0.0	0.0	0.0	0.0	0.0	0.0	0.0	2.089405668557579e-05	0.0	0.0	0.0	0.0	0.0	0.0	0.0
d__Bacteria;p__Proteobacteria;c__Deltaproteobacteria;o__PB19	0.0	7.108330963889678e-05	0.0	0.0	0.0	0.0	0.0	0.0	0.0	0.0	0.0	0.0	0.0	0.0	0.0	0.0	0.0	0.0	0.0	0.0	0.0	0.0	0.0	0.0	0.0	0.0	0.0
d__Bacteria;p__Proteobacteria;c__Deltaproteobacteria;o__SAR324_clade(Marine_group_B)	0.0	2.6656241114586295e-05	0.0	3.650501031266541e-05	0.0	0.0	0.0	0.0	0.0	0.0	0.0	0.0	0.0	0.0	0.0	0.0	0.0	0.0	0.0	0.0	0.0	0.0	0.0	0.0	0.0	0.0	0.0
d__Bacteria;p__Proteobacteria;c__Deltaproteobacteria;o__Syntrophobacterales	0.0	0.0	3.853601672463126e-05	0.0	3.943684189770083e-05	0.0	0.0	0.0	0.0	0.0	0.0	0.0	0.0	0.0	0.0	0.0	0.0	0.0	0.0	0.0	0.0	0.0	0.0	0.0	0.0	0.0	0.0
d__Bacteria;p__Proteobacteria;c__Deltaproteobacteria;o__unclassified_Deltaproteobacteria	0.0	1.7770827409724195e-05	0.0	0.0	0.0	0.0	0.0	0.0	0.0	0.0	0.0	0.0	0.0	0.0	0.0	0.0	0.0	0.0	0.0	0.0	0.0	0.0	0.0	0.0	0.0	0.0	0.0
d__Bacteria;p__Proteobacteria;c__Gammaproteobacteria;o__Acidiferrobacterales	0.0	0.0	0.0	5.475751546899812e-05	0.0	0.0	0.0	0.0	0.0	0.0	0.0	0.0	0.0	0.0	0.0	0.0	0.0	0.0	0.0	0.0	0.0	0.0	0.0	0.0	0.0	0.0	0.0
d__Bacteria;p__Proteobacteria;c__Gammaproteobacteria;o__Aeromonadales	0.0008195761620419155	0.0004264998578333807	5.780402508694689e-05	3.650501031266541e-05	0.00011831052569310249	0.00015570087637350417	0.0	0.0	0.0	0.0	0.0	0.0	0.0	0.0003168623585121552	0.0	0.0	0.0	0.0	0.0003588309535004578	0.0	0.0	0.0	0.0	0.0	0.0	0.0	0.0
d__Bacteria;p__Proteobacteria;c__Gammaproteobacteria;o__Alteromonadales	5.403798870606036e-05	9.773955075348308e-05	9.634004181157815e-06	0.0	0.0	0.0005115885937986565	6.509992839007877e-05	0.0	8.304544246611746e-05	3.408432461910767e-05	0.0	0.0	3.2629621170098216e-05	0.00026405196542679597	0.0008354684192937507	0.0005997840777320165	0.0	0.0	0.0	0.0	0.00011399518940300719	5.485463521667581e-05	0.00010730995407133966	3.142085087664174e-05	0.0	0.0	0.0
d__Bacteria;p__Proteobacteria;c__Gammaproteobacteria;o__Betaproteobacteriales	0.5097133284699118	0.6493282627239095	0.6015568550756732	0.04661689816927369	0.22496746460543413	0.19807375772943686	0.01612850725864203	0.011139624402192912	0.019864469837895336	0.018030607723507935	0.016933220905961874	0.007941514225176697	0.009071034685287319	0.023148555635749152	0.06678177564888074	0.0009196689191890919	0.0022427085018060264	0.0017521098880522155	0.002870647628003662	0.005181726058022794	0.0021773081175974376	0.0006719692814042787	0.0008262866463493154	0.0011939923333123862	3.134894510799712e-05	4.7644760664485596e-05	0.00012394133443503408
d__Bacteria;p__Proteobacteria;c__Gammaproteobacteria;o__CCD24	0.0	0.0	0.0	0.0	0.0	0.0	0.0	0.0	0.0	0.0	0.0	0.0	0.0	0.0	5.569789461958338e-05	0.0	0.0	0.0	0.0	0.0	0.0	0.0	2.1461990814267932e-05	0.0	0.0	0.0	0.0
d__Bacteria;p__Proteobacteria;c__Gammaproteobacteria;o__CHAB-XI-27	0.0	0.0	0.0	0.00025553507218865787	0.0004929605237212604	0.00031140175274700833	0.0	0.0	0.0	0.0	0.0	0.0	0.0	0.0	0.0	0.0	0.0	0.0	0.0	0.0	0.0	0.0	0.0	0.0	0.0	0.0	0.0
d__Bacteria;p__Proteobacteria;c__Gammaproteobacteria;o__Cardiobacteriales	0.0	0.0	0.0	0.0	0.0	0.0	0.0	0.0	0.0	0.0	0.0	0.0	0.0	0.0	0.0	0.0	0.0	0.0	0.0	0.0	0.00010259567046270647	0.0	0.0	0.0	0.0	0.0	0.0
d__Bacteria;p__Proteobacteria;c__Gammaproteobacteria;o__Cellvibrionales	0.00015310763466717101	0.00017770827409724197	0.0	0.00018252505156332707	0.0006704263122609142	0.004559811379509764	6.509992839007877e-05	0.0	0.00021591815041190537	0.00015337946078598452	2.7646074948509187e-05	0.00014556747052258724	0.0	0.0	0.0	0.0	0.0	0.0	0.0	0.0	0.0	0.0	0.0	0.0	0.0	0.0	0.0
d__Bacteria;p__Proteobacteria;c__Gammaproteobacteria;o__Competibacterales	0.0	0.0	0.0	0.0	0.0	0.0	0.00011392487468263784	0.0	0.0	0.0	0.0	0.0	0.0	0.0	0.0	0.0	0.0	0.0	0.0	0.0	0.0	0.0	0.0	0.0	0.0	0.0	0.0
d__Bacteria;p__Proteobacteria;c__Gammaproteobacteria;o__Coxiellales	0.0	0.0	0.0	0.0	0.0	0.00011121491169536011	0.0	0.0	0.0	0.0	0.0	0.0	0.0	0.0	0.0	0.0	0.0	0.0	0.0	0.0	0.0	0.0	0.0	0.0	0.0	0.0	0.0
d__Bacteria;p__Proteobacteria;c__Gammaproteobacteria;o__Diplorickettsiales	9.00633145101006e-05	0.0	0.0	0.0006023326701589792	0.0008478921008005678	0.0014013078873615378	0.0	0.0	0.0	0.0	0.0	0.0	0.0	0.0	0.0	0.0	0.0	0.0	0.0	0.0	0.0	0.0	0.0	0.0	0.0	0.0	0.0
d__Bacteria;p__Proteobacteria;c__Gammaproteobacteria;o__Enterobacteriales	0.0065385966334333	0.01353248507250498	0.01510611855605546	0.00010951503093799624	0.00045352368182355953	0.00044485964678144045	0.14588893952216678	0.03005560091760956	0.04491097528567626	0.003953781655816491	0.004713655778720818	0.002814304430103352	0.2861780924723481	0.19471191930571943	0.11391611897070326	0.9390086235621853	0.8240120761227024	0.8118822475156137	0.04044890989631021	0.022137253058367563	0.022149265301004285	0.934928688974209	0.9681182126454103	0.9458304530886623	0.0016614940907238474	0.0016834482101451584	0.0014735247538387385
d__Bacteria;p__Proteobacteria;c__Gammaproteobacteria;o__Gammaproteobacteria_Incertae_Sedis	8.105698305909054e-05	0.0	0.0	0.0	3.943684189770083e-05	0.00011121491169536013	0.0	0.0	0.0	0.0	0.0	0.0	0.0	0.0	0.0	0.0	0.0	0.0	0.0	0.0	0.0	0.0	0.0	3.142085087664174e-05	0.0	0.0	0.0
d__Bacteria;p__Proteobacteria;c__Gammaproteobacteria;o__Legionellales	0.00015310763466717101	0.0	8.670603763042034e-05	0.00020077755671965976	0.00011831052569310249	0.0005560745584768005	0.0	0.0	0.0	0.0	0.0	0.0	0.0	0.0	0.0	0.0	0.0	0.0	0.0	0.0	0.0	0.0	0.0	0.0	0.0	0.0	0.0
d__Bacteria;p__Proteobacteria;c__Gammaproteobacteria;o__Methylococcales	0.0	2.6656241114586295e-05	0.0	0.0	0.0	0.0	0.0	0.0	0.0	0.0	0.0	0.0	0.0	0.0	0.0	0.0	0.0	0.0	0.0	0.0	0.0	0.0	0.0	0.0	0.0	0.0	0.0
d__Bacteria;p__Proteobacteria;c__Gammaproteobacteria;o__Oceanospirillales	0.0002071456233732314	0.000533124822291726	0.0002504841087101032	0.00036505010312665414	0.00039436841897700834	0.0006450464878330886	0.00016274982097519693	7.776352113223687e-05	0.0004650544778102578	0.0	0.0	0.0	0.0	0.0	2.784894730979169e-05	0.0	0.0	0.0	0.0	0.0	0.0	0.0	0.0	0.0	0.00014107025298598703	0.0002858685639869136	9.639881567169317e-05
d__Bacteria;p__Proteobacteria;c__Gammaproteobacteria;o__PLTA13	0.0	0.0	0.0	3.650501031266541e-05	0.0002957763142327562	0.00035588771742515237	0.0	0.0	0.0	0.0	0.0	0.0	0.0	0.0	0.0	0.0	0.0	0.0	0.0	0.0	0.0	0.0	0.0	0.0	0.0	0.0	0.0
d__Bacteria;p__Proteobacteria;c__Gammaproteobacteria;o__Pasteurellales	0.0	0.00022213534262155248	0.0	0.0	0.0	0.0	0.0	0.0	0.0	0.0	0.0	0.0	0.0	0.0	0.0	0.0	0.0	0.0	0.0	0.0	0.0	0.0	0.0	0.0	0.0	0.0	0.0
d__Bacteria;p__Proteobacteria;c__Gammaproteobacteria;o__Pseudomonadales	0.014644294939342354	0.008325632641455787	0.018622530082178065	0.008834212495665027	0.006388768387427537	0.031229147204057103	0.3881420480437479	0.06147206345503333	0.18794844538931754	0.10165649817648874	0.12276239580885524	0.0389797337732705	0.163213365092831	0.13241325892935743	0.15972763729530925	0.007050795047116373	0.005908674322065879	0.004788208701699945	0.011272241332376445	0.008430751872629828	0.009017019481777869	0.012973121228743827	0.008949650169549721	0.013432413749764355	0.0	0.0	0.00013771259381670453
d__Bacteria;p__Proteobacteria;c__Gammaproteobacteria;o__Run-SP154	0.0	0.0	4.817002090578907e-05	0.0	0.0	0.0	0.0	0.0	0.0	0.0	0.0	0.0	0.0	0.0	0.0	0.0	0.0	0.0	0.0	0.0	0.0	0.0	0.0	0.0	0.0	0.0	0.0
d__Bacteria;p__Proteobacteria;c__Gammaproteobacteria;o__SAR86_clade	0.0	0.0	6.74380292681047e-05	0.0	0.0	0.0	0.0	0.0	0.0	0.0	0.0	0.0	0.0	0.0	0.0	0.0	0.0	0.0	0.0	0.0	0.0	0.0	0.0	0.0	0.0	0.0	0.0
d__Bacteria;p__Proteobacteria;c__Gammaproteobacteria;o__Salinisphaerales	9.00633145101006e-05	4.4427068524310493e-05	0.0	0.0	3.943684189770083e-05	0.00017794385871257618	0.0	0.0	0.0	0.0	0.0	0.0	0.0	0.0	0.0	0.0	0.0	0.0	0.0	0.0	0.0	0.0	0.0	0.0	0.0	0.0	0.0
d__Bacteria;p__Proteobacteria;c__Gammaproteobacteria;o__Steroidobacterales	4.50316572550503e-05	0.0	0.0	0.0	0.0	0.0	0.0	0.0	8.304544246611746e-05	0.0	0.0	0.0	3.2629621170098216e-05	0.0	0.0	0.0	0.0	0.0	0.0	0.0	0.0	0.0	2.1461990814267932e-05	0.0	0.0	0.0	0.0
d__Bacteria;p__Proteobacteria;c__Gammaproteobacteria;o__Thiomicrospirales	0.0	0.0	7.707203344926252e-05	0.0	0.0	0.0	0.0	0.0	0.0	0.0	0.0	0.0	0.0	0.0	0.0	0.0	0.0	0.0	0.0	0.0	0.0	0.0	0.0	0.0	0.0	0.0	0.0
d__Bacteria;p__Proteobacteria;c__Gammaproteobacteria;o__Vibrionales	0.0	0.0	0.0	0.0	0.0	0.0	0.0	0.0	0.0	0.0	0.0	0.0	0.0	0.0	0.0	0.0	0.0	0.0	0.0	0.0	0.0	0.0	2.1461990814267932e-05	0.0	0.0	0.0	0.0
d__Bacteria;p__Proteobacteria;c__Gammaproteobacteria;o__Xanthomonadales	0.0015580953410247408	0.001288384987205004	0.0016281467066156705	0.00010951503093799624	0.00015774736759080333	0.00015570087637350417	0.012531736215090176	0.005404564718690458	0.016027770395960657	0.003800402195030507	0.0013408346350026951	0.003170136024714122	0.012676607824583174	0.008361645571848545	0.007923025509635742	0.00025324216615351807	0.0003665965820259852	0.0013909880027284764	0.00023509614194857582	0.001775994818273942	0.0017669254357466115	0.004004388370817334	0.00045070180709962663	0.006095645070068496	0.0	0.0	0.0
d__Bacteria;p__Proteobacteria;c__Gammaproteobacteria;o__unclassified_Gammaproteobacteria	0.0002251582862752515	4.4427068524310493e-05	0.000260118112891261	7.301002062533082e-05	0.00015774736759080333	0.0006895324525112327	0.002473797278822995	0.0006221081690578952	0.0014782088758968908	0.00042605405773884586	0.000373222011804874	0.0004043540847849645	0.004666035827324043	0.002570105796820813	0.0016848613122423953	0.00011995681554640329	0.0005175481158013909	0.0004279963085318389	4.94939246207528e-05	9.402325508509103e-05	3.419855682090216e-05	0.0016182117388919364	0.000965789586642057	0.0009583359517375729	0.0	0.0	0.0
d__Bacteria;p__Proteobacteria;c__Gammaproteobacteria;o__uncultured	8.105698305909054e-05	0.0	0.0	0.0	0.0	0.00017794385871257618	0.0	0.0	0.0	0.0	0.0	0.0	0.0	0.0	0.0	0.0	0.0	0.0	0.0	0.0	0.0	0.0	0.0	0.0	0.0	0.0	0.0
d__Bacteria;p__Proteobacteria;c__unclassified_Proteobacteria;o__unclassified_Proteobacteria	0.0004683292354525232	0.00015993744668751775	3.853601672463126e-05	0.0	0.0	0.0	8.137491048759847e-05	3.8881760566118436e-05	6.643635397289396e-05	3.408432461910767e-05	0.0	6.469665356559432e-05	0.0006199628022318662	0.0004928970021300193	0.00043165868330177114	6.664267530355738e-05	4.312900965011591e-05	0.0	0.0	0.0	0.0	0.0001782775644541964	2.1461990814267932e-05	6.284170175328348e-05	0.0	0.0	0.0
d__Bacteria;p__Rokubacteria;c__NC10;o__Rokubacteriales	0.0	0.0	0.0	0.0	0.0	0.0	0.0	0.0	0.0	0.0	0.0	0.0	0.0	0.0	0.0	7.997121036426886e-05	0.0	4.01246539248599e-05	0.0	0.0	0.0	0.0	5.365497703566983e-05	0.0	0.0	0.0	0.0
d__Bacteria;p__RsaHF231;c__RsaHF231;o__RsaHF231	0.0	0.0	0.0	0.0	0.0	0.0	0.0	0.0	0.0	0.0	0.0	0.0	0.0	0.0	2.784894730979169e-05	0.0	0.0	0.0	0.0	0.0	0.0	0.0	6.43859724428038e-05	0.0	0.0	0.0	0.0
d__Bacteria;p__Spirochaetes;c__Spirochaetia;o__Brevinematales	0.0	0.0	0.0	0.0	0.0	0.0	0.0	0.0	0.0001993090619186819	0.0	0.0	0.0	0.0	0.0	0.0	0.0	0.0	0.0	0.0	0.0	0.0	8.228195282501371e-05	0.0	0.0	0.0	0.0	0.0
d__Bacteria;p__Synergistetes;c__Synergistia;o__Synergistales	0.0002521772806282817	0.0	0.0	0.0	0.0	0.0	3.2549964195039385e-05	0.0	0.0001826999734254584	0.0	4.146911242276378e-05	0.0	0.0	0.0	0.0	0.0	0.0	0.0	0.0	0.0	0.0	5.485463521667581e-05	0.0	0.0	0.0	0.0	0.0
d__Bacteria;p__Tenericutes;c__Mollicutes;o__Mollicutes_RF39	0.0	0.00030210406596531137	0.0	0.0	0.0	0.0	0.0	0.0	0.0	0.0	0.0	0.0	0.0	0.0	0.0	0.0	0.0	0.0	0.0	0.0	0.0	0.0	0.0	0.0	0.0	0.0	0.0
d__Bacteria;p__Tenericutes;c__Mollicutes;o__Mycoplasmatales	0.0	0.00010662496445834518	2.8902012543473444e-05	0.0	0.0	0.0	3.2549964195039385e-05	0.0	4.9827265479670476e-05	0.0	0.0	0.0	0.0	0.0	0.0	2.6657070121422953e-05	0.0	0.0	0.0	0.0	0.0	0.00020570488206253428	9.657895866420569e-05	0.0	0.0	0.0	0.0
d__Bacteria;p__Verrucomicrobia;c__Verrucomicrobiae;o__Chthoniobacterales	8.105698305909054e-05	1.7770827409724195e-05	0.0	0.0	0.0	0.0	0.0	0.0	3.321817698644698e-05	0.0	0.0	0.0	0.0	0.0	0.0	0.0	0.0	0.0	0.0	0.0	0.0	0.0	0.0	0.0	0.0	0.0	0.0
d__Bacteria;p__Verrucomicrobia;c__Verrucomicrobiae;o__Pedosphaerales	0.0	0.0	0.0	0.0	0.0	0.00011121491169536011	0.0	0.0	0.0	3.408432461910767e-05	0.0	0.0	0.0	0.0	0.0	0.0	0.0	0.0	0.0	0.0	0.0	0.0	0.0	0.0	0.0	0.0	0.0
d__Bacteria;p__Verrucomicrobia;c__Verrucomicrobiae;o__Verrucomicrobiales	5.403798870606036e-05	0.00035541654819448395	0.0	0.00021903006187599247	0.0005323973656189612	0.0	0.0	0.00015552704226447374	3.321817698644698e-05	5.1126486928661506e-05	0.0	4.852249017419574e-05	6.525924234019643e-05	0.0004048796803210872	0.00019494263116854183	0.00010662828048569181	2.1564504825057956e-05	0.0002808725774740193	6.1867405775941e-05	6.268217005672736e-05	0.00025078941668661584	0.00020570488206253428	4.2923981628535864e-05	0.0	0.0	0.0	0.0
d__Bacteria;p__WPS-2;c__WPS-2;o__WPS-2	0.0	0.0	0.0	0.0	5.9155262846551245e-05	0.0	0.0	0.0	0.0	0.0	0.0	0.0	0.0	0.0	0.0	0.0	0.0	0.0	0.0	0.0	0.0	0.0	0.0	0.0	0.0	0.0	0.0
d__Bacteria;p__unclassified_Bacteria;c__unclassified_Bacteria;o__unclassified_Bacteria	0.00014410130321616097	1.7770827409724195e-05	5.780402508694689e-05	0.00010951503093799624	0.0	0.00042261666444236843	0.0014972983529718113	0.0006221081690578952	0.0011460271060324209	0.0010566140631923372	0.0014514189347967308	0.0016335905025312571	0.0019251476490357933	0.0007393455031950292	0.001016486576807397	0.0006131126127927279	0.0004420723489136881	0.00020062326962429948	9.89878492415056e-05	0.0001462583967990305	3.419855682090216e-05	0.0007405375754251232	0.0005043567841352964	0.0006127065920945139	0.0013793535847518733	0.0009052504526252262	0.0005646216346484885
