# Supplementary material for: Evaluation of microbial communities of Chinese Feng-flavor Daqu with effects of environmental factors using traceability analysis
Source: Sci Rep. 2023 May 11;13:7657. doi: 10.1038/s41598-023-34506-z (PMC10175296; doi:10.1038/s41598-023-34506-z)
Supplement: Supplementary file 1 — Supplementary Information. [file 41598_2023_34506_MOESM1_ESM.zip › raw data/Raw data of bacteria/4.tax_table/otu_table_phylum.xls]

Taxon	Air1	Air2	Air3	Water1	Water2	Water3	ING1	ING2	ING3	OUTG1	OUTG2	OUTG3	Tools1	Tools2	Tools3	NDaqu1	NDaqu2	NDaqu3	RM1	RM2	RM3	EDS1	EDS2	EDS3	Daqu1	Daqu2	Daqu3
d__Bacteria;p__Acidobacteria	0.0007655381733358551	0.0013772391242536253	0.00027938612125357664	0.00018252505156332707	0.0006112710494143629	0.0006672894701721608	0.0	0.0	0.0003986181238373638	0.00010225297385732301	4.146911242276378e-05	4.852249017419574e-05	0.0	0.0	6.962236827447922e-05	0.00011995681554640329	0.0	2.674976928323993e-05	4.94939246207528e-05	0.0	6.839711364180432e-05	0.00010970927043335162	2.1461990814267932e-05	4.713127631496261e-05	0.0	0.0	0.0
d__Bacteria;p__Actinobacteria	0.11147136436915173	0.0439028291157237	0.09718783417952008	0.0031941884023582237	0.003923965768821233	0.010965790293162503	0.07785951435453407	0.03960107313659174	0.08824408716449596	0.042094140904597926	0.028945440471089098	0.02340401442735369	0.27503507684275996	0.25938704737092066	0.2394591734432427	0.00042651312194276725	0.00030190306755081137	0.0005751200395896585	0.00240045534410651	0.0032072377012358844	0.001698528322104807	0.008982446516730658	0.0037773103833111544	0.007808081442845472	0.37496473243675305	0.4129689038528735	0.4364662948426645
d__Bacteria;p__Armatimonadetes	0.0	2.6656241114586295e-05	0.0	0.0	0.0	6.672894701721607e-05	0.0	0.0	0.0	0.0	0.0	0.0	0.0	0.0	2.784894730979169e-05	0.0	0.0	0.0	0.0	0.0	0.0	0.0	0.0	0.0	0.0	0.0	0.0
d__Bacteria;p__BRC1	0.0	0.00021324992891669036	0.0	0.0	0.0	0.0	8.137491048759847e-05	0.0	0.00029896359287802284	0.0	0.0	0.0	0.0	0.0	4.1773420964687535e-05	0.0	0.0	0.0	0.0	0.0	2.279903788060144e-05	0.0	0.0	0.0	0.0	0.0	0.0
d__Bacteria;p__Bacteroidetes	0.08970306125206026	0.04825668183110613	0.05396969142284604	0.8845529048861963	0.6997673226328026	0.6244939721517853	0.03085736605689731	0.026886737431470905	0.030245150146160006	0.04597975391117622	0.009496426744812905	0.009526582237533762	0.03907397135119273	0.03510130793740205	0.07069455274590639	0.0008263691737641114	0.0005067658633888619	0.001150240079179317	0.0010888663416565615	0.0007103979273095767	0.000524377871253833	0.001686780032912781	0.0007726316693136455	0.0018852510525985044	9.404683532399135e-05	0.00011117110821713306	0.0
d__Bacteria;p__Chlamydiae	0.0	0.0	3.853601672463126e-05	0.0	0.0	0.0	0.0	0.0	0.0	0.0	0.0	4.852249017419574e-05	0.0	0.0	0.0	0.0	0.0	0.0	0.0	0.0	0.0	0.0	0.0	0.0	0.0	0.0	0.0
d__Bacteria;p__Chloroflexi	0.004142912467464626	0.0031987489337503556	0.0031599533714197626	0.0003285450928139887	0.00031549473518160666	0.000889719293562881	0.0013833734782891737	0.0011081301761343755	0.0018103906457613607	0.00027267459695286137	0.0002073455621138189	0.00022643828747958013	0.000897314582177701	0.0012850528984104071	0.003160855519661359	0.00014661388566782624	7.547576688770284e-05	0.0	0.0	3.134108502836368e-05	7.979663258210504e-05	2.7427317608337905e-05	2.1461990814267932e-05	3.142085087664174e-05	0.0	0.0	0.0
d__Bacteria;p__Cyanobacteria	0.0005764052128646439	0.0005508956497014502	0.0016859507317026172	0.00010951503093799624	0.00013802894664195292	0.00015570087637350417	0.0009602239437536618	0.0006609899296240135	0.00021591815041190537	0.00015337946078598452	0.00020734556211381887	0.00014556747052258724	0.0004731295069664241	0.0003168623585121552	0.00048735657792135453	0.0407719887507164	0.08224702140277099	0.11842122861690323	0.7957633200524642	0.9322510211970204	0.930747922437672	0.0013027975863960505	0.0011267545177490663	0.001476779991202162	0.0008620959904699207	0.0008417241050725788	0.0007987330441368864
d__Bacteria;p__Dadabacteria	0.0	0.0	0.0	0.0	0.0	8.897192935628809e-05	0.0	0.0	0.0	0.0	0.0	0.0	0.0	0.0	0.0	0.0	0.0	0.0	0.0	0.0	0.0	0.0	0.0	0.0	0.0	0.0	0.0
d__Bacteria;p__Deferribacteres	0.0	0.0005242394085868638	3.853601672463126e-05	0.0	0.0	0.0	0.0	0.0	0.0	0.0	0.0	0.0	0.0	0.0	4.1773420964687535e-05	0.0	0.0	0.0	0.0	0.0	0.0	0.0	0.0	0.0	0.0	0.0	0.0
d__Bacteria;p__Deinococcus-Thermus	0.0016751776498878713	0.004629300540233154	0.0033622674592240767	0.0006570901856279773	0.00035493157707930747	0.00186841051648205	0.00017902480307271663	3.8881760566118436e-05	0.0002325272389051289	0.00037492757081018444	0.0002073455621138189	0.00021026412408818156	0.00026103696936078573	0.0005105004664918056	0.0009607886821878134	0.0	0.0	0.0	0.0	0.0	0.0	0.0	0.0	0.0	0.0	0.0	0.0
d__Bacteria;p__Entotheonellaeota	0.0	0.0	0.0	0.0	0.0	0.0	0.0	0.0	0.0	0.0	0.0	3.234832678279716e-05	0.0	0.0	0.0	0.0	0.0	0.0	0.0	0.0	0.0	0.0	0.0	0.0	0.0	0.0	0.0
d__Bacteria;p__Epsilonbacteraeota	0.0	0.0006575206141597954	0.000260118112891261	0.0	0.00011831052569310249	0.00024467280572979227	3.2549964195039385e-05	0.0	3.321817698644698e-05	0.00013633729847643068	0.0	0.0	0.0	7.04138574471456e-05	0.00013924473654895845	0.0	0.0	0.0	3.71204434655646e-05	0.0	0.0	0.0	0.0	0.0	0.0	0.0	0.0
d__Bacteria;p__Firmicutes	0.11239001017715476	0.09209731305089588	0.057399396911338225	0.016810557248982443	0.008656386796545337	0.04904577605765389	0.3138142048043746	0.8144173568179082	0.5891243688546283	0.76103480009544	0.8015979431320258	0.9014508224562029	0.14965575749665586	0.2231943246430897	0.18307897961456965	0.00521145720873819	0.07190684133915558	0.04540773335829984	0.003316092949590437	0.0037191420900324905	0.003921434515463451	0.030403181568842634	0.013327896295660368	0.01935524414001131	0.6093764694818155	0.5718324174951408	0.5472560765682029
d__Bacteria;p__Fusobacteria	0.006997919537434816	0.00013328120557293147	7.707203344926252e-05	0.0	0.0	0.0	0.0002603997135603151	5.8322640849177654e-05	0.0	5.1126486928661506e-05	0.00015205341221680052	0.0	0.0004404998857963259	0.0	0.0	0.0	0.0	0.0	0.0	0.0	0.0	0.0	0.0	3.142085087664174e-05	0.0	0.0	0.0
d__Bacteria;p__Gemmatimonadetes	0.0	0.000533124822291726	0.0	3.650501031266541e-05	0.0	0.0	0.0	0.0	0.00014948179643901142	0.0	0.0	0.0	3.2629621170098216e-05	0.0	5.569789461958338e-05	0.0	4.312900965011591e-05	0.0	0.0	3.134108502836368e-05	0.0	2.7427317608337905e-05	0.0	0.0	0.0	0.0	0.0
d__Bacteria;p__Nitrospirae	4.50316572550503e-05	0.0	2.8902012543473444e-05	0.0	0.0	0.0	3.2549964195039385e-05	0.0	8.304544246611746e-05	0.0	2.7646074948509187e-05	0.0	0.0	0.0	0.0	0.0	0.0	0.0	0.0	0.0	0.0	0.0	0.0	0.0	0.0	0.0	0.0
d__Bacteria;p__Patescibacteria	0.0018733169418100925	0.004611529712823429	0.0025530111080068205	0.000930877762972968	0.0014197263083172299	0.0018461675341429784	0.00014647483887767724	0.0004276993662273028	0.0004318363008238108	0.0008009816285490302	0.00027646074948509185	0.00022643828747958013	0.0004568146963813751	0.0009505870755364657	0.0011278823660465635	0.0	0.0	0.0	0.0	0.0	2.279903788060144e-05	6.856829402084476e-05	0.0	0.0	0.0	0.0	0.0
d__Bacteria;p__Planctomycetes	0.0	6.219789593403469e-05	0.00015414406689852504	0.0	5.9155262846551245e-05	4.4485964678144046e-05	0.0	0.0	0.0	0.0	0.0	0.0	0.0	0.0	0.0	0.0	0.0	0.0	0.0	0.0	0.0	0.0	0.0	0.0	0.0	0.0	0.0
d__Bacteria;p__Proteobacteria	0.6698278890059659	0.7984255046914905	0.7797184943978233	0.09286874623542056	0.284043853768192	0.3090884825837458	0.5728305448863913	0.11602317352929739	0.28708809460536605	0.14785780019768774	0.15734763556943954	0.06299836640949731	0.5316833621561764	0.47803967820866644	0.49941517210648684	0.9516707318698612	0.8444552266968578	0.8338973076357188	0.1971837956890795	0.059840578347489	0.06262895705801214	0.9561025781678442	0.9801905824784382	0.968751963803171	0.013323301670898775	0.013340532986055973	0.014914273910349107
d__Bacteria;p__Rokubacteria	0.0	0.0	0.0	0.0	0.0	0.0	0.0	0.0	0.0	0.0	0.0	0.0	0.0	0.0	0.0	7.997121036426886e-05	0.0	4.01246539248599e-05	0.0	0.0	0.0	0.0	5.365497703566983e-05	0.0	0.0	0.0	0.0
d__Bacteria;p__RsaHF231	0.0	0.0	0.0	0.0	0.0	0.0	0.0	0.0	0.0	0.0	0.0	0.0	0.0	0.0	2.784894730979169e-05	0.0	0.0	0.0	0.0	0.0	0.0	0.0	6.43859724428038e-05	0.0	0.0	0.0	0.0
d__Bacteria;p__Spirochaetes	0.0	0.0	0.0	0.0	0.0	0.0	0.0	0.0	0.0001993090619186819	0.0	0.0	0.0	0.0	0.0	0.0	0.0	0.0	0.0	0.0	0.0	0.0	8.228195282501371e-05	0.0	0.0	0.0	0.0	0.0
d__Bacteria;p__Synergistetes	0.0002521772806282817	0.0	0.0	0.0	0.0	0.0	3.2549964195039385e-05	0.0	0.0001826999734254584	0.0	4.146911242276378e-05	0.0	0.0	0.0	0.0	0.0	0.0	0.0	0.0	0.0	0.0	5.485463521667581e-05	0.0	0.0	0.0	0.0	0.0
d__Bacteria;p__Tenericutes	0.0	0.0004087290304236565	2.8902012543473444e-05	0.0	0.0	0.0	3.2549964195039385e-05	0.0	4.9827265479670476e-05	0.0	0.0	0.0	0.0	0.0	0.0	2.6657070121422953e-05	0.0	0.0	0.0	0.0	0.0	0.00020570488206253428	9.657895866420569e-05	0.0	0.0	0.0	0.0
d__Bacteria;p__Verrucomicrobia	0.0001350949717651509	0.00037318737560420814	0.0	0.00021903006187599247	0.0005323973656189612	0.00011121491169536011	0.0	0.00015552704226447374	6.643635397289396e-05	8.521081154776918e-05	0.0	4.852249017419574e-05	6.525924234019643e-05	0.0004048796803210872	0.00019494263116854183	0.00010662828048569181	2.1564504825057956e-05	0.0002808725774740193	6.1867405775941e-05	6.268217005672736e-05	0.00025078941668661584	0.00020570488206253428	4.2923981628535864e-05	0.0	0.0	0.0	0.0
d__Bacteria;p__WPS-2	0.0	0.0	0.0	0.0	5.9155262846551245e-05	0.0	0.0	0.0	0.0	0.0	0.0	0.0	0.0	0.0	0.0	0.0	0.0	0.0	0.0	0.0	0.0	0.0	0.0	0.0	0.0	0.0	0.0
d__Bacteria;p__unclassified_Bacteria	0.00014410130321616097	1.7770827409724195e-05	5.780402508694689e-05	0.00010951503093799624	0.0	0.00042261666444236843	0.0014972983529718113	0.0006221081690578952	0.0011460271060324209	0.0010566140631923372	0.0014514189347967308	0.0016335905025312571	0.0019251476490357933	0.0007393455031950292	0.001016486576807397	0.0006131126127927279	0.0004420723489136881	0.00020062326962429948	9.89878492415056e-05	0.0001462583967990305	3.419855682090216e-05	0.0007405375754251232	0.0005043567841352964	0.0006127065920945139	0.0013793535847518733	0.0009052504526252262	0.0005646216346484885
