# Supplementary material for: Evaluation of microbial communities of Chinese Feng-flavor Daqu with effects of environmental factors using traceability analysis
Source: Sci Rep. 2023 May 11;13:7657. doi: 10.1038/s41598-023-34506-z (PMC10175296; doi:10.1038/s41598-023-34506-z)
Supplement: Supplementary file 1 — Supplementary Information. [file 41598_2023_34506_MOESM1_ESM.zip › raw data/Raw data of fungal/1.sequences/length.xls]

length	count
95	13
96	7
119	8
126	11
133	688
134	68
138	5
140	128372
143	207
144	2242
146	171
147	109
148	83
149	135
150	139
151	6
152	845
154	247
156	16
157	21
158	31
159	36
160	44
161	36
162	905
163	242
164	263876
165	4286
166	2
167	40
168	68
169	796
170	42
171	21623
172	64168
173	2835
174	5230
175	8091
176	757
177	1151
178	1330
179	254567
180	152
181	397
182	303
183	205
184	1221
185	2383
186	283
187	86
188	187
189	46
190	136
191	18
192	12
193	1316
194	74
195	2290
196	324
197	2920
198	433
199	7191
200	3530
201	3469
202	1305
203	208
204	22656
205	220
206	673
207	1115
208	587
209	889
210	557
211	937
212	606
213	2598
214	226170
215	5475
216	5672
217	9480
218	957
219	384
220	208
221	313
222	385
223	4097
224	820
225	1291
226	25674
227	493
228	1976
229	2867
230	670
231	987
232	637
233	629
234	325
235	229
236	497
237	939
238	151
239	276
240	261
241	1445
242	53999
243	32017
244	3566
245	195
246	66
247	396
248	788
249	264
250	111
251	632
252	457
253	520
254	2423
255	3942
256	4808
257	347
258	396
259	218
260	32
261	4211
262	337
263	23
264	23
265	26
266	84
267	84
268	52
269	75
270	5291
271	57
272	175
273	2027
274	507
275	50
276	55
277	122
278	536057
279	74
280	2087
281	2991
282	29
283	250780
284	469
285	1339
286	18
287	41327
288	37
289	674
290	57
291	40
292	112
293	64
294	7
295	13
296	372
297	70
299	10
300	1090
301	386
302	17
303	120
304	158326
305	3
306	18
307	17
308	6
309	3694
310	36
312	3
314	96
315	34
316	277
317	25
318	15
319	7
320	232
322	968
324	33
325	9
328	13
329	4
331	15
332	3
334	10
335	58
339	4
341	2
344	91
348	3
349	3
362	3
364	179
382	793
392	201
393	6152
396	3
399	4
	2244140
