# Supplementary material for: Evaluation of microbial communities of Chinese Feng-flavor Daqu with effects of environmental factors using traceability analysis
Source: Sci Rep. 2023 May 11;13:7657. doi: 10.1038/s41598-023-34506-z (PMC10175296; doi:10.1038/s41598-023-34506-z)
Supplement: Supplementary file 1 — Supplementary Information. [file 41598_2023_34506_MOESM1_ESM.zip › raw data/Raw data of fungal/1.sequences/seqs_process_stat.xls]

SampleID	Input	Non-chimeric
Daqu3	68351	58643
Daqu1	71111	60682
Daqu2	73130	62394
NDaqu3	93710	79758
Tools3	89951	80949
RM1	95761	81987
RM2	94968	82358
EDS1	89503	82447
NDaqu1	95087	82872
Water2	95535	83299
NDaqu2	100037	83610
Air3	92000	84230
Tools1	93794	84248
Water1	94616	84410
ING3	94098	84641
OUTG3	93988	84809
Air1	94966	85288
RM3	98802	86013
EDS3	94675	86772
Tools2	98861	87253
ING1	98265	88130
Water3	104098	88843
Air2	100837	90639
ING2	104134	91642
OUTG1	100201	91831
OUTG2	99435	92189
EDS2	102287	94203
		2244140
		83116.2963
