# Supplementary material for: Evaluation of microbial communities of Chinese Feng-flavor Daqu with effects of environmental factors using traceability analysis
Source: Sci Rep. 2023 May 11;13:7657. doi: 10.1038/s41598-023-34506-z (PMC10175296; doi:10.1038/s41598-023-34506-z)
Supplement: Supplementary file 1 — Supplementary Information. [file 41598_2023_34506_MOESM1_ESM.zip › raw data/Raw data of fungal/2.taxonomy/summary.xls]

ID	domain	phylum	class	order	family	genus	species	unclassified	ASV×ÜÊý
Air1	65	7	15	14	22	56	151	0	330
Air2	20	1	0	5	6	25	115	0	172
Air3	128	11	13	32	23	76	170	0	453
Water1	45	7	1	9	12	32	68	0	174
Water2	47	7	1	7	11	31	69	0	173
Water3	53	8	2	9	10	36	94	0	212
ING1	10	0	0	1	4	14	38	0	67
ING2	5	1	0	3	1	13	50	0	73
ING3	21	3	1	2	1	16	48	0	92
OUTG1	26	8	2	7	9	38	131	0	221
OUTG2	22	4	0	6	12	23	94	0	161
OUTG3	20	6	0	6	7	35	89	0	163
Tools1	17	3	0	4	4	20	66	0	114
Tools2	29	3	1	5	9	25	72	0	144
Tools3	20	1	1	5	4	27	82	0	140
NDaqu1	151	7	3	9	4	32	50	0	256
NDaqu2	178	1	3	7	10	22	54	0	275
NDaqu3	127	2	0	3	4	15	38	0	189
RM1	116	0	1	4	4	23	46	0	194
RM2	118	3	1	5	11	28	57	0	223
RM3	131	1	1	11	4	25	81	0	254
EDS1	16	3	2	6	3	24	46	0	100
EDS2	5	2	1	2	2	13	34	0	59
EDS3	19	3	0	7	3	21	37	0	90
Daqu1	2	0	0	1	0	9	28	0	40
Daqu2	5	0	0	2	1	9	33	0	50
Daqu3	2	0	0	3	0	9	27	0	41
