# Supplementary material for: Evaluation of microbial communities of Chinese Feng-flavor Daqu with effects of environmental factors using traceability analysis
Source: Sci Rep. 2023 May 11;13:7657. doi: 10.1038/s41598-023-34506-z (PMC10175296; doi:10.1038/s41598-023-34506-z)
Supplement: Supplementary file 1 — Supplementary Information. [file 41598_2023_34506_MOESM1_ESM.zip › raw data/Raw data of fungal/2.taxonomy/taxonomy_filtered.xls]

#Feature ID	taxonomy	Confidence
ASV_1	d__Fungi;p__Ascomycota;c__Saccharomycetes;o__Saccharomycetales;f__unidentified;g__unidentified;s__unidentified	0.9994415273625145
ASV_2	d__Fungi;p__Ascomycota;c__Sordariomycetes;o__Xylariales;f__Xylariales_fam_Incertae_sedis;g__Phialemoniopsis;s__Phialemoniopsis_curvata	0.999919985878357
ASV_3	d__Fungi;p__unclassified_Fungi;c__unclassified_Fungi;o__unclassified_Fungi;f__unclassified_Fungi;g__unclassified_Fungi;s__unclassified_Fungi	0.999999999999994
ASV_4	d__Fungi;p__Ascomycota;c__Saccharomycetes;o__Saccharomycetales;f__Pichiaceae;g__Pichia;s__unidentified	0.9999905713987809
ASV_5	d__Fungi;p__Ascomycota;c__Saccharomycetes;o__Saccharomycetales;f__Pichiaceae;g__Pichia;s__unidentified	0.9999774922733962
ASV_6	d__Fungi;p__Basidiomycota;c__Tremellomycetes;o__Trichosporonales;f__Trichosporonaceae;g__Cutaneotrichosporon;s__Cutaneotrichosporon_mucoides	0.8244634182026501
ASV_7	d__Fungi;p__Ascomycota;c__Saccharomycetes;o__Saccharomycetales;f__Pichiaceae;g__Pichia;s__Pichia_fermentans	0.9999922234060079
ASV_8	d__Fungi;p__Basidiomycota;c__Tremellomycetes;o__Trichosporonales;f__Trichosporonaceae;g__Cutaneotrichosporon;s__unclassified_Cutaneotrichosporon	0.7566367121426019
ASV_9	d__Fungi;p__Ascomycota;c__Eurotiomycetes;o__Eurotiales;f__Thermoascaceae;g__Thermoascus;s__Thermoascus_aurantiacus	0.9999931411781262
ASV_10	d__Fungi;p__Basidiomycota;c__Tremellomycetes;o__Tremellales;f__Trimorphomycetaceae;g__Saitozyma;s__Saitozyma_paraflava	0.9999215644820959
ASV_11	d__Fungi;p__unidentified;c__unidentified;o__unidentified;f__unidentified;g__unidentified;s__unidentified	0.900112134155082
ASV_12	d__Fungi;p__Ascomycota;c__Eurotiomycetes;o__Eurotiales;f__Aspergillaceae;g__Aspergillus;s__Aspergillus_flavus	0.967217583596241
ASV_13	d__Fungi;p__unidentified;c__unidentified;o__unidentified;f__unidentified;g__unidentified;s__unidentified	0.8773799007573553
ASV_14	d__Fungi;p__unidentified;c__unidentified;o__unidentified;f__unidentified;g__unidentified;s__unidentified	0.8763720627259787
ASV_15	d__Fungi;p__Ascomycota;c__Dothideomycetes;o__Pleosporales;f__Pleosporaceae;g__Alternaria;s__unidentified	0.8855108782127116
ASV_16	d__Fungi;p__unclassified_Fungi;c__unclassified_Fungi;o__unclassified_Fungi;f__unclassified_Fungi;g__unclassified_Fungi;s__unclassified_Fungi	1.0000000000000038
ASV_17	d__Fungi;p__unidentified;c__unidentified;o__unidentified;f__unidentified;g__unidentified;s__unidentified	0.9016484843470965
ASV_18	d__Fungi;p__Ascomycota;c__Eurotiomycetes;o__Eurotiales;f__Aspergillaceae;g__Aspergillus;s__Aspergillus_ruber	0.9948183475055379
ASV_19	d__Fungi;p__unidentified;c__unidentified;o__unidentified;f__unidentified;g__unidentified;s__unidentified	0.9051560495739556
ASV_20	d__Fungi;p__unidentified;c__unidentified;o__unidentified;f__unidentified;g__unidentified;s__unidentified	0.8957866345256523
ASV_21	d__Fungi;p__Basidiomycota;c__Tremellomycetes;o__Trichosporonales;f__Trichosporonaceae;g__Cutaneotrichosporon;s__unclassified_Cutaneotrichosporon	0.8478506889938533
ASV_22	d__Fungi;p__Basidiomycota;c__Tremellomycetes;o__Tremellales;f__Rhynchogastremataceae;g__Papiliotrema;s__Papiliotrema_flavescens	0.9878777764654169
ASV_23	d__Fungi;p__unidentified;c__unidentified;o__unidentified;f__unidentified;g__unidentified;s__unidentified	0.7115826675333848
ASV_24	d__Fungi;p__Basidiomycota;c__Tremellomycetes;o__Tremellales;f__Rhynchogastremataceae;g__Papiliotrema;s__Papiliotrema_terrestris	0.9778568795506485
ASV_25	d__Fungi;p__Basidiomycota;c__Tremellomycetes;o__Tremellales;f__Rhynchogastremataceae;g__Papiliotrema;s__Papiliotrema_pseudoalba	0.7760390962112584
ASV_26	d__Fungi;p__unidentified;c__unidentified;o__unidentified;f__unidentified;g__unidentified;s__unidentified	0.8696560841595304
ASV_27	d__Fungi;p__Basidiomycota;c__Tremellomycetes;o__Filobasidiales;f__Filobasidiaceae;g__Filobasidium;s__Filobasidium_magnum	0.9853050576516569
ASV_28	d__Fungi;p__unidentified;c__unidentified;o__unidentified;f__unidentified;g__unidentified;s__unidentified	0.8676008402757412
ASV_29	d__Fungi;p__Basidiomycota;c__Tremellomycetes;o__Tremellales;f__Trimorphomycetaceae;g__Saitozyma;s__Saitozyma_flava	0.992383697478061
ASV_30	d__Fungi;p__Mucoromycota;c__Mucoromycetes;o__Mucorales;f__Lichtheimiaceae;g__Lichtheimia;s__Lichtheimia_ramosa	0.9999999999689919
ASV_31	d__Fungi;p__unclassified_Fungi;c__unclassified_Fungi;o__unclassified_Fungi;f__unclassified_Fungi;g__unclassified_Fungi;s__unclassified_Fungi	1.0000000000000133
ASV_32	d__Fungi;p__Ascomycota;c__Saccharomycetes;o__Saccharomycetales;f__Pichiaceae;g__Pichia;s__Pichia_fermentans	0.9999817537175199
ASV_33	d__Fungi;p__Ascomycota;c__Dothideomycetes;o__Capnodiales;f__Mycosphaerellaceae;g__Mycosphaerella;s__Mycosphaerella_tassiana	0.8359110001182346
ASV_34	d__Fungi;p__Basidiomycota;c__Tremellomycetes;o__Trichosporonales;f__Trichosporonaceae;g__Cutaneotrichosporon;s__Cutaneotrichosporon_curvatus	0.9002929017100176
ASV_35	d__Fungi;p__Mucoromycota;c__Mucoromycetes;o__Mucorales;f__Rhizopodaceae;g__Rhizopus;s__Rhizopus_arrhizus	0.9803226445440457
ASV_36	d__Fungi;p__Ascomycota;c__Saccharomycetes;o__Saccharomycetales;f__Pichiaceae;g__Pichia;s__unidentified	0.9999305905956728
ASV_37	d__Fungi;p__Mucoromycota;c__Mucoromycetes;o__Mucorales;f__Rhizopodaceae;g__Rhizopus;s__Rhizopus_microsporus	0.9979684778523171
ASV_38	d__Fungi;p__unclassified_Fungi;c__unclassified_Fungi;o__unclassified_Fungi;f__unclassified_Fungi;g__unclassified_Fungi;s__unclassified_Fungi	0.9999999999999846
ASV_39	d__Fungi;p__Ascomycota;c__Saccharomycetes;o__Saccharomycetales;f__Phaffomycetaceae;g__Wickerhamomyces;s__Wickerhamomyces_anomalus	0.9999806983181725
ASV_40	d__Fungi;p__Ascomycota;c__Eurotiomycetes;o__Eurotiales;f__Aspergillaceae;g__Aspergillus;s__Aspergillus_subversicolor	0.8195921308738778
ASV_41	d__Fungi;p__Ascomycota;c__Eurotiomycetes;o__Eurotiales;f__Aspergillaceae;g__Aspergillus;s__unclassified_Aspergillus	0.9999999913140952
ASV_42	d__Fungi;p__Ascomycota;c__Eurotiomycetes;o__Eurotiales;f__Trichocomaceae;g__Thermomyces;s__unclassified_Thermomyces	0.9999999999999614
ASV_43	d__Fungi;p__Basidiomycota;c__Tremellomycetes;o__Tremellales;f__Trimorphomycetaceae;g__Saitozyma;s__Saitozyma_paraflava	0.9998781026517319
ASV_44	d__Fungi;p__unclassified_Fungi;c__unclassified_Fungi;o__unclassified_Fungi;f__unclassified_Fungi;g__unclassified_Fungi;s__unclassified_Fungi	1.0000000000000115
ASV_45	d__Fungi;p__Basidiomycota;c__Tremellomycetes;o__Tremellales;f__Bulleribasidiaceae;g__Dioszegia;s__Dioszegia_zsoltii_var._yunnanensis	0.9999514681568348
ASV_46	d__Fungi;p__unclassified_Fungi;c__unclassified_Fungi;o__unclassified_Fungi;f__unclassified_Fungi;g__unclassified_Fungi;s__unclassified_Fungi	1.0000000000000022
ASV_47	d__Fungi;p__unclassified_Fungi;c__unclassified_Fungi;o__unclassified_Fungi;f__unclassified_Fungi;g__unclassified_Fungi;s__unclassified_Fungi	1.0000000000000036
ASV_48	d__Fungi;p__Ascomycota;c__Dothideomycetes;o__Pleosporales;f__Didymellaceae;g__unclassified_Didymellaceae;s__unclassified_Didymellaceae	0.9408421268730172
ASV_49	d__Fungi;p__Ascomycota;c__unclassified_Ascomycota;o__unclassified_Ascomycota;f__unclassified_Ascomycota;g__unclassified_Ascomycota;s__unclassified_Ascomycota	0.7483748250431889
ASV_50	d__Fungi;p__unclassified_Fungi;c__unclassified_Fungi;o__unclassified_Fungi;f__unclassified_Fungi;g__unclassified_Fungi;s__unclassified_Fungi	1.0000000000000102
ASV_51	d__Fungi;p__unidentified;c__unidentified;o__unidentified;f__unidentified;g__unidentified;s__unidentified	0.8670737802670643
ASV_52	d__Fungi;p__Basidiomycota;c__Tremellomycetes;o__Trichosporonales;f__Trichosporonaceae;g__Trichosporon;s__Trichosporon_dohaense	0.9934574251749784
ASV_53	d__Fungi;p__Basidiomycota;c__Tremellomycetes;o__Filobasidiales;f__Filobasidiaceae;g__Naganishia;s__Naganishia_albida	0.8928038865199689
ASV_54	d__Fungi;p__Basidiomycota;c__Tremellomycetes;o__Tremellales;f__Rhynchogastremataceae;g__Papiliotrema;s__unidentified	0.7360720333503552
ASV_55	d__Fungi;p__unclassified_Fungi;c__unclassified_Fungi;o__unclassified_Fungi;f__unclassified_Fungi;g__unclassified_Fungi;s__unclassified_Fungi	1.000000000000002
ASV_56	d__Fungi;p__Mucoromycota;c__Mucoromycetes;o__Mucorales;f__Rhizopodaceae;g__Rhizopus;s__Rhizopus_arrhizus	0.8383799930252755
ASV_57	d__Fungi;p__Ascomycota;c__Dothideomycetes;o__Pleosporales;f__Didymellaceae;g__unclassified_Didymellaceae;s__unclassified_Didymellaceae	0.9966696347539225
ASV_58	d__Fungi;p__Ascomycota;c__Saccharomycetes;o__Saccharomycetales;f__Saccharomycetales_fam_Incertae_sedis;g__Candida;s__Candida_ethanolica	0.9939156078127515
ASV_59	d__Fungi;p__Basidiomycota;c__Ustilaginomycetes;o__Ustilaginales;f__Ustilaginaceae;g__Ustilago;s__Ustilago_crameri	0.9999959342645697
ASV_60	d__Fungi;p__unclassified_Fungi;c__unclassified_Fungi;o__unclassified_Fungi;f__unclassified_Fungi;g__unclassified_Fungi;s__unclassified_Fungi	1.0000000000000075
ASV_61	d__Fungi;p__Ascomycota;c__Sordariomycetes;o__Hypocreales;f__Cordycipitaceae;g__Cordyceps;s__Cordyceps_bassiana	0.8029523786961763
ASV_62	d__Fungi;p__Ascomycota;c__Sordariomycetes;o__Hypocreales;f__Cordycipitaceae;g__Cordyceps;s__Cordyceps_bassiana	0.8489123439535382
ASV_63	d__Fungi;p__Ascomycota;c__Sordariomycetes;o__Coniochaetales;f__Coniochaetaceae;g__Coniochaeta;s__unclassified_Coniochaeta	0.8678582027263422
ASV_64	d__Fungi;p__Ascomycota;c__Dothideomycetes;o__Capnodiales;f__Mycosphaerellaceae;g__Mycosphaerella;s__Mycosphaerella_tassiana	0.9999955607340977
ASV_65	d__Fungi;p__Ascomycota;c__Dothideomycetes;o__Pleosporales;f__Didymellaceae;g__Didymella;s__unclassified_Didymella	0.8219745816468035
ASV_66	d__Fungi;p__Basidiomycota;c__Tremellomycetes;o__Tremellales;f__Trimorphomycetaceae;g__Saitozyma;s__Saitozyma_paraflava	0.9999436523499214
ASV_67	d__Fungi;p__unclassified_Fungi;c__unclassified_Fungi;o__unclassified_Fungi;f__unclassified_Fungi;g__unclassified_Fungi;s__unclassified_Fungi	1.0000000000000067
ASV_68	d__Fungi;p__Basidiomycota;c__Tremellomycetes;o__Cystofilobasidiales;f__Mrakiaceae;g__Itersonilia;s__Itersonilia_pannonica	0.9923137938778005
ASV_69	d__Fungi;p__unclassified_Fungi;c__unclassified_Fungi;o__unclassified_Fungi;f__unclassified_Fungi;g__unclassified_Fungi;s__unclassified_Fungi	1.0000000000000062
ASV_70	d__Fungi;p__unclassified_Fungi;c__unclassified_Fungi;o__unclassified_Fungi;f__unclassified_Fungi;g__unclassified_Fungi;s__unclassified_Fungi	0.9999999999999933
ASV_71	d__Fungi;p__unclassified_Fungi;c__unclassified_Fungi;o__unclassified_Fungi;f__unclassified_Fungi;g__unclassified_Fungi;s__unclassified_Fungi	1.000000000000008
ASV_72	d__Fungi;p__unclassified_Fungi;c__unclassified_Fungi;o__unclassified_Fungi;f__unclassified_Fungi;g__unclassified_Fungi;s__unclassified_Fungi	1.0000000000000036
ASV_73	d__Fungi;p__Basidiomycota;c__Ustilaginomycetes;o__Ustilaginales;f__Ustilaginaceae;g__Pseudozyma;s__Pseudozyma_tsukubaensis	0.9984475493002138
ASV_74	d__Fungi;p__unclassified_Fungi;c__unclassified_Fungi;o__unclassified_Fungi;f__unclassified_Fungi;g__unclassified_Fungi;s__unclassified_Fungi	0.9999999999999908
ASV_75	d__Fungi;p__unclassified_Fungi;c__unclassified_Fungi;o__unclassified_Fungi;f__unclassified_Fungi;g__unclassified_Fungi;s__unclassified_Fungi	1.000000000000009
ASV_76	d__Fungi;p__unclassified_Fungi;c__unclassified_Fungi;o__unclassified_Fungi;f__unclassified_Fungi;g__unclassified_Fungi;s__unclassified_Fungi	1.0000000000000118
ASV_77	d__Fungi;p__Ascomycota;c__Saccharomycetes;o__Saccharomycetales;f__Pichiaceae;g__Pichia;s__Pichia_fermentans	0.9999916003286192
ASV_78	d__Fungi;p__Ascomycota;c__Dothideomycetes;o__Pleosporales;f__Pleosporales_fam_Incertae_sedis;g__Chalastospora;s__Chalastospora_gossypii	0.997730396369139
ASV_79	d__Fungi;p__Basidiomycota;c__Tremellomycetes;o__Tremellales;f__Cryptococcaceae;g__Tsuchiyaea;s__Tsuchiyaea_wingfieldii	0.9995219372549887
ASV_80	d__Fungi;p__Basidiomycota;c__Tremellomycetes;o__Tremellales;f__Bulleribasidiaceae;g__Vishniacozyma;s__Vishniacozyma_victoriae	0.9999978076061796
ASV_81	d__Fungi;p__unclassified_Fungi;c__unclassified_Fungi;o__unclassified_Fungi;f__unclassified_Fungi;g__unclassified_Fungi;s__unclassified_Fungi	0.9999999999999978
ASV_82	d__Fungi;p__Basidiomycota;c__Tremellomycetes;o__Filobasidiales;f__Filobasidiaceae;g__Filobasidium;s__unidentified	0.879107184628776
ASV_83	d__Fungi;p__unclassified_Fungi;c__unclassified_Fungi;o__unclassified_Fungi;f__unclassified_Fungi;g__unclassified_Fungi;s__unclassified_Fungi	0.9999999999999859
ASV_84	d__Fungi;p__unclassified_Fungi;c__unclassified_Fungi;o__unclassified_Fungi;f__unclassified_Fungi;g__unclassified_Fungi;s__unclassified_Fungi	1.000000000000012
ASV_85	d__Fungi;p__unclassified_Fungi;c__unclassified_Fungi;o__unclassified_Fungi;f__unclassified_Fungi;g__unclassified_Fungi;s__unclassified_Fungi	1.0000000000000064
ASV_86	d__Fungi;p__unclassified_Fungi;c__unclassified_Fungi;o__unclassified_Fungi;f__unclassified_Fungi;g__unclassified_Fungi;s__unclassified_Fungi	0.9999999999999966
ASV_87	d__Fungi;p__Basidiomycota;c__Tremellomycetes;o__Trichosporonales;f__Trichosporonaceae;g__Cutaneotrichosporon;s__Cutaneotrichosporon_cutaneum	0.9419884278772387
ASV_88	d__Fungi;p__Mucoromycota;c__Mucoromycetes;o__Mucorales;f__Lichtheimiaceae;g__Circinella;s__Circinella_muscae	0.9998188402782933
ASV_89	d__Fungi;p__Ascomycota;c__Dothideomycetes;o__Pleosporales;f__Didymellaceae;g__Didymella;s__Didymella_fabae	0.8993036152244275
ASV_90	d__Fungi;p__Basidiomycota;c__Tremellomycetes;o__Tremellales;f__Naemateliaceae;g__Dimennazyma;s__Dimennazyma_cistialbidi	0.9999974957779706
ASV_91	d__Fungi;p__Mortierellomycota;c__Mortierellomycetes;o__Mortierellales;f__Mortierellaceae;g__Mortierella;s__Mortierella_reticulata	0.9998762023908206
ASV_92	d__Fungi;p__Ascomycota;c__Saccharomycetes;o__Saccharomycetales;f__Saccharomycetales_fam_Incertae_sedis;g__Candida;s__unclassified_Candida	0.899897625044556
ASV_93	d__Fungi;p__unclassified_Fungi;c__unclassified_Fungi;o__unclassified_Fungi;f__unclassified_Fungi;g__unclassified_Fungi;s__unclassified_Fungi	1.0000000000000022
ASV_94	d__Fungi;p__Ascomycota;c__Eurotiomycetes;o__Eurotiales;f__Aspergillaceae;g__Aspergillus;s__Aspergillus_ruber	0.9929130667954874
ASV_95	d__Fungi;p__unclassified_Fungi;c__unclassified_Fungi;o__unclassified_Fungi;f__unclassified_Fungi;g__unclassified_Fungi;s__unclassified_Fungi	1.0000000000000129
ASV_96	d__Fungi;p__unidentified;c__unidentified;o__unidentified;f__unidentified;g__unidentified;s__unidentified	0.7994682123086578
ASV_97	d__Fungi;p__Mucoromycota;c__Mucoromycetes;o__Mucorales;f__Lichtheimiaceae;g__Lichtheimia;s__Lichtheimia_ramosa	0.9999999999548947
ASV_98	d__Fungi;p__Basidiomycota;c__Tremellomycetes;o__Tremellales;f__Bulleribasidiaceae;g__Hannaella;s__Hannaella_zeae	0.8981724422248462
ASV_99	d__Fungi;p__Basidiomycota;c__Tremellomycetes;o__Cystofilobasidiales;f__Cystofilobasidiaceae;g__Cystofilobasidium;s__Cystofilobasidium_macerans	0.9999994513076529
ASV_100	d__Fungi;p__Ascomycota;c__Eurotiomycetes;o__Eurotiales;f__Aspergillaceae;g__Aspergillus;s__Aspergillus_subversicolor	0.8184326533466287
ASV_101	d__Fungi;p__Basidiomycota;c__Tremellomycetes;o__Tremellales;f__Bulleribasidiaceae;g__Vishniacozyma;s__Vishniacozyma_victoriae	0.9999920687249825
ASV_102	d__Fungi;p__Ascomycota;c__Sordariomycetes;o__Hypocreales;f__Nectriaceae;g__Fusicolla;s__Fusicolla_aquaeductuum	0.9768540815446637
ASV_103	d__Fungi;p__Ascomycota;c__Eurotiomycetes;o__Eurotiales;f__Aspergillaceae;g__Xeromyces;s__Xeromyces_bisporus	0.9999999998972271
ASV_104	d__Fungi;p__Basidiomycota;c__Tremellomycetes;o__Tremellales;f__Bulleribasidiaceae;g__Dioszegia;s__Dioszegia_hungarica	0.9993072811718503
ASV_105	d__Fungi;p__unclassified_Fungi;c__unclassified_Fungi;o__unclassified_Fungi;f__unclassified_Fungi;g__unclassified_Fungi;s__unclassified_Fungi	0.9999999999999883
ASV_106	d__Fungi;p__unclassified_Fungi;c__unclassified_Fungi;o__unclassified_Fungi;f__unclassified_Fungi;g__unclassified_Fungi;s__unclassified_Fungi	0.9999999999999977
ASV_107	d__Fungi;p__Basidiomycota;c__Malasseziomycetes;o__Malasseziales;f__Malasseziaceae;g__Malassezia;s__Malassezia_restricta	0.9940125407120044
ASV_108	d__Fungi;p__unclassified_Fungi;c__unclassified_Fungi;o__unclassified_Fungi;f__unclassified_Fungi;g__unclassified_Fungi;s__unclassified_Fungi	1.000000000000002
ASV_109	d__Fungi;p__unidentified;c__unidentified;o__unidentified;f__unidentified;g__unidentified;s__unidentified	0.8321934334416669
ASV_110	d__Fungi;p__Ascomycota;c__Eurotiomycetes;o__Eurotiales;f__Aspergillaceae;g__Aspergillus;s__Aspergillus_flavus	0.980624703536357
ASV_111	d__Fungi;p__unclassified_Fungi;c__unclassified_Fungi;o__unclassified_Fungi;f__unclassified_Fungi;g__unclassified_Fungi;s__unclassified_Fungi	0.9999999999999971
ASV_112	d__Fungi;p__Ascomycota;c__Sordariomycetes;o__Hypocreales;f__Nectriaceae;g__Fusicolla;s__Fusicolla_aquaeductuum	0.8657246795771248
ASV_113	d__Fungi;p__Ascomycota;c__Saccharomycetes;o__Saccharomycetales;f__Pichiaceae;g__Pichia;s__unidentified	0.9999688241695074
ASV_114	d__Fungi;p__unclassified_Fungi;c__unclassified_Fungi;o__unclassified_Fungi;f__unclassified_Fungi;g__unclassified_Fungi;s__unclassified_Fungi	1.0000000000000087
ASV_115	d__Fungi;p__unclassified_Fungi;c__unclassified_Fungi;o__unclassified_Fungi;f__unclassified_Fungi;g__unclassified_Fungi;s__unclassified_Fungi	0.9999999999999882
ASV_116	d__Fungi;p__Ascomycota;c__Eurotiomycetes;o__Chaetothyriales;f__Herpotrichiellaceae;g__Exophiala;s__Exophiala_lecanii-corni	0.9999623389582716
ASV_117	d__Fungi;p__Mucoromycota;c__Mucoromycetes;o__Mucorales;f__Mucoraceae;g__Mucor;s__Mucor_circinelloides	0.9352713818210586
ASV_118	d__Fungi;p__unclassified_Fungi;c__unclassified_Fungi;o__unclassified_Fungi;f__unclassified_Fungi;g__unclassified_Fungi;s__unclassified_Fungi	1.0000000000000084
ASV_119	d__Fungi;p__Ascomycota;c__Dothideomycetes;o__Pleosporales;f__unclassified_Pleosporales;g__unclassified_Pleosporales;s__unclassified_Pleosporales	0.9999381066591085
ASV_120	d__Fungi;p__Basidiomycota;c__Agaricomycetes;o__Polyporales;f__Coriolaceae;g__Trametes;s__Trametes_hirsuta	0.9907706462161039
ASV_121	d__Fungi;p__unclassified_Fungi;c__unclassified_Fungi;o__unclassified_Fungi;f__unclassified_Fungi;g__unclassified_Fungi;s__unclassified_Fungi	1.000000000000004
ASV_122	d__Fungi;p__Ascomycota;c__Saccharomycetes;o__Saccharomycetales;f__Pichiaceae;g__Pichia;s__unidentified	0.9999871522721936
ASV_123	d__Fungi;p__Basidiomycota;c__Tremellomycetes;o__Tremellales;f__Trimorphomycetaceae;g__Saitozyma;s__Saitozyma_podzolica	0.9999968998743917
ASV_124	d__Fungi;p__Ascomycota;c__Leotiomycetes;o__Thelebolales;f__unclassified_Thelebolales;g__unclassified_Thelebolales;s__unclassified_Thelebolales	0.9895385488324769
ASV_125	d__Fungi;p__unclassified_Fungi;c__unclassified_Fungi;o__unclassified_Fungi;f__unclassified_Fungi;g__unclassified_Fungi;s__unclassified_Fungi	1.0000000000000064
ASV_126	d__Fungi;p__Basidiomycota;c__Microbotryomycetes;o__Sporidiobolales;f__Sporidiobolaceae;g__Sporobolomyces;s__Sporobolomyces_roseus	0.9983849350311629
ASV_127	d__Fungi;p__Ascomycota;c__Saccharomycetes;o__Saccharomycetales;f__Debaryomycetaceae;g__Meyerozyma;s__Meyerozyma_guilliermondii	0.9994632110045785
ASV_128	d__Fungi;p__Mucoromycota;c__Mucoromycetes;o__Mucorales;f__Mucoraceae;g__Mucor;s__Mucor_circinelloides	0.9250915987297547
ASV_129	d__Fungi;p__Basidiomycota;c__Ustilaginomycetes;o__Ustilaginales;f__Ustilaginaceae;g__Ustilago;s__Ustilago_trichophora	0.999017077617414
ASV_130	d__Fungi;p__Mucoromycota;c__Mucoromycetes;o__Mucorales;f__Mucoraceae;g__Mucor;s__Mucor_circinelloides	0.968709943574141
ASV_131	d__Fungi;p__Basidiomycota;c__Agaricostilbomycetes;o__Agaricostilbales;f__Agaricostilbaceae;g__Sterigmatomyces;s__Sterigmatomyces_elviae	0.999996642442506
ASV_132	d__Fungi;p__Ascomycota;c__Saccharomycetes;o__Saccharomycetales;f__Saccharomycetales_fam_Incertae_sedis;g__Candida;s__Candida_apicola	0.9999999463869372
ASV_133	d__Fungi;p__unclassified_Fungi;c__unclassified_Fungi;o__unclassified_Fungi;f__unclassified_Fungi;g__unclassified_Fungi;s__unclassified_Fungi	0.9999999999999858
ASV_134	d__Fungi;p__Ascomycota;c__Eurotiomycetes;o__Eurotiales;f__Thermoascaceae;g__Thermoascus;s__Thermoascus_aurantiacus	0.9999932141317228
ASV_135	d__Fungi;p__Mucoromycota;c__Mucoromycetes;o__Mucorales;f__Lichtheimiaceae;g__Rhizomucor;s__Rhizomucor_pusillus	0.9999999999995026
ASV_136	d__Fungi;p__Ascomycota;c__Dothideomycetes;o__Pleosporales;f__Didymellaceae;g__Didymella;s__Didymella_exigua	0.8234016770323125
ASV_137	d__Fungi;p__unclassified_Fungi;c__unclassified_Fungi;o__unclassified_Fungi;f__unclassified_Fungi;g__unclassified_Fungi;s__unclassified_Fungi	1.0000000000000118
ASV_138	d__Fungi;p__unidentified;c__unidentified;o__unidentified;f__unidentified;g__unidentified;s__unidentified	0.7034537148558545
ASV_139	d__Fungi;p__unclassified_Fungi;c__unclassified_Fungi;o__unclassified_Fungi;f__unclassified_Fungi;g__unclassified_Fungi;s__unclassified_Fungi	0.9999999999999855
ASV_140	d__Fungi;p__unclassified_Fungi;c__unclassified_Fungi;o__unclassified_Fungi;f__unclassified_Fungi;g__unclassified_Fungi;s__unclassified_Fungi	1.0000000000000022
ASV_141	d__Fungi;p__Ascomycota;c__Dothideomycetes;o__Pleosporales;f__unclassified_Pleosporales;g__unclassified_Pleosporales;s__unclassified_Pleosporales	0.999999999968297
ASV_142	d__Fungi;p__unclassified_Fungi;c__unclassified_Fungi;o__unclassified_Fungi;f__unclassified_Fungi;g__unclassified_Fungi;s__unclassified_Fungi	0.9999999999999983
ASV_143	d__Fungi;p__Ascomycota;c__Sordariomycetes;o__Hypocreales;f__Nectriaceae;g__Fusarium;s__unclassified_Fusarium	0.8242619430907463
ASV_144	d__Fungi;p__unclassified_Fungi;c__unclassified_Fungi;o__unclassified_Fungi;f__unclassified_Fungi;g__unclassified_Fungi;s__unclassified_Fungi	0.999999999999994
ASV_145	d__Fungi;p__Basidiomycota;c__Tremellomycetes;o__Tremellales;f__Bulleribasidiaceae;g__Dioszegia;s__Dioszegia_fristingensis	0.9811734970434595
ASV_146	d__Fungi;p__Ascomycota;c__Dothideomycetes;o__Pleosporales;f__Didymellaceae;g__Didymella;s__unclassified_Didymella	0.7818184673229196
ASV_147	d__Fungi;p__Basidiomycota;c__Microbotryomycetes;o__Sporidiobolales;f__Sporidiobolaceae;g__Sporobolomyces;s__Sporobolomyces_roseus	0.9908661636700968
ASV_148	d__Fungi;p__Basidiomycota;c__Tremellomycetes;o__Filobasidiales;f__Filobasidiaceae;g__Naganishia;s__Naganishia_albida	0.9338976767793714
ASV_149	d__Fungi;p__unclassified_Fungi;c__unclassified_Fungi;o__unclassified_Fungi;f__unclassified_Fungi;g__unclassified_Fungi;s__unclassified_Fungi	0.9999999999999994
ASV_150	d__Fungi;p__unidentified;c__unidentified;o__unidentified;f__unidentified;g__unidentified;s__unidentified	0.7522620854628508
ASV_151	d__Fungi;p__Basidiomycota;c__Tremellomycetes;o__Tremellales;f__Bulleribasidiaceae;g__Vishniacozyma;s__Vishniacozyma_victoriae	0.9999666006531046
ASV_152	d__Fungi;p__Basidiomycota;c__Tremellomycetes;o__Filobasidiales;f__Filobasidiaceae;g__Filobasidium;s__unidentified	0.9858149954176831
ASV_153	d__Fungi;p__unidentified;c__unidentified;o__unidentified;f__unidentified;g__unidentified;s__unidentified	0.9060153017116187
ASV_154	d__Fungi;p__unidentified;c__unidentified;o__unidentified;f__unidentified;g__unidentified;s__unidentified	0.7793289013151363
ASV_155	d__Fungi;p__Basidiomycota;c__Ustilaginomycetes;o__Ustilaginales;f__Ustilaginaceae;g__Anthracocystis;s__Anthracocystis_grodzinskae	0.8745271976864462
ASV_156	d__Fungi;p__Basidiomycota;c__Tremellomycetes;o__Filobasidiales;f__Filobasidiaceae;g__Naganishia;s__Naganishia_diffluens	0.9999777213859397
ASV_157	d__Fungi;p__unclassified_Fungi;c__unclassified_Fungi;o__unclassified_Fungi;f__unclassified_Fungi;g__unclassified_Fungi;s__unclassified_Fungi	0.9999999999999896
ASV_158	d__Fungi;p__Basidiomycota;c__Tremellomycetes;o__Cystofilobasidiales;f__Cystofilobasidiaceae;g__Cystofilobasidium;s__Cystofilobasidium_macerans	0.9999997370174246
ASV_159	d__Fungi;p__unclassified_Fungi;c__unclassified_Fungi;o__unclassified_Fungi;f__unclassified_Fungi;g__unclassified_Fungi;s__unclassified_Fungi	0.9999999999999927
ASV_160	d__Fungi;p__unclassified_Fungi;c__unclassified_Fungi;o__unclassified_Fungi;f__unclassified_Fungi;g__unclassified_Fungi;s__unclassified_Fungi	1.0000000000000004
ASV_161	d__Fungi;p__Basidiomycota;c__Ustilaginomycetes;o__Ustilaginales;f__Ustilaginaceae;g__Moesziomyces;s__Moesziomyces_rugulosus	0.9788498979026473
ASV_162	d__Fungi;p__Basidiomycota;c__Tremellomycetes;o__Trichosporonales;f__Trichosporonaceae;g__Cutaneotrichosporon;s__Cutaneotrichosporon_jirovecii	0.9717577887108906
ASV_163	d__Fungi;p__Basidiomycota;c__Agaricomycetes;o__Sebacinales;f__Sebacinaceae;g__Sebacina;s__unidentified	0.9997482344718637
ASV_164	d__Fungi;p__Ascomycota;c__Sordariomycetes;o__Hypocreales;f__Nectriaceae;g__Fusarium;s__unclassified_Fusarium	0.9822319296696761
ASV_165	d__Fungi;p__Basidiomycota;c__Cystobasidiomycetes;o__Cystobasidiomycetes_ord_Incertae_sedis;f__Symmetrosporaceae;g__Symmetrospora;s__unidentified	0.9795504687058054
ASV_166	d__Fungi;p__Ascomycota;c__Eurotiomycetes;o__Eurotiales;f__Aspergillaceae;g__Aspergillus;s__Aspergillus_unguis	0.9969842028107659
ASV_167	d__Fungi;p__Basidiomycota;c__Tremellomycetes;o__Cystofilobasidiales;f__Mrakiaceae;g__Udeniomyces;s__Udeniomyces_puniceus	0.9999999916642679
ASV_168	d__Fungi;p__Basidiomycota;c__Agaricostilbomycetes;o__Agaricostilbales;f__Chionosphaeraceae;g__unidentified;s__unidentified	0.9999999103103261
ASV_169	d__Fungi;p__Ascomycota;c__Dothideomycetes;o__Dothideales;f__Dothideales_fam_Incertae_sedis;g__Selenophoma;s__Selenophoma_mahoniae	0.7998574679036503
ASV_170	d__Fungi;p__unclassified_Fungi;c__unclassified_Fungi;o__unclassified_Fungi;f__unclassified_Fungi;g__unclassified_Fungi;s__unclassified_Fungi	0.9999999999999922
ASV_171	d__Fungi;p__unclassified_Fungi;c__unclassified_Fungi;o__unclassified_Fungi;f__unclassified_Fungi;g__unclassified_Fungi;s__unclassified_Fungi	0.9999999999999887
ASV_172	d__Fungi;p__Ascomycota;c__Leotiomycetes;o__Thelebolales;f__unidentified;g__unidentified;s__unidentified	0.7376617222260788
ASV_173	d__Fungi;p__unidentified;c__unidentified;o__unidentified;f__unidentified;g__unidentified;s__unidentified	0.8757640034959081
ASV_174	d__Fungi;p__Ascomycota;c__unclassified_Ascomycota;o__unclassified_Ascomycota;f__unclassified_Ascomycota;g__unclassified_Ascomycota;s__unclassified_Ascomycota	0.8662934770501982
ASV_175	d__Fungi;p__Basidiomycota;c__Tremellomycetes;o__Filobasidiales;f__Filobasidiaceae;g__Filobasidium;s__unidentified	0.8797212004373355
ASV_176	d__Fungi;p__Ascomycota;c__Dothideomycetes;o__Pleosporales;f__Pleosporales_fam_Incertae_sedis;g__Chalastospora;s__Chalastospora_gossypii	0.999427393602336
ASV_177	d__Fungi;p__Ascomycota;c__unclassified_Ascomycota;o__unclassified_Ascomycota;f__unclassified_Ascomycota;g__unclassified_Ascomycota;s__unclassified_Ascomycota	0.7520671736888946
ASV_178	d__Fungi;p__unclassified_Fungi;c__unclassified_Fungi;o__unclassified_Fungi;f__unclassified_Fungi;g__unclassified_Fungi;s__unclassified_Fungi	0.9999999999999885
ASV_179	d__Fungi;p__Ascomycota;c__Eurotiomycetes;o__Eurotiales;f__Aspergillaceae;g__Aspergillus;s__Aspergillus_ruber	0.9999974498439572
ASV_180	d__Fungi;p__Ascomycota;c__Eurotiomycetes;o__Eurotiales;f__Aspergillaceae;g__Monascus;s__Monascus_purpureus	0.9999999991409112
ASV_181	d__Fungi;p__Basidiomycota;c__Tremellomycetes;o__Tremellales;f__Trimorphomycetaceae;g__Saitozyma;s__Saitozyma_paraflava	0.9999293176629912
ASV_182	d__Fungi;p__Mucoromycota;c__Mucoromycetes;o__Mucorales;f__Lichtheimiaceae;g__Lichtheimia;s__Lichtheimia_ramosa	0.9999999998835563
ASV_183	d__Fungi;p__unclassified_Fungi;c__unclassified_Fungi;o__unclassified_Fungi;f__unclassified_Fungi;g__unclassified_Fungi;s__unclassified_Fungi	0.9999999999999911
ASV_184	d__Fungi;p__unclassified_Fungi;c__unclassified_Fungi;o__unclassified_Fungi;f__unclassified_Fungi;g__unclassified_Fungi;s__unclassified_Fungi	0.9999999999999964
ASV_185	d__Fungi;p__Mucoromycota;c__Mucoromycetes;o__Mucorales;f__Lichtheimiaceae;g__Circinella;s__Circinella_muscae	0.9997860910554865
ASV_186	d__Fungi;p__unclassified_Fungi;c__unclassified_Fungi;o__unclassified_Fungi;f__unclassified_Fungi;g__unclassified_Fungi;s__unclassified_Fungi	0.9999999999999918
ASV_187	d__Fungi;p__Ascomycota;c__Sordariomycetes;o__Hypocreales;f__Nectriaceae;g__unclassified_Nectriaceae;s__unclassified_Nectriaceae	0.7303381435617575
ASV_188	d__Fungi;p__unclassified_Fungi;c__unclassified_Fungi;o__unclassified_Fungi;f__unclassified_Fungi;g__unclassified_Fungi;s__unclassified_Fungi	1.0000000000000004
ASV_189	d__Fungi;p__Basidiomycota;c__Tremellomycetes;o__Tremellales;f__Bulleribasidiaceae;g__Hannaella;s__Hannaella_sinensis	0.9999753648252104
ASV_190	d__Fungi;p__Basidiomycota;c__Tremellomycetes;o__Filobasidiales;f__Filobasidiaceae;g__Naganishia;s__unclassified_Naganishia	0.9999999994893256
ASV_191	d__Fungi;p__unidentified;c__unidentified;o__unidentified;f__unidentified;g__unidentified;s__unidentified	0.7383248759499509
ASV_192	d__Fungi;p__Basidiomycota;c__Tremellomycetes;o__Tremellales;f__Bulleribasidiaceae;g__Dioszegia;s__Dioszegia_fristingensis	0.96062504131906
ASV_193	d__Fungi;p__Ascomycota;c__Dothideomycetes;o__Pleosporales;f__Pleosporaceae;g__Bipolaris;s__Bipolaris_maydis	0.8242074886927084
ASV_194	d__Fungi;p__Ascomycota;c__Saccharomycetes;o__Saccharomycetales;f__Saccharomycetales_fam_Incertae_sedis;g__Candida;s__Candida_ethanolica	0.9766166664630562
ASV_195	d__Fungi;p__Basidiomycota;c__Tremellomycetes;o__Trichosporonales;f__Trichosporonaceae;g__Vanrija;s__Vanrija_fragicola	0.9999957059666366
ASV_196	d__Fungi;p__unclassified_Fungi;c__unclassified_Fungi;o__unclassified_Fungi;f__unclassified_Fungi;g__unclassified_Fungi;s__unclassified_Fungi	1.0000000000000073
ASV_197	d__Fungi;p__unidentified;c__unidentified;o__unidentified;f__unidentified;g__unidentified;s__unidentified	0.8100134128184703
ASV_198	d__Fungi;p__unclassified_Fungi;c__unclassified_Fungi;o__unclassified_Fungi;f__unclassified_Fungi;g__unclassified_Fungi;s__unclassified_Fungi	0.9999999999999948
ASV_199	d__Fungi;p__unclassified_Fungi;c__unclassified_Fungi;o__unclassified_Fungi;f__unclassified_Fungi;g__unclassified_Fungi;s__unclassified_Fungi	0.9999999999999931
ASV_200	d__Fungi;p__unclassified_Fungi;c__unclassified_Fungi;o__unclassified_Fungi;f__unclassified_Fungi;g__unclassified_Fungi;s__unclassified_Fungi	1.0000000000000027
ASV_201	d__Fungi;p__Ascomycota;c__Dothideomycetes;o__Pleosporales;f__unclassified_Pleosporales;g__unclassified_Pleosporales;s__unclassified_Pleosporales	0.9538776327105779
ASV_202	d__Fungi;p__unclassified_Fungi;c__unclassified_Fungi;o__unclassified_Fungi;f__unclassified_Fungi;g__unclassified_Fungi;s__unclassified_Fungi	1.0000000000000098
ASV_203	d__Fungi;p__Ascomycota;c__Sordariomycetes;o__Xylariales;f__Microdochiaceae;g__Microdochium;s__unclassified_Microdochium	0.9997211373964584
ASV_204	d__Fungi;p__Ascomycota;c__Eurotiomycetes;o__Chaetothyriales;f__Herpotrichiellaceae;g__Exophiala;s__Exophiala_dermatitidis	0.9999999997598508
ASV_205	d__Fungi;p__Mucoromycota;c__Mucoromycetes;o__Mucorales;f__Lichtheimiaceae;g__Lichtheimia;s__Lichtheimia_ramosa	0.9999999999731131
ASV_206	d__Fungi;p__Ascomycota;c__Saccharomycetes;o__Saccharomycetales;f__Debaryomycetaceae;g__Hyphopichia;s__Hyphopichia_burtonii	0.9999509829472011
ASV_207	d__Fungi;p__unclassified_Fungi;c__unclassified_Fungi;o__unclassified_Fungi;f__unclassified_Fungi;g__unclassified_Fungi;s__unclassified_Fungi	1.0000000000000118
ASV_208	d__Fungi;p__Ascomycota;c__Saccharomycetes;o__Saccharomycetales;f__Saccharomycetales_fam_Incertae_sedis;g__Candida;s__Candida_albicans	0.9999999587747803
ASV_209	d__Fungi;p__unidentified;c__unidentified;o__unidentified;f__unidentified;g__unidentified;s__unidentified	0.8919907645704238
ASV_210	d__Fungi;p__Ascomycota;c__Dothideomycetes;o__Pleosporales;f__Leptosphaeriaceae;g__Leptosphaeria;s__unidentified	0.9992257922976279
ASV_211	d__Fungi;p__Basidiomycota;c__Tremellomycetes;o__Trichosporonales;f__Trichosporonaceae;g__Cutaneotrichosporon;s__Cutaneotrichosporon_mucoides	0.8296969947332922
ASV_212	d__Fungi;p__unclassified_Fungi;c__unclassified_Fungi;o__unclassified_Fungi;f__unclassified_Fungi;g__unclassified_Fungi;s__unclassified_Fungi	0.9999999999999978
ASV_213	d__Fungi;p__Basidiomycota;c__Agaricomycetes;o__Agaricales;f__Schizophyllaceae;g__Schizophyllum;s__Schizophyllum_commune	0.8976028622824574
ASV_214	d__Fungi;p__Ascomycota;c__Eurotiomycetes;o__Eurotiales;f__Aspergillaceae;g__Aspergillus;s__Aspergillus_penicillioides	0.9998902183784145
ASV_215	d__Fungi;p__Ascomycota;c__Dothideomycetes;o__Pleosporales;f__Didymellaceae;g__unclassified_Didymellaceae;s__unclassified_Didymellaceae	0.9527283033832279
ASV_216	d__Fungi;p__Basidiomycota;c__Tremellomycetes;o__Filobasidiales;f__Filobasidiaceae;g__Naganishia;s__Naganishia_albida	0.9877649771578316
ASV_217	d__Fungi;p__Ascomycota;c__Dothideomycetes;o__Pleosporales;f__Cucurbitariaceae;g__unclassified_Cucurbitariaceae;s__unclassified_Cucurbitariaceae	0.9999513098699011
ASV_218	d__Fungi;p__Ascomycota;c__Saccharomycetes;o__Saccharomycetales;f__Pichiaceae;g__Pichia;s__unidentified	0.9999423318856209
ASV_219	d__Fungi;p__unclassified_Fungi;c__unclassified_Fungi;o__unclassified_Fungi;f__unclassified_Fungi;g__unclassified_Fungi;s__unclassified_Fungi	1.0000000000000138
ASV_220	d__Fungi;p__Basidiomycota;c__Tremellomycetes;o__Cystofilobasidiales;f__Mrakiaceae;g__Udeniomyces;s__Udeniomyces_kanasensis	0.9999692962497406
ASV_221	d__Fungi;p__Ascomycota;c__Sordariomycetes;o__Hypocreales;f__Nectriaceae;g__unclassified_Nectriaceae;s__unclassified_Nectriaceae	0.8581905153708433
ASV_222	d__Fungi;p__Ascomycota;c__Eurotiomycetes;o__Eurotiales;f__Aspergillaceae;g__Xeromyces;s__Xeromyces_bisporus	0.9999999965520772
ASV_223	d__Fungi;p__Ascomycota;c__Sordariomycetes;o__Hypocreales;f__Hypocreales_fam_Incertae_sedis;g__Sarocladium;s__Sarocladium_implicatum	0.9995423413366077
ASV_224	d__Fungi;p__unclassified_Fungi;c__unclassified_Fungi;o__unclassified_Fungi;f__unclassified_Fungi;g__unclassified_Fungi;s__unclassified_Fungi	1.0000000000000049
ASV_225	d__Fungi;p__Ascomycota;c__Dothideomycetes;o__Pleosporales;f__Leptosphaeriaceae;g__Ampelomyces;s__unidentified	0.9752238296488162
ASV_226	d__Fungi;p__Ascomycota;c__Sordariomycetes;o__Sordariales;f__Chaetomiaceae;g__Botryotrichum;s__Botryotrichum_atrogriseum	0.9990582107474996
ASV_227	d__Fungi;p__Ascomycota;c__Leotiomycetes;o__Helotiales;f__Sclerotiniaceae;g__Haradamyces;s__Haradamyces_foliicola	0.9684921672508606
ASV_228	d__Fungi;p__unidentified;c__unidentified;o__unidentified;f__unidentified;g__unidentified;s__unidentified	0.937417026237271
ASV_229	d__Fungi;p__Basidiomycota;c__Tremellomycetes;o__Trichosporonales;f__Trichosporonaceae;g__Cutaneotrichosporon;s__unclassified_Cutaneotrichosporon	0.8493548328120559
ASV_230	d__Fungi;p__unidentified;c__unidentified;o__unidentified;f__unidentified;g__unidentified;s__unidentified	0.818611672969927
ASV_231	d__Fungi;p__Ascomycota;c__Eurotiomycetes;o__Eurotiales;f__Aspergillaceae;g__Aspergillus;s__Aspergillus_penicillioides	0.9987269103411386
ASV_232	d__Fungi;p__unclassified_Fungi;c__unclassified_Fungi;o__unclassified_Fungi;f__unclassified_Fungi;g__unclassified_Fungi;s__unclassified_Fungi	0.9999999999999993
ASV_233	d__Fungi;p__Ascomycota;c__Eurotiomycetes;o__Eurotiales;f__Aspergillaceae;g__Aspergillus;s__Aspergillus_subramanianii	0.7276003175863498
ASV_234	d__Fungi;p__Ascomycota;c__Dothideomycetes;o__Pleosporales;f__Didymellaceae;g__unclassified_Didymellaceae;s__unclassified_Didymellaceae	0.9752923874004998
ASV_235	d__Fungi;p__Ascomycota;c__Saccharomycetes;o__Saccharomycetales;f__Pichiaceae;g__Pichia;s__Pichia_norvegensis	0.9937395272426625
ASV_236	d__Fungi;p__Ascomycota;c__Eurotiomycetes;o__Eurotiales;f__Aspergillaceae;g__Aspergillus;s__Aspergillus_ruber	0.8581240556026866
ASV_237	d__Fungi;p__Basidiomycota;c__Tremellomycetes;o__Tremellales;f__Bulleribasidiaceae;g__Vishniacozyma;s__Vishniacozyma_tephrensis	0.9956442791442115
ASV_238	d__Fungi;p__Basidiomycota;c__Tremellomycetes;o__Tremellales;f__Trimorphomycetaceae;g__Saitozyma;s__unclassified_Saitozyma	0.9999969796267929
ASV_239	d__Fungi;p__unclassified_Fungi;c__unclassified_Fungi;o__unclassified_Fungi;f__unclassified_Fungi;g__unclassified_Fungi;s__unclassified_Fungi	1.0000000000000133
ASV_240	d__Fungi;p__unclassified_Fungi;c__unclassified_Fungi;o__unclassified_Fungi;f__unclassified_Fungi;g__unclassified_Fungi;s__unclassified_Fungi	1.0000000000000004
ASV_241	d__Fungi;p__Ascomycota;c__Dothideomycetes;o__Capnodiales;f__Mycosphaerellaceae;g__Mycosphaerella;s__Mycosphaerella_tassiana	0.9970237013930789
ASV_242	d__Fungi;p__Ascomycota;c__Saccharomycetes;o__Saccharomycetales;f__Phaffomycetaceae;g__Cyberlindnera;s__Cyberlindnera_fabianii	0.9999998824806295
ASV_243	d__Fungi;p__Basidiomycota;c__Tremellomycetes;o__Trichosporonales;f__Trichosporonaceae;g__Apiotrichum;s__Apiotrichum_scarabaeorum	0.9999932828750036
ASV_244	d__Fungi;p__unclassified_Fungi;c__unclassified_Fungi;o__unclassified_Fungi;f__unclassified_Fungi;g__unclassified_Fungi;s__unclassified_Fungi	1.0000000000000036
ASV_245	d__Fungi;p__Ascomycota;c__Dothideomycetes;o__Capnodiales;f__Mycosphaerellaceae;g__Pallidocercospora;s__Pallidocercospora_heimioides	0.9957572569773052
ASV_246	d__Fungi;p__Ascomycota;c__Sordariomycetes;o__Hypocreales;f__Nectriaceae;g__unclassified_Nectriaceae;s__unclassified_Nectriaceae	0.9997182619465378
ASV_247	d__Fungi;p__Basidiomycota;c__Agaricostilbomycetes;o__Agaricostilbales;f__Chionosphaeraceae;g__unidentified;s__unidentified	0.9999995022153558
ASV_248	d__Fungi;p__unidentified;c__unidentified;o__unidentified;f__unidentified;g__unidentified;s__unidentified	0.8263374681337989
ASV_249	d__Fungi;p__Ascomycota;c__Eurotiomycetes;o__Eurotiales;f__Aspergillaceae;g__Aspergillus;s__Aspergillus_ruber	0.9999997059415625
ASV_250	d__Fungi;p__Basidiomycota;c__Microbotryomycetes;o__Sporidiobolales;f__Sporidiobolaceae;g__Rhodotorula;s__Rhodotorula_mucilaginosa	0.8491260358966709
ASV_251	d__Fungi;p__unclassified_Fungi;c__unclassified_Fungi;o__unclassified_Fungi;f__unclassified_Fungi;g__unclassified_Fungi;s__unclassified_Fungi	0.9999999999999905
ASV_252	d__Fungi;p__unclassified_Fungi;c__unclassified_Fungi;o__unclassified_Fungi;f__unclassified_Fungi;g__unclassified_Fungi;s__unclassified_Fungi	1.0000000000000033
ASV_253	d__Fungi;p__unidentified;c__unidentified;o__unidentified;f__unidentified;g__unidentified;s__unidentified	0.8649036964882398
ASV_254	d__Fungi;p__unclassified_Fungi;c__unclassified_Fungi;o__unclassified_Fungi;f__unclassified_Fungi;g__unclassified_Fungi;s__unclassified_Fungi	1.0000000000000073
ASV_255	d__Fungi;p__Basidiomycota;c__Tremellomycetes;o__Filobasidiales;f__Filobasidiaceae;g__Filobasidium;s__Filobasidium_chernovii	0.9630531363611665
ASV_256	d__Fungi;p__unidentified;c__unidentified;o__unidentified;f__unidentified;g__unidentified;s__unidentified	0.7524791001175849
ASV_257	d__Fungi;p__Basidiomycota;c__Tremellomycetes;o__Filobasidiales;f__Filobasidiaceae;g__Naganishia;s__Naganishia_globosa	0.8663689845826723
ASV_258	d__Fungi;p__Mortierellomycota;c__Mortierellomycetes;o__Mortierellales;f__Mortierellaceae;g__Mortierella;s__unclassified_Mortierella	0.9999999773267428
ASV_259	d__Fungi;p__Mucoromycota;c__Mucoromycetes;o__Mucorales;f__Lichtheimiaceae;g__Circinella;s__Circinella_muscae	0.9999101018854555
ASV_260	d__Fungi;p__Ascomycota;c__Dothideomycetes;o__Botryosphaeriales;f__Botryosphaeriaceae;g__Neofusicoccum;s__Neofusicoccum_cordaticola	0.8967708457023222
ASV_261	d__Fungi;p__Ascomycota;c__Eurotiomycetes;o__Eurotiales;f__Aspergillaceae;g__Aspergillus;s__Aspergillus_niger	0.8433727569294488
ASV_262	d__Fungi;p__Ascomycota;c__unclassified_Ascomycota;o__unclassified_Ascomycota;f__unclassified_Ascomycota;g__unclassified_Ascomycota;s__unclassified_Ascomycota	0.8735461011176198
ASV_263	d__Fungi;p__Basidiomycota;c__Tremellomycetes;o__Tremellales;f__Bulleribasidiaceae;g__Hannaella;s__Hannaella_zeae	0.9747140551833416
ASV_264	d__Fungi;p__unclassified_Fungi;c__unclassified_Fungi;o__unclassified_Fungi;f__unclassified_Fungi;g__unclassified_Fungi;s__unclassified_Fungi	1.0000000000000124
ASV_265	d__Fungi;p__Basidiomycota;c__Tremellomycetes;o__Tremellales;f__Trimorphomycetaceae;g__Saitozyma;s__Saitozyma_paraflava	0.9999344186091682
ASV_266	d__Fungi;p__Basidiomycota;c__Tremellomycetes;o__Filobasidiales;f__Filobasidiaceae;g__Filobasidium;s__unidentified	0.9577145170470832
ASV_267	d__Fungi;p__Basidiomycota;c__Tremellomycetes;o__Tremellales;f__Bulleribasidiaceae;g__Vishniacozyma;s__Vishniacozyma_carnescens	0.9999821426432889
ASV_268	d__Fungi;p__Basidiomycota;c__Microbotryomycetes;o__Microbotryomycetes_ord_Incertae_sedis;f__Chrysozymaceae;g__Udeniozyma;s__unidentified	0.7446924183220929
ASV_269	d__Fungi;p__Ascomycota;c__Sordariomycetes;o__Hypocreales;f__Nectriaceae;g__Gibberella;s__Gibberella_baccata	0.9377572225284144
ASV_270	d__Fungi;p__Ascomycota;c__Saccharomycetes;o__Saccharomycetales;f__Pichiaceae;g__Pichia;s__Pichia_membranifaciens	0.9999997213956353
ASV_271	d__Fungi;p__Ascomycota;c__Dothideomycetes;o__Dothideales;f__Aureobasidiaceae;g__unclassified_Aureobasidiaceae;s__unclassified_Aureobasidiaceae	0.9043416798495584
ASV_272	d__Fungi;p__Basidiomycota;c__Tremellomycetes;o__Trichosporonales;f__Trichosporonaceae;g__Apiotrichum;s__Apiotrichum_brassicae	0.9999349582344411
ASV_273	d__Fungi;p__Ascomycota;c__Dothideomycetes;o__Pleosporales;f__unclassified_Pleosporales;g__unclassified_Pleosporales;s__unclassified_Pleosporales	0.9999999998063133
ASV_274	d__Fungi;p__Basidiomycota;c__Microbotryomycetes;o__Sporidiobolales;f__Sporidiobolaceae;g__Sporobolomyces;s__Sporobolomyces_roseus	0.9907599460863673
ASV_275	d__Fungi;p__Ascomycota;c__Archaeorhizomycetes;o__Archaeorhizomycetales;f__Archaeorhizomycetaceae;g__Archaeorhizomyces;s__unidentified	0.9886769205463609
ASV_276	d__Fungi;p__Ascomycota;c__unclassified_Ascomycota;o__unclassified_Ascomycota;f__unclassified_Ascomycota;g__unclassified_Ascomycota;s__unclassified_Ascomycota	0.9339201453614635
ASV_277	d__Fungi;p__Ascomycota;c__Dothideomycetes;o__Pleosporales;f__Phaeosphaeriaceae;g__Leptospora;s__unidentified	0.997032459271813
ASV_278	d__Fungi;p__unclassified_Fungi;c__unclassified_Fungi;o__unclassified_Fungi;f__unclassified_Fungi;g__unclassified_Fungi;s__unclassified_Fungi	0.9999999999999947
ASV_279	d__Fungi;p__Ascomycota;c__Eurotiomycetes;o__Eurotiales;f__Aspergillaceae;g__Aspergillus;s__unclassified_Aspergillus	0.999469889141051
ASV_280	d__Fungi;p__Ascomycota;c__Sordariomycetes;o__Hypocreales;f__Nectriaceae;g__Fusarium;s__Fusarium_poae	0.9999555922290767
ASV_281	d__Fungi;p__Basidiomycota;c__Ustilaginomycetes;o__Ustilaginales;f__Ustilaginaceae;g__unidentified;s__unidentified	0.995486444862745
ASV_282	d__Fungi;p__Mortierellomycota;c__Mortierellomycetes;o__Mortierellales;f__Mortierellaceae;g__Mortierella;s__unclassified_Mortierella	0.9999999968446971
ASV_283	d__Fungi;p__unidentified;c__unidentified;o__unidentified;f__unidentified;g__unidentified;s__unidentified	0.8960006670120155
ASV_284	d__Fungi;p__unclassified_Fungi;c__unclassified_Fungi;o__unclassified_Fungi;f__unclassified_Fungi;g__unclassified_Fungi;s__unclassified_Fungi	1.0000000000000029
ASV_285	d__Fungi;p__Mucoromycota;c__Mucoromycetes;o__Mucorales;f__Mucoraceae;g__Mucor;s__Mucor_racemosus	0.999984656818554
ASV_286	d__Fungi;p__Basidiomycota;c__Microbotryomycetes;o__Sporidiobolales;f__Sporidiobolaceae;g__unidentified;s__unidentified	0.9999275783729777
ASV_287	d__Fungi;p__unclassified_Fungi;c__unclassified_Fungi;o__unclassified_Fungi;f__unclassified_Fungi;g__unclassified_Fungi;s__unclassified_Fungi	1.0000000000000127
ASV_288	d__Fungi;p__unidentified;c__unidentified;o__unidentified;f__unidentified;g__unidentified;s__unidentified	0.8911005379308198
ASV_289	d__Fungi;p__Basidiomycota;c__Agaricomycetes;o__Agaricales;f__Strophariaceae;g__Psilocybe;s__Psilocybe_coprophila	0.8351578557217783
ASV_290	d__Fungi;p__Mucoromycota;c__Mucoromycetes;o__Mucorales;f__Mucoraceae;g__Mucor;s__unclassified_Mucor	0.9989878511887925
ASV_291	d__Fungi;p__unidentified;c__unidentified;o__unidentified;f__unidentified;g__unidentified;s__unidentified	0.8784260628517105
ASV_292	d__Fungi;p__unclassified_Fungi;c__unclassified_Fungi;o__unclassified_Fungi;f__unclassified_Fungi;g__unclassified_Fungi;s__unclassified_Fungi	1.0000000000000124
ASV_293	d__Fungi;p__Basidiomycota;c__Agaricomycetes;o__Polyporales;f__Meruliaceae;g__Porostereum;s__unidentified	0.9829993826752575
ASV_294	d__Fungi;p__Basidiomycota;c__Agaricomycetes;o__Sebacinales;f__Sebacinaceae;g__Sebacina;s__unidentified	0.9870104536944857
ASV_295	d__Fungi;p__Basidiomycota;c__Agaricomycetes;o__Russulales;f__Russulaceae;g__Russula;s__unclassified_Russula	0.8321930242176798
ASV_296	d__Fungi;p__Basidiomycota;c__Microbotryomycetes;o__Sporidiobolales;f__Sporidiobolaceae;g__Rhodotorula;s__Rhodotorula_mucilaginosa	0.9832512409129538
ASV_297	d__Fungi;p__Ascomycota;c__Saccharomycetes;o__Saccharomycetales;f__unclassified_Saccharomycetales;g__unclassified_Saccharomycetales;s__unclassified_Saccharomycetales	0.829899295230781
ASV_298	d__Fungi;p__unclassified_Fungi;c__unclassified_Fungi;o__unclassified_Fungi;f__unclassified_Fungi;g__unclassified_Fungi;s__unclassified_Fungi	1.0000000000000058
ASV_299	d__Fungi;p__Basidiomycota;c__Tremellomycetes;o__Cystofilobasidiales;f__Mrakiaceae;g__Tausonia;s__Tausonia_pullulans	0.9999999998354667
ASV_300	d__Fungi;p__Ascomycota;c__Archaeorhizomycetes;o__unclassified_Archaeorhizomycetes;f__unclassified_Archaeorhizomycetes;g__unclassified_Archaeorhizomycetes;s__unclassified_Archaeorhizomycetes	0.9979614687201255
ASV_301	d__Fungi;p__unidentified;c__unidentified;o__unidentified;f__unidentified;g__unidentified;s__unidentified	0.8804709152854687
ASV_302	d__Fungi;p__Basidiomycota;c__Microbotryomycetes;o__Leucosporidiales;f__Leucosporidiaceae;g__Leucosporidium;s__Leucosporidium_scottii	0.9971562022594529
ASV_303	d__Fungi;p__Basidiomycota;c__Tremellomycetes;o__Trichosporonales;f__Trichosporonaceae;g__Apiotrichum;s__Apiotrichum_scarabaeorum	0.9999999551127142
ASV_304	d__Fungi;p__Basidiomycota;c__Cystobasidiomycetes;o__Cystobasidiomycetes_ord_Incertae_sedis;f__Buckleyzymaceae;g__Buckleyzyma;s__Buckleyzyma_aurantiaca	0.999999992890892
ASV_305	d__Fungi;p__unclassified_Fungi;c__unclassified_Fungi;o__unclassified_Fungi;f__unclassified_Fungi;g__unclassified_Fungi;s__unclassified_Fungi	1.0
ASV_306	d__Fungi;p__unidentified;c__unidentified;o__unidentified;f__unidentified;g__unidentified;s__unidentified	0.7378693855749531
ASV_307	d__Fungi;p__Ascomycota;c__Saccharomycetes;o__Saccharomycetales;f__Pichiaceae;g__Pichia;s__Pichia_terricola	0.9999786520128997
ASV_308	d__Fungi;p__unidentified;c__unidentified;o__unidentified;f__unidentified;g__unidentified;s__unidentified	0.9095708681102225
ASV_309	d__Fungi;p__Ascomycota;c__Eurotiomycetes;o__Eurotiales;f__Thermoascaceae;g__Thermoascus;s__Thermoascus_aurantiacus	0.999989577955485
ASV_310	d__Fungi;p__unclassified_Fungi;c__unclassified_Fungi;o__unclassified_Fungi;f__unclassified_Fungi;g__unclassified_Fungi;s__unclassified_Fungi	0.9999999999999976
ASV_311	d__Fungi;p__unidentified;c__unidentified;o__unidentified;f__unidentified;g__unidentified;s__unidentified	0.8456533954190645
ASV_312	d__Fungi;p__Ascomycota;c__Archaeorhizomycetes;o__Archaeorhizomycetales;f__Archaeorhizomycetaceae;g__Archaeorhizomyces;s__unidentified	0.8822705691740036
ASV_313	d__Fungi;p__unclassified_Fungi;c__unclassified_Fungi;o__unclassified_Fungi;f__unclassified_Fungi;g__unclassified_Fungi;s__unclassified_Fungi	0.9999999999999886
ASV_314	d__Fungi;p__Ascomycota;c__Sordariomycetes;o__Magnaporthales;f__Magnaporthaceae;g__Pyricularia;s__Pyricularia_angulata	0.8839622192773214
ASV_315	d__Fungi;p__unclassified_Fungi;c__unclassified_Fungi;o__unclassified_Fungi;f__unclassified_Fungi;g__unclassified_Fungi;s__unclassified_Fungi	0.9999999999999988
ASV_316	d__Fungi;p__Basidiomycota;c__Tremellomycetes;o__Tremellales;f__Trimorphomycetaceae;g__Saitozyma;s__unclassified_Saitozyma	0.9999984798691288
ASV_317	d__Fungi;p__Basidiomycota;c__Tremellomycetes;o__Tremellales;f__Rhynchogastremataceae;g__Papiliotrema;s__Papiliotrema_fuscus	0.9690967125474305
ASV_318	d__Fungi;p__unidentified;c__unidentified;o__unidentified;f__unidentified;g__unidentified;s__unidentified	0.741800814254135
ASV_319	d__Fungi;p__unclassified_Fungi;c__unclassified_Fungi;o__unclassified_Fungi;f__unclassified_Fungi;g__unclassified_Fungi;s__unclassified_Fungi	0.9999999999999905
ASV_320	d__Fungi;p__unclassified_Fungi;c__unclassified_Fungi;o__unclassified_Fungi;f__unclassified_Fungi;g__unclassified_Fungi;s__unclassified_Fungi	0.999999999999992
ASV_321	d__Fungi;p__Basidiomycota;c__Tremellomycetes;o__Tremellales;f__Trimorphomycetaceae;g__Saitozyma;s__Saitozyma_paraflava	0.9999261049699139
ASV_322	d__Fungi;p__unclassified_Fungi;c__unclassified_Fungi;o__unclassified_Fungi;f__unclassified_Fungi;g__unclassified_Fungi;s__unclassified_Fungi	1.000000000000003
ASV_323	d__Fungi;p__Ascomycota;c__Dothideomycetes;o__Pleosporales;f__Didymosphaeriaceae;g__Paraphaeosphaeria;s__Paraphaeosphaeria_sporulosa	0.9047334673586209
ASV_324	d__Fungi;p__Ascomycota;c__Dothideomycetes;o__Pleosporales;f__unclassified_Pleosporales;g__unclassified_Pleosporales;s__unclassified_Pleosporales	0.9999984152547022
ASV_325	d__Fungi;p__Ascomycota;c__Dothideomycetes;o__Pleosporales;f__Phaeosphaeriaceae;g__Neosetophoma;s__Neosetophoma_samararum	0.9998756536688833
ASV_326	d__Fungi;p__unclassified_Fungi;c__unclassified_Fungi;o__unclassified_Fungi;f__unclassified_Fungi;g__unclassified_Fungi;s__unclassified_Fungi	0.9999999999999902
ASV_327	d__Fungi;p__Basidiomycota;c__Tremellomycetes;o__Trichosporonales;f__Trichosporonaceae;g__Apiotrichum;s__unclassified_Apiotrichum	0.9951873935485156
ASV_328	d__Fungi;p__unidentified;c__unidentified;o__unidentified;f__unidentified;g__unidentified;s__unidentified	0.8739969042244655
ASV_329	d__Fungi;p__unclassified_Fungi;c__unclassified_Fungi;o__unclassified_Fungi;f__unclassified_Fungi;g__unclassified_Fungi;s__unclassified_Fungi	1.0000000000000062
ASV_330	d__Fungi;p__Ascomycota;c__Dothideomycetes;o__Pleosporales;f__Cucurbitariaceae;g__Pyrenochaetopsis;s__Pyrenochaetopsis_leptospora	0.9979994982477227
ASV_331	d__Fungi;p__Basidiomycota;c__Agaricostilbomycetes;o__Agaricostilbales;f__Agaricostilbaceae;g__Sterigmatomyces;s__Sterigmatomyces_elviae	0.9999924895324264
ASV_332	d__Fungi;p__unclassified_Fungi;c__unclassified_Fungi;o__unclassified_Fungi;f__unclassified_Fungi;g__unclassified_Fungi;s__unclassified_Fungi	0.9999999999999908
ASV_333	d__Fungi;p__Ascomycota;c__Saccharomycetes;o__Saccharomycetales;f__unclassified_Saccharomycetales;g__unclassified_Saccharomycetales;s__unclassified_Saccharomycetales	0.9129277422735431
ASV_334	d__Fungi;p__unidentified;c__unidentified;o__unidentified;f__unidentified;g__unidentified;s__unidentified	0.9343009847839248
ASV_335	d__Fungi;p__unidentified;c__unidentified;o__unidentified;f__unidentified;g__unidentified;s__unidentified	0.8640873267442437
ASV_336	d__Fungi;p__unidentified;c__unidentified;o__unidentified;f__unidentified;g__unidentified;s__unidentified	0.8137806343668146
ASV_337	d__Fungi;p__unidentified;c__unidentified;o__unidentified;f__unidentified;g__unidentified;s__unidentified	0.8364687583897437
ASV_338	d__Fungi;p__Ascomycota;c__Eurotiomycetes;o__Eurotiales;f__Aspergillaceae;g__Aspergillus;s__Aspergillus_ruber	0.9998860691569459
ASV_339	d__Fungi;p__unidentified;c__unidentified;o__unidentified;f__unidentified;g__unidentified;s__unidentified	0.7531405248956382
ASV_340	d__Fungi;p__unidentified;c__unidentified;o__unidentified;f__unidentified;g__unidentified;s__unidentified	0.902265654418253
ASV_341	d__Fungi;p__Basidiomycota;c__Ustilaginomycetes;o__Ustilaginales;f__Ustilaginaceae;g__Anthracocystis;s__Anthracocystis_grodzinskae	0.9514001009624286
ASV_342	d__Fungi;p__Basidiomycota;c__Tremellomycetes;o__Cystofilobasidiales;f__Mrakiaceae;g__Tausonia;s__Tausonia_pullulans	0.9999999999708109
ASV_343	d__Fungi;p__unclassified_Fungi;c__unclassified_Fungi;o__unclassified_Fungi;f__unclassified_Fungi;g__unclassified_Fungi;s__unclassified_Fungi	1.0000000000000007
ASV_344	d__Fungi;p__unclassified_Fungi;c__unclassified_Fungi;o__unclassified_Fungi;f__unclassified_Fungi;g__unclassified_Fungi;s__unclassified_Fungi	1.000000000000009
ASV_345	d__Fungi;p__unclassified_Fungi;c__unclassified_Fungi;o__unclassified_Fungi;f__unclassified_Fungi;g__unclassified_Fungi;s__unclassified_Fungi	1.000000000000011
ASV_346	d__Fungi;p__Ascomycota;c__Dothideomycetes;o__Pleosporales;f__Pleosporales_fam_Incertae_sedis;g__Chalastospora;s__Chalastospora_gossypii	0.9985110547644374
ASV_347	d__Fungi;p__Ascomycota;c__Leotiomycetes;o__Thelebolales;f__Thelebolaceae;g__unclassified_Thelebolaceae;s__unclassified_Thelebolaceae	0.701953811932919
ASV_348	d__Fungi;p__unidentified;c__unidentified;o__unidentified;f__unidentified;g__unidentified;s__unidentified	0.8874211237504812
ASV_349	d__Fungi;p__Ascomycota;c__Dothideomycetes;o__Pleosporales;f__Pleosporales_fam_Incertae_sedis;g__Chalastospora;s__Chalastospora_gossypii	0.9990743496708988
ASV_350	d__Fungi;p__unclassified_Fungi;c__unclassified_Fungi;o__unclassified_Fungi;f__unclassified_Fungi;g__unclassified_Fungi;s__unclassified_Fungi	0.999999999999992
ASV_351	d__Fungi;p__unclassified_Fungi;c__unclassified_Fungi;o__unclassified_Fungi;f__unclassified_Fungi;g__unclassified_Fungi;s__unclassified_Fungi	0.9999999999999896
ASV_352	d__Fungi;p__unclassified_Fungi;c__unclassified_Fungi;o__unclassified_Fungi;f__unclassified_Fungi;g__unclassified_Fungi;s__unclassified_Fungi	1.000000000000011
ASV_353	d__Fungi;p__Basidiomycota;c__Tremellomycetes;o__Tremellales;f__Trimorphomycetaceae;g__Saitozyma;s__Saitozyma_paraflava	0.9997131134574118
ASV_354	d__Fungi;p__unclassified_Fungi;c__unclassified_Fungi;o__unclassified_Fungi;f__unclassified_Fungi;g__unclassified_Fungi;s__unclassified_Fungi	1.000000000000007
ASV_355	d__Fungi;p__unclassified_Fungi;c__unclassified_Fungi;o__unclassified_Fungi;f__unclassified_Fungi;g__unclassified_Fungi;s__unclassified_Fungi	0.9999999999999991
ASV_356	d__Fungi;p__Basidiomycota;c__Tremellomycetes;o__Tremellales;f__Bulleribasidiaceae;g__Hannaella;s__Hannaella_oryzae	0.9999990022480322
ASV_357	d__Fungi;p__unidentified;c__unidentified;o__unidentified;f__unidentified;g__unidentified;s__unidentified	0.9143381109433978
ASV_358	d__Fungi;p__Basidiomycota;c__Tremellomycetes;o__Filobasidiales;f__Piskurozymaceae;g__Solicoccozyma;s__Solicoccozyma_aeria	0.9999504560663789
ASV_359	d__Fungi;p__Ascomycota;c__Eurotiomycetes;o__Eurotiales;f__Aspergillaceae;g__Aspergillus;s__Aspergillus_ruber	0.9998881352017531
ASV_360	d__Fungi;p__unclassified_Fungi;c__unclassified_Fungi;o__unclassified_Fungi;f__unclassified_Fungi;g__unclassified_Fungi;s__unclassified_Fungi	0.9999999999999967
ASV_361	d__Fungi;p__unclassified_Fungi;c__unclassified_Fungi;o__unclassified_Fungi;f__unclassified_Fungi;g__unclassified_Fungi;s__unclassified_Fungi	1.000000000000008
ASV_362	d__Fungi;p__Ascomycota;c__Sordariomycetes;o__Myrmecridiales;f__Myrmecridiaceae;g__Myrmecridium;s__Myrmecridium_schulzeri	0.9999795504593967
ASV_363	d__Fungi;p__unclassified_Fungi;c__unclassified_Fungi;o__unclassified_Fungi;f__unclassified_Fungi;g__unclassified_Fungi;s__unclassified_Fungi	1.0000000000000093
ASV_364	d__Fungi;p__Basidiomycota;c__Agaricomycetes;o__Sebacinales;f__Sebacinaceae;g__Sebacina;s__Sebacina_incrustans	0.999799874100139
ASV_365	d__Fungi;p__unclassified_Fungi;c__unclassified_Fungi;o__unclassified_Fungi;f__unclassified_Fungi;g__unclassified_Fungi;s__unclassified_Fungi	1.000000000000004
ASV_366	d__Fungi;p__Mucoromycota;c__Mucoromycetes;o__Mucorales;f__Lichtheimiaceae;g__Circinella;s__Circinella_muscae	0.9728399184470573
ASV_367	d__Fungi;p__unclassified_Fungi;c__unclassified_Fungi;o__unclassified_Fungi;f__unclassified_Fungi;g__unclassified_Fungi;s__unclassified_Fungi	1.0000000000000095
ASV_368	d__Fungi;p__unidentified;c__unidentified;o__unidentified;f__unidentified;g__unidentified;s__unidentified	0.7015551438898093
ASV_369	d__Fungi;p__Basidiomycota;c__Tremellomycetes;o__Filobasidiales;f__Filobasidiaceae;g__Filobasidium;s__Filobasidium_chernovii	0.9518729198121928
ASV_370	d__Fungi;p__unidentified;c__unidentified;o__unidentified;f__unidentified;g__unidentified;s__unidentified	0.8113622576093737
ASV_371	d__Fungi;p__Ascomycota;c__Eurotiomycetes;o__Eurotiales;f__Aspergillaceae;g__Xeromyces;s__Xeromyces_bisporus	0.9999999994490594
ASV_372	d__Fungi;p__Ascomycota;c__Dothideomycetes;o__Pleosporales;f__Pleosporales_fam_Incertae_sedis;g__Chalastospora;s__Chalastospora_gossypii	0.9882592495493199
ASV_373	d__Fungi;p__Basidiomycota;c__Tremellomycetes;o__Tremellales;f__Bulleribasidiaceae;g__Hannaella;s__Hannaella_surugaensis	0.9999999993053308
ASV_374	d__Fungi;p__Basidiomycota;c__Exobasidiomycetes;o__Entylomatales;f__Entylomatales_fam_Incertae_sedis;g__Tilletiopsis;s__Tilletiopsis_washingtonensis	0.9999809617640933
ASV_375	d__Fungi;p__Basidiomycota;c__Malasseziomycetes;o__Malasseziales;f__unidentified;g__unidentified;s__unidentified	0.9999999999415792
ASV_376	d__Fungi;p__Ascomycota;c__Dothideomycetes;o__Pleosporales;f__Phaeosphaeriaceae;g__Neosetophoma;s__Neosetophoma_samararum	0.9999608034697837
ASV_377	d__Fungi;p__Basidiomycota;c__Microbotryomycetes;o__Sporidiobolales;f__Sporidiobolaceae;g__Sporobolomyces;s__unclassified_Sporobolomyces	0.9917023353951613
ASV_378	d__Fungi;p__unclassified_Fungi;c__unclassified_Fungi;o__unclassified_Fungi;f__unclassified_Fungi;g__unclassified_Fungi;s__unclassified_Fungi	0.9999999999999942
ASV_379	d__Fungi;p__Ascomycota;c__Dothideomycetes;o__Pleosporales;f__Pleosporales_fam_Incertae_sedis;g__Chalastospora;s__Chalastospora_gossypii	0.9899056616449653
ASV_380	d__Fungi;p__Ascomycota;c__Sordariomycetes;o__Xylariales;f__Diatrypaceae;g__Eutypella;s__unidentified	0.9980733422301468
ASV_381	d__Fungi;p__unclassified_Fungi;c__unclassified_Fungi;o__unclassified_Fungi;f__unclassified_Fungi;g__unclassified_Fungi;s__unclassified_Fungi	1.0000000000000007
ASV_382	d__Fungi;p__Ascomycota;c__Saccharomycetes;o__Saccharomycetales;f__Pichiaceae;g__Pichia;s__unidentified	0.9974943917549242
ASV_383	d__Fungi;p__Ascomycota;c__Dothideomycetes;o__Pleosporales;f__Didymellaceae;g__Didymella;s__Didymella_fabae	0.9838197847233888
ASV_384	d__Fungi;p__Ascomycota;c__Saccharomycetes;o__Saccharomycetales;f__Pichiaceae;g__Pichia;s__Pichia_mandshurica	0.9999660021514942
ASV_385	d__Fungi;p__unidentified;c__unidentified;o__unidentified;f__unidentified;g__unidentified;s__unidentified	0.8756325300548394
ASV_386	d__Fungi;p__Ascomycota;c__Dothideomycetes;o__Pleosporales;f__Cucurbitariaceae;g__Pyrenochaetopsis;s__Pyrenochaetopsis_leptospora	0.9995558645335926
ASV_387	d__Fungi;p__Ascomycota;c__Eurotiomycetes;o__Eurotiales;f__Aspergillaceae;g__Aspergillus;s__unclassified_Aspergillus	0.7999554804212465
ASV_388	d__Fungi;p__Basidiomycota;c__Tremellomycetes;o__Tremellales;f__Trimorphomycetaceae;g__Saitozyma;s__Saitozyma_paraflava	0.9999263555991111
ASV_389	d__Fungi;p__unclassified_Fungi;c__unclassified_Fungi;o__unclassified_Fungi;f__unclassified_Fungi;g__unclassified_Fungi;s__unclassified_Fungi	1.0000000000000049
ASV_390	d__Fungi;p__Mortierellomycota;c__Mortierellomycetes;o__Mortierellales;f__Mortierellaceae;g__Mortierella;s__unclassified_Mortierella	0.9969572637251987
ASV_391	d__Fungi;p__Ascomycota;c__Dothideomycetes;o__Pleosporales;f__Pleosporales_fam_Incertae_sedis;g__Chalastospora;s__Chalastospora_gossypii	0.8528281980909561
ASV_392	d__Fungi;p__Mucoromycota;c__Mucoromycetes;o__Mucorales;f__Mucoraceae;g__Mucor;s__Mucor_circinelloides	0.9252501074576523
ASV_393	d__Fungi;p__Ascomycota;c__Saccharomycetes;o__Saccharomycetales;f__Saccharomycetales_fam_Incertae_sedis;g__Diutina;s__Diutina_catenulata	0.9999999980084482
ASV_394	d__Fungi;p__Basidiomycota;c__Tremellomycetes;o__Trichosporonales;f__Trichosporonaceae;g__Trichosporon;s__Trichosporon_dohaense	0.7525819465179046
ASV_395	d__Fungi;p__Ascomycota;c__Sordariomycetes;o__Microascales;f__Microascaceae;g__Kernia;s__Kernia_nitida	0.9889563372981955
ASV_396	d__Fungi;p__Ascomycota;c__unclassified_Ascomycota;o__unclassified_Ascomycota;f__unclassified_Ascomycota;g__unclassified_Ascomycota;s__unclassified_Ascomycota	0.834372606284979
ASV_397	d__Fungi;p__Ascomycota;c__Sordariomycetes;o__Hypocreales;f__Nectriaceae;g__Fusarium;s__unclassified_Fusarium	0.9948310753939655
ASV_398	d__Fungi;p__Basidiomycota;c__Tremellomycetes;o__Filobasidiales;f__Filobasidiaceae;g__Filobasidium;s__Filobasidium_chernovii	0.762471089407002
ASV_399	d__Fungi;p__unclassified_Fungi;c__unclassified_Fungi;o__unclassified_Fungi;f__unclassified_Fungi;g__unclassified_Fungi;s__unclassified_Fungi	0.9999999999999895
ASV_400	d__Fungi;p__Ascomycota;c__Sordariomycetes;o__Hypocreales;f__Hypocreales_fam_Incertae_sedis;g__Sarocladium;s__Sarocladium_strictum	0.999944070376346
ASV_401	d__Fungi;p__Ascomycota;c__Dothideomycetes;o__Pleosporales;f__Pleosporales_fam_Incertae_sedis;g__Chalastospora;s__Chalastospora_gossypii	0.8318345793305186
ASV_402	d__Fungi;p__Basidiomycota;c__Tremellomycetes;o__Tremellales;f__Trimorphomycetaceae;g__Saitozyma;s__Saitozyma_paraflava	0.9878504172096492
ASV_403	d__Fungi;p__Ascomycota;c__Sordariomycetes;o__Hypocreales;f__Clavicipitaceae;g__Paecilomyces;s__Paecilomyces_formosa	0.9942295520559667
ASV_404	d__Fungi;p__unclassified_Fungi;c__unclassified_Fungi;o__unclassified_Fungi;f__unclassified_Fungi;g__unclassified_Fungi;s__unclassified_Fungi	0.9999999999999871
ASV_405	d__Fungi;p__unclassified_Fungi;c__unclassified_Fungi;o__unclassified_Fungi;f__unclassified_Fungi;g__unclassified_Fungi;s__unclassified_Fungi	1.0000000000000022
ASV_406	d__Fungi;p__Ascomycota;c__Sordariomycetes;o__Hypocreales;f__unidentified;g__unidentified;s__unidentified	0.8627563999618708
ASV_407	d__Fungi;p__Basidiomycota;c__Agaricomycetes;o__Polyporales;f__Meruliaceae;g__Irpex;s__Irpex_hydnoides	0.9367325194128964
ASV_408	d__Fungi;p__Ascomycota;c__Sordariomycetes;o__Hypocreales;f__Hypocreales_fam_Incertae_sedis;g__Sarocladium;s__Sarocladium_kiliense	0.9989094255111578
ASV_409	d__Fungi;p__Ascomycota;c__Eurotiomycetes;o__Eurotiales;f__Aspergillaceae;g__Aspergillus;s__Aspergillus_penicillioides	0.9963946983564098
ASV_410	d__Fungi;p__Basidiomycota;c__Agaricomycetes;o__Sebacinales;f__Sebacinaceae;g__Sebacina;s__unidentified	0.9506321505271578
ASV_411	d__Fungi;p__unidentified;c__unidentified;o__unidentified;f__unidentified;g__unidentified;s__unidentified	0.7356476551863934
ASV_412	d__Fungi;p__Ascomycota;c__Dothideomycetes;o__Pleosporales;f__Cucurbitariaceae;g__unidentified;s__unidentified	0.7899537313545364
ASV_413	d__Fungi;p__Basidiomycota;c__Agaricomycetes;o__Polyporales;f__Ganodermataceae;g__Ganoderma;s__Ganoderma_sichuanense	0.9991307183305401
ASV_414	d__Fungi;p__Ascomycota;c__Dothideomycetes;o__Capnodiales;f__Mycosphaerellaceae;g__Sphaerulina;s__unidentified	0.8609929047545906
ASV_415	d__Fungi;p__Ascomycota;c__Eurotiomycetes;o__Eurotiales;f__Aspergillaceae;g__Aspergillus;s__Aspergillus_ruber	0.9999972089773916
ASV_416	d__Fungi;p__unclassified_Fungi;c__unclassified_Fungi;o__unclassified_Fungi;f__unclassified_Fungi;g__unclassified_Fungi;s__unclassified_Fungi	0.9999999999999876
ASV_417	d__Fungi;p__Basidiomycota;c__Tremellomycetes;o__Trichosporonales;f__Trichosporonaceae;g__Cutaneotrichosporon;s__Cutaneotrichosporon_curvatus	0.897876760060983
ASV_418	d__Fungi;p__Ascomycota;c__Dothideomycetes;o__Dothideales;f__Aureobasidiaceae;g__Aureobasidium;s__Aureobasidium_pullulans	0.9941745035115658
ASV_419	d__Fungi;p__unclassified_Fungi;c__unclassified_Fungi;o__unclassified_Fungi;f__unclassified_Fungi;g__unclassified_Fungi;s__unclassified_Fungi	0.9999999999999969
ASV_420	d__Fungi;p__Ascomycota;c__Eurotiomycetes;o__Eurotiales;f__Trichocomaceae;g__Thermomyces;s__unclassified_Thermomyces	0.9999999999995764
ASV_421	d__Fungi;p__unidentified;c__unidentified;o__unidentified;f__unidentified;g__unidentified;s__unidentified	0.8234082490672525
ASV_422	d__Fungi;p__unclassified_Fungi;c__unclassified_Fungi;o__unclassified_Fungi;f__unclassified_Fungi;g__unclassified_Fungi;s__unclassified_Fungi	0.9999999999999891
ASV_423	d__Fungi;p__Ascomycota;c__Dothideomycetes;o__Pleosporales;f__Phaeosphaeriaceae;g__Neosetophoma;s__Neosetophoma_samararum	0.9998079800641498
ASV_424	d__Fungi;p__Ascomycota;c__Sordariomycetes;o__Hypocreales;f__Nectriaceae;g__Nectria;s__Nectria_ramulariae	0.9462227509014342
ASV_425	d__Fungi;p__Ascomycota;c__Eurotiomycetes;o__Eurotiales;f__Thermoascaceae;g__Thermoascus;s__Thermoascus_aurantiacus	0.9999604007406634
ASV_426	d__Fungi;p__Basidiomycota;c__Tremellomycetes;o__Tremellales;f__Bulleribasidiaceae;g__Vishniacozyma;s__unidentified	0.9941404669856347
ASV_427	d__Fungi;p__unclassified_Fungi;c__unclassified_Fungi;o__unclassified_Fungi;f__unclassified_Fungi;g__unclassified_Fungi;s__unclassified_Fungi	1.0000000000000098
ASV_428	d__Fungi;p__Ascomycota;c__Dothideomycetes;o__Pleosporales;f__Didymosphaeriaceae;g__Spegazzinia;s__Spegazzinia_parkeri	0.9999999999707967
ASV_429	d__Fungi;p__Ascomycota;c__Eurotiomycetes;o__Eurotiales;f__Thermoascaceae;g__Thermoascus;s__Thermoascus_aurantiacus	0.9999914087995297
ASV_430	d__Fungi;p__unclassified_Fungi;c__unclassified_Fungi;o__unclassified_Fungi;f__unclassified_Fungi;g__unclassified_Fungi;s__unclassified_Fungi	1.0000000000000038
ASV_431	d__Fungi;p__Ascomycota;c__Dothideomycetes;o__Pleosporales;f__Phaeosphaeriaceae;g__Neosetophoma;s__Neosetophoma_samararum	0.9997089698089269
ASV_432	d__Fungi;p__Basidiomycota;c__Tremellomycetes;o__Trichosporonales;f__Trichosporonaceae;g__Cutaneotrichosporon;s__unclassified_Cutaneotrichosporon	0.7845850238688622
ASV_433	d__Fungi;p__Basidiomycota;c__Wallemiomycetes;o__Wallemiales;f__Wallemiaceae;g__Wallemia;s__unclassified_Wallemia	0.9999999989676425
ASV_434	d__Fungi;p__unclassified_Fungi;c__unclassified_Fungi;o__unclassified_Fungi;f__unclassified_Fungi;g__unclassified_Fungi;s__unclassified_Fungi	1.0000000000000109
ASV_435	d__Fungi;p__unclassified_Fungi;c__unclassified_Fungi;o__unclassified_Fungi;f__unclassified_Fungi;g__unclassified_Fungi;s__unclassified_Fungi	0.9999999999999896
ASV_436	d__Fungi;p__Basidiomycota;c__Agaricomycetes;o__Sebacinales;f__Sebacinaceae;g__Sebacina;s__unidentified	0.996970267832927
ASV_437	d__Fungi;p__unclassified_Fungi;c__unclassified_Fungi;o__unclassified_Fungi;f__unclassified_Fungi;g__unclassified_Fungi;s__unclassified_Fungi	1.0000000000000013
ASV_438	d__Fungi;p__Basidiomycota;c__Tremellomycetes;o__Trichosporonales;f__Trichosporonaceae;g__Apiotrichum;s__Apiotrichum_domesticum	0.9999229894802946
ASV_439	d__Fungi;p__Ascomycota;c__Sordariomycetes;o__Hypocreales;f__Hypocreales_fam_Incertae_sedis;g__Trichothecium;s__Trichothecium_roseum	0.999977819846372
ASV_440	d__Fungi;p__Ascomycota;c__Eurotiomycetes;o__Eurotiales;f__Aspergillaceae;g__Aspergillus;s__Aspergillus_ruber	0.9693226052421955
ASV_441	d__Fungi;p__Ascomycota;c__Sordariomycetes;o__Coniochaetales;f__Coniochaetaceae;g__unidentified;s__unidentified	0.7916697871437632
ASV_442	d__Fungi;p__unclassified_Fungi;c__unclassified_Fungi;o__unclassified_Fungi;f__unclassified_Fungi;g__unclassified_Fungi;s__unclassified_Fungi	1.0000000000000124
ASV_443	d__Fungi;p__Basidiomycota;c__Tremellomycetes;o__Tremellales;f__Bulleribasidiaceae;g__Vishniacozyma;s__Vishniacozyma_victoriae	0.9999998377426057
ASV_444	d__Fungi;p__Ascomycota;c__Dothideomycetes;o__Pleosporales;f__Pleosporaceae;g__Comoclathris;s__Comoclathris_rosae	0.9999996693274062
ASV_445	d__Fungi;p__Ascomycota;c__Leotiomycetes;o__Thelebolales;f__unclassified_Thelebolales;g__unclassified_Thelebolales;s__unclassified_Thelebolales	0.9768627348221587
ASV_446	d__Fungi;p__Ascomycota;c__Leotiomycetes;o__Helotiales;f__Helotiales_fam_Incertae_sedis;g__unidentified;s__unidentified	0.9999417713142983
ASV_447	d__Fungi;p__Ascomycota;c__Sordariomycetes;o__Hypocreales;f__Hypocreaceae;g__Trichoderma;s__Trichoderma_atroviride	0.9687309292786328
ASV_448	d__Fungi;p__unclassified_Fungi;c__unclassified_Fungi;o__unclassified_Fungi;f__unclassified_Fungi;g__unclassified_Fungi;s__unclassified_Fungi	0.9999999999999878
ASV_449	d__Fungi;p__Ascomycota;c__Sordariomycetes;o__Xylariales;f__Hyponectriaceae;g__Monographella;s__Monographella_nivalis	0.9948699213981667
ASV_450	d__Fungi;p__Basidiomycota;c__Tremellomycetes;o__Filobasidiales;f__Filobasidiaceae;g__Filobasidium;s__Filobasidium_magnum	0.9593006608082697
ASV_451	d__Fungi;p__Basidiomycota;c__Agaricomycetes;o__Auriculariales;f__unidentified;g__unidentified;s__unidentified	0.8827208171606379
ASV_452	d__Fungi;p__Ascomycota;c__Eurotiomycetes;o__Eurotiales;f__Thermoascaceae;g__Thermoascus;s__Thermoascus_aurantiacus	0.9995745942512426
ASV_453	d__Fungi;p__Mortierellomycota;c__Mortierellomycetes;o__Mortierellales;f__Mortierellaceae;g__Mortierella;s__Mortierella_pseudozygospora	0.9999993520775913
ASV_454	d__Fungi;p__unclassified_Fungi;c__unclassified_Fungi;o__unclassified_Fungi;f__unclassified_Fungi;g__unclassified_Fungi;s__unclassified_Fungi	0.9999999999999931
ASV_455	d__Fungi;p__Ascomycota;c__Dothideomycetes;o__Pleosporales;f__Pleosporaceae;g__Alternaria;s__unidentified	0.888399187143208
ASV_456	d__Fungi;p__Ascomycota;c__Dothideomycetes;o__Pleosporales;f__Pleosporaceae;g__Bipolaris;s__unclassified_Bipolaris	0.9963854567566224
ASV_457	d__Fungi;p__Ascomycota;c__Archaeorhizomycetes;o__Archaeorhizomycetales;f__Archaeorhizomycetaceae;g__Archaeorhizomyces;s__unidentified	0.9257581062188766
ASV_458	d__Fungi;p__Basidiomycota;c__Agaricomycetes;o__Russulales;f__Russulaceae;g__Russula;s__Russula_turci	0.9997001174448223
ASV_459	d__Fungi;p__Ascomycota;c__Dothideomycetes;o__Capnodiales;f__Cladosporiaceae;g__Cladosporium;s__unidentified	0.9997409124480588
ASV_460	d__Fungi;p__Basidiomycota;c__Microbotryomycetes;o__Sporidiobolales;f__Sporidiobolaceae;g__Sporobolomyces;s__Sporobolomyces_roseus	0.9600657329946298
ASV_461	d__Fungi;p__Basidiomycota;c__Tremellomycetes;o__Tremellales;f__Tremellaceae;g__Cryptococcus;s__unidentified	0.9934802632529697
ASV_462	d__Fungi;p__unclassified_Fungi;c__unclassified_Fungi;o__unclassified_Fungi;f__unclassified_Fungi;g__unclassified_Fungi;s__unclassified_Fungi	1.0000000000000122
ASV_463	d__Fungi;p__unclassified_Fungi;c__unclassified_Fungi;o__unclassified_Fungi;f__unclassified_Fungi;g__unclassified_Fungi;s__unclassified_Fungi	1.0000000000000133
ASV_464	d__Fungi;p__unclassified_Fungi;c__unclassified_Fungi;o__unclassified_Fungi;f__unclassified_Fungi;g__unclassified_Fungi;s__unclassified_Fungi	0.999999999999991
ASV_465	d__Fungi;p__Mortierellomycota;c__Mortierellomycetes;o__Mortierellales;f__Mortierellaceae;g__Mortierella;s__Mortierella_pseudozygospora	0.9997729523391641
ASV_466	d__Fungi;p__unclassified_Fungi;c__unclassified_Fungi;o__unclassified_Fungi;f__unclassified_Fungi;g__unclassified_Fungi;s__unclassified_Fungi	0.9999999999999942
ASV_467	d__Fungi;p__Basidiomycota;c__Agaricomycetes;o__Russulales;f__Russulaceae;g__Russula;s__Russula_densifolia	0.9996730159985083
ASV_468	d__Fungi;p__unclassified_Fungi;c__unclassified_Fungi;o__unclassified_Fungi;f__unclassified_Fungi;g__unclassified_Fungi;s__unclassified_Fungi	0.9999999999999898
ASV_469	d__Fungi;p__Basidiomycota;c__Exobasidiomycetes;o__Entylomatales;f__unidentified;g__unidentified;s__unidentified	0.997223091461796
ASV_470	d__Fungi;p__Ascomycota;c__Sordariomycetes;o__Glomerellales;f__Plectosphaerellaceae;g__Plectosphaerella;s__Plectosphaerella_oratosquillae	0.8518703119140899
ASV_471	d__Fungi;p__Basidiomycota;c__Ustilaginomycetes;o__Ustilaginales;f__Ustilaginaceae;g__Pseudozyma;s__unidentified	0.9918262254819673
ASV_472	d__Fungi;p__Ascomycota;c__Eurotiomycetes;o__Eurotiales;f__unclassified_Eurotiales;g__unclassified_Eurotiales;s__unclassified_Eurotiales	0.9964883379100438
ASV_473	d__Fungi;p__Basidiomycota;c__Tremellomycetes;o__Tremellales;f__Tremellaceae;g__Tremella;s__unidentified	0.9995786123788919
ASV_474	d__Fungi;p__Ascomycota;c__unclassified_Ascomycota;o__unclassified_Ascomycota;f__unclassified_Ascomycota;g__unclassified_Ascomycota;s__unclassified_Ascomycota	0.9157648561448279
ASV_475	d__Fungi;p__Basidiomycota;c__Agaricomycetes;o__Polyporales;f__Meruliaceae;g__Porostereum;s__unidentified	0.996237206864831
ASV_476	d__Fungi;p__unclassified_Fungi;c__unclassified_Fungi;o__unclassified_Fungi;f__unclassified_Fungi;g__unclassified_Fungi;s__unclassified_Fungi	0.9999999999999967
ASV_477	d__Fungi;p__Basidiomycota;c__Tremellomycetes;o__Trichosporonales;f__Trichosporonaceae;g__Cutaneotrichosporon;s__Cutaneotrichosporon_curvatus	0.9004352882838668
ASV_478	d__Fungi;p__Basidiomycota;c__Tremellomycetes;o__Tremellales;f__Rhynchogastremataceae;g__Papiliotrema;s__Papiliotrema_aurea	0.8307650492227889
ASV_479	d__Fungi;p__Basidiomycota;c__Tremellomycetes;o__Trichosporonales;f__Trichosporonaceae;g__Cutaneotrichosporon;s__Cutaneotrichosporon_cyanovorans	0.8910546321793821
ASV_480	d__Fungi;p__Ascomycota;c__Sordariomycetes;o__Xylariales;f__Diatrypaceae;g__Eutypella;s__unidentified	0.9984904869050019
ASV_481	d__Fungi;p__Basidiomycota;c__Tremellomycetes;o__Tremellales;f__Bulleraceae;g__Genolevuria;s__unidentified	0.9996549631166703
ASV_482	d__Fungi;p__Mortierellomycota;c__Mortierellomycetes;o__Mortierellales;f__unidentified;g__unidentified;s__unidentified	0.9990892371388865
ASV_483	d__Fungi;p__unidentified;c__unidentified;o__unidentified;f__unidentified;g__unidentified;s__unidentified	0.8351668513147879
ASV_484	d__Fungi;p__Ascomycota;c__Sordariomycetes;o__Coniochaetales;f__Coniochaetaceae;g__Coniochaeta;s__unclassified_Coniochaeta	0.8671226697422055
ASV_485	d__Fungi;p__Ascomycota;c__Saccharomycetes;o__Saccharomycetales;f__Saccharomycetales_fam_Incertae_sedis;g__Candida;s__Candida_tropicalis	0.9994322692995715
ASV_486	d__Fungi;p__Ascomycota;c__Archaeorhizomycetes;o__Archaeorhizomycetales;f__Archaeorhizomycetaceae;g__Archaeorhizomyces;s__unidentified	0.9384146594045857
ASV_487	d__Fungi;p__Ascomycota;c__Leotiomycetes;o__Helotiales;f__unidentified;g__unidentified;s__unidentified	0.7800252721710695
ASV_488	d__Fungi;p__Mortierellomycota;c__Mortierellomycetes;o__Mortierellales;f__Mortierellaceae;g__Mortierella;s__Mortierella_minutissima	0.9999578454697732
ASV_489	d__Fungi;p__unclassified_Fungi;c__unclassified_Fungi;o__unclassified_Fungi;f__unclassified_Fungi;g__unclassified_Fungi;s__unclassified_Fungi	1.0000000000000042
ASV_490	d__Fungi;p__Ascomycota;c__Dothideomycetes;o__Pleosporales;f__unclassified_Pleosporales;g__unclassified_Pleosporales;s__unclassified_Pleosporales	0.9999962738509823
ASV_491	d__Fungi;p__unclassified_Fungi;c__unclassified_Fungi;o__unclassified_Fungi;f__unclassified_Fungi;g__unclassified_Fungi;s__unclassified_Fungi	0.9999999999999929
ASV_492	d__Fungi;p__Ascomycota;c__Leotiomycetes;o__Thelebolales;f__Thelebolaceae;g__Thelebolus;s__Thelebolus_globosus	0.8837341907516232
ASV_493	d__Fungi;p__Basidiomycota;c__Tremellomycetes;o__Filobasidiales;f__Filobasidiaceae;g__Naganishia;s__Naganishia_diffluens	0.9993529342740614
ASV_494	d__Fungi;p__Basidiomycota;c__Tremellomycetes;o__Trichosporonales;f__Trichosporonaceae;g__Haglerozyma;s__Haglerozyma_chiarellii	0.8130045052903015
ASV_495	d__Fungi;p__Basidiomycota;c__Cystobasidiomycetes;o__Cystobasidiomycetes_ord_Incertae_sedis;f__Buckleyzymaceae;g__Buckleyzyma;s__Buckleyzyma_aurantiaca	0.9999999759270398
ASV_496	d__Fungi;p__Basidiomycota;c__Tremellomycetes;o__Filobasidiales;f__Filobasidiaceae;g__Naganishia;s__Naganishia_albida	0.7466063525617243
ASV_497	d__Fungi;p__unclassified_Fungi;c__unclassified_Fungi;o__unclassified_Fungi;f__unclassified_Fungi;g__unclassified_Fungi;s__unclassified_Fungi	1.0000000000000027
ASV_498	d__Fungi;p__Ascomycota;c__Dothideomycetes;o__Pleosporales;f__Cucurbitariaceae;g__unclassified_Cucurbitariaceae;s__unclassified_Cucurbitariaceae	0.9995024199155149
ASV_499	d__Fungi;p__unidentified;c__unidentified;o__unidentified;f__unidentified;g__unidentified;s__unidentified	0.8640435467885699
ASV_500	d__Fungi;p__unclassified_Fungi;c__unclassified_Fungi;o__unclassified_Fungi;f__unclassified_Fungi;g__unclassified_Fungi;s__unclassified_Fungi	1.0000000000000036
ASV_501	d__Fungi;p__Basidiomycota;c__Tremellomycetes;o__Trichosporonales;f__Trichosporonaceae;g__Cutaneotrichosporon;s__Cutaneotrichosporon_curvatus	0.8318956013472844
ASV_502	d__Fungi;p__Ascomycota;c__Sordariomycetes;o__unclassified_Sordariomycetes;f__unclassified_Sordariomycetes;g__unclassified_Sordariomycetes;s__unclassified_Sordariomycetes	0.948057096352061
ASV_503	d__Fungi;p__Mortierellomycota;c__Mortierellomycetes;o__Mortierellales;f__Mortierellaceae;g__Mortierella;s__unclassified_Mortierella	0.9999999796523764
ASV_504	d__Fungi;p__unidentified;c__unidentified;o__unidentified;f__unidentified;g__unidentified;s__unidentified	0.9190008568873695
ASV_505	d__Fungi;p__unidentified;c__unidentified;o__unidentified;f__unidentified;g__unidentified;s__unidentified	0.7081487644052149
ASV_506	d__Fungi;p__unclassified_Fungi;c__unclassified_Fungi;o__unclassified_Fungi;f__unclassified_Fungi;g__unclassified_Fungi;s__unclassified_Fungi	1.0000000000000062
ASV_507	d__Fungi;p__Basidiomycota;c__Tremellomycetes;o__Tremellales;f__Tremellaceae;g__Bulleromyces;s__unidentified	0.9514672099033201
ASV_508	d__Fungi;p__unclassified_Fungi;c__unclassified_Fungi;o__unclassified_Fungi;f__unclassified_Fungi;g__unclassified_Fungi;s__unclassified_Fungi	1.000000000000002
ASV_509	d__Fungi;p__Mucoromycota;c__Mucoromycetes;o__Mucorales;f__Mucoraceae;g__Mucor;s__Mucor_circinelloides	0.9167355962275264
ASV_510	d__Fungi;p__unclassified_Fungi;c__unclassified_Fungi;o__unclassified_Fungi;f__unclassified_Fungi;g__unclassified_Fungi;s__unclassified_Fungi	0.9999999999999969
ASV_511	d__Fungi;p__unclassified_Fungi;c__unclassified_Fungi;o__unclassified_Fungi;f__unclassified_Fungi;g__unclassified_Fungi;s__unclassified_Fungi	0.999999999999997
ASV_512	d__Fungi;p__unclassified_Fungi;c__unclassified_Fungi;o__unclassified_Fungi;f__unclassified_Fungi;g__unclassified_Fungi;s__unclassified_Fungi	0.9999999999999903
ASV_513	d__Fungi;p__Ascomycota;c__Eurotiomycetes;o__Eurotiales;f__Aspergillaceae;g__Aspergillus;s__Aspergillus_tamarii	0.9294542847003914
ASV_514	d__Fungi;p__Ascomycota;c__Dothideomycetes;o__Pleosporales;f__Cucurbitariaceae;g__Pyrenochaetopsis;s__Pyrenochaetopsis_leptospora	0.9997859441384651
ASV_515	d__Fungi;p__unidentified;c__unidentified;o__unidentified;f__unidentified;g__unidentified;s__unidentified	0.9052577397426272
ASV_516	d__Fungi;p__Basidiomycota;c__Tremellomycetes;o__Tremellales;f__Cryptococcaceae;g__Kwoniella;s__Kwoniella_heveanensis	0.9999999026943461
ASV_517	d__Fungi;p__Basidiomycota;c__Cystobasidiomycetes;o__Cystobasidiomycetes_ord_Incertae_sedis;f__Buckleyzymaceae;g__Buckleyzyma;s__Buckleyzyma_aurantiaca	0.9999951531790222
ASV_518	d__Fungi;p__Ascomycota;c__Dothideomycetes;o__Pleosporales;f__Didymellaceae;g__unclassified_Didymellaceae;s__unclassified_Didymellaceae	0.9453364468195651
ASV_519	d__Fungi;p__unclassified_Fungi;c__unclassified_Fungi;o__unclassified_Fungi;f__unclassified_Fungi;g__unclassified_Fungi;s__unclassified_Fungi	1.0000000000000022
ASV_520	d__Fungi;p__unidentified;c__unidentified;o__unidentified;f__unidentified;g__unidentified;s__unidentified	0.7238978714054369
ASV_521	d__Fungi;p__Ascomycota;c__Dothideomycetes;o__unclassified_Dothideomycetes;f__unclassified_Dothideomycetes;g__unclassified_Dothideomycetes;s__unclassified_Dothideomycetes	0.9193111683890884
ASV_522	d__Fungi;p__Basidiomycota;c__Microbotryomycetes;o__Sporidiobolales;f__Sporidiobolaceae;g__Rhodotorula;s__Rhodotorula_araucariae	0.9999906010339036
ASV_523	d__Fungi;p__Mortierellomycota;c__Mortierellomycetes;o__Mortierellales;f__Mortierellaceae;g__Mortierella;s__Mortierella_parvispora	0.9268422804529421
ASV_524	d__Fungi;p__unidentified;c__unidentified;o__unidentified;f__unidentified;g__unidentified;s__unidentified	0.7368341461846195
ASV_525	d__Fungi;p__unclassified_Fungi;c__unclassified_Fungi;o__unclassified_Fungi;f__unclassified_Fungi;g__unclassified_Fungi;s__unclassified_Fungi	1.0000000000000027
ASV_526	d__Fungi;p__unclassified_Fungi;c__unclassified_Fungi;o__unclassified_Fungi;f__unclassified_Fungi;g__unclassified_Fungi;s__unclassified_Fungi	1.000000000000006
ASV_527	d__Fungi;p__Ascomycota;c__Sordariomycetes;o__Chaetosphaeriales;f__Chaetosphaeriaceae;g__unidentified;s__unidentified	0.9913231067188555
ASV_528	d__Fungi;p__Ascomycota;c__Sordariomycetes;o__unclassified_Sordariomycetes;f__unclassified_Sordariomycetes;g__unclassified_Sordariomycetes;s__unclassified_Sordariomycetes	0.999771970102129
ASV_529	d__Fungi;p__Basidiomycota;c__Tremellomycetes;o__Filobasidiales;f__Piskurozymaceae;g__Solicoccozyma;s__Solicoccozyma_terrea	0.9999784943513356
ASV_530	d__Fungi;p__Basidiomycota;c__Agaricomycetes;o__Agaricales;f__Schizophyllaceae;g__Schizophyllum;s__Schizophyllum_commune	0.9777237585566847
ASV_531	d__Fungi;p__unidentified;c__unidentified;o__unidentified;f__unidentified;g__unidentified;s__unidentified	0.8285441453773993
ASV_532	d__Fungi;p__unclassified_Fungi;c__unclassified_Fungi;o__unclassified_Fungi;f__unclassified_Fungi;g__unclassified_Fungi;s__unclassified_Fungi	0.9999999999999964
ASV_533	d__Fungi;p__unclassified_Fungi;c__unclassified_Fungi;o__unclassified_Fungi;f__unclassified_Fungi;g__unclassified_Fungi;s__unclassified_Fungi	0.9999999999999933
ASV_534	d__Fungi;p__Ascomycota;c__Dothideomycetes;o__Capnodiales;f__Mycosphaerellaceae;g__Pallidocercospora;s__Pallidocercospora_heimioides	0.999042296579029
ASV_535	d__Fungi;p__Basidiomycota;c__Cystobasidiomycetes;o__Cystobasidiomycetes_ord_Incertae_sedis;f__Buckleyzymaceae;g__Buckleyzyma;s__Buckleyzyma_aurantiaca	0.9999999920337643
ASV_536	d__Fungi;p__Ascomycota;c__Eurotiomycetes;o__Eurotiales;f__Aspergillaceae;g__Monascus;s__Monascus_purpureus	0.9999999985234354
ASV_537	d__Fungi;p__Ascomycota;c__Leotiomycetes;o__Erysiphales;f__Erysiphaceae;g__Blumeria;s__Blumeria_graminis	0.999999999991843
ASV_538	d__Fungi;p__Ascomycota;c__Sordariomycetes;o__Hypocreales;f__Nectriaceae;g__Fusarium;s__Fusarium_solani	0.9655717196460005
ASV_539	d__Fungi;p__Basidiomycota;c__Agaricomycetes;o__Russulales;f__Russulaceae;g__Macowanites;s__Macowanites_chlorinosmus	0.7819296942754907
ASV_540	d__Fungi;p__unclassified_Fungi;c__unclassified_Fungi;o__unclassified_Fungi;f__unclassified_Fungi;g__unclassified_Fungi;s__unclassified_Fungi	1.0000000000000013
ASV_541	d__Fungi;p__Ascomycota;c__Dothideomycetes;o__Pleosporales;f__Didymellaceae;g__unclassified_Didymellaceae;s__unclassified_Didymellaceae	0.9979779000544544
ASV_542	d__Fungi;p__unclassified_Fungi;c__unclassified_Fungi;o__unclassified_Fungi;f__unclassified_Fungi;g__unclassified_Fungi;s__unclassified_Fungi	1.0000000000000022
ASV_543	d__Fungi;p__unclassified_Fungi;c__unclassified_Fungi;o__unclassified_Fungi;f__unclassified_Fungi;g__unclassified_Fungi;s__unclassified_Fungi	1.0000000000000102
ASV_544	d__Fungi;p__Ascomycota;c__Sordariomycetes;o__Coniochaetales;f__Coniochaetaceae;g__unclassified_Coniochaetaceae;s__unclassified_Coniochaetaceae	0.9985567751923579
ASV_545	d__Fungi;p__Ascomycota;c__Dothideomycetes;o__Pleosporales;f__Phaeosphaeriaceae;g__Phaeosphaeria;s__unidentified	0.8099606224581657
ASV_546	d__Fungi;p__Ascomycota;c__Sordariomycetes;o__Xylariales;f__Diatrypaceae;g__Eutypella;s__Eutypella_citricola	0.9999982891783075
ASV_547	d__Fungi;p__Ascomycota;c__Eurotiomycetes;o__Eurotiales;f__Aspergillaceae;g__Penicillium;s__unclassified_Penicillium	0.9986334724518849
ASV_548	d__Fungi;p__Ascomycota;c__Dothideomycetes;o__Dothideales;f__Aureobasidiaceae;g__Aureobasidium;s__Aureobasidium_pullulans	0.9761455555843178
ASV_549	d__Fungi;p__Ascomycota;c__Dothideomycetes;o__Pleosporales;f__Phaeosphaeriaceae;g__Parastagonospora;s__Parastagonospora_poae	0.7491728240224748
ASV_550	d__Fungi;p__Mortierellomycota;c__Mortierellomycetes;o__Mortierellales;f__Mortierellaceae;g__Mortierella;s__Mortierella_zychae	0.9968995202985368
ASV_551	d__Fungi;p__Ascomycota;c__Sordariomycetes;o__Hypocreales;f__Nectriaceae;g__unclassified_Nectriaceae;s__unclassified_Nectriaceae	0.9999846903801638
ASV_552	d__Fungi;p__Ascomycota;c__Sordariomycetes;o__Hypocreales;f__Nectriaceae;g__Fusarium;s__Fusarium_solani	0.9850755775374409
ASV_553	d__Fungi;p__Basidiomycota;c__Tremellomycetes;o__Trichosporonales;f__Trichosporonaceae;g__Cutaneotrichosporon;s__Cutaneotrichosporon_curvatus	0.8693707581930376
ASV_554	d__Fungi;p__unidentified;c__unidentified;o__unidentified;f__unidentified;g__unidentified;s__unidentified	0.8893865523253864
ASV_555	d__Fungi;p__Basidiomycota;c__Tremellomycetes;o__Tremellales;f__Bulleribasidiaceae;g__Hannaella;s__Hannaella_sinensis	0.9999950655415646
ASV_556	d__Fungi;p__unclassified_Fungi;c__unclassified_Fungi;o__unclassified_Fungi;f__unclassified_Fungi;g__unclassified_Fungi;s__unclassified_Fungi	1.0000000000000089
ASV_557	d__Fungi;p__Ascomycota;c__Dothideomycetes;o__Pleosporales;f__unclassified_Pleosporales;g__unclassified_Pleosporales;s__unclassified_Pleosporales	0.9999722834370893
ASV_558	d__Fungi;p__Basidiomycota;c__Agaricomycetes;o__Russulales;f__Russulaceae;g__Russula;s__Russula_sanguinea	0.9998309357895887
ASV_559	d__Fungi;p__unclassified_Fungi;c__unclassified_Fungi;o__unclassified_Fungi;f__unclassified_Fungi;g__unclassified_Fungi;s__unclassified_Fungi	1.000000000000003
ASV_560	d__Fungi;p__Ascomycota;c__Dothideomycetes;o__Pleosporales;f__Pleosporaceae;g__Stemphylium;s__Stemphylium_vesicarium	0.749692961108916
ASV_561	d__Fungi;p__unclassified_Fungi;c__unclassified_Fungi;o__unclassified_Fungi;f__unclassified_Fungi;g__unclassified_Fungi;s__unclassified_Fungi	1.0000000000000147
ASV_562	d__Fungi;p__Basidiomycota;c__Cystobasidiomycetes;o__Erythrobasidiales;f__Erythrobasidiales_fam_Incertae_sedis;g__Sakaguchia;s__Sakaguchia_dacryoidea	0.9953970988281604
ASV_563	d__Fungi;p__unclassified_Fungi;c__unclassified_Fungi;o__unclassified_Fungi;f__unclassified_Fungi;g__unclassified_Fungi;s__unclassified_Fungi	1.0000000000000024
ASV_564	d__Fungi;p__unclassified_Fungi;c__unclassified_Fungi;o__unclassified_Fungi;f__unclassified_Fungi;g__unclassified_Fungi;s__unclassified_Fungi	1.0000000000000038
ASV_565	d__Fungi;p__unclassified_Fungi;c__unclassified_Fungi;o__unclassified_Fungi;f__unclassified_Fungi;g__unclassified_Fungi;s__unclassified_Fungi	1.0000000000000056
ASV_566	d__Fungi;p__unidentified;c__unidentified;o__unidentified;f__unidentified;g__unidentified;s__unidentified	0.7546673359319748
ASV_567	d__Fungi;p__Basidiomycota;c__Cystobasidiomycetes;o__Cystobasidiomycetes_ord_Incertae_sedis;f__Symmetrosporaceae;g__Symmetrospora;s__Symmetrospora_coprosmae	0.9846377940072493
ASV_568	d__Fungi;p__Basidiomycota;c__Agaricomycetes;o__Thelephorales;f__Thelephoraceae;g__unclassified_Thelephoraceae;s__unclassified_Thelephoraceae	0.9999996574680583
ASV_569	d__Fungi;p__Basidiomycota;c__Microbotryomycetes;o__Sporidiobolales;f__Sporidiobolaceae;g__Rhodosporidiobolus;s__Rhodosporidiobolus_odoratus	0.9992508347565431
ASV_570	d__Fungi;p__Basidiomycota;c__Agaricomycetes;o__Agaricales;f__Marasmiaceae;g__Marasmius;s__Marasmius_curreyi	0.9977178353876623
ASV_571	d__Fungi;p__Basidiomycota;c__Wallemiomycetes;o__Wallemiales;f__Wallemiaceae;g__Wallemia;s__unclassified_Wallemia	0.9999999855716882
ASV_572	d__Fungi;p__unidentified;c__unidentified;o__unidentified;f__unidentified;g__unidentified;s__unidentified	0.8449715107151664
ASV_573	d__Fungi;p__unclassified_Fungi;c__unclassified_Fungi;o__unclassified_Fungi;f__unclassified_Fungi;g__unclassified_Fungi;s__unclassified_Fungi	1.000000000000005
ASV_574	d__Fungi;p__unclassified_Fungi;c__unclassified_Fungi;o__unclassified_Fungi;f__unclassified_Fungi;g__unclassified_Fungi;s__unclassified_Fungi	1.000000000000004
ASV_575	d__Fungi;p__unclassified_Fungi;c__unclassified_Fungi;o__unclassified_Fungi;f__unclassified_Fungi;g__unclassified_Fungi;s__unclassified_Fungi	0.9999999999999893
ASV_576	d__Fungi;p__unidentified;c__unidentified;o__unidentified;f__unidentified;g__unidentified;s__unidentified	0.8941192702955166
ASV_577	d__Fungi;p__Ascomycota;c__Dothideomycetes;o__Pleosporales;f__Didymellaceae;g__unclassified_Didymellaceae;s__unclassified_Didymellaceae	0.9901073004430315
ASV_578	d__Fungi;p__Ascomycota;c__Dothideomycetes;o__Pleosporales;f__Didymellaceae;g__unclassified_Didymellaceae;s__unclassified_Didymellaceae	0.9948316492579169
ASV_579	d__Fungi;p__Ascomycota;c__Eurotiomycetes;o__Eurotiales;f__Thermoascaceae;g__Thermoascus;s__Thermoascus_aurantiacus	0.9991349594222357
ASV_580	d__Fungi;p__Ascomycota;c__Eurotiomycetes;o__Eurotiales;f__Thermoascaceae;g__Thermoascus;s__Thermoascus_aurantiacus	0.8109604297458979
ASV_581	d__Fungi;p__Ascomycota;c__Sordariomycetes;o__Myrmecridiales;f__Myrmecridiaceae;g__Myrmecridium;s__Myrmecridium_schulzeri	0.8710234692487017
ASV_582	d__Fungi;p__Basidiomycota;c__Tremellomycetes;o__Tremellales;f__Rhynchogastremataceae;g__Papiliotrema;s__Papiliotrema_terrestris	0.8140706596498011
ASV_583	d__Fungi;p__Basidiomycota;c__Cystobasidiomycetes;o__Cystobasidiomycetes_ord_Incertae_sedis;f__Symmetrosporaceae;g__Symmetrospora;s__unclassified_Symmetrospora	0.9997982010779214
ASV_584	d__Fungi;p__Basidiomycota;c__Agaricomycetes;o__Boletales;f__Sclerodermataceae;g__Scleroderma;s__unidentified	0.9982132043710841
ASV_585	d__Fungi;p__Ascomycota;c__Archaeorhizomycetes;o__Archaeorhizomycetales;f__Archaeorhizomycetaceae;g__Archaeorhizomyces;s__unidentified	0.9970832193565411
ASV_586	d__Fungi;p__Ascomycota;c__Eurotiomycetes;o__Eurotiales;f__Aspergillaceae;g__Aspergillus;s__unclassified_Aspergillus	0.9999828788494085
ASV_587	d__Fungi;p__unidentified;c__unidentified;o__unidentified;f__unidentified;g__unidentified;s__unidentified	0.8636030519253187
ASV_588	d__Fungi;p__Ascomycota;c__Sordariomycetes;o__Xylariales;f__Diatrypaceae;g__Eutypella;s__Eutypella_citricola	0.9864694356081757
ASV_589	d__Fungi;p__unclassified_Fungi;c__unclassified_Fungi;o__unclassified_Fungi;f__unclassified_Fungi;g__unclassified_Fungi;s__unclassified_Fungi	0.9999999999999928
ASV_590	d__Fungi;p__Ascomycota;c__Sordariomycetes;o__Myrmecridiales;f__Myrmecridiaceae;g__Myrmecridium;s__Myrmecridium_schulzeri	0.9999783814248119
ASV_591	d__Fungi;p__Basidiomycota;c__Agaricomycetes;o__Trechisporales;f__Hydnodontaceae;g__Trechispora;s__Trechispora_stellulata	0.9999999999568274
ASV_592	d__Fungi;p__unidentified;c__unidentified;o__unidentified;f__unidentified;g__unidentified;s__unidentified	0.7595260192124633
ASV_593	d__Fungi;p__unclassified_Fungi;c__unclassified_Fungi;o__unclassified_Fungi;f__unclassified_Fungi;g__unclassified_Fungi;s__unclassified_Fungi	0.9999999999999908
ASV_594	d__Fungi;p__Basidiomycota;c__Microbotryomycetes;o__Microbotryomycetes_ord_Incertae_sedis;f__Chrysozymaceae;g__Udeniozyma;s__unidentified	0.9947137976777938
ASV_595	d__Fungi;p__Ascomycota;c__Dothideomycetes;o__unclassified_Dothideomycetes;f__unclassified_Dothideomycetes;g__unclassified_Dothideomycetes;s__unclassified_Dothideomycetes	0.7068857810248083
ASV_596	d__Fungi;p__Basidiomycota;c__Agaricomycetes;o__Russulales;f__Russulaceae;g__Russula;s__Russula_cyanoxantha	0.9995917158322193
ASV_597	d__Fungi;p__Basidiomycota;c__Agaricomycetes;o__Russulales;f__Russulaceae;g__Russula;s__Russula_cyanoxantha	0.9985746514007484
ASV_598	d__Fungi;p__Ascomycota;c__Saccharomycetes;o__Saccharomycetales;f__Saccharomycetales_fam_Incertae_sedis;g__Candida;s__Candida_boleticola	0.8172868094575519
ASV_599	d__Fungi;p__Ascomycota;c__Saccharomycetes;o__Saccharomycetales;f__Saccharomycetales_fam_Incertae_sedis;g__Candida;s__Candida_norvegica	0.9999999781133939
ASV_600	d__Fungi;p__Ascomycota;c__Dothideomycetes;o__Pleosporales;f__Didymellaceae;g__unclassified_Didymellaceae;s__unclassified_Didymellaceae	0.9577488120085692
ASV_601	d__Fungi;p__unclassified_Fungi;c__unclassified_Fungi;o__unclassified_Fungi;f__unclassified_Fungi;g__unclassified_Fungi;s__unclassified_Fungi	0.9999999999999887
ASV_602	d__Fungi;p__unclassified_Fungi;c__unclassified_Fungi;o__unclassified_Fungi;f__unclassified_Fungi;g__unclassified_Fungi;s__unclassified_Fungi	1.0000000000000102
ASV_603	d__Fungi;p__unclassified_Fungi;c__unclassified_Fungi;o__unclassified_Fungi;f__unclassified_Fungi;g__unclassified_Fungi;s__unclassified_Fungi	0.9999999999999931
ASV_604	d__Fungi;p__Ascomycota;c__Dothideomycetes;o__Pleosporales;f__Pleosporaceae;g__Alternaria;s__unidentified	0.9314060617287825
ASV_605	d__Fungi;p__Ascomycota;c__Dothideomycetes;o__Pleosporales;f__Pleosporales_fam_Incertae_sedis;g__Chalastospora;s__Chalastospora_gossypii	0.9977745113329739
ASV_606	d__Fungi;p__unidentified;c__unidentified;o__unidentified;f__unidentified;g__unidentified;s__unidentified	0.9137417700447835
ASV_607	d__Fungi;p__Ascomycota;c__Archaeorhizomycetes;o__Archaeorhizomycetales;f__Archaeorhizomycetaceae;g__Archaeorhizomyces;s__unidentified	0.9995328639018843
ASV_608	d__Fungi;p__Ascomycota;c__Eurotiomycetes;o__Eurotiales;f__Aspergillaceae;g__Aspergillus;s__unclassified_Aspergillus	0.997503253187924
ASV_609	d__Fungi;p__Basidiomycota;c__Agaricomycetes;o__Russulales;f__Russulaceae;g__Lactarius;s__Lactarius_salmonicolor	0.9983997967694851
ASV_610	d__Fungi;p__Ascomycota;c__Eurotiomycetes;o__Chaetothyriales;f__Herpotrichiellaceae;g__Exophiala;s__unidentified	0.9909299684214056
ASV_611	d__Fungi;p__Ascomycota;c__Eurotiomycetes;o__Eurotiales;f__Aspergillaceae;g__Aspergillus;s__Aspergillus_penicillioides	0.9977341374164619
ASV_612	d__Fungi;p__unclassified_Fungi;c__unclassified_Fungi;o__unclassified_Fungi;f__unclassified_Fungi;g__unclassified_Fungi;s__unclassified_Fungi	1.000000000000004
ASV_613	d__Fungi;p__Ascomycota;c__Dothideomycetes;o__Pleosporales;f__Phaeosphaeriaceae;g__Setophaeosphaeria;s__unclassified_Setophaeosphaeria	0.8092349589859822
ASV_614	d__Fungi;p__Ascomycota;c__Eurotiomycetes;o__Eurotiales;f__Aspergillaceae;g__Aspergillus;s__Aspergillus_subversicolor	0.8743907359704763
ASV_615	d__Fungi;p__unidentified;c__unidentified;o__unidentified;f__unidentified;g__unidentified;s__unidentified	0.7618322444419794
ASV_616	d__Fungi;p__unidentified;c__unidentified;o__unidentified;f__unidentified;g__unidentified;s__unidentified	0.7088710452980462
ASV_617	d__Fungi;p__Basidiomycota;c__Microbotryomycetes;o__Leucosporidiales;f__Leucosporidiaceae;g__Leucosporidium;s__unclassified_Leucosporidium	0.9999924268342628
ASV_618	d__Fungi;p__Basidiomycota;c__Tremellomycetes;o__Tremellales;f__Trimorphomycetaceae;g__Saitozyma;s__Saitozyma_paraflava	0.9972095152711835
ASV_619	d__Fungi;p__unclassified_Fungi;c__unclassified_Fungi;o__unclassified_Fungi;f__unclassified_Fungi;g__unclassified_Fungi;s__unclassified_Fungi	0.9999999999999898
ASV_620	d__Fungi;p__Ascomycota;c__Dothideomycetes;o__Capnodiales;f__Mycosphaerellaceae;g__Septoria;s__Septoria_cretae	0.8979587458647565
ASV_621	d__Fungi;p__unclassified_Fungi;c__unclassified_Fungi;o__unclassified_Fungi;f__unclassified_Fungi;g__unclassified_Fungi;s__unclassified_Fungi	1.0000000000000029
ASV_622	d__Fungi;p__Ascomycota;c__Eurotiomycetes;o__Eurotiales;f__Thermoascaceae;g__Thermoascus;s__Thermoascus_aurantiacus	0.9996223099177215
ASV_623	d__Fungi;p__Basidiomycota;c__Agaricomycetes;o__unclassified_Agaricomycetes;f__unclassified_Agaricomycetes;g__unclassified_Agaricomycetes;s__unclassified_Agaricomycetes	0.7619350677986269
ASV_624	d__Fungi;p__Basidiomycota;c__Agaricomycetes;o__Atheliales;f__Atheliaceae;g__Amphinema;s__unidentified	0.9973171047944387
ASV_625	d__Fungi;p__Basidiomycota;c__Tremellomycetes;o__Tremellales;f__Trimorphomycetaceae;g__Saitozyma;s__Saitozyma_paraflava	0.9996047486948622
ASV_626	d__Fungi;p__Basidiomycota;c__Microbotryomycetes;o__Sporidiobolales;f__Sporidiobolaceae;g__Rhodotorula;s__Rhodotorula_araucariae	0.9999723052066254
ASV_627	d__Fungi;p__Ascomycota;c__Dothideomycetes;o__Pleosporales;f__Didymellaceae;g__Didymella;s__Didymella_applanata	0.7928717867732566
ASV_628	d__Fungi;p__Ascomycota;c__Dothideomycetes;o__Pleosporales;f__Didymellaceae;g__Phoma;s__Phoma_herbarum	0.8919140800398898
ASV_629	d__Fungi;p__Ascomycota;c__Eurotiomycetes;o__Eurotiales;f__Thermoascaceae;g__Thermoascus;s__Thermoascus_aurantiacus	0.9999781039420973
ASV_630	d__Fungi;p__Ascomycota;c__Dothideomycetes;o__Dothideales;f__Aureobasidiaceae;g__Aureobasidium;s__Aureobasidium_pullulans	0.7453353745575092
ASV_631	d__Fungi;p__unclassified_Fungi;c__unclassified_Fungi;o__unclassified_Fungi;f__unclassified_Fungi;g__unclassified_Fungi;s__unclassified_Fungi	1.0000000000000029
ASV_632	d__Fungi;p__Ascomycota;c__Eurotiomycetes;o__Eurotiales;f__Aspergillaceae;g__Penicillium;s__Penicillium_oxalicum	0.9996992854824123
ASV_633	d__Fungi;p__Ascomycota;c__Archaeorhizomycetes;o__Archaeorhizomycetales;f__Archaeorhizomycetaceae;g__Archaeorhizomyces;s__unidentified	0.9802640143066553
ASV_634	d__Fungi;p__Ascomycota;c__Sordariomycetes;o__Xylariales;f__unclassified_Xylariales;g__unclassified_Xylariales;s__unclassified_Xylariales	0.998052750443398
ASV_635	d__Fungi;p__Ascomycota;c__unclassified_Ascomycota;o__unclassified_Ascomycota;f__unclassified_Ascomycota;g__unclassified_Ascomycota;s__unclassified_Ascomycota	0.8547817460964271
ASV_636	d__Fungi;p__Ascomycota;c__Dothideomycetes;o__Pleosporales;f__Coniothyriaceae;g__Coniothyrium;s__Coniothyrium_sidae	0.9999599285923136
ASV_637	d__Fungi;p__Ascomycota;c__Saccharomycetes;o__Saccharomycetales;f__Saccharomycetaceae;g__Kazachstania;s__Kazachstania_humilis	0.9999999999916298
ASV_638	d__Fungi;p__Basidiomycota;c__Tremellomycetes;o__Filobasidiales;f__Filobasidiaceae;g__Filobasidium;s__unidentified	0.9373846615506775
ASV_639	d__Fungi;p__unidentified;c__unidentified;o__unidentified;f__unidentified;g__unidentified;s__unidentified	0.8997612280886257
ASV_640	d__Fungi;p__Basidiomycota;c__Agaricomycetes;o__Russulales;f__Russulaceae;g__Lactarius;s__Lactarius_deliciosus	0.9991575220847835
ASV_641	d__Fungi;p__unclassified_Fungi;c__unclassified_Fungi;o__unclassified_Fungi;f__unclassified_Fungi;g__unclassified_Fungi;s__unclassified_Fungi	0.9999999999999869
ASV_642	d__Fungi;p__Ascomycota;c__Dothideomycetes;o__Pleosporales;f__Phaeosphaeriaceae;g__Neosetophoma;s__Neosetophoma_samararum	0.9997382109582725
ASV_643	d__Fungi;p__Ascomycota;c__Dothideomycetes;o__Pleosporales;f__Phaeosphaeriaceae;g__Allophaeosphaeria;s__Allophaeosphaeria_muriformia	0.8293461847113746
ASV_644	d__Fungi;p__Ascomycota;c__Archaeorhizomycetes;o__Archaeorhizomycetales;f__Archaeorhizomycetaceae;g__Archaeorhizomyces;s__unidentified	0.7034559456456688
ASV_645	d__Fungi;p__Ascomycota;c__Dothideomycetes;o__Capnodiales;f__Teratosphaeriaceae;g__Devriesia;s__Devriesia_americana	0.9999303986795397
ASV_646	d__Fungi;p__unclassified_Fungi;c__unclassified_Fungi;o__unclassified_Fungi;f__unclassified_Fungi;g__unclassified_Fungi;s__unclassified_Fungi	1.000000000000008
ASV_647	d__Fungi;p__unclassified_Fungi;c__unclassified_Fungi;o__unclassified_Fungi;f__unclassified_Fungi;g__unclassified_Fungi;s__unclassified_Fungi	1.0000000000000004
ASV_648	d__Fungi;p__Ascomycota;c__Archaeorhizomycetes;o__Archaeorhizomycetales;f__Archaeorhizomycetaceae;g__Archaeorhizomyces;s__unidentified	0.9865514092587068
ASV_649	d__Fungi;p__Basidiomycota;c__Tremellomycetes;o__Holtermanniales;f__Holtermanniales_fam_Incertae_sedis;g__Holtermanniella;s__Holtermanniella_takashimae	0.999560743355979
ASV_650	d__Fungi;p__unidentified;c__unidentified;o__unidentified;f__unidentified;g__unidentified;s__unidentified	0.905281215743877
ASV_651	d__Fungi;p__Ascomycota;c__Dothideomycetes;o__Pleosporales;f__Pleosporaceae;g__Stemphylium;s__Stemphylium_vesicarium	0.963572012266334
ASV_652	d__Fungi;p__unidentified;c__unidentified;o__unidentified;f__unidentified;g__unidentified;s__unidentified	0.807819866685071
ASV_653	d__Fungi;p__Basidiomycota;c__Tremellomycetes;o__Filobasidiales;f__Piskurozymaceae;g__Solicoccozyma;s__Solicoccozyma_terricola	0.9623386946221738
ASV_654	d__Fungi;p__Ascomycota;c__Dothideomycetes;o__Pleosporales;f__Pleosporaceae;g__unidentified;s__unidentified	0.9975180609253546
ASV_655	d__Fungi;p__Mucoromycota;c__Mucoromycetes;o__Mucorales;f__Lichtheimiaceae;g__Rhizomucor;s__Rhizomucor_pusillus	0.9999999999955236
ASV_656	d__Fungi;p__unclassified_Fungi;c__unclassified_Fungi;o__unclassified_Fungi;f__unclassified_Fungi;g__unclassified_Fungi;s__unclassified_Fungi	0.9999999999999901
ASV_657	d__Fungi;p__unclassified_Fungi;c__unclassified_Fungi;o__unclassified_Fungi;f__unclassified_Fungi;g__unclassified_Fungi;s__unclassified_Fungi	0.9999999999999892
ASV_658	d__Fungi;p__unclassified_Fungi;c__unclassified_Fungi;o__unclassified_Fungi;f__unclassified_Fungi;g__unclassified_Fungi;s__unclassified_Fungi	0.9999999999999896
ASV_659	d__Fungi;p__unclassified_Fungi;c__unclassified_Fungi;o__unclassified_Fungi;f__unclassified_Fungi;g__unclassified_Fungi;s__unclassified_Fungi	0.9999999999999973
ASV_660	d__Fungi;p__Basidiomycota;c__Agaricomycetes;o__Russulales;f__Russulaceae;g__Russula;s__Russula_vesca	0.9999388088004143
ASV_661	d__Fungi;p__Ascomycota;c__Sordariomycetes;o__Hypocreales;f__Nectriaceae;g__unclassified_Nectriaceae;s__unclassified_Nectriaceae	0.9998889453048547
ASV_662	d__Fungi;p__Ascomycota;c__Dothideomycetes;o__Pleosporales;f__Pleosporaceae;g__Exserohilum;s__Exserohilum_rostratum	0.9988993049621567
ASV_663	d__Fungi;p__Ascomycota;c__Sordariomycetes;o__Microascales;f__Microascaceae;g__Microascus;s__unclassified_Microascus	0.999991005107936
ASV_664	d__Fungi;p__Mortierellomycota;c__Mortierellomycetes;o__Mortierellales;f__Mortierellaceae;g__Mortierella;s__Mortierella_elongata	0.9225479636664691
ASV_665	d__Fungi;p__unidentified;c__unidentified;o__unidentified;f__unidentified;g__unidentified;s__unidentified	0.8184775685162858
ASV_666	d__Fungi;p__unidentified;c__unidentified;o__unidentified;f__unidentified;g__unidentified;s__unidentified	0.7391374101578191
ASV_667	d__Fungi;p__Basidiomycota;c__Malasseziomycetes;o__Malasseziales;f__Malasseziaceae;g__Malassezia;s__Malassezia_restricta	0.7908016580578919
ASV_668	d__Fungi;p__Ascomycota;c__Dothideomycetes;o__Pleosporales;f__Didymellaceae;g__Neoascochyta;s__Neoascochyta_desmazieri	0.9993238191610295
ASV_669	d__Fungi;p__Ascomycota;c__Sordariomycetes;o__Sordariales;f__Chaetomiaceae;g__Trichocladium;s__Trichocladium_opacum	0.9999906571196994
ASV_670	d__Fungi;p__Basidiomycota;c__Ustilaginomycetes;o__Ustilaginales;f__Ustilaginaceae;g__Ustilago;s__Ustilago_trichophora	0.9987368886278312
ASV_671	d__Fungi;p__unclassified_Fungi;c__unclassified_Fungi;o__unclassified_Fungi;f__unclassified_Fungi;g__unclassified_Fungi;s__unclassified_Fungi	1.0000000000000007
ASV_672	d__Fungi;p__unidentified;c__unidentified;o__unidentified;f__unidentified;g__unidentified;s__unidentified	0.7241568430235101
ASV_673	d__Fungi;p__Basidiomycota;c__Microbotryomycetes;o__Sporidiobolales;f__Sporidiobolaceae;g__Rhodotorula;s__Rhodotorula_mucilaginosa	0.9042232687839262
ASV_674	d__Fungi;p__Basidiomycota;c__Tremellomycetes;o__Tremellales;f__Trimorphomycetaceae;g__Saitozyma;s__Saitozyma_paraflava	0.9998935744690034
ASV_675	d__Fungi;p__unclassified_Fungi;c__unclassified_Fungi;o__unclassified_Fungi;f__unclassified_Fungi;g__unclassified_Fungi;s__unclassified_Fungi	1.0000000000000056
ASV_676	d__Fungi;p__Ascomycota;c__Dothideomycetes;o__Pleosporales;f__Didymellaceae;g__unclassified_Didymellaceae;s__unclassified_Didymellaceae	0.9773052325691618
ASV_677	d__Fungi;p__unclassified_Fungi;c__unclassified_Fungi;o__unclassified_Fungi;f__unclassified_Fungi;g__unclassified_Fungi;s__unclassified_Fungi	1.000000000000006
ASV_678	d__Fungi;p__unclassified_Fungi;c__unclassified_Fungi;o__unclassified_Fungi;f__unclassified_Fungi;g__unclassified_Fungi;s__unclassified_Fungi	0.999999999999994
ASV_679	d__Fungi;p__Basidiomycota;c__Agaricomycetes;o__Russulales;f__Russulaceae;g__Russula;s__Russula_senecis	0.9994265647450116
ASV_680	d__Fungi;p__unclassified_Fungi;c__unclassified_Fungi;o__unclassified_Fungi;f__unclassified_Fungi;g__unclassified_Fungi;s__unclassified_Fungi	1.0000000000000155
ASV_681	d__Fungi;p__Ascomycota;c__Sordariomycetes;o__Hypocreales;f__Hypocreales_fam_Incertae_sedis;g__Acremonium;s__Acremonium_alternatum	0.9998632632418506
ASV_682	d__Fungi;p__unclassified_Fungi;c__unclassified_Fungi;o__unclassified_Fungi;f__unclassified_Fungi;g__unclassified_Fungi;s__unclassified_Fungi	1.000000000000013
ASV_683	d__Fungi;p__Ascomycota;c__Sordariomycetes;o__Hypocreales;f__Nectriaceae;g__Gibberella;s__Gibberella_baccata	0.9218462048440478
ASV_684	d__Fungi;p__Ascomycota;c__Sordariomycetes;o__unclassified_Sordariomycetes;f__unclassified_Sordariomycetes;g__unclassified_Sordariomycetes;s__unclassified_Sordariomycetes	0.7730145427968542
ASV_685	d__Fungi;p__Basidiomycota;c__Tremellomycetes;o__Tremellales;f__Bulleribasidiaceae;g__Vishniacozyma;s__Vishniacozyma_heimaeyensis	0.9665715667251783
ASV_686	d__Fungi;p__unidentified;c__unidentified;o__unidentified;f__unidentified;g__unidentified;s__unidentified	0.8632624136116213
ASV_687	d__Fungi;p__unidentified;c__unidentified;o__unidentified;f__unidentified;g__unidentified;s__unidentified	0.8292848900136383
ASV_688	d__Fungi;p__unclassified_Fungi;c__unclassified_Fungi;o__unclassified_Fungi;f__unclassified_Fungi;g__unclassified_Fungi;s__unclassified_Fungi	0.9999999999999942
ASV_689	d__Fungi;p__Ascomycota;c__Leotiomycetes;o__Thelebolales;f__Pseudeurotiaceae;g__Pseudogymnoascus;s__Pseudogymnoascus_roseus	0.9996667937670896
ASV_690	d__Fungi;p__Ascomycota;c__Saccharomycetes;o__Saccharomycetales;f__Phaffomycetaceae;g__Wickerhamomyces;s__Wickerhamomyces_anomalus	0.9999792016350282
ASV_691	d__Fungi;p__unclassified_Fungi;c__unclassified_Fungi;o__unclassified_Fungi;f__unclassified_Fungi;g__unclassified_Fungi;s__unclassified_Fungi	0.9999999999999967
ASV_692	d__Fungi;p__Ascomycota;c__Sordariomycetes;o__Hypocreales;f__Clavicipitaceae;g__Claviceps;s__unclassified_Claviceps	0.9381121072561662
ASV_693	d__Fungi;p__Ascomycota;c__Sordariomycetes;o__Hypocreales;f__Stachybotryaceae;g__Stachybotrys;s__Stachybotrys_chartarum	0.9942250748123325
ASV_694	d__Fungi;p__Ascomycota;c__Eurotiomycetes;o__Eurotiales;f__Thermoascaceae;g__Thermoascus;s__Thermoascus_aurantiacus	0.9149765551900686
ASV_695	d__Fungi;p__Ascomycota;c__Eurotiomycetes;o__Chaetothyriales;f__Trichomeriaceae;g__Knufia;s__Knufia_tsunedae	0.9814493754722239
ASV_696	d__Fungi;p__Ascomycota;c__Archaeorhizomycetes;o__Archaeorhizomycetales;f__Archaeorhizomycetaceae;g__Archaeorhizomyces;s__unidentified	0.8917698188776836
ASV_697	d__Fungi;p__Ascomycota;c__Leotiomycetes;o__Helotiales;f__Hyaloscyphaceae;g__unidentified;s__unidentified	0.7276774797679729
ASV_698	d__Fungi;p__Ascomycota;c__Dothideomycetes;o__Capnodiales;f__unidentified;g__unidentified;s__unidentified	0.9598139694898677
ASV_699	d__Fungi;p__Ascomycota;c__Sordariomycetes;o__Trichosphaeriales;f__Trichosphaeriaceae;g__unidentified;s__unidentified	0.7200379995268364
ASV_700	d__Fungi;p__Ascomycota;c__Dothideomycetes;o__Pleosporales;f__Phaeosphaeriaceae;g__unclassified_Phaeosphaeriaceae;s__unclassified_Phaeosphaeriaceae	0.9999505386777792
ASV_701	d__Fungi;p__Basidiomycota;c__Agaricomycetes;o__Atheliales;f__Atheliaceae;g__Amphinema;s__unidentified	0.9998270304954141
ASV_702	d__Fungi;p__Basidiomycota;c__Agaricomycetes;o__Russulales;f__Russulaceae;g__Russula;s__Russula_dryadicola	0.9578926078084642
ASV_703	d__Fungi;p__unclassified_Fungi;c__unclassified_Fungi;o__unclassified_Fungi;f__unclassified_Fungi;g__unclassified_Fungi;s__unclassified_Fungi	0.9999999999999905
ASV_704	d__Fungi;p__Basidiomycota;c__Agaricomycetes;o__Thelephorales;f__Thelephoraceae;g__Tomentella;s__unclassified_Tomentella	0.7597055588199674
ASV_705	d__Fungi;p__Basidiomycota;c__Agaricomycetes;o__Boletales;f__Boletaceae;g__Rossbeevera;s__Rossbeevera_griseovelutina	0.9998057313426352
ASV_706	d__Fungi;p__Ascomycota;c__Dothideomycetes;o__Pleosporales;f__Pleosporales_fam_Incertae_sedis;g__Chalastospora;s__Chalastospora_gossypii	0.916644759008713
ASV_707	d__Fungi;p__Basidiomycota;c__Cystobasidiomycetes;o__unclassified_Cystobasidiomycetes;f__unclassified_Cystobasidiomycetes;g__unclassified_Cystobasidiomycetes;s__unclassified_Cystobasidiomycetes	0.8589903532527936
ASV_708	d__Fungi;p__Basidiomycota;c__Tremellomycetes;o__Tremellales;f__Tremellaceae;g__unclassified_Tremellaceae;s__unclassified_Tremellaceae	0.7477781459581319
ASV_709	d__Fungi;p__unidentified;c__unidentified;o__unidentified;f__unidentified;g__unidentified;s__unidentified	0.8464942839002273
ASV_710	d__Fungi;p__Ascomycota;c__Sordariomycetes;o__Xylariales;f__Diatrypaceae;g__Eutypella;s__Eutypella_citricola	0.998394406636536
ASV_711	d__Fungi;p__Ascomycota;c__Dothideomycetes;o__Pleosporales;f__Didymellaceae;g__unclassified_Didymellaceae;s__unclassified_Didymellaceae	0.9465785804014264
ASV_712	d__Fungi;p__Basidiomycota;c__Agaricomycetes;o__Trechisporales;f__Hydnodontaceae;g__Trechispora;s__Trechispora_stellulata	0.9999999997709921
ASV_713	d__Fungi;p__Basidiomycota;c__Tremellomycetes;o__Cystofilobasidiales;f__Mrakiaceae;g__Tausonia;s__Tausonia_pullulans	0.9999999998662616
ASV_714	d__Fungi;p__unclassified_Fungi;c__unclassified_Fungi;o__unclassified_Fungi;f__unclassified_Fungi;g__unclassified_Fungi;s__unclassified_Fungi	1.0000000000000004
ASV_715	d__Fungi;p__Basidiomycota;c__Agaricomycetes;o__Russulales;f__Russulaceae;g__Russula;s__Russula_subfoetens	0.8900038636981751
ASV_716	d__Fungi;p__Basidiomycota;c__Agaricomycetes;o__Sebacinales;f__Sebacinaceae;g__Sebacina;s__unidentified	0.9999328159010179
ASV_717	d__Fungi;p__Basidiomycota;c__Tremellomycetes;o__Cystofilobasidiales;f__Cystofilobasidiaceae;g__Cystofilobasidium;s__Cystofilobasidium_infirmominiatum	0.999999862980213
ASV_718	d__Fungi;p__Ascomycota;c__Saccharomycetes;o__Saccharomycetales;f__Pichiaceae;g__Pichia;s__unidentified	0.9998986822025046
ASV_719	d__Fungi;p__Ascomycota;c__Dothideomycetes;o__Pleosporales;f__Didymellaceae;g__Paraboeremia;s__Paraboeremia_selaginellae	0.9302661093364395
ASV_720	d__Fungi;p__unclassified_Fungi;c__unclassified_Fungi;o__unclassified_Fungi;f__unclassified_Fungi;g__unclassified_Fungi;s__unclassified_Fungi	0.9999999999999998
ASV_721	d__Fungi;p__unclassified_Fungi;c__unclassified_Fungi;o__unclassified_Fungi;f__unclassified_Fungi;g__unclassified_Fungi;s__unclassified_Fungi	0.9999999999999913
ASV_722	d__Fungi;p__unclassified_Fungi;c__unclassified_Fungi;o__unclassified_Fungi;f__unclassified_Fungi;g__unclassified_Fungi;s__unclassified_Fungi	0.9999999999999998
ASV_723	d__Fungi;p__Ascomycota;c__Eurotiomycetes;o__Eurotiales;f__Thermoascaceae;g__Thermoascus;s__Thermoascus_aurantiacus	0.806502023304247
ASV_724	d__Fungi;p__unidentified;c__unidentified;o__unidentified;f__unidentified;g__unidentified;s__unidentified	0.8938032420478321
ASV_725	d__Fungi;p__Ascomycota;c__Sordariomycetes;o__Sordariales;f__Chaetomiaceae;g__Humicola;s__Humicola_nigrescens	0.9984267773058403
ASV_726	d__Fungi;p__unidentified;c__unidentified;o__unidentified;f__unidentified;g__unidentified;s__unidentified	0.730315154173831
ASV_727	d__Fungi;p__Basidiomycota;c__Agaricomycetes;o__Russulales;f__Russulaceae;g__Russula;s__Russula_velenovskyi	0.9943084862286243
ASV_728	d__Fungi;p__unclassified_Fungi;c__unclassified_Fungi;o__unclassified_Fungi;f__unclassified_Fungi;g__unclassified_Fungi;s__unclassified_Fungi	1.000000000000005
ASV_729	d__Fungi;p__Ascomycota;c__Eurotiomycetes;o__Eurotiales;f__Trichocomaceae;g__Sagenomella;s__Sagenomella_oligospora	0.9999999953566032
ASV_730	d__Fungi;p__unclassified_Fungi;c__unclassified_Fungi;o__unclassified_Fungi;f__unclassified_Fungi;g__unclassified_Fungi;s__unclassified_Fungi	0.9999999999999933
ASV_731	d__Fungi;p__Ascomycota;c__Sordariomycetes;o__Sordariales;f__Lasiosphaeriaceae;g__Cercophora;s__Cercophora_samala	0.9083805322308286
ASV_732	d__Fungi;p__Ascomycota;c__Dothideomycetes;o__Pleosporales;f__Cucurbitariaceae;g__Pyrenochaeta;s__Pyrenochaeta_keratinophila	0.7475734058114473
ASV_733	d__Fungi;p__Basidiomycota;c__Tremellomycetes;o__Tremellales;f__Trimorphomycetaceae;g__Saitozyma;s__Saitozyma_flava	0.9850897908811144
ASV_734	d__Fungi;p__unclassified_Fungi;c__unclassified_Fungi;o__unclassified_Fungi;f__unclassified_Fungi;g__unclassified_Fungi;s__unclassified_Fungi	0.9999999999999922
ASV_735	d__Fungi;p__Ascomycota;c__Dothideomycetes;o__Pleosporales;f__Didymellaceae;g__unidentified;s__unidentified	0.8094439553072201
ASV_736	d__Fungi;p__unidentified;c__unidentified;o__unidentified;f__unidentified;g__unidentified;s__unidentified	0.779366762103695
ASV_737	d__Fungi;p__Basidiomycota;c__Tremellomycetes;o__Tremellales;f__Rhynchogastremataceae;g__Papiliotrema;s__Papiliotrema_laurentii	0.9914228082251266
ASV_738	d__Fungi;p__Ascomycota;c__Sordariomycetes;o__Microascales;f__Microascaceae;g__Lophotrichus;s__Lophotrichus_fimeti	0.9254161412637365
ASV_739	d__Fungi;p__Ascomycota;c__Eurotiomycetes;o__Eurotiales;f__Aspergillaceae;g__Aspergillus;s__unclassified_Aspergillus	0.9999996887564049
ASV_740	d__Fungi;p__Basidiomycota;c__Microbotryomycetes;o__Microbotryomycetes_ord_Incertae_sedis;f__Chrysozymaceae;g__Sampaiozyma;s__Sampaiozyma_vanillica	0.9672019786166108
ASV_741	d__Fungi;p__Basidiomycota;c__Agaricomycetes;o__Russulales;f__Russulaceae;g__Lactarius;s__Lactarius_fuliginosus	0.9996547239401721
ASV_742	d__Fungi;p__Ascomycota;c__Eurotiomycetes;o__Chaetothyriales;f__unidentified;g__unidentified;s__unidentified	0.8104391973555629
ASV_743	d__Fungi;p__unclassified_Fungi;c__unclassified_Fungi;o__unclassified_Fungi;f__unclassified_Fungi;g__unclassified_Fungi;s__unclassified_Fungi	1.0000000000000009
ASV_744	d__Fungi;p__unclassified_Fungi;c__unclassified_Fungi;o__unclassified_Fungi;f__unclassified_Fungi;g__unclassified_Fungi;s__unclassified_Fungi	0.9999999999999866
ASV_745	d__Fungi;p__unclassified_Fungi;c__unclassified_Fungi;o__unclassified_Fungi;f__unclassified_Fungi;g__unclassified_Fungi;s__unclassified_Fungi	0.9999999999999956
ASV_746	d__Fungi;p__Basidiomycota;c__Agaricomycetes;o__Russulales;f__Russulaceae;g__Lactifluus;s__Lactifluus_bertillonii	0.9946559037407988
ASV_747	d__Fungi;p__Ascomycota;c__Dothideomycetes;o__Pleosporales;f__Pleosporaceae;g__Bipolaris;s__Bipolaris_melinidis	0.770415761063875
ASV_748	d__Fungi;p__unclassified_Fungi;c__unclassified_Fungi;o__unclassified_Fungi;f__unclassified_Fungi;g__unclassified_Fungi;s__unclassified_Fungi	0.9999999999999986
ASV_749	d__Fungi;p__unclassified_Fungi;c__unclassified_Fungi;o__unclassified_Fungi;f__unclassified_Fungi;g__unclassified_Fungi;s__unclassified_Fungi	0.9999999999999956
ASV_750	d__Fungi;p__unclassified_Fungi;c__unclassified_Fungi;o__unclassified_Fungi;f__unclassified_Fungi;g__unclassified_Fungi;s__unclassified_Fungi	1.000000000000006
ASV_751	d__Fungi;p__Ascomycota;c__Sordariomycetes;o__Microascales;f__Microascaceae;g__Gamsia;s__Gamsia_simplex	0.9986213217986329
ASV_752	d__Fungi;p__unclassified_Fungi;c__unclassified_Fungi;o__unclassified_Fungi;f__unclassified_Fungi;g__unclassified_Fungi;s__unclassified_Fungi	1.0000000000000049
ASV_753	d__Fungi;p__unidentified;c__unidentified;o__unidentified;f__unidentified;g__unidentified;s__unidentified	0.8288015234333483
ASV_754	d__Fungi;p__Ascomycota;c__Dothideomycetes;o__Pleosporales;f__Pleosporales_fam_Incertae_sedis;g__Nigrograna;s__unidentified	0.9999758625108426
ASV_755	d__Fungi;p__Basidiomycota;c__Tremellomycetes;o__Tremellales;f__Bulleribasidiaceae;g__Hannaella;s__Hannaella_luteola	0.8405917643352318
ASV_756	d__Fungi;p__Basidiomycota;c__Tremellomycetes;o__Tremellales;f__Rhynchogastremataceae;g__Papiliotrema;s__Papiliotrema_aurea	0.7969338608007894
ASV_757	d__Fungi;p__unidentified;c__unidentified;o__unidentified;f__unidentified;g__unidentified;s__unidentified	0.905400956491946
ASV_758	d__Fungi;p__Ascomycota;c__Sordariomycetes;o__Microascales;f__Microascaceae;g__Cephalotrichum;s__unclassified_Cephalotrichum	0.9976455878469798
ASV_759	d__Fungi;p__Mortierellomycota;c__Mortierellomycetes;o__Mortierellales;f__Mortierellaceae;g__Mortierella;s__Mortierella_globulifera	0.9999999862728118
ASV_760	d__Fungi;p__unclassified_Fungi;c__unclassified_Fungi;o__unclassified_Fungi;f__unclassified_Fungi;g__unclassified_Fungi;s__unclassified_Fungi	1.0000000000000095
ASV_761	d__Fungi;p__unidentified;c__unidentified;o__unidentified;f__unidentified;g__unidentified;s__unidentified	0.9092404809261734
ASV_762	d__Fungi;p__Basidiomycota;c__Agaricomycetes;o__Sebacinales;f__Sebacinaceae;g__Sebacina;s__unidentified	0.9994484539417757
ASV_763	d__Fungi;p__Basidiomycota;c__Agaricomycetes;o__Agaricales;f__Cortinariaceae;g__Cortinarius;s__unclassified_Cortinarius	0.99985581003762
ASV_764	d__Fungi;p__unclassified_Fungi;c__unclassified_Fungi;o__unclassified_Fungi;f__unclassified_Fungi;g__unclassified_Fungi;s__unclassified_Fungi	0.9999999999999905
ASV_765	d__Fungi;p__Ascomycota;c__Dothideomycetes;o__Pleosporales;f__Phaeosphaeriaceae;g__Paraphoma;s__Paraphoma_fimeti	0.9997936503265705
ASV_766	d__Fungi;p__Ascomycota;c__Sordariomycetes;o__Hypocreales;f__Nectriaceae;g__unidentified;s__unidentified	0.9152262478071305
ASV_767	d__Fungi;p__unclassified_Fungi;c__unclassified_Fungi;o__unclassified_Fungi;f__unclassified_Fungi;g__unclassified_Fungi;s__unclassified_Fungi	1.0000000000000009
ASV_768	d__Fungi;p__Ascomycota;c__Leotiomycetes;o__Helotiales;f__Hyaloscyphaceae;g__unidentified;s__unidentified	0.9201886842614774
ASV_769	d__Fungi;p__unidentified;c__unidentified;o__unidentified;f__unidentified;g__unidentified;s__unidentified	0.7746174123327986
ASV_770	d__Fungi;p__Ascomycota;c__Sordariomycetes;o__Microascales;f__Microascaceae;g__Microascus;s__Microascus_verrucosus	0.998839843000766
ASV_771	d__Fungi;p__Ascomycota;c__Sordariomycetes;o__Sordariales;f__Lasiosphaeriaceae;g__Echria;s__unidentified	0.9870242838538061
ASV_772	d__Fungi;p__Basidiomycota;c__Tremellomycetes;o__Tremellales;f__Bulleribasidiaceae;g__Vishniacozyma;s__Vishniacozyma_victoriae	0.9954004449186963
ASV_773	d__Fungi;p__Basidiomycota;c__Agaricomycetes;o__Sebacinales;f__Sebacinaceae;g__Sebacina;s__unidentified	0.9134615673309558
ASV_774	d__Fungi;p__Basidiomycota;c__Malasseziomycetes;o__Malasseziales;f__Malasseziaceae;g__Malassezia;s__unidentified	0.9999933933759411
ASV_775	d__Fungi;p__Basidiomycota;c__Agaricomycetes;o__Boletales;f__Suillaceae;g__Suillus;s__Suillus_placidus	0.998898788683774
ASV_776	d__Fungi;p__unidentified;c__unidentified;o__unidentified;f__unidentified;g__unidentified;s__unidentified	0.8842667558180051
ASV_777	d__Fungi;p__Ascomycota;c__Dothideomycetes;o__Pleosporales;f__Didymellaceae;g__Didymella;s__Didymella_exigua	0.7910873208660324
ASV_778	d__Fungi;p__Basidiomycota;c__Wallemiomycetes;o__Wallemiales;f__Wallemiaceae;g__Wallemia;s__unclassified_Wallemia	0.9999999717906353
ASV_779	d__Fungi;p__Basidiomycota;c__Agaricomycetes;o__Cantharellales;f__Clavulinaceae;g__Clavulina;s__Clavulina_coralloides	0.9998389916819728
ASV_780	d__Fungi;p__unclassified_Fungi;c__unclassified_Fungi;o__unclassified_Fungi;f__unclassified_Fungi;g__unclassified_Fungi;s__unclassified_Fungi	1.0000000000000024
ASV_781	d__Fungi;p__unclassified_Fungi;c__unclassified_Fungi;o__unclassified_Fungi;f__unclassified_Fungi;g__unclassified_Fungi;s__unclassified_Fungi	1.0000000000000016
ASV_782	d__Fungi;p__unclassified_Fungi;c__unclassified_Fungi;o__unclassified_Fungi;f__unclassified_Fungi;g__unclassified_Fungi;s__unclassified_Fungi	1.0000000000000024
ASV_783	d__Fungi;p__unidentified;c__unidentified;o__unidentified;f__unidentified;g__unidentified;s__unidentified	0.7717113699036231
ASV_784	d__Fungi;p__Mortierellomycota;c__Mortierellomycetes;o__Mortierellales;f__Mortierellaceae;g__Mortierella;s__Mortierella_alpina	0.9997574898922333
ASV_785	d__Fungi;p__Ascomycota;c__Eurotiomycetes;o__Eurotiales;f__Aspergillaceae;g__Aspergillus;s__Aspergillus_penicillioides	0.9976483725267381
ASV_786	d__Fungi;p__unidentified;c__unidentified;o__unidentified;f__unidentified;g__unidentified;s__unidentified	0.8385507171446996
ASV_787	d__Fungi;p__unidentified;c__unidentified;o__unidentified;f__unidentified;g__unidentified;s__unidentified	0.7338250669555448
ASV_788	d__Fungi;p__Ascomycota;c__Dothideomycetes;o__Capnodiales;f__unidentified;g__unidentified;s__unidentified	0.9893291119090577
ASV_789	d__Fungi;p__Ascomycota;c__unclassified_Ascomycota;o__unclassified_Ascomycota;f__unclassified_Ascomycota;g__unclassified_Ascomycota;s__unclassified_Ascomycota	0.8203023419699298
ASV_790	d__Fungi;p__Ascomycota;c__Eurotiomycetes;o__Eurotiales;f__Aspergillaceae;g__Aspergillus;s__unclassified_Aspergillus	0.9990023002513251
ASV_791	d__Fungi;p__unclassified_Fungi;c__unclassified_Fungi;o__unclassified_Fungi;f__unclassified_Fungi;g__unclassified_Fungi;s__unclassified_Fungi	1.0000000000000075
ASV_792	d__Fungi;p__unclassified_Fungi;c__unclassified_Fungi;o__unclassified_Fungi;f__unclassified_Fungi;g__unclassified_Fungi;s__unclassified_Fungi	0.9999999999999947
ASV_793	d__Fungi;p__Basidiomycota;c__Agaricomycetes;o__Agaricales;f__Entolomataceae;g__Clitopilus;s__unidentified	0.7379933281320672
ASV_794	d__Fungi;p__unidentified;c__unidentified;o__unidentified;f__unidentified;g__unidentified;s__unidentified	0.7788267174356432
ASV_795	d__Fungi;p__unclassified_Fungi;c__unclassified_Fungi;o__unclassified_Fungi;f__unclassified_Fungi;g__unclassified_Fungi;s__unclassified_Fungi	0.9999999999999867
ASV_796	d__Fungi;p__unclassified_Fungi;c__unclassified_Fungi;o__unclassified_Fungi;f__unclassified_Fungi;g__unclassified_Fungi;s__unclassified_Fungi	1.0
ASV_797	d__Fungi;p__Basidiomycota;c__Agaricomycetes;o__Sebacinales;f__Sebacinaceae;g__Sebacina;s__unidentified	0.9999441763969692
ASV_798	d__Fungi;p__unclassified_Fungi;c__unclassified_Fungi;o__unclassified_Fungi;f__unclassified_Fungi;g__unclassified_Fungi;s__unclassified_Fungi	1.0000000000000084
ASV_799	d__Fungi;p__Ascomycota;c__Sordariomycetes;o__Hypocreales;f__Ophiocordycipitaceae;g__Tolypocladium;s__unclassified_Tolypocladium	0.999856938609212
ASV_800	d__Fungi;p__Ascomycota;c__Eurotiomycetes;o__Eurotiales;f__Aspergillaceae;g__Aspergillus;s__unclassified_Aspergillus	0.9991132266926167
ASV_801	d__Fungi;p__Basidiomycota;c__Geminibasidiomycetes;o__Geminibasidiales;f__Geminibasidiaceae;g__Geminibasidium;s__Geminibasidium_hirsutum	0.9801002235105238
ASV_802	d__Fungi;p__Basidiomycota;c__Agaricomycetes;o__Agaricales;f__unclassified_Agaricales;g__unclassified_Agaricales;s__unclassified_Agaricales	0.826009926433974
ASV_803	d__Fungi;p__Basidiomycota;c__Agaricomycetes;o__Polyporales;f__Meruliaceae;g__Porostereum;s__unidentified	0.9896178568090245
ASV_804	d__Fungi;p__Basidiomycota;c__Agaricomycetes;o__Polyporales;f__Meruliaceae;g__Irpex;s__Irpex_hydnoides	0.9226436441476179
ASV_805	d__Fungi;p__Basidiomycota;c__Agaricomycetes;o__Russulales;f__Russulaceae;g__Russula;s__Russula_brevipes	0.9702849807074033
ASV_806	d__Fungi;p__Ascomycota;c__Sordariomycetes;o__Xylariales;f__Microdochiaceae;g__Microdochium;s__Microdochium_novae-zelandiae	0.8486821494969884
ASV_807	d__Fungi;p__Ascomycota;c__Archaeorhizomycetes;o__Archaeorhizomycetales;f__Archaeorhizomycetaceae;g__Archaeorhizomyces;s__unidentified	0.9995795739900325
ASV_808	d__Fungi;p__Basidiomycota;c__Agaricomycetes;o__unidentified;f__unidentified;g__unidentified;s__unidentified	0.9786325354725659
ASV_809	d__Fungi;p__unclassified_Fungi;c__unclassified_Fungi;o__unclassified_Fungi;f__unclassified_Fungi;g__unclassified_Fungi;s__unclassified_Fungi	0.9999999999999929
ASV_810	d__Fungi;p__Basidiomycota;c__Tremellomycetes;o__Tremellales;f__Bulleribasidiaceae;g__Vishniacozyma;s__Vishniacozyma_dimennae	0.999998546866341
ASV_811	d__Fungi;p__unclassified_Fungi;c__unclassified_Fungi;o__unclassified_Fungi;f__unclassified_Fungi;g__unclassified_Fungi;s__unclassified_Fungi	1.0000000000000044
ASV_812	d__Fungi;p__unclassified_Fungi;c__unclassified_Fungi;o__unclassified_Fungi;f__unclassified_Fungi;g__unclassified_Fungi;s__unclassified_Fungi	1.000000000000009
ASV_813	d__Fungi;p__unclassified_Fungi;c__unclassified_Fungi;o__unclassified_Fungi;f__unclassified_Fungi;g__unclassified_Fungi;s__unclassified_Fungi	1.000000000000008
ASV_814	d__Fungi;p__unclassified_Fungi;c__unclassified_Fungi;o__unclassified_Fungi;f__unclassified_Fungi;g__unclassified_Fungi;s__unclassified_Fungi	1.0000000000000009
ASV_815	d__Fungi;p__unclassified_Fungi;c__unclassified_Fungi;o__unclassified_Fungi;f__unclassified_Fungi;g__unclassified_Fungi;s__unclassified_Fungi	0.9999999999999885
ASV_816	d__Fungi;p__unclassified_Fungi;c__unclassified_Fungi;o__unclassified_Fungi;f__unclassified_Fungi;g__unclassified_Fungi;s__unclassified_Fungi	0.9999999999999947
ASV_817	d__Fungi;p__Basidiomycota;c__Agaricomycetes;o__Russulales;f__Peniophoraceae;g__Peniophora;s__Peniophora_lycii	0.9665459597153823
ASV_818	d__Fungi;p__Ascomycota;c__Orbiliomycetes;o__Orbiliales;f__Orbiliaceae;g__unidentified;s__unidentified	0.7822119326908883
ASV_819	d__Fungi;p__unclassified_Fungi;c__unclassified_Fungi;o__unclassified_Fungi;f__unclassified_Fungi;g__unclassified_Fungi;s__unclassified_Fungi	0.9999999999999987
ASV_820	d__Fungi;p__Ascomycota;c__unclassified_Ascomycota;o__unclassified_Ascomycota;f__unclassified_Ascomycota;g__unclassified_Ascomycota;s__unclassified_Ascomycota	0.8089288738096994
ASV_821	d__Fungi;p__Ascomycota;c__Eurotiomycetes;o__Eurotiales;f__Aspergillaceae;g__Penicillium;s__Penicillium_cinnamopurpureum	0.9987188883974765
ASV_822	d__Fungi;p__Ascomycota;c__Eurotiomycetes;o__Chaetothyriales;f__Chaetothyriales_fam_Incertae_sedis;g__Strelitziana;s__Strelitziana_eucalypti	0.9399352074803556
ASV_823	d__Fungi;p__Basidiomycota;c__Agaricomycetes;o__Agaricales;f__Amanitaceae;g__Amanita;s__unidentified	0.8616436284504625
ASV_824	d__Fungi;p__Basidiomycota;c__Agaricomycetes;o__Sebacinales;f__Serendipitaceae;g__Serendipita;s__unidentified	0.9412897344054632
ASV_825	d__Fungi;p__Basidiomycota;c__Malasseziomycetes;o__Malasseziales;f__Malasseziaceae;g__Malassezia;s__Malassezia_globosa	1.0
ASV_826	d__Fungi;p__Ascomycota;c__Dothideomycetes;o__Capnodiales;f__Mycosphaerellaceae;g__Septoria;s__Septoria_cretae	0.8880989686229406
ASV_827	d__Fungi;p__Ascomycota;c__Sordariomycetes;o__unclassified_Sordariomycetes;f__unclassified_Sordariomycetes;g__unclassified_Sordariomycetes;s__unclassified_Sordariomycetes	0.9999908769017142
ASV_828	d__Fungi;p__Ascomycota;c__Eurotiomycetes;o__Eurotiales;f__Aspergillaceae;g__Aspergillus;s__unclassified_Aspergillus	0.9999999995622275
ASV_829	d__Fungi;p__Ascomycota;c__Eurotiomycetes;o__Chaetothyriales;f__unidentified;g__unidentified;s__unidentified	0.8401502247923477
ASV_830	d__Fungi;p__Ascomycota;c__Dothideomycetes;o__Pleosporales;f__Didymellaceae;g__Epicoccum;s__Epicoccum_pimprinum	0.9999804118259632
ASV_831	d__Fungi;p__Basidiomycota;c__Agaricomycetes;o__Russulales;f__Russulaceae;g__Russula;s__unclassified_Russula	0.9999804581940364
ASV_832	d__Fungi;p__Basidiomycota;c__Agaricomycetes;o__unclassified_Agaricomycetes;f__unclassified_Agaricomycetes;g__unclassified_Agaricomycetes;s__unclassified_Agaricomycetes	0.7245809261766203
ASV_833	d__Fungi;p__unclassified_Fungi;c__unclassified_Fungi;o__unclassified_Fungi;f__unclassified_Fungi;g__unclassified_Fungi;s__unclassified_Fungi	0.9999999999999936
ASV_834	d__Fungi;p__Ascomycota;c__Saccharomycetes;o__Saccharomycetales;f__Saccharomycetales_fam_Incertae_sedis;g__Candida;s__Candida_glaebosa	0.8882874267298175
ASV_835	d__Fungi;p__Basidiomycota;c__Tremellomycetes;o__Trichosporonales;f__Trichosporonaceae;g__Trichosporon;s__Trichosporon_dohaense	0.9433376375623498
ASV_836	d__Fungi;p__Glomeromycota;c__Glomeromycetes;o__Glomerales;f__Glomeraceae;g__unidentified;s__unidentified	0.730380124851357
ASV_837	d__Fungi;p__Basidiomycota;c__Agaricomycetes;o__Boletales;f__Rhizopogonaceae;g__Rhizopogon;s__Rhizopogon_abietis	0.9835934041673472
ASV_838	d__Fungi;p__Ascomycota;c__Dothideomycetes;o__Pleosporales;f__Periconiaceae;g__Periconia;s__Periconia_byssoides	0.999999997340268
ASV_839	d__Fungi;p__unclassified_Fungi;c__unclassified_Fungi;o__unclassified_Fungi;f__unclassified_Fungi;g__unclassified_Fungi;s__unclassified_Fungi	0.9999999999999984
ASV_840	d__Fungi;p__Ascomycota;c__Archaeorhizomycetes;o__Archaeorhizomycetales;f__Archaeorhizomycetaceae;g__Archaeorhizomyces;s__unidentified	0.9300237432192512
ASV_841	d__Fungi;p__unclassified_Fungi;c__unclassified_Fungi;o__unclassified_Fungi;f__unclassified_Fungi;g__unclassified_Fungi;s__unclassified_Fungi	0.9999999999999998
ASV_842	d__Fungi;p__Basidiomycota;c__Tremellomycetes;o__Tremellales;f__Bulleribasidiaceae;g__Vishniacozyma;s__Vishniacozyma_victoriae	0.9967909130128222
ASV_843	d__Fungi;p__unclassified_Fungi;c__unclassified_Fungi;o__unclassified_Fungi;f__unclassified_Fungi;g__unclassified_Fungi;s__unclassified_Fungi	1.0000000000000036
ASV_844	d__Fungi;p__unclassified_Fungi;c__unclassified_Fungi;o__unclassified_Fungi;f__unclassified_Fungi;g__unclassified_Fungi;s__unclassified_Fungi	0.9999999999999889
ASV_845	d__Fungi;p__unidentified;c__unidentified;o__unidentified;f__unidentified;g__unidentified;s__unidentified	0.7316787546726249
ASV_846	d__Fungi;p__Ascomycota;c__Sordariomycetes;o__Hypocreales;f__Nectriaceae;g__Gibberella;s__Gibberella_baccata	0.9056362189358094
ASV_847	d__Fungi;p__Ascomycota;c__Dothideomycetes;o__Pleosporales;f__Pleosporales_fam_Incertae_sedis;g__Ochrocladosporium;s__Ochrocladosporium_elatum	0.9999156182835445
ASV_848	d__Fungi;p__unclassified_Fungi;c__unclassified_Fungi;o__unclassified_Fungi;f__unclassified_Fungi;g__unclassified_Fungi;s__unclassified_Fungi	1.0000000000000004
ASV_849	d__Fungi;p__Ascomycota;c__Eurotiomycetes;o__Eurotiales;f__Aspergillaceae;g__Aspergillus;s__unclassified_Aspergillus	0.9997650758231769
ASV_850	d__Fungi;p__Basidiomycota;c__Agaricomycetes;o__Agaricales;f__Amanitaceae;g__Amanita;s__unclassified_Amanita	0.7013514105765212
ASV_851	d__Fungi;p__unclassified_Fungi;c__unclassified_Fungi;o__unclassified_Fungi;f__unclassified_Fungi;g__unclassified_Fungi;s__unclassified_Fungi	1.0000000000000004
ASV_852	d__Fungi;p__unidentified;c__unidentified;o__unidentified;f__unidentified;g__unidentified;s__unidentified	0.7119134982854188
ASV_853	d__Fungi;p__Ascomycota;c__Sordariomycetes;o__Hypocreales;f__Hypocreales_fam_Incertae_sedis;g__Acremonium;s__unclassified_Acremonium	0.9870440082295078
ASV_854	d__Fungi;p__unclassified_Fungi;c__unclassified_Fungi;o__unclassified_Fungi;f__unclassified_Fungi;g__unclassified_Fungi;s__unclassified_Fungi	0.999999999999991
ASV_855	d__Fungi;p__Basidiomycota;c__Agaricomycetes;o__Polyporales;f__unidentified;g__unidentified;s__unidentified	0.8698944295636788
ASV_856	d__Fungi;p__Ascomycota;c__Eurotiomycetes;o__Chaetothyriales;f__Herpotrichiellaceae;g__unidentified;s__unidentified	0.9831885288617525
ASV_857	d__Fungi;p__unclassified_Fungi;c__unclassified_Fungi;o__unclassified_Fungi;f__unclassified_Fungi;g__unclassified_Fungi;s__unclassified_Fungi	1.0000000000000013
ASV_858	d__Fungi;p__Ascomycota;c__Saccharomycetes;o__Saccharomycetales;f__Phaffomycetaceae;g__Wickerhamomyces;s__Wickerhamomyces_anomalus	0.9998981652847703
ASV_859	d__Fungi;p__Basidiomycota;c__Tremellomycetes;o__Tremellales;f__Bulleribasidiaceae;g__Hannaella;s__unclassified_Hannaella	0.9016202003541076
ASV_860	d__Fungi;p__Ascomycota;c__Saccharomycetes;o__Saccharomycetales;f__Pichiaceae;g__Pichia;s__Pichia_kluyveri	0.9999999361210306
ASV_861	d__Fungi;p__Ascomycota;c__Sordariomycetes;o__Xylariales;f__Microdochiaceae;g__Microdochium;s__Microdochium_paspali	0.9350833721591604
ASV_862	d__Fungi;p__Basidiomycota;c__Tremellomycetes;o__Tremellales;f__unclassified_Tremellales;g__unclassified_Tremellales;s__unclassified_Tremellales	0.9997750366240868
ASV_863	d__Fungi;p__unclassified_Fungi;c__unclassified_Fungi;o__unclassified_Fungi;f__unclassified_Fungi;g__unclassified_Fungi;s__unclassified_Fungi	0.9999999999999897
ASV_864	d__Fungi;p__unclassified_Fungi;c__unclassified_Fungi;o__unclassified_Fungi;f__unclassified_Fungi;g__unclassified_Fungi;s__unclassified_Fungi	0.9999999999999962
ASV_865	d__Fungi;p__unclassified_Fungi;c__unclassified_Fungi;o__unclassified_Fungi;f__unclassified_Fungi;g__unclassified_Fungi;s__unclassified_Fungi	0.9999999999999916
ASV_866	d__Fungi;p__Basidiomycota;c__Agaricomycetes;o__Russulales;f__Russulaceae;g__Lactifluus;s__Lactifluus_glaucescens	0.9991258672839198
ASV_867	d__Fungi;p__unidentified;c__unidentified;o__unidentified;f__unidentified;g__unidentified;s__unidentified	0.9132930228154067
ASV_868	d__Fungi;p__Ascomycota;c__Eurotiomycetes;o__Eurotiales;f__Aspergillaceae;g__Aspergillus;s__unclassified_Aspergillus	0.9999999931143836
ASV_869	d__Fungi;p__unclassified_Fungi;c__unclassified_Fungi;o__unclassified_Fungi;f__unclassified_Fungi;g__unclassified_Fungi;s__unclassified_Fungi	1.0000000000000009
ASV_870	d__Fungi;p__Basidiomycota;c__Agaricomycetes;o__Russulales;f__Peniophoraceae;g__Peniophora;s__Peniophora_lycii	0.9837461406775517
ASV_871	d__Fungi;p__unclassified_Fungi;c__unclassified_Fungi;o__unclassified_Fungi;f__unclassified_Fungi;g__unclassified_Fungi;s__unclassified_Fungi	0.9999999999999891
ASV_872	d__Fungi;p__Ascomycota;c__Sordariomycetes;o__Chaetosphaeriales;f__Chaetosphaeriaceae;g__Chaetosphaeria;s__unidentified	0.9132899165950495
ASV_873	d__Fungi;p__unidentified;c__unidentified;o__unidentified;f__unidentified;g__unidentified;s__unidentified	0.7708537210626464
ASV_874	d__Fungi;p__Basidiomycota;c__Agaricomycetes;o__Russulales;f__Russulaceae;g__unclassified_Russulaceae;s__unclassified_Russulaceae	0.9999999992907251
ASV_875	d__Fungi;p__Basidiomycota;c__Agaricomycetes;o__Russulales;f__Russulaceae;g__Lactifluus;s__Lactifluus_bertillonii	0.8660070661497442
ASV_876	d__Fungi;p__Basidiomycota;c__Agaricomycetes;o__Russulales;f__Russulaceae;g__Russula;s__Russula_cyanoxantha	0.9948914830622833
ASV_877	d__Fungi;p__unidentified;c__unidentified;o__unidentified;f__unidentified;g__unidentified;s__unidentified	0.855029107460343
ASV_878	d__Fungi;p__unclassified_Fungi;c__unclassified_Fungi;o__unclassified_Fungi;f__unclassified_Fungi;g__unclassified_Fungi;s__unclassified_Fungi	1.0000000000000044
ASV_879	d__Fungi;p__Basidiomycota;c__Ustilaginomycetes;o__Ustilaginales;f__Ustilaginaceae;g__Moesziomyces;s__Moesziomyces_rugulosus	0.84641267711031
ASV_880	d__Fungi;p__Ascomycota;c__Dothideomycetes;o__Capnodiales;f__unidentified;g__unidentified;s__unidentified	0.7570597172411663
ASV_881	d__Fungi;p__Ascomycota;c__Sordariomycetes;o__Xylariales;f__Microdochiaceae;g__Microdochium;s__Microdochium_paspali	0.8926205421832009
ASV_882	d__Fungi;p__Ascomycota;c__Sordariomycetes;o__Hypocreales;f__Stachybotryaceae;g__unidentified;s__unidentified	0.7639937893814538
ASV_883	d__Fungi;p__Ascomycota;c__Sordariomycetes;o__Myrmecridiales;f__Myrmecridiaceae;g__Myrmecridium;s__Myrmecridium_schulzeri	0.9854942269522009
ASV_884	d__Fungi;p__Ascomycota;c__Sordariomycetes;o__unclassified_Sordariomycetes;f__unclassified_Sordariomycetes;g__unclassified_Sordariomycetes;s__unclassified_Sordariomycetes	0.7009474203025856
ASV_885	d__Fungi;p__Ascomycota;c__Leotiomycetes;o__Helotiales;f__Helotiaceae;g__Scytalidium;s__Scytalidium_sphaerosporum	0.9999981815744596
ASV_886	d__Fungi;p__unidentified;c__unidentified;o__unidentified;f__unidentified;g__unidentified;s__unidentified	0.7030118066414407
ASV_887	d__Fungi;p__Ascomycota;c__Eurotiomycetes;o__Chaetothyriales;f__Trichomeriaceae;g__Knufia;s__Knufia_tsunedae	0.9845484089599694
ASV_888	d__Fungi;p__unidentified;c__unidentified;o__unidentified;f__unidentified;g__unidentified;s__unidentified	0.9044107898183228
ASV_889	d__Fungi;p__unclassified_Fungi;c__unclassified_Fungi;o__unclassified_Fungi;f__unclassified_Fungi;g__unclassified_Fungi;s__unclassified_Fungi	0.9999999999999974
ASV_890	d__Fungi;p__Ascomycota;c__Eurotiomycetes;o__Eurotiales;f__Aspergillaceae;g__Aspergillus;s__unclassified_Aspergillus	0.9999999616470276
ASV_891	d__Fungi;p__Ascomycota;c__Leotiomycetes;o__Helotiales;f__unclassified_Helotiales;g__unclassified_Helotiales;s__unclassified_Helotiales	0.9998381572904345
ASV_892	d__Fungi;p__unidentified;c__unidentified;o__unidentified;f__unidentified;g__unidentified;s__unidentified	0.8861875756789428
ASV_893	d__Fungi;p__Ascomycota;c__Dothideomycetes;o__Pleosporales;f__Didymellaceae;g__Epicoccum;s__Epicoccum_plurivorum	0.998965674511679
ASV_894	d__Fungi;p__Basidiomycota;c__Tremellomycetes;o__Tremellales;f__Cryptococcaceae;g__Kwoniella;s__unclassified_Kwoniella	0.9943249046833849
ASV_895	d__Fungi;p__Mortierellomycota;c__Mortierellomycetes;o__Mortierellales;f__Mortierellaceae;g__Mortierella;s__unclassified_Mortierella	0.9999999689001261
ASV_896	d__Fungi;p__Basidiomycota;c__Agaricomycetes;o__Agaricales;f__Inocybaceae;g__Inocybe;s__unidentified	0.9075263883515194
ASV_897	d__Fungi;p__Basidiomycota;c__Agaricomycetes;o__Russulales;f__Russulaceae;g__Russula;s__Russula_nauseosa	0.9924747910634236
ASV_898	d__Fungi;p__unclassified_Fungi;c__unclassified_Fungi;o__unclassified_Fungi;f__unclassified_Fungi;g__unclassified_Fungi;s__unclassified_Fungi	1.0000000000000129
ASV_899	d__Fungi;p__unclassified_Fungi;c__unclassified_Fungi;o__unclassified_Fungi;f__unclassified_Fungi;g__unclassified_Fungi;s__unclassified_Fungi	1.000000000000007
ASV_900	d__Fungi;p__unidentified;c__unidentified;o__unidentified;f__unidentified;g__unidentified;s__unidentified	0.8522312840643024
ASV_901	d__Fungi;p__unclassified_Fungi;c__unclassified_Fungi;o__unclassified_Fungi;f__unclassified_Fungi;g__unclassified_Fungi;s__unclassified_Fungi	0.9999999999999956
ASV_902	d__Fungi;p__Ascomycota;c__Dothideomycetes;o__Pleosporales;f__Pleosporaceae;g__unidentified;s__unidentified	0.9931580701243448
ASV_903	d__Fungi;p__Ascomycota;c__unclassified_Ascomycota;o__unclassified_Ascomycota;f__unclassified_Ascomycota;g__unclassified_Ascomycota;s__unclassified_Ascomycota	0.7062516660381607
ASV_904	d__Fungi;p__unclassified_Fungi;c__unclassified_Fungi;o__unclassified_Fungi;f__unclassified_Fungi;g__unclassified_Fungi;s__unclassified_Fungi	1.000000000000007
ASV_905	d__Fungi;p__unclassified_Fungi;c__unclassified_Fungi;o__unclassified_Fungi;f__unclassified_Fungi;g__unclassified_Fungi;s__unclassified_Fungi	1.000000000000002
ASV_906	d__Fungi;p__Ascomycota;c__Sordariomycetes;o__Coniochaetales;f__Coniochaetaceae;g__Coniochaeta;s__Coniochaeta_acaciae	0.9999999637862949
ASV_907	d__Fungi;p__unclassified_Fungi;c__unclassified_Fungi;o__unclassified_Fungi;f__unclassified_Fungi;g__unclassified_Fungi;s__unclassified_Fungi	1.000000000000006
ASV_908	d__Fungi;p__Ascomycota;c__Dothideomycetes;o__Pleosporales;f__Phaeosphaeriaceae;g__Paraphoma;s__Paraphoma_fimeti	0.9999913872555903
ASV_909	d__Fungi;p__Basidiomycota;c__Ustilaginomycetes;o__Ustilaginales;f__Ustilaginaceae;g__Moesziomyces;s__Moesziomyces_rugulosus	0.9784766660674843
ASV_910	d__Fungi;p__Ascomycota;c__Sordariomycetes;o__Hypocreales;f__Ophiocordycipitaceae;g__Purpureocillium;s__Purpureocillium_lilacinum	0.9999864182842838
ASV_911	d__Fungi;p__Ascomycota;c__Dothideomycetes;o__Pleosporales;f__Didymellaceae;g__Neoascochyta;s__Neoascochyta_exitialis	0.8398126380191021
ASV_912	d__Fungi;p__Ascomycota;c__Dothideomycetes;o__Pleosporales;f__Didymellaceae;g__Didymella;s__Didymella_exigua	0.7534222472161416
ASV_913	d__Fungi;p__Basidiomycota;c__Agaricomycetes;o__Russulales;f__Peniophoraceae;g__Peniophora;s__Peniophora_incarnata	0.9993697428213588
ASV_914	d__Fungi;p__Basidiomycota;c__Microbotryomycetes;o__Sporidiobolales;f__Sporidiobolaceae;g__Rhodotorula;s__unclassified_Rhodotorula	0.9999788933206697
ASV_915	d__Fungi;p__Basidiomycota;c__Agaricomycetes;o__Atheliales;f__Atheliaceae;g__Amphinema;s__unidentified	0.999881019686364
ASV_916	d__Fungi;p__Basidiomycota;c__Agaricomycetes;o__Atheliales;f__Atheliaceae;g__Amphinema;s__unidentified	0.9993516872895616
ASV_917	d__Fungi;p__Mucoromycota;c__Mucoromycetes;o__Mucorales;f__Lichtheimiaceae;g__Rhizomucor;s__Rhizomucor_pusillus	0.9907916625003634
ASV_918	d__Fungi;p__Ascomycota;c__Sordariomycetes;o__Microascales;f__Microascaceae;g__Kernia;s__Kernia_nitida	0.9847679780478715
ASV_919	d__Fungi;p__Ascomycota;c__Dothideomycetes;o__Pleosporales;f__Pleosporaceae;g__Neocamarosporium;s__Neocamarosporium_goegapense	0.9986272777104208
ASV_920	d__Fungi;p__unidentified;c__unidentified;o__unidentified;f__unidentified;g__unidentified;s__unidentified	0.7347677951669919
ASV_921	d__Fungi;p__unidentified;c__unidentified;o__unidentified;f__unidentified;g__unidentified;s__unidentified	0.756015206910403
ASV_922	d__Fungi;p__Basidiomycota;c__Tremellomycetes;o__Tremellales;f__Bulleribasidiaceae;g__Hannaella;s__Hannaella_oryzae	0.99999808918222
ASV_923	d__Fungi;p__unclassified_Fungi;c__unclassified_Fungi;o__unclassified_Fungi;f__unclassified_Fungi;g__unclassified_Fungi;s__unclassified_Fungi	0.9999999999999908
ASV_924	d__Fungi;p__Ascomycota;c__Dothideomycetes;o__Pleosporales;f__Sporormiaceae;g__Westerdykella;s__unidentified	0.9131506884872039
ASV_925	d__Fungi;p__Ascomycota;c__Dothideomycetes;o__Pleosporales;f__Pleosporaceae;g__Alternaria;s__Alternaria_subcucurbitae	0.9777005913397756
ASV_926	d__Fungi;p__Ascomycota;c__unclassified_Ascomycota;o__unclassified_Ascomycota;f__unclassified_Ascomycota;g__unclassified_Ascomycota;s__unclassified_Ascomycota	0.920585666671351
ASV_927	d__Fungi;p__Basidiomycota;c__Tremellomycetes;o__Filobasidiales;f__Filobasidiaceae;g__Naganishia;s__unclassified_Naganishia	0.999503748746764
ASV_928	d__Fungi;p__Mortierellomycota;c__Mortierellomycetes;o__Mortierellales;f__Mortierellaceae;g__Mortierella;s__unclassified_Mortierella	0.9999999745460846
ASV_929	d__Fungi;p__Basidiomycota;c__Ustilaginomycetes;o__Ustilaginales;f__Ustilaginaceae;g__Moesziomyces;s__Moesziomyces_aphidis	0.9153182856243455
ASV_930	d__Fungi;p__Ascomycota;c__Archaeorhizomycetes;o__Archaeorhizomycetales;f__Archaeorhizomycetaceae;g__Archaeorhizomyces;s__unidentified	0.9998106276564614
ASV_931	d__Fungi;p__Basidiomycota;c__Tremellomycetes;o__Tremellales;f__Rhynchogastremataceae;g__Papiliotrema;s__Papiliotrema_frias	0.8234209320976699
ASV_932	d__Fungi;p__Basidiomycota;c__Tremellomycetes;o__Filobasidiales;f__Filobasidiaceae;g__Filobasidium;s__unclassified_Filobasidium	0.9999999649618948
ASV_933	d__Fungi;p__unclassified_Fungi;c__unclassified_Fungi;o__unclassified_Fungi;f__unclassified_Fungi;g__unclassified_Fungi;s__unclassified_Fungi	0.9999999999999947
ASV_934	d__Fungi;p__unclassified_Fungi;c__unclassified_Fungi;o__unclassified_Fungi;f__unclassified_Fungi;g__unclassified_Fungi;s__unclassified_Fungi	1.0000000000000093
ASV_935	d__Fungi;p__unidentified;c__unidentified;o__unidentified;f__unidentified;g__unidentified;s__unidentified	0.7128955962388623
ASV_936	d__Fungi;p__unclassified_Fungi;c__unclassified_Fungi;o__unclassified_Fungi;f__unclassified_Fungi;g__unclassified_Fungi;s__unclassified_Fungi	0.9999999999999906
ASV_937	d__Fungi;p__unidentified;c__unidentified;o__unidentified;f__unidentified;g__unidentified;s__unidentified	0.7487784986506517
ASV_938	d__Fungi;p__unclassified_Fungi;c__unclassified_Fungi;o__unclassified_Fungi;f__unclassified_Fungi;g__unclassified_Fungi;s__unclassified_Fungi	1.0000000000000022
ASV_939	d__Fungi;p__Basidiomycota;c__Cystobasidiomycetes;o__Cystobasidiomycetes_ord_Incertae_sedis;f__Buckleyzymaceae;g__Buckleyzyma;s__Buckleyzyma_aurantiaca	0.9999798513557595
ASV_940	d__Fungi;p__unclassified_Fungi;c__unclassified_Fungi;o__unclassified_Fungi;f__unclassified_Fungi;g__unclassified_Fungi;s__unclassified_Fungi	0.9999999999999984
ASV_941	d__Fungi;p__Ascomycota;c__Archaeorhizomycetes;o__GS31;f__unidentified;g__unidentified;s__unidentified	0.9999934909235109
ASV_942	d__Fungi;p__Ascomycota;c__unclassified_Ascomycota;o__unclassified_Ascomycota;f__unclassified_Ascomycota;g__unclassified_Ascomycota;s__unclassified_Ascomycota	0.7264681044414226
ASV_943	d__Fungi;p__Ascomycota;c__Eurotiomycetes;o__Eurotiales;f__Thermoascaceae;g__Thermoascus;s__Thermoascus_crustaceus	0.9998362183921794
ASV_944	d__Fungi;p__Ascomycota;c__Eurotiomycetes;o__Eurotiales;f__Aspergillaceae;g__Aspergillus;s__Aspergillus_subversicolor	0.8499403697160058
ASV_945	d__Fungi;p__Basidiomycota;c__Agaricomycetes;o__Sebacinales;f__Serendipitaceae;g__Serendipita;s__unidentified	0.866990522358214
ASV_946	d__Fungi;p__unidentified;c__unidentified;o__unidentified;f__unidentified;g__unidentified;s__unidentified	0.9285251599914269
ASV_947	d__Fungi;p__unidentified;c__unidentified;o__unidentified;f__unidentified;g__unidentified;s__unidentified	0.831910003876174
ASV_948	d__Fungi;p__Basidiomycota;c__Tremellomycetes;o__Trichosporonales;f__Trichosporonaceae;g__Cutaneotrichosporon;s__Cutaneotrichosporon_curvatus	0.8997162505197562
ASV_949	d__Fungi;p__Basidiomycota;c__Exobasidiomycetes;o__Entylomatales;f__unidentified;g__unidentified;s__unidentified	0.9990674441909615
ASV_950	d__Fungi;p__Ascomycota;c__Sordariomycetes;o__Hypocreales;f__Hypocreales_fam_Incertae_sedis;g__Acremonium;s__Acremonium_fusidioides	0.999998973667517
ASV_951	d__Fungi;p__Basidiomycota;c__Tremellomycetes;o__Filobasidiales;f__Filobasidiaceae;g__Naganishia;s__Naganishia_friedmannii	0.9949299825801502
ASV_952	d__Fungi;p__Ascomycota;c__Dothideomycetes;o__Pleosporales;f__Pleosporaceae;g__Neocamarosporium;s__Neocamarosporium_goegapense	0.9593360489268693
ASV_953	d__Fungi;p__unclassified_Fungi;c__unclassified_Fungi;o__unclassified_Fungi;f__unclassified_Fungi;g__unclassified_Fungi;s__unclassified_Fungi	1.0000000000000027
ASV_954	d__Fungi;p__unclassified_Fungi;c__unclassified_Fungi;o__unclassified_Fungi;f__unclassified_Fungi;g__unclassified_Fungi;s__unclassified_Fungi	0.9999999999999971
ASV_955	d__Fungi;p__Ascomycota;c__Sordariomycetes;o__Microascales;f__Microascaceae;g__Microascus;s__Microascus_croci	0.9887587267683908
ASV_956	d__Fungi;p__unclassified_Fungi;c__unclassified_Fungi;o__unclassified_Fungi;f__unclassified_Fungi;g__unclassified_Fungi;s__unclassified_Fungi	1.000000000000011
ASV_957	d__Fungi;p__Basidiomycota;c__Agaricomycetes;o__Trechisporales;f__Hydnodontaceae;g__Trechispora;s__Trechispora_stellulata	0.9999999999636344
ASV_958	d__Fungi;p__Ascomycota;c__Dothideomycetes;o__Pleosporales;f__Pleosporaceae;g__Alternaria;s__Alternaria_chlamydosporigena	0.999995637066302
ASV_959	d__Fungi;p__Ascomycota;c__Eurotiomycetes;o__Eurotiales;f__Trichocomaceae;g__Talaromyces;s__unclassified_Talaromyces	0.9997974842611047
ASV_960	d__Fungi;p__Ascomycota;c__Dothideomycetes;o__Pleosporales;f__Periconiaceae;g__Periconia;s__Periconia_byssoides	0.9999999984527648
ASV_961	d__Fungi;p__Ascomycota;c__Dothideomycetes;o__Pleosporales;f__unclassified_Pleosporales;g__unclassified_Pleosporales;s__unclassified_Pleosporales	0.9999997033702785
ASV_962	d__Fungi;p__Basidiomycota;c__Tremellomycetes;o__Tremellales;f__Bulleribasidiaceae;g__Hannaella;s__Hannaella_sinensis	0.9999959831762865
ASV_963	d__Fungi;p__Basidiomycota;c__Agaricomycetes;o__Russulales;f__Russulaceae;g__Russula;s__Russula_nauseosa	0.9998362571687145
ASV_964	d__Fungi;p__Ascomycota;c__Sordariomycetes;o__Hypocreales;f__Nectriaceae;g__Ilyonectria;s__Ilyonectria_mors-panacis	0.9297378506628581
ASV_965	d__Fungi;p__Basidiomycota;c__Tremellomycetes;o__Tremellales;f__Trimorphomycetaceae;g__Saitozyma;s__Saitozyma_paraflava	0.9997408069976254
ASV_966	d__Fungi;p__Mucoromycota;c__Mucoromycetes;o__Mucorales;f__Lichtheimiaceae;g__Lichtheimia;s__Lichtheimia_ramosa	0.9999999998787814
ASV_967	d__Fungi;p__unclassified_Fungi;c__unclassified_Fungi;o__unclassified_Fungi;f__unclassified_Fungi;g__unclassified_Fungi;s__unclassified_Fungi	0.9999999999999969
ASV_968	d__Fungi;p__unclassified_Fungi;c__unclassified_Fungi;o__unclassified_Fungi;f__unclassified_Fungi;g__unclassified_Fungi;s__unclassified_Fungi	0.9999999999999876
ASV_969	d__Fungi;p__unclassified_Fungi;c__unclassified_Fungi;o__unclassified_Fungi;f__unclassified_Fungi;g__unclassified_Fungi;s__unclassified_Fungi	0.9999999999999937
ASV_970	d__Fungi;p__Ascomycota;c__Sordariomycetes;o__Trichosphaeriales;f__Trichosphaeriaceae;g__Nigrospora;s__Nigrospora_oryzae	0.887446660742836
ASV_971	d__Fungi;p__Ascomycota;c__Sordariomycetes;o__Glomerellales;f__Glomerellaceae;g__Colletotrichum;s__Colletotrichum_gloeosporioides	0.8971104850108114
ASV_972	d__Fungi;p__Basidiomycota;c__Agaricomycetes;o__Thelephorales;f__Thelephoraceae;g__unclassified_Thelephoraceae;s__unclassified_Thelephoraceae	0.9988222479145972
ASV_973	d__Fungi;p__unclassified_Fungi;c__unclassified_Fungi;o__unclassified_Fungi;f__unclassified_Fungi;g__unclassified_Fungi;s__unclassified_Fungi	0.9999999999999987
ASV_974	d__Fungi;p__unclassified_Fungi;c__unclassified_Fungi;o__unclassified_Fungi;f__unclassified_Fungi;g__unclassified_Fungi;s__unclassified_Fungi	1.000000000000012
ASV_975	d__Fungi;p__unclassified_Fungi;c__unclassified_Fungi;o__unclassified_Fungi;f__unclassified_Fungi;g__unclassified_Fungi;s__unclassified_Fungi	0.999999999999989
ASV_976	d__Fungi;p__unclassified_Fungi;c__unclassified_Fungi;o__unclassified_Fungi;f__unclassified_Fungi;g__unclassified_Fungi;s__unclassified_Fungi	0.9999999999999873
ASV_977	d__Fungi;p__unclassified_Fungi;c__unclassified_Fungi;o__unclassified_Fungi;f__unclassified_Fungi;g__unclassified_Fungi;s__unclassified_Fungi	1.000000000000003
ASV_978	d__Fungi;p__Basidiomycota;c__Agaricomycetes;o__Russulales;f__Russulaceae;g__Russula;s__Russula_vesca	0.9982961324393376
ASV_979	d__Fungi;p__unclassified_Fungi;c__unclassified_Fungi;o__unclassified_Fungi;f__unclassified_Fungi;g__unclassified_Fungi;s__unclassified_Fungi	0.9999999999999905
ASV_980	d__Fungi;p__Basidiomycota;c__Tremellomycetes;o__Filobasidiales;f__Filobasidiaceae;g__Filobasidium;s__unclassified_Filobasidium	0.9999998303014879
ASV_981	d__Fungi;p__unclassified_Fungi;c__unclassified_Fungi;o__unclassified_Fungi;f__unclassified_Fungi;g__unclassified_Fungi;s__unclassified_Fungi	0.999999999999996
ASV_982	d__Fungi;p__Ascomycota;c__Leotiomycetes;o__Thelebolales;f__Pseudeurotiaceae;g__Pleuroascus;s__Pleuroascus_nicholsonii	0.9786010061481072
ASV_983	d__Fungi;p__Basidiomycota;c__Agaricomycetes;o__Russulales;f__Russulaceae;g__Russula;s__unclassified_Russula	0.9973722634321991
ASV_984	d__Fungi;p__Basidiomycota;c__Agaricomycetes;o__Russulales;f__Russulaceae;g__Lactarius;s__unidentified	0.7099063956928553
ASV_985	d__Fungi;p__Ascomycota;c__Leotiomycetes;o__Helotiales;f__unclassified_Helotiales;g__unclassified_Helotiales;s__unclassified_Helotiales	0.7483355744178796
ASV_986	d__Fungi;p__Basidiomycota;c__Tremellomycetes;o__Trichosporonales;f__Trichosporonaceae;g__Apiotrichum;s__Apiotrichum_gracile	0.7971625267042565
ASV_987	d__Fungi;p__Basidiomycota;c__Agaricomycetes;o__Polyporales;f__Meruliaceae;g__Porostereum;s__unidentified	0.9937803937274127
ASV_988	d__Fungi;p__Ascomycota;c__Eurotiomycetes;o__Chaetothyriales;f__Trichomeriaceae;g__Knufia;s__Knufia_tsunedae	0.9999103689865512
ASV_989	d__Fungi;p__Basidiomycota;c__Ustilaginomycetes;o__Ustilaginales;f__Ustilaginaceae;g__Dirkmeia;s__Dirkmeia_churashimaensis	0.8618793492295787
ASV_990	d__Fungi;p__Ascomycota;c__Dothideomycetes;o__Pleosporales;f__Pleosporaceae;g__Curvularia;s__Curvularia_lunata	0.770183946127147
ASV_991	d__Fungi;p__Ascomycota;c__Dothideomycetes;o__Capnodiales;f__unidentified;g__unidentified;s__unidentified	0.8829169806148562
ASV_992	d__Fungi;p__Ascomycota;c__Archaeorhizomycetes;o__Archaeorhizomycetales;f__Archaeorhizomycetaceae;g__Archaeorhizomyces;s__unidentified	0.9968368548563331
ASV_993	d__Fungi;p__Ascomycota;c__Sordariomycetes;o__Hypocreales;f__Clavicipitaceae;g__Metarhizium;s__Metarhizium_anisopliae	0.9311539137790016
ASV_994	d__Fungi;p__unclassified_Fungi;c__unclassified_Fungi;o__unclassified_Fungi;f__unclassified_Fungi;g__unclassified_Fungi;s__unclassified_Fungi	1.0000000000000013
ASV_995	d__Fungi;p__unclassified_Fungi;c__unclassified_Fungi;o__unclassified_Fungi;f__unclassified_Fungi;g__unclassified_Fungi;s__unclassified_Fungi	0.9999999999999944
ASV_996	d__Fungi;p__unidentified;c__unidentified;o__unidentified;f__unidentified;g__unidentified;s__unidentified	0.8153026039967582
ASV_997	d__Fungi;p__Ascomycota;c__Leotiomycetes;o__Helotiales;f__unidentified;g__unidentified;s__unidentified	0.763990073068407
ASV_998	d__Fungi;p__Ascomycota;c__Leotiomycetes;o__Helotiales;f__unidentified;g__unidentified;s__unidentified	0.9521809074793519
ASV_999	d__Fungi;p__Ascomycota;c__Eurotiomycetes;o__Eurotiales;f__Aspergillaceae;g__Penicillium;s__Penicillium_cinnamopurpureum	0.9986466590603209
ASV_1000	d__Fungi;p__Basidiomycota;c__Agaricomycetes;o__Russulales;f__Russulaceae;g__Russula;s__Russula_cyanoxantha	0.9988178753832191
ASV_1001	d__Fungi;p__Basidiomycota;c__Agaricomycetes;o__Atheliales;f__Atheliaceae;g__Piloderma;s__unidentified	0.9998998511584808
ASV_1002	d__Fungi;p__unclassified_Fungi;c__unclassified_Fungi;o__unclassified_Fungi;f__unclassified_Fungi;g__unclassified_Fungi;s__unclassified_Fungi	1.0000000000000069
ASV_1003	d__Fungi;p__unclassified_Fungi;c__unclassified_Fungi;o__unclassified_Fungi;f__unclassified_Fungi;g__unclassified_Fungi;s__unclassified_Fungi	1.000000000000004
ASV_1004	d__Fungi;p__unclassified_Fungi;c__unclassified_Fungi;o__unclassified_Fungi;f__unclassified_Fungi;g__unclassified_Fungi;s__unclassified_Fungi	0.9999999999999933
ASV_1005	d__Fungi;p__unclassified_Fungi;c__unclassified_Fungi;o__unclassified_Fungi;f__unclassified_Fungi;g__unclassified_Fungi;s__unclassified_Fungi	0.9999999999999953
ASV_1006	d__Fungi;p__unclassified_Fungi;c__unclassified_Fungi;o__unclassified_Fungi;f__unclassified_Fungi;g__unclassified_Fungi;s__unclassified_Fungi	1.0000000000000013
ASV_1007	d__Fungi;p__unidentified;c__unidentified;o__unidentified;f__unidentified;g__unidentified;s__unidentified	0.7007205192741287
ASV_1008	d__Fungi;p__Ascomycota;c__Dothideomycetes;o__Pleosporales;f__Sporormiaceae;g__unidentified;s__unidentified	0.7907041501073384
ASV_1009	d__Fungi;p__Ascomycota;c__Eurotiomycetes;o__Chaetothyriales;f__Herpotrichiellaceae;g__Exophiala;s__Exophiala_dermatitidis	0.9999999997366302
ASV_1010	d__Fungi;p__Basidiomycota;c__Agaricomycetes;o__Agaricales;f__Entolomataceae;g__Entoloma;s__Entoloma_conferendum	0.9990652707829512
ASV_1011	d__Fungi;p__Ascomycota;c__Archaeorhizomycetes;o__Archaeorhizomycetales;f__Archaeorhizomycetaceae;g__Archaeorhizomyces;s__unidentified	0.7036831523865477
ASV_1012	d__Fungi;p__unclassified_Fungi;c__unclassified_Fungi;o__unclassified_Fungi;f__unclassified_Fungi;g__unclassified_Fungi;s__unclassified_Fungi	1.000000000000013
ASV_1013	d__Fungi;p__unclassified_Fungi;c__unclassified_Fungi;o__unclassified_Fungi;f__unclassified_Fungi;g__unclassified_Fungi;s__unclassified_Fungi	1.0000000000000033
ASV_1014	d__Fungi;p__unidentified;c__unidentified;o__unidentified;f__unidentified;g__unidentified;s__unidentified	0.8084707063220403
ASV_1015	d__Fungi;p__Basidiomycota;c__Agaricomycetes;o__Russulales;f__Russulaceae;g__Russula;s__Russula_crustosa	0.9999959721575751
ASV_1016	d__Fungi;p__Ascomycota;c__Sordariomycetes;o__Hypocreales;f__Cordycipitaceae;g__Simplicillium;s__Simplicillium_aogashimaense	0.9995891236443609
ASV_1017	d__Fungi;p__Basidiomycota;c__Cystobasidiomycetes;o__Cystobasidiomycetes_ord_Incertae_sedis;f__Symmetrosporaceae;g__Symmetrospora;s__Symmetrospora_coprosmae	0.969509192464383
ASV_1018	d__Fungi;p__unclassified_Fungi;c__unclassified_Fungi;o__unclassified_Fungi;f__unclassified_Fungi;g__unclassified_Fungi;s__unclassified_Fungi	1.000000000000005
ASV_1019	d__Fungi;p__Basidiomycota;c__Tremellomycetes;o__Tremellales;f__Tremellaceae;g__Cryptococcus;s__unidentified	0.9949531020299887
ASV_1020	d__Fungi;p__unidentified;c__unidentified;o__unidentified;f__unidentified;g__unidentified;s__unidentified	0.7556481114561583
ASV_1021	d__Fungi;p__unclassified_Fungi;c__unclassified_Fungi;o__unclassified_Fungi;f__unclassified_Fungi;g__unclassified_Fungi;s__unclassified_Fungi	0.999999999999998
ASV_1022	d__Fungi;p__unclassified_Fungi;c__unclassified_Fungi;o__unclassified_Fungi;f__unclassified_Fungi;g__unclassified_Fungi;s__unclassified_Fungi	1.0
ASV_1023	d__Fungi;p__Ascomycota;c__Saccharomycetes;o__Saccharomycetales;f__Pichiaceae;g__Pichia;s__Pichia_mandshurica	0.9992962044082151
ASV_1024	d__Fungi;p__unclassified_Fungi;c__unclassified_Fungi;o__unclassified_Fungi;f__unclassified_Fungi;g__unclassified_Fungi;s__unclassified_Fungi	0.9999999999999992
ASV_1025	d__Fungi;p__unclassified_Fungi;c__unclassified_Fungi;o__unclassified_Fungi;f__unclassified_Fungi;g__unclassified_Fungi;s__unclassified_Fungi	1.00000000000001
ASV_1026	d__Fungi;p__Ascomycota;c__Sordariomycetes;o__Glomerellales;f__Plectosphaerellaceae;g__Verticillium;s__Verticillium_leptobactrum	0.9999783993933531
ASV_1027	d__Fungi;p__unclassified_Fungi;c__unclassified_Fungi;o__unclassified_Fungi;f__unclassified_Fungi;g__unclassified_Fungi;s__unclassified_Fungi	0.9999999999999982
ASV_1028	d__Fungi;p__Basidiomycota;c__Agaricomycetes;o__Auriculariales;f__Exidiaceae;g__Exidia;s__Exidia_glandulosa	0.9728203994162878
ASV_1029	d__Fungi;p__Basidiomycota;c__Agaricomycetes;o__unclassified_Agaricomycetes;f__unclassified_Agaricomycetes;g__unclassified_Agaricomycetes;s__unclassified_Agaricomycetes	0.8531703181005941
ASV_1030	d__Fungi;p__Basidiomycota;c__Agaricomycetes;o__Sebacinales;f__unidentified;g__unidentified;s__unidentified	0.9396005224972938
ASV_1031	d__Fungi;p__Ascomycota;c__unclassified_Ascomycota;o__unclassified_Ascomycota;f__unclassified_Ascomycota;g__unclassified_Ascomycota;s__unclassified_Ascomycota	0.7890755567812558
ASV_1032	d__Fungi;p__unclassified_Fungi;c__unclassified_Fungi;o__unclassified_Fungi;f__unclassified_Fungi;g__unclassified_Fungi;s__unclassified_Fungi	0.999999999999998
ASV_1033	d__Fungi;p__unclassified_Fungi;c__unclassified_Fungi;o__unclassified_Fungi;f__unclassified_Fungi;g__unclassified_Fungi;s__unclassified_Fungi	1.0000000000000018
ASV_1034	d__Fungi;p__Ascomycota;c__Sordariomycetes;o__Hypocreales;f__Nectriaceae;g__Fusicolla;s__Fusicolla_aquaeductuum	0.9525578049057255
ASV_1035	d__Fungi;p__Ascomycota;c__Eurotiomycetes;o__Eurotiales;f__Aspergillaceae;g__Aspergillus;s__Aspergillus_halophilicus	0.9999998158654534
ASV_1036	d__Fungi;p__unclassified_Fungi;c__unclassified_Fungi;o__unclassified_Fungi;f__unclassified_Fungi;g__unclassified_Fungi;s__unclassified_Fungi	1.0000000000000089
ASV_1037	d__Fungi;p__Ascomycota;c__Archaeorhizomycetes;o__Archaeorhizomycetales;f__Archaeorhizomycetaceae;g__Archaeorhizomyces;s__unidentified	0.9760644750823364
ASV_1038	d__Fungi;p__Ascomycota;c__Sordariomycetes;o__unclassified_Sordariomycetes;f__unclassified_Sordariomycetes;g__unclassified_Sordariomycetes;s__unclassified_Sordariomycetes	0.7969056791796091
ASV_1039	d__Fungi;p__unclassified_Fungi;c__unclassified_Fungi;o__unclassified_Fungi;f__unclassified_Fungi;g__unclassified_Fungi;s__unclassified_Fungi	1.0000000000000042
ASV_1040	d__Fungi;p__unclassified_Fungi;c__unclassified_Fungi;o__unclassified_Fungi;f__unclassified_Fungi;g__unclassified_Fungi;s__unclassified_Fungi	1.0000000000000056
ASV_1041	d__Fungi;p__Basidiomycota;c__Agaricomycetes;o__Trechisporales;f__Hydnodontaceae;g__Trechispora;s__unidentified	0.9913223341896858
ASV_1042	d__Fungi;p__unclassified_Fungi;c__unclassified_Fungi;o__unclassified_Fungi;f__unclassified_Fungi;g__unclassified_Fungi;s__unclassified_Fungi	1.0000000000000009
ASV_1043	d__Fungi;p__unidentified;c__unidentified;o__unidentified;f__unidentified;g__unidentified;s__unidentified	0.7524466678250715
ASV_1044	d__Fungi;p__Basidiomycota;c__Agaricomycetes;o__Agaricales;f__Inocybaceae;g__Inocybe;s__unclassified_Inocybe	0.9999999961242195
ASV_1045	d__Fungi;p__Basidiomycota;c__Tremellomycetes;o__Tremellales;f__Trimorphomycetaceae;g__Carlosrosaea;s__unidentified	0.9795389709070772
ASV_1046	d__Fungi;p__Ascomycota;c__Sordariomycetes;o__Hypocreales;f__Hypocreales_fam_Incertae_sedis;g__Chlamydomyces;s__unidentified	0.9998168683239581
ASV_1047	d__Fungi;p__Basidiomycota;c__Cystobasidiomycetes;o__Erythrobasidiales;f__Erythrobasidiaceae;g__Erythrobasidium;s__Erythrobasidium_hasegawianum	0.9999864399587974
ASV_1048	d__Fungi;p__Ascomycota;c__Leotiomycetes;o__Erysiphales;f__Erysiphaceae;g__Blumeria;s__Blumeria_graminis	0.9999999999852918
ASV_1049	d__Fungi;p__Ascomycota;c__Dothideomycetes;o__Pleosporales;f__Didymellaceae;g__unclassified_Didymellaceae;s__unclassified_Didymellaceae	0.978408639242406
ASV_1050	d__Fungi;p__Ascomycota;c__Dothideomycetes;o__Pleosporales;f__Didymellaceae;g__Ascochyta;s__unclassified_Ascochyta	0.9999774789285647
ASV_1051	d__Fungi;p__Ascomycota;c__Sordariomycetes;o__Hypocreales;f__Hypocreales_fam_Incertae_sedis;g__Acremonium;s__Acremonium_alternatum	0.9962902007501856
ASV_1052	d__Fungi;p__unclassified_Fungi;c__unclassified_Fungi;o__unclassified_Fungi;f__unclassified_Fungi;g__unclassified_Fungi;s__unclassified_Fungi	1.0000000000000007
ASV_1053	d__Fungi;p__Ascomycota;c__Sordariomycetes;o__Hypocreales;f__Nectriaceae;g__Fusarium;s__Fusarium_solani	0.9894380605266774
ASV_1054	d__Fungi;p__Basidiomycota;c__Agaricomycetes;o__Russulales;f__Russulaceae;g__Russula;s__Russula_sanguinea	0.9996599671322066
ASV_1055	d__Fungi;p__Ascomycota;c__Sordariomycetes;o__Xylariales;f__Microdochiaceae;g__Microdochium;s__Microdochium_paspali	0.8942709905710168
ASV_1056	d__Fungi;p__unclassified_Fungi;c__unclassified_Fungi;o__unclassified_Fungi;f__unclassified_Fungi;g__unclassified_Fungi;s__unclassified_Fungi	0.9999999999999978
ASV_1057	d__Fungi;p__Basidiomycota;c__Tremellomycetes;o__Filobasidiales;f__Filobasidiaceae;g__Filobasidium;s__unidentified	0.9640451914063098
ASV_1058	d__Fungi;p__unclassified_Fungi;c__unclassified_Fungi;o__unclassified_Fungi;f__unclassified_Fungi;g__unclassified_Fungi;s__unclassified_Fungi	1.0000000000000127
ASV_1059	d__Fungi;p__Ascomycota;c__Leotiomycetes;o__Helotiales;f__Sclerotiniaceae;g__unclassified_Sclerotiniaceae;s__unclassified_Sclerotiniaceae	0.9999975501252111
ASV_1060	d__Fungi;p__unclassified_Fungi;c__unclassified_Fungi;o__unclassified_Fungi;f__unclassified_Fungi;g__unclassified_Fungi;s__unclassified_Fungi	1.0000000000000138
ASV_1061	d__Fungi;p__unclassified_Fungi;c__unclassified_Fungi;o__unclassified_Fungi;f__unclassified_Fungi;g__unclassified_Fungi;s__unclassified_Fungi	0.999999999999992
ASV_1062	d__Fungi;p__unclassified_Fungi;c__unclassified_Fungi;o__unclassified_Fungi;f__unclassified_Fungi;g__unclassified_Fungi;s__unclassified_Fungi	1.0000000000000022
ASV_1063	d__Fungi;p__Basidiomycota;c__Agaricomycetes;o__Agaricales;f__Inocybaceae;g__Inocybe;s__Inocybe_putilla	0.9999249620983631
ASV_1064	d__Fungi;p__Basidiomycota;c__Tremellomycetes;o__Filobasidiales;f__Filobasidiaceae;g__Filobasidium;s__Filobasidium_chernovii	0.8331435676285488
ASV_1065	d__Fungi;p__Basidiomycota;c__Tremellomycetes;o__Tremellales;f__Bulleribasidiaceae;g__Vishniacozyma;s__Vishniacozyma_dimennae	0.999999985266058
ASV_1066	d__Fungi;p__Ascomycota;c__Sordariomycetes;o__Hypocreales;f__Nectriaceae;g__Ilyonectria;s__Ilyonectria_mors-panacis	0.7329350637621354
ASV_1067	d__Fungi;p__Basidiomycota;c__Agaricomycetes;o__Sebacinales;f__Sebacinaceae;g__Sebacina;s__Sebacina_incrustans	0.9965319976267185
ASV_1068	d__Fungi;p__unclassified_Fungi;c__unclassified_Fungi;o__unclassified_Fungi;f__unclassified_Fungi;g__unclassified_Fungi;s__unclassified_Fungi	0.9999999999999878
ASV_1069	d__Fungi;p__Ascomycota;c__Leotiomycetes;o__Helotiales;f__Helotiaceae;g__Articulospora;s__unidentified	0.9997854950305269
ASV_1070	d__Fungi;p__Ascomycota;c__Archaeorhizomycetes;o__Archaeorhizomycetales;f__Archaeorhizomycetaceae;g__Archaeorhizomyces;s__unidentified	0.9380786073067384
ASV_1071	d__Fungi;p__Ascomycota;c__Sordariomycetes;o__Hypocreales;f__Hypocreales_fam_Incertae_sedis;g__Sarocladium;s__Sarocladium_implicatum	0.9999783958852946
ASV_1072	d__Fungi;p__Ascomycota;c__Sordariomycetes;o__Microascales;f__Microascaceae;g__Microascus;s__Microascus_cirrosus	0.998600130934353
ASV_1073	d__Fungi;p__Ascomycota;c__Sordariomycetes;o__Diaporthales;f__Schizoparmaceae;g__unidentified;s__unidentified	0.964222754066597
ASV_1074	d__Fungi;p__Basidiomycota;c__Tremellomycetes;o__Tremellales;f__Bulleribasidiaceae;g__Hannaella;s__Hannaella_sinensis	0.9999983116038507
ASV_1075	d__Fungi;p__Ascomycota;c__Dothideomycetes;o__Pleosporales;f__Phaeosphaeriaceae;g__Phaeosphaeria;s__Phaeosphaeria_fuckelii	0.9999999995657163
ASV_1076	d__Fungi;p__Ascomycota;c__Eurotiomycetes;o__Eurotiales;f__Aspergillaceae;g__Penicillium;s__Penicillium_polonicum	0.8983798695176372
ASV_1077	d__Fungi;p__Ascomycota;c__Archaeorhizomycetes;o__unclassified_Archaeorhizomycetes;f__unclassified_Archaeorhizomycetes;g__unclassified_Archaeorhizomycetes;s__unclassified_Archaeorhizomycetes	0.9822319435105891
ASV_1078	d__Fungi;p__Basidiomycota;c__Agaricomycetes;o__Agaricales;f__Amanitaceae;g__Amanita;s__unidentified	0.8934494028538914
ASV_1079	d__Fungi;p__Basidiomycota;c__Agaricomycetes;o__Atheliales;f__Atheliaceae;g__Amphinema;s__unclassified_Amphinema	0.9999346775369281
ASV_1080	d__Fungi;p__Basidiomycota;c__Agaricomycetes;o__Agaricales;f__Amanitaceae;g__Amanita;s__unidentified	0.7589812891315911
ASV_1081	d__Fungi;p__unclassified_Fungi;c__unclassified_Fungi;o__unclassified_Fungi;f__unclassified_Fungi;g__unclassified_Fungi;s__unclassified_Fungi	1.0000000000000024
ASV_1082	d__Fungi;p__Basidiomycota;c__Malasseziomycetes;o__Malasseziales;f__Malasseziaceae;g__Malassezia;s__Malassezia_restricta	0.8147431136065789
ASV_1083	d__Fungi;p__unidentified;c__unidentified;o__unidentified;f__unidentified;g__unidentified;s__unidentified	0.7186310303413335
ASV_1084	d__Fungi;p__unidentified;c__unidentified;o__unidentified;f__unidentified;g__unidentified;s__unidentified	0.8369856136676241
ASV_1085	d__Fungi;p__unclassified_Fungi;c__unclassified_Fungi;o__unclassified_Fungi;f__unclassified_Fungi;g__unclassified_Fungi;s__unclassified_Fungi	1.000000000000015
ASV_1086	d__Fungi;p__Basidiomycota;c__Tremellomycetes;o__Tremellales;f__Bulleraceae;g__Fonsecazyma;s__Fonsecazyma_mujuensis	0.9997125794569264
ASV_1087	d__Fungi;p__unidentified;c__unidentified;o__unidentified;f__unidentified;g__unidentified;s__unidentified	0.8056831214513168
ASV_1088	d__Fungi;p__Ascomycota;c__Sordariomycetes;o__Hypocreales;f__Ophiocordycipitaceae;g__Purpureocillium;s__Purpureocillium_lilacinum	0.9999981541078978
ASV_1089	d__Fungi;p__Ascomycota;c__Sordariomycetes;o__Hypocreales;f__Ophiocordycipitaceae;g__Tolypocladium;s__Tolypocladium_album	0.9973825622778317
ASV_1090	d__Fungi;p__Ascomycota;c__Dothideomycetes;o__Pleosporales;f__Pleosporaceae;g__Comoclathris;s__unidentified	0.9970856760977115
ASV_1091	d__Fungi;p__Ascomycota;c__Dothideomycetes;o__Pleosporales;f__Pleosporaceae;g__Neocamarosporium;s__unidentified	0.9999815960260223
ASV_1092	d__Fungi;p__Ascomycota;c__Eurotiomycetes;o__Chaetothyriales;f__unidentified;g__unidentified;s__unidentified	0.7921476183166133
ASV_1093	d__Fungi;p__Ascomycota;c__Dothideomycetes;o__Pleosporales;f__Didymellaceae;g__Epicoccum;s__Epicoccum_draconis	0.9759163408038783
ASV_1094	d__Fungi;p__unclassified_Fungi;c__unclassified_Fungi;o__unclassified_Fungi;f__unclassified_Fungi;g__unclassified_Fungi;s__unclassified_Fungi	0.9999999999999984
ASV_1095	d__Fungi;p__Ascomycota;c__unclassified_Ascomycota;o__unclassified_Ascomycota;f__unclassified_Ascomycota;g__unclassified_Ascomycota;s__unclassified_Ascomycota	0.797747887258933
ASV_1096	d__Fungi;p__unclassified_Fungi;c__unclassified_Fungi;o__unclassified_Fungi;f__unclassified_Fungi;g__unclassified_Fungi;s__unclassified_Fungi	1.0000000000000018
ASV_1097	d__Fungi;p__Basidiomycota;c__unclassified_Basidiomycota;o__unclassified_Basidiomycota;f__unclassified_Basidiomycota;g__unclassified_Basidiomycota;s__unclassified_Basidiomycota	0.7819533618829156
ASV_1098	d__Fungi;p__Basidiomycota;c__unclassified_Basidiomycota;o__unclassified_Basidiomycota;f__unclassified_Basidiomycota;g__unclassified_Basidiomycota;s__unclassified_Basidiomycota	0.7120789471350388
ASV_1099	d__Fungi;p__Ascomycota;c__Sordariomycetes;o__Sordariales;f__Chaetomiaceae;g__Myceliophthora;s__Myceliophthora_lutea	0.9998343506572299
ASV_1100	d__Fungi;p__unclassified_Fungi;c__unclassified_Fungi;o__unclassified_Fungi;f__unclassified_Fungi;g__unclassified_Fungi;s__unclassified_Fungi	0.9999999999999882
ASV_1101	d__Fungi;p__Ascomycota;c__Eurotiomycetes;o__Eurotiales;f__Aspergillaceae;g__Aspergillus;s__unclassified_Aspergillus	0.9999994179787579
ASV_1102	d__Fungi;p__unidentified;c__unidentified;o__unidentified;f__unidentified;g__unidentified;s__unidentified	0.8198728386938586
ASV_1103	d__Fungi;p__Ascomycota;c__Dothideomycetes;o__Pleosporales;f__Pleosporaceae;g__unidentified;s__unidentified	0.8395978390080158
ASV_1104	d__Fungi;p__Ascomycota;c__Dothideomycetes;o__Pleosporales;f__Didymellaceae;g__unclassified_Didymellaceae;s__unclassified_Didymellaceae	0.9945892846355101
ASV_1105	d__Fungi;p__Ascomycota;c__Dothideomycetes;o__Pleosporales;f__Didymellaceae;g__Didymella;s__Didymella_glomerata	0.9716762832893201
ASV_1106	d__Fungi;p__Basidiomycota;c__Microbotryomycetes;o__Microbotryomycetes_ord_Incertae_sedis;f__Chrysozymaceae;g__Sampaiozyma;s__Sampaiozyma_vanillica	0.9688952744889424
ASV_1107	d__Fungi;p__Ascomycota;c__Leotiomycetes;o__Helotiales;f__unclassified_Helotiales;g__unclassified_Helotiales;s__unclassified_Helotiales	0.9972568222543355
ASV_1108	d__Fungi;p__Basidiomycota;c__Tremellomycetes;o__Tremellales;f__Trimorphomycetaceae;g__Saitozyma;s__Saitozyma_flava	0.9397743133498365
ASV_1109	d__Fungi;p__Basidiomycota;c__Agaricomycetes;o__Russulales;f__Russulaceae;g__Russula;s__unidentified	0.7782089010433887
ASV_1110	d__Fungi;p__unidentified;c__unidentified;o__unidentified;f__unidentified;g__unidentified;s__unidentified	0.8363019652307049
ASV_1111	d__Fungi;p__unclassified_Fungi;c__unclassified_Fungi;o__unclassified_Fungi;f__unclassified_Fungi;g__unclassified_Fungi;s__unclassified_Fungi	0.99999999999999
ASV_1112	d__Fungi;p__unidentified;c__unidentified;o__unidentified;f__unidentified;g__unidentified;s__unidentified	0.766157220543962
ASV_1113	d__Fungi;p__Mortierellomycota;c__Mortierellomycetes;o__Mortierellales;f__Mortierellaceae;g__Mortierella;s__unclassified_Mortierella	0.9999999725112684
ASV_1114	d__Fungi;p__unclassified_Fungi;c__unclassified_Fungi;o__unclassified_Fungi;f__unclassified_Fungi;g__unclassified_Fungi;s__unclassified_Fungi	1.0000000000000064
ASV_1115	d__Fungi;p__unclassified_Fungi;c__unclassified_Fungi;o__unclassified_Fungi;f__unclassified_Fungi;g__unclassified_Fungi;s__unclassified_Fungi	0.999999999999991
ASV_1116	d__Fungi;p__unclassified_Fungi;c__unclassified_Fungi;o__unclassified_Fungi;f__unclassified_Fungi;g__unclassified_Fungi;s__unclassified_Fungi	0.9999999999999853
ASV_1117	d__Fungi;p__Ascomycota;c__Leotiomycetes;o__Thelebolales;f__Pseudeurotiaceae;g__Geomyces;s__Geomyces_auratus	0.9999975440591018
ASV_1118	d__Fungi;p__Basidiomycota;c__Agaricomycetes;o__Russulales;f__Russulaceae;g__Lactarius;s__Lactarius_deliciosus	0.998886377900785
ASV_1119	d__Fungi;p__Basidiomycota;c__Agaricomycetes;o__Boletales;f__Suillaceae;g__Suillus;s__Suillus_placidus	0.9970230646508746
ASV_1120	d__Fungi;p__unclassified_Fungi;c__unclassified_Fungi;o__unclassified_Fungi;f__unclassified_Fungi;g__unclassified_Fungi;s__unclassified_Fungi	0.9999999999999996
ASV_1121	d__Fungi;p__unclassified_Fungi;c__unclassified_Fungi;o__unclassified_Fungi;f__unclassified_Fungi;g__unclassified_Fungi;s__unclassified_Fungi	1.0000000000000049
ASV_1122	d__Fungi;p__Ascomycota;c__Dothideomycetes;o__Pleosporales;f__Pleosporales_fam_Incertae_sedis;g__Chalastospora;s__Chalastospora_gossypii	0.9407775122451397
ASV_1123	d__Fungi;p__Ascomycota;c__Dothideomycetes;o__Pleosporales;f__Leptosphaeriaceae;g__Ampelomyces;s__unidentified	0.9226009764197398
ASV_1124	d__Fungi;p__Ascomycota;c__Pezizomycetes;o__Pezizales;f__Pezizaceae;g__Delastria;s__unidentified	0.9999230503563022
ASV_1125	d__Fungi;p__Basidiomycota;c__Agaricomycetes;o__Agaricales;f__Inocybaceae;g__Inocybe;s__unidentified	0.9852594372658986
ASV_1126	d__Fungi;p__Mortierellomycota;c__Mortierellomycetes;o__Mortierellales;f__Mortierellaceae;g__Mortierella;s__unclassified_Mortierella	0.9999802810297589
ASV_1127	d__Fungi;p__unclassified_Fungi;c__unclassified_Fungi;o__unclassified_Fungi;f__unclassified_Fungi;g__unclassified_Fungi;s__unclassified_Fungi	1.000000000000006
ASV_1128	d__Fungi;p__Basidiomycota;c__Cystobasidiomycetes;o__Cystobasidiomycetes_ord_Incertae_sedis;f__Buckleyzymaceae;g__Buckleyzyma;s__Buckleyzyma_kluyveri-nielii	0.9809921256247468
ASV_1129	d__Fungi;p__Basidiomycota;c__Tremellomycetes;o__Tremellales;f__Rhynchogastremataceae;g__Rhynchogastrema;s__unclassified_Rhynchogastrema	0.9916203057561125
ASV_1130	d__Fungi;p__Basidiomycota;c__Agaricomycetes;o__unclassified_Agaricomycetes;f__unclassified_Agaricomycetes;g__unclassified_Agaricomycetes;s__unclassified_Agaricomycetes	0.7060461666051944
ASV_1131	d__Fungi;p__Ascomycota;c__Sordariomycetes;o__Pleurotheciales;f__Pleurotheciaceae;g__Phaeoisaria;s__unclassified_Phaeoisaria	0.9843530882260523
ASV_1132	d__Fungi;p__Basidiomycota;c__Tremellomycetes;o__Tremellales;f__Rhynchogastremataceae;g__Papiliotrema;s__unclassified_Papiliotrema	0.9999928862072223
ASV_1133	d__Fungi;p__unclassified_Fungi;c__unclassified_Fungi;o__unclassified_Fungi;f__unclassified_Fungi;g__unclassified_Fungi;s__unclassified_Fungi	1.000000000000008
ASV_1134	d__Fungi;p__Basidiomycota;c__Tremellomycetes;o__Tremellales;f__Trimorphomycetaceae;g__Saitozyma;s__Saitozyma_paraflava	0.9826469036376695
ASV_1135	d__Fungi;p__Basidiomycota;c__Agaricomycetes;o__Agaricales;f__Nidulariaceae;g__Cyathus;s__Cyathus_stercoreus	0.9999999637423975
ASV_1136	d__Fungi;p__Ascomycota;c__Sordariomycetes;o__Sordariales;f__Lasiosphaeriaceae;g__unclassified_Lasiosphaeriaceae;s__unclassified_Lasiosphaeriaceae	0.7175891884063652
ASV_1137	d__Fungi;p__Ascomycota;c__Dothideomycetes;o__Capnodiales;f__Teratosphaeriaceae;g__Devriesia;s__Devriesia_americana	0.9999360541485567
ASV_1138	d__Fungi;p__Ascomycota;c__Sordariomycetes;o__Microascales;f__Microascaceae;g__Microascus;s__Microascus_brevicaulis	0.999866615950105
ASV_1139	d__Fungi;p__unclassified_Fungi;c__unclassified_Fungi;o__unclassified_Fungi;f__unclassified_Fungi;g__unclassified_Fungi;s__unclassified_Fungi	1.0000000000000095
ASV_1140	d__Fungi;p__Ascomycota;c__Sordariomycetes;o__Hypocreales;f__Bionectriaceae;g__Gliomastix;s__Gliomastix_tumulicola	0.9788376354219159
ASV_1141	d__Fungi;p__Ascomycota;c__Sordariomycetes;o__unclassified_Sordariomycetes;f__unclassified_Sordariomycetes;g__unclassified_Sordariomycetes;s__unclassified_Sordariomycetes	0.735479918863009
ASV_1142	d__Fungi;p__Ascomycota;c__Sordariomycetes;o__Diaporthales;f__Diaporthaceae;g__Diaporthe;s__unclassified_Diaporthe	0.9917079853499461
ASV_1143	d__Fungi;p__Ascomycota;c__Leotiomycetes;o__Thelebolales;f__Pseudeurotiaceae;g__Pseudeurotium;s__Pseudeurotium_hygrophilum	0.9203686446829251
ASV_1144	d__Fungi;p__unidentified;c__unidentified;o__unidentified;f__unidentified;g__unidentified;s__unidentified	0.8259158067188648
ASV_1145	d__Fungi;p__Basidiomycota;c__Tremellomycetes;o__Tremellales;f__Tremellaceae;g__Bulleromyces;s__unidentified	0.9487017171835649
ASV_1146	d__Fungi;p__Basidiomycota;c__Agaricomycetes;o__Atheliales;f__Atheliaceae;g__Amphinema;s__unidentified	0.8606337168471171
ASV_1147	d__Fungi;p__Ascomycota;c__Leotiomycetes;o__Helotiales;f__unclassified_Helotiales;g__unclassified_Helotiales;s__unclassified_Helotiales	0.7747133611309217
ASV_1148	d__Fungi;p__Ascomycota;c__Dothideomycetes;o__Pleosporales;f__Sporormiaceae;g__unclassified_Sporormiaceae;s__unclassified_Sporormiaceae	0.8076968598625432
ASV_1149	d__Fungi;p__Basidiomycota;c__Agaricomycetes;o__Atheliales;f__Atheliaceae;g__Piloderma;s__unidentified	0.9997372818724761
ASV_1150	d__Fungi;p__Basidiomycota;c__Agaricomycetes;o__Agaricales;f__Lyophyllaceae;g__Termitomyces;s__Termitomyces_eurrhizus	0.9999665280846893
ASV_1151	d__Fungi;p__Basidiomycota;c__unclassified_Basidiomycota;o__unclassified_Basidiomycota;f__unclassified_Basidiomycota;g__unclassified_Basidiomycota;s__unclassified_Basidiomycota	0.8164756078944531
ASV_1152	d__Fungi;p__Ascomycota;c__Archaeorhizomycetes;o__Archaeorhizomycetales;f__Archaeorhizomycetaceae;g__Archaeorhizomyces;s__unidentified	0.9999908424986411
ASV_1153	d__Fungi;p__Ascomycota;c__Sordariomycetes;o__unclassified_Sordariomycetes;f__unclassified_Sordariomycetes;g__unclassified_Sordariomycetes;s__unclassified_Sordariomycetes	0.8091414714652279
ASV_1154	d__Fungi;p__Ascomycota;c__Dothideomycetes;o__Pleosporales;f__Coniothyriaceae;g__Coniothyrium;s__unidentified	0.9999737643376275
ASV_1155	d__Fungi;p__Olpidiomycota;c__Olpidiomycetes;o__Olpidiales;f__Olpidiaceae;g__Olpidium;s__Olpidium_brassicae	0.9999793204338887
ASV_1156	d__Fungi;p__Basidiomycota;c__Geminibasidiomycetes;o__Geminibasidiales;f__Geminibasidiaceae;g__Geminibasidium;s__unidentified	0.9999999458221694
ASV_1157	d__Fungi;p__Basidiomycota;c__Agaricomycetes;o__Agaricales;f__Clavariaceae;g__Clavulinopsis;s__Clavulinopsis_fusiformis	0.9999698019039607
ASV_1158	d__Fungi;p__Ascomycota;c__Dothideomycetes;o__Pleosporales;f__Pleosporaceae;g__Curvularia;s__unclassified_Curvularia	0.7664483823318556
ASV_1159	d__Fungi;p__Ascomycota;c__Sordariomycetes;o__Microascales;f__Microascaceae;g__Scedosporium;s__Scedosporium_prolificans	0.9999960438136908
ASV_1160	d__Fungi;p__Ascomycota;c__unclassified_Ascomycota;o__unclassified_Ascomycota;f__unclassified_Ascomycota;g__unclassified_Ascomycota;s__unclassified_Ascomycota	0.7205907655464978
ASV_1161	d__Fungi;p__Ascomycota;c__Eurotiomycetes;o__Eurotiales;f__Aspergillaceae;g__Penicillium;s__Penicillium_cinnamopurpureum	0.9946945417852624
ASV_1162	d__Fungi;p__Ascomycota;c__Dothideomycetes;o__Capnodiales;f__unclassified_Capnodiales;g__unclassified_Capnodiales;s__unclassified_Capnodiales	0.9494850685000584
ASV_1163	d__Fungi;p__Basidiomycota;c__Agaricomycetes;o__Polyporales;f__Ganodermataceae;g__Ganoderma;s__Ganoderma_sichuanense	0.9990260102447932
ASV_1164	d__Fungi;p__Basidiomycota;c__Ustilaginomycetes;o__Ustilaginales;f__Ustilaginaceae;g__Kalmanozyma;s__Kalmanozyma_fusiformata	0.999998918673102
ASV_1165	d__Fungi;p__Basidiomycota;c__Tremellomycetes;o__Tremellales;f__Rhynchogastremataceae;g__Papiliotrema;s__Papiliotrema_fuscus	0.9635731102740966
ASV_1166	d__Fungi;p__Mortierellomycota;c__Mortierellomycetes;o__Mortierellales;f__Mortierellaceae;g__Mortierella;s__unidentified	0.999436595775365
ASV_1167	d__Fungi;p__unclassified_Fungi;c__unclassified_Fungi;o__unclassified_Fungi;f__unclassified_Fungi;g__unclassified_Fungi;s__unclassified_Fungi	0.9999999999999993
ASV_1168	d__Fungi;p__Basidiomycota;c__Agaricomycetes;o__Russulales;f__Russulaceae;g__Russula;s__Russula_sanguinea	0.9988741251334327
ASV_1169	d__Fungi;p__Basidiomycota;c__Agaricomycetes;o__Agaricales;f__Amanitaceae;g__Amanita;s__Amanita_pseudovaginata	0.9870313722583202
ASV_1170	d__Fungi;p__Ascomycota;c__Saccharomycetes;o__Saccharomycetales;f__Saccharomycetales_fam_Incertae_sedis;g__Candida;s__Candida_ethanolica	0.9999933182107108
ASV_1171	d__Fungi;p__Ascomycota;c__unclassified_Ascomycota;o__unclassified_Ascomycota;f__unclassified_Ascomycota;g__unclassified_Ascomycota;s__unclassified_Ascomycota	0.7191216883116022
ASV_1172	d__Fungi;p__unclassified_Fungi;c__unclassified_Fungi;o__unclassified_Fungi;f__unclassified_Fungi;g__unclassified_Fungi;s__unclassified_Fungi	1.000000000000007
ASV_1173	d__Fungi;p__unclassified_Fungi;c__unclassified_Fungi;o__unclassified_Fungi;f__unclassified_Fungi;g__unclassified_Fungi;s__unclassified_Fungi	1.0000000000000058
ASV_1174	d__Fungi;p__unclassified_Fungi;c__unclassified_Fungi;o__unclassified_Fungi;f__unclassified_Fungi;g__unclassified_Fungi;s__unclassified_Fungi	0.9999999999999971
ASV_1175	d__Fungi;p__unclassified_Fungi;c__unclassified_Fungi;o__unclassified_Fungi;f__unclassified_Fungi;g__unclassified_Fungi;s__unclassified_Fungi	1.0000000000000098
ASV_1176	d__Fungi;p__unidentified;c__unidentified;o__unidentified;f__unidentified;g__unidentified;s__unidentified	0.865092236423615
ASV_1177	d__Fungi;p__Aphelidiomycota;c__Aphelidiomycetes;o__GS16;f__unidentified;g__unidentified;s__unidentified	0.9999999999943725
ASV_1178	d__Fungi;p__unclassified_Fungi;c__unclassified_Fungi;o__unclassified_Fungi;f__unclassified_Fungi;g__unclassified_Fungi;s__unclassified_Fungi	0.9999999999999931
ASV_1179	d__Fungi;p__unclassified_Fungi;c__unclassified_Fungi;o__unclassified_Fungi;f__unclassified_Fungi;g__unclassified_Fungi;s__unclassified_Fungi	0.9999999999999934
ASV_1180	d__Fungi;p__unclassified_Fungi;c__unclassified_Fungi;o__unclassified_Fungi;f__unclassified_Fungi;g__unclassified_Fungi;s__unclassified_Fungi	0.999999999999996
ASV_1181	d__Fungi;p__unclassified_Fungi;c__unclassified_Fungi;o__unclassified_Fungi;f__unclassified_Fungi;g__unclassified_Fungi;s__unclassified_Fungi	1.000000000000008
ASV_1182	d__Fungi;p__Basidiomycota;c__Agaricomycetes;o__Thelephorales;f__Thelephoraceae;g__unclassified_Thelephoraceae;s__unclassified_Thelephoraceae	0.9999999203029954
ASV_1183	d__Fungi;p__unidentified;c__unidentified;o__unidentified;f__unidentified;g__unidentified;s__unidentified	0.7819119672374226
ASV_1184	d__Fungi;p__unclassified_Fungi;c__unclassified_Fungi;o__unclassified_Fungi;f__unclassified_Fungi;g__unclassified_Fungi;s__unclassified_Fungi	0.9999999999999862
ASV_1185	d__Fungi;p__unidentified;c__unidentified;o__unidentified;f__unidentified;g__unidentified;s__unidentified	0.7349482185833753
ASV_1186	d__Fungi;p__unidentified;c__unidentified;o__unidentified;f__unidentified;g__unidentified;s__unidentified	0.9194526831669397
ASV_1187	d__Fungi;p__Ascomycota;c__Saccharomycetes;o__Saccharomycetales;f__Pichiaceae;g__Pichia;s__unidentified	0.9998488342388497
ASV_1188	d__Fungi;p__Ascomycota;c__Leotiomycetes;o__Helotiales;f__Sclerotiniaceae;g__Ciboria;s__Ciboria_shiraiana	0.7177113502145076
ASV_1189	d__Fungi;p__Ascomycota;c__Eurotiomycetes;o__Chaetothyriales;f__Herpotrichiellaceae;g__Exophiala;s__unidentified	0.9212826582315363
ASV_1190	d__Fungi;p__unidentified;c__unidentified;o__unidentified;f__unidentified;g__unidentified;s__unidentified	0.8219787303696972
ASV_1191	d__Fungi;p__Basidiomycota;c__Tremellomycetes;o__Tremellales;f__Bulleraceae;g__Genolevuria;s__unidentified	0.9985359050845286
ASV_1192	d__Fungi;p__unclassified_Fungi;c__unclassified_Fungi;o__unclassified_Fungi;f__unclassified_Fungi;g__unclassified_Fungi;s__unclassified_Fungi	1.0000000000000022
ASV_1193	d__Fungi;p__unidentified;c__unidentified;o__unidentified;f__unidentified;g__unidentified;s__unidentified	0.8249443034920368
ASV_1194	d__Fungi;p__unclassified_Fungi;c__unclassified_Fungi;o__unclassified_Fungi;f__unclassified_Fungi;g__unclassified_Fungi;s__unclassified_Fungi	1.0000000000000073
ASV_1195	d__Fungi;p__unidentified;c__unidentified;o__unidentified;f__unidentified;g__unidentified;s__unidentified	0.7405829733937428
ASV_1196	d__Fungi;p__Basidiomycota;c__Tremellomycetes;o__Cystofilobasidiales;f__Cystofilobasidiales_fam_Incertae_sedis;g__Mrakiella;s__Mrakiella_aquatica	0.9547430265542179
ASV_1197	d__Fungi;p__unclassified_Fungi;c__unclassified_Fungi;o__unclassified_Fungi;f__unclassified_Fungi;g__unclassified_Fungi;s__unclassified_Fungi	0.9999999999999958
ASV_1198	d__Fungi;p__Ascomycota;c__Sordariomycetes;o__Hypocreales;f__Hypocreaceae;g__Trichoderma;s__Trichoderma_hamatum	0.9862501875644818
ASV_1199	d__Fungi;p__unidentified;c__unidentified;o__unidentified;f__unidentified;g__unidentified;s__unidentified	0.8676691955110177
ASV_1200	d__Fungi;p__unclassified_Fungi;c__unclassified_Fungi;o__unclassified_Fungi;f__unclassified_Fungi;g__unclassified_Fungi;s__unclassified_Fungi	1.000000000000002
ASV_1201	d__Fungi;p__Ascomycota;c__Sordariomycetes;o__Microascales;f__Microascaceae;g__Scedosporium;s__Scedosporium_prolificans	0.999971476754193
ASV_1202	d__Fungi;p__unclassified_Fungi;c__unclassified_Fungi;o__unclassified_Fungi;f__unclassified_Fungi;g__unclassified_Fungi;s__unclassified_Fungi	1.0000000000000018
ASV_1203	d__Fungi;p__unclassified_Fungi;c__unclassified_Fungi;o__unclassified_Fungi;f__unclassified_Fungi;g__unclassified_Fungi;s__unclassified_Fungi	0.9999999999999865
ASV_1204	d__Fungi;p__Ascomycota;c__Dothideomycetes;o__Pleosporales;f__Coniothyriaceae;g__Coniothyrium;s__unclassified_Coniothyrium	0.7243578445623337
ASV_1205	d__Fungi;p__Basidiomycota;c__Agaricomycetes;o__unidentified;f__unidentified;g__unidentified;s__unidentified	0.9759204424923419
ASV_1206	d__Fungi;p__Ascomycota;c__Eurotiomycetes;o__Eurotiales;f__Aspergillaceae;g__Aspergillus;s__unidentified	0.9061170748145526
ASV_1207	d__Fungi;p__Ascomycota;c__Eurotiomycetes;o__Chaetothyriales;f__Trichomeriaceae;g__Knufia;s__Knufia_epidermidis	0.9999999581659162
ASV_1208	d__Fungi;p__Basidiomycota;c__Agaricomycetes;o__unclassified_Agaricomycetes;f__unclassified_Agaricomycetes;g__unclassified_Agaricomycetes;s__unclassified_Agaricomycetes	0.7424922927111514
ASV_1209	d__Fungi;p__unidentified;c__unidentified;o__unidentified;f__unidentified;g__unidentified;s__unidentified	0.9454571768421403
ASV_1210	d__Fungi;p__Ascomycota;c__Dothideomycetes;o__Capnodiales;f__unidentified;g__unidentified;s__unidentified	0.9419291008495516
ASV_1211	d__Fungi;p__unidentified;c__unidentified;o__unidentified;f__unidentified;g__unidentified;s__unidentified	0.7837156191431435
ASV_1212	d__Fungi;p__unidentified;c__unidentified;o__unidentified;f__unidentified;g__unidentified;s__unidentified	0.820838437890359
ASV_1213	d__Fungi;p__Ascomycota;c__Dothideomycetes;o__Pleosporales;f__Pleosporaceae;g__Curvularia;s__Curvularia_lunata	0.9999599341934539
ASV_1214	d__Fungi;p__Ascomycota;c__Dothideomycetes;o__Capnodiales;f__Mycosphaerellaceae;g__Zasmidium;s__unclassified_Zasmidium	0.948666993728072
ASV_1215	d__Fungi;p__Ascomycota;c__Dothideomycetes;o__Capnodiales;f__unclassified_Capnodiales;g__unclassified_Capnodiales;s__unclassified_Capnodiales	0.9797087844690466
ASV_1216	d__Fungi;p__unclassified_Fungi;c__unclassified_Fungi;o__unclassified_Fungi;f__unclassified_Fungi;g__unclassified_Fungi;s__unclassified_Fungi	1.0000000000000067
ASV_1217	d__Fungi;p__unclassified_Fungi;c__unclassified_Fungi;o__unclassified_Fungi;f__unclassified_Fungi;g__unclassified_Fungi;s__unclassified_Fungi	1.0000000000000084
ASV_1218	d__Fungi;p__Ascomycota;c__Sordariomycetes;o__Hypocreales;f__Nectriaceae;g__Viridispora;s__unidentified	0.8774900746836785
ASV_1219	d__Fungi;p__unidentified;c__unidentified;o__unidentified;f__unidentified;g__unidentified;s__unidentified	0.8129915739869814
ASV_1220	d__Fungi;p__Ascomycota;c__Leotiomycetes;o__Helotiales;f__Dermateaceae;g__Mollisia;s__unidentified	0.9808092340719976
ASV_1221	d__Fungi;p__Ascomycota;c__Eurotiomycetes;o__Eurotiales;f__Aspergillaceae;g__Penicillium;s__Penicillium_brocae	0.9999999522589473
ASV_1222	d__Fungi;p__Basidiomycota;c__Agaricomycetes;o__Agaricales;f__Lyophyllaceae;g__Termitomyces;s__Termitomyces_eurrhizus	0.9999369663473754
ASV_1223	d__Fungi;p__unidentified;c__unidentified;o__unidentified;f__unidentified;g__unidentified;s__unidentified	0.9317776072583368
ASV_1224	d__Fungi;p__unidentified;c__unidentified;o__unidentified;f__unidentified;g__unidentified;s__unidentified	0.9055787030403868
ASV_1225	d__Fungi;p__Ascomycota;c__Leotiomycetes;o__Helotiales;f__Myxotrichaceae;g__Oidiodendron;s__unidentified	0.7474656083489418
ASV_1226	d__Fungi;p__Ascomycota;c__Sordariomycetes;o__Hypocreales;f__Nectriaceae;g__Ilyonectria;s__Ilyonectria_macrodidyma	0.9987593973167035
ASV_1227	d__Fungi;p__Ascomycota;c__Dothideomycetes;o__Dothideomycetes_ord_Incertae_sedis;f__Dothideomycetes_fam_Incertae_sedis;g__Radulidium;s__Radulidium_subulatum	0.9999982128244707
ASV_1228	d__Fungi;p__unclassified_Fungi;c__unclassified_Fungi;o__unclassified_Fungi;f__unclassified_Fungi;g__unclassified_Fungi;s__unclassified_Fungi	1.000000000000006
ASV_1229	d__Fungi;p__unclassified_Fungi;c__unclassified_Fungi;o__unclassified_Fungi;f__unclassified_Fungi;g__unclassified_Fungi;s__unclassified_Fungi	0.9999999999999927
ASV_1230	d__Fungi;p__Ascomycota;c__Leotiomycetes;o__Helotiales;f__Helotiaceae;g__unidentified;s__unidentified	0.909963832339621
ASV_1231	d__Fungi;p__Ascomycota;c__Leotiomycetes;o__Helotiales;f__Vibrisseaceae;g__Phialocephala;s__Phialocephala_fortinii	0.9999940827449328
ASV_1232	d__Fungi;p__Basidiomycota;c__Agaricomycetes;o__unidentified;f__unidentified;g__unidentified;s__unidentified	0.7509416050758266
ASV_1233	d__Fungi;p__Ascomycota;c__Eurotiomycetes;o__Chaetothyriales;f__Herpotrichiellaceae;g__Cladophialophora;s__Cladophialophora_chaetospira	0.9974422901919823
ASV_1234	d__Fungi;p__Basidiomycota;c__Agaricomycetes;o__Sebacinales;f__Sebacinaceae;g__Sebacina;s__unidentified	0.99935799315166
ASV_1235	d__Fungi;p__unidentified;c__unidentified;o__unidentified;f__unidentified;g__unidentified;s__unidentified	0.8473376250295179
ASV_1236	d__Fungi;p__Ascomycota;c__Sordariomycetes;o__Xylariales;f__Microdochiaceae;g__Microdochium;s__unidentified	0.7008827237735005
ASV_1237	d__Fungi;p__Ascomycota;c__Sordariomycetes;o__Hypocreales;f__Hypocreaceae;g__Trichoderma;s__Trichoderma_hamatum	0.795715948467247
ASV_1238	d__Fungi;p__unclassified_Fungi;c__unclassified_Fungi;o__unclassified_Fungi;f__unclassified_Fungi;g__unclassified_Fungi;s__unclassified_Fungi	0.9999999999999978
ASV_1239	d__Fungi;p__unclassified_Fungi;c__unclassified_Fungi;o__unclassified_Fungi;f__unclassified_Fungi;g__unclassified_Fungi;s__unclassified_Fungi	0.9999999999999863
ASV_1240	d__Fungi;p__unclassified_Fungi;c__unclassified_Fungi;o__unclassified_Fungi;f__unclassified_Fungi;g__unclassified_Fungi;s__unclassified_Fungi	0.9999999999999958
ASV_1241	d__Fungi;p__unidentified;c__unidentified;o__unidentified;f__unidentified;g__unidentified;s__unidentified	0.7894677047391443
ASV_1242	d__Fungi;p__unclassified_Fungi;c__unclassified_Fungi;o__unclassified_Fungi;f__unclassified_Fungi;g__unclassified_Fungi;s__unclassified_Fungi	0.999999999999997
ASV_1243	d__Fungi;p__Basidiomycota;c__Agaricomycetes;o__unidentified;f__unidentified;g__unidentified;s__unidentified	0.9056916744058938
ASV_1244	d__Fungi;p__Basidiomycota;c__Agaricomycetes;o__Thelephorales;f__Thelephoraceae;g__Tomentella;s__Tomentella_ellisii	0.9122558539502189
ASV_1245	d__Fungi;p__unclassified_Fungi;c__unclassified_Fungi;o__unclassified_Fungi;f__unclassified_Fungi;g__unclassified_Fungi;s__unclassified_Fungi	1.0000000000000009
ASV_1246	d__Fungi;p__unclassified_Fungi;c__unclassified_Fungi;o__unclassified_Fungi;f__unclassified_Fungi;g__unclassified_Fungi;s__unclassified_Fungi	1.0000000000000049
ASV_1247	d__Fungi;p__unclassified_Fungi;c__unclassified_Fungi;o__unclassified_Fungi;f__unclassified_Fungi;g__unclassified_Fungi;s__unclassified_Fungi	0.9999999999999866
ASV_1248	d__Fungi;p__unclassified_Fungi;c__unclassified_Fungi;o__unclassified_Fungi;f__unclassified_Fungi;g__unclassified_Fungi;s__unclassified_Fungi	1.0000000000000069
ASV_1249	d__Fungi;p__unclassified_Fungi;c__unclassified_Fungi;o__unclassified_Fungi;f__unclassified_Fungi;g__unclassified_Fungi;s__unclassified_Fungi	0.9999999999999958
ASV_1250	d__Fungi;p__Basidiomycota;c__Agaricomycetes;o__Thelephorales;f__Thelephoraceae;g__unclassified_Thelephoraceae;s__unclassified_Thelephoraceae	0.9999946483754388
ASV_1251	d__Fungi;p__unclassified_Fungi;c__unclassified_Fungi;o__unclassified_Fungi;f__unclassified_Fungi;g__unclassified_Fungi;s__unclassified_Fungi	0.9999999999999983
ASV_1252	d__Fungi;p__Basidiomycota;c__Tremellomycetes;o__Tremellales;f__Bulleribasidiaceae;g__Vishniacozyma;s__Vishniacozyma_carnescens	0.9994477356769974
ASV_1253	d__Fungi;p__Ascomycota;c__Leotiomycetes;o__Helotiales;f__unidentified;g__unidentified;s__unidentified	0.9194104267899871
ASV_1254	d__Fungi;p__Basidiomycota;c__Agaricomycetes;o__Thelephorales;f__Thelephoraceae;g__unclassified_Thelephoraceae;s__unclassified_Thelephoraceae	0.9999993502060693
ASV_1255	d__Fungi;p__unclassified_Fungi;c__unclassified_Fungi;o__unclassified_Fungi;f__unclassified_Fungi;g__unclassified_Fungi;s__unclassified_Fungi	1.0000000000000007
ASV_1256	d__Fungi;p__unclassified_Fungi;c__unclassified_Fungi;o__unclassified_Fungi;f__unclassified_Fungi;g__unclassified_Fungi;s__unclassified_Fungi	0.9999999999999861
ASV_1257	d__Fungi;p__unclassified_Fungi;c__unclassified_Fungi;o__unclassified_Fungi;f__unclassified_Fungi;g__unclassified_Fungi;s__unclassified_Fungi	0.9999999999999967
ASV_1258	d__Fungi;p__Ascomycota;c__Sordariomycetes;o__Xylariales;f__unidentified;g__unidentified;s__unidentified	0.7155944540185143
ASV_1259	d__Fungi;p__Ascomycota;c__Eurotiomycetes;o__Chaetothyriales;f__Herpotrichiellaceae;g__Rhinocladiella;s__unidentified	0.9991540480639578
ASV_1260	d__Fungi;p__unclassified_Fungi;c__unclassified_Fungi;o__unclassified_Fungi;f__unclassified_Fungi;g__unclassified_Fungi;s__unclassified_Fungi	0.9999999999999869
ASV_1261	d__Fungi;p__Basidiomycota;c__Agaricomycetes;o__Russulales;f__Peniophoraceae;g__Peniophora;s__Peniophora_incarnata	0.9984017917134452
ASV_1262	d__Fungi;p__Basidiomycota;c__unclassified_Basidiomycota;o__unclassified_Basidiomycota;f__unclassified_Basidiomycota;g__unclassified_Basidiomycota;s__unclassified_Basidiomycota	0.8698195434941961
ASV_1263	d__Fungi;p__Basidiomycota;c__Exobasidiomycetes;o__Entylomatales;f__Entylomatales_fam_Incertae_sedis;g__Tilletiopsis;s__Tilletiopsis_washingtonensis	0.9999968948319413
ASV_1264	d__Fungi;p__unidentified;c__unidentified;o__unidentified;f__unidentified;g__unidentified;s__unidentified	0.807308918760982
ASV_1265	d__Fungi;p__Ascomycota;c__Sordariomycetes;o__Hypocreales;f__Hypocreales_fam_Incertae_sedis;g__Trichothecium;s__Trichothecium_ovalisporum	0.8390832064433212
ASV_1266	d__Fungi;p__Ascomycota;c__Eurotiomycetes;o__Chaetothyriales;f__Herpotrichiellaceae;g__Exophiala;s__Exophiala_phaeomuriformis	0.9999999291858214
ASV_1267	d__Fungi;p__Ascomycota;c__Dothideomycetes;o__Pleosporales;f__Didymellaceae;g__Didymella;s__Didymella_urticicola	0.9998172004472521
ASV_1268	d__Fungi;p__Ascomycota;c__Eurotiomycetes;o__Eurotiales;f__Aspergillaceae;g__Aspergillus;s__Aspergillus_pseudodeflectus	0.9969608019431627
ASV_1269	d__Fungi;p__unidentified;c__unidentified;o__unidentified;f__unidentified;g__unidentified;s__unidentified	0.9420001241424053
ASV_1270	d__Fungi;p__Ascomycota;c__Leotiomycetes;o__Helotiales;f__Hyaloscyphaceae;g__unidentified;s__unidentified	0.7856012013308672
ASV_1271	d__Fungi;p__unclassified_Fungi;c__unclassified_Fungi;o__unclassified_Fungi;f__unclassified_Fungi;g__unclassified_Fungi;s__unclassified_Fungi	1.0000000000000124
ASV_1272	d__Fungi;p__Ascomycota;c__unclassified_Ascomycota;o__unclassified_Ascomycota;f__unclassified_Ascomycota;g__unclassified_Ascomycota;s__unclassified_Ascomycota	0.8222792016316713
ASV_1273	d__Fungi;p__Ascomycota;c__Sordariomycetes;o__unclassified_Sordariomycetes;f__unclassified_Sordariomycetes;g__unclassified_Sordariomycetes;s__unclassified_Sordariomycetes	0.8627774121449718
ASV_1274	d__Fungi;p__Ascomycota;c__Sordariomycetes;o__Hypocreales;f__Hypocreales_fam_Incertae_sedis;g__Acremonium;s__Acremonium_tubakii	0.9408023235208427
ASV_1275	d__Fungi;p__Mucoromycota;c__Mucoromycetes;o__Mucorales;f__Mucoraceae;g__Mucor;s__Mucor_circinelloides	0.7745203511230532
ASV_1276	d__Fungi;p__Basidiomycota;c__Tremellomycetes;o__Tremellales;f__Bulleribasidiaceae;g__Vishniacozyma;s__Vishniacozyma_victoriae	0.9999970269227418
ASV_1277	d__Fungi;p__Ascomycota;c__Dothideomycetes;o__Pleosporales;f__Phaeosphaeriaceae;g__unidentified;s__unidentified	0.8633245175072496
ASV_1278	d__Fungi;p__Ascomycota;c__Saccharomycetes;o__Saccharomycetales;f__Saccharomycetales_fam_Incertae_sedis;g__Candida;s__Candida_glaebosa	0.7216852925852254
ASV_1279	d__Fungi;p__unidentified;c__unidentified;o__unidentified;f__unidentified;g__unidentified;s__unidentified	0.9379385209082955
ASV_1280	d__Fungi;p__Ascomycota;c__Eurotiomycetes;o__Eurotiales;f__Aspergillaceae;g__Aspergillus;s__unidentified	0.983266887933535
ASV_1281	d__Fungi;p__Ascomycota;c__Dothideomycetes;o__Botryosphaeriales;f__Botryosphaeriaceae;g__Botryosphaeria;s__Botryosphaeria_agaves	0.9804913283777444
ASV_1282	d__Fungi;p__Ascomycota;c__Dothideomycetes;o__Pleosporales;f__Sporormiaceae;g__Preussia;s__Preussia_pilosella	0.7704095261742657
ASV_1283	d__Fungi;p__Ascomycota;c__Dothideomycetes;o__Pleosporales;f__Phaeosphaeriaceae;g__Leptospora;s__unidentified	0.9999995895335719
ASV_1284	d__Fungi;p__Basidiomycota;c__Agaricomycetes;o__Cantharellales;f__Ceratobasidiaceae;g__unidentified;s__unidentified	0.7376942416677424
ASV_1285	d__Fungi;p__unclassified_Fungi;c__unclassified_Fungi;o__unclassified_Fungi;f__unclassified_Fungi;g__unclassified_Fungi;s__unclassified_Fungi	0.9999999999999889
ASV_1286	d__Fungi;p__unidentified;c__unidentified;o__unidentified;f__unidentified;g__unidentified;s__unidentified	0.888273606070685
ASV_1287	d__Fungi;p__unclassified_Fungi;c__unclassified_Fungi;o__unclassified_Fungi;f__unclassified_Fungi;g__unclassified_Fungi;s__unclassified_Fungi	1.0000000000000069
ASV_1288	d__Fungi;p__unidentified;c__unidentified;o__unidentified;f__unidentified;g__unidentified;s__unidentified	0.8737438525662377
ASV_1289	d__Fungi;p__Ascomycota;c__Sordariomycetes;o__Xylariales;f__Amphisphaeriaceae;g__unclassified_Amphisphaeriaceae;s__unclassified_Amphisphaeriaceae	0.9961755024584207
ASV_1290	d__Fungi;p__Ascomycota;c__Sordariomycetes;o__Sordariales;f__unidentified;g__unidentified;s__unidentified	0.9402766165534929
ASV_1291	d__Fungi;p__Basidiomycota;c__Tremellomycetes;o__Cystofilobasidiales;f__Mrakiaceae;g__Tausonia;s__Tausonia_pullulans	0.9999999990328519
ASV_1292	d__Fungi;p__Basidiomycota;c__Agaricomycetes;o__Trechisporales;f__Hydnodontaceae;g__Trechispora;s__Trechispora_microspora	0.7076375487282868
ASV_1293	d__Fungi;p__Basidiomycota;c__Tremellomycetes;o__Tremellales;f__Bulleribasidiaceae;g__Vishniacozyma;s__Vishniacozyma_psychrotolerans	0.786181117274014
ASV_1294	d__Fungi;p__Ascomycota;c__Dothideomycetes;o__Pleosporales;f__unidentified;g__unidentified;s__unidentified	0.7107695403767215
ASV_1295	d__Fungi;p__unclassified_Fungi;c__unclassified_Fungi;o__unclassified_Fungi;f__unclassified_Fungi;g__unclassified_Fungi;s__unclassified_Fungi	1.0000000000000033
ASV_1296	d__Fungi;p__Basidiomycota;c__Agaricomycetes;o__Russulales;f__Russulaceae;g__Russula;s__unclassified_Russula	0.9999999652789795
ASV_1297	d__Fungi;p__Ascomycota;c__Dothideomycetes;o__Pleosporales;f__Didymosphaeriaceae;g__Paraphaeosphaeria;s__Paraphaeosphaeria_neglecta	0.9999658140788783
ASV_1298	d__Fungi;p__Ascomycota;c__Dothideomycetes;o__Pleosporales;f__Sporormiaceae;g__unclassified_Sporormiaceae;s__unclassified_Sporormiaceae	0.999061234259981
ASV_1299	d__Fungi;p__unidentified;c__unidentified;o__unidentified;f__unidentified;g__unidentified;s__unidentified	0.9258716991429375
ASV_1300	d__Fungi;p__unidentified;c__unidentified;o__unidentified;f__unidentified;g__unidentified;s__unidentified	0.8999395624153563
ASV_1301	d__Fungi;p__unidentified;c__unidentified;o__unidentified;f__unidentified;g__unidentified;s__unidentified	0.8941910177098208
ASV_1302	d__Fungi;p__unidentified;c__unidentified;o__unidentified;f__unidentified;g__unidentified;s__unidentified	0.8563118735412066
ASV_1303	d__Fungi;p__Ascomycota;c__Sordariomycetes;o__Glomerellales;f__Plectosphaerellaceae;g__Plectosphaerella;s__unclassified_Plectosphaerella	0.9953026371808319
ASV_1304	d__Fungi;p__Ascomycota;c__Sordariomycetes;o__Xylariales;f__Sporocadaceae;g__Neopestalotiopsis;s__Neopestalotiopsis_foedans	0.9731328432359571
ASV_1305	d__Fungi;p__Ascomycota;c__Sordariomycetes;o__Hypocreales;f__Nectriaceae;g__Fusarium;s__Fusarium_solani	0.9970372617488072
ASV_1306	d__Fungi;p__Basidiomycota;c__Agaricomycetes;o__Boletales;f__Suillaceae;g__Suillus;s__Suillus_placidus	0.9990905718172213
ASV_1307	d__Fungi;p__Ascomycota;c__Sordariomycetes;o__Sordariales;f__Chaetomiaceae;g__Trichocladium;s__Trichocladium_opacum	0.9999751057955119
ASV_1308	d__Fungi;p__Ascomycota;c__unclassified_Ascomycota;o__unclassified_Ascomycota;f__unclassified_Ascomycota;g__unclassified_Ascomycota;s__unclassified_Ascomycota	0.7584542743117301
ASV_1309	d__Fungi;p__unclassified_Fungi;c__unclassified_Fungi;o__unclassified_Fungi;f__unclassified_Fungi;g__unclassified_Fungi;s__unclassified_Fungi	1.000000000000001
ASV_1310	d__Fungi;p__Ascomycota;c__Saccharomycetes;o__Saccharomycetales;f__Saccharomycetales_fam_Incertae_sedis;g__Candida;s__Candida_albicans	0.9999998662466912
ASV_1311	d__Fungi;p__Basidiomycota;c__Tremellomycetes;o__Trichosporonales;f__Trichosporonaceae;g__Haglerozyma;s__Haglerozyma_chiarellii	0.9178333773278233
ASV_1312	d__Fungi;p__unidentified;c__unidentified;o__unidentified;f__unidentified;g__unidentified;s__unidentified	0.88421538914779
ASV_1313	d__Fungi;p__Ascomycota;c__Dothideomycetes;o__Pleosporales;f__Pleosporaceae;g__Neocamarosporium;s__unclassified_Neocamarosporium	0.9999492646712407
ASV_1314	d__Fungi;p__Basidiomycota;c__Agaricomycetes;o__Polyporales;f__Meruliaceae;g__Phanerochaete;s__Phanerochaete_xerophila	0.9942884270265582
ASV_1315	d__Fungi;p__Basidiomycota;c__Agaricomycetes;o__Agaricales;f__Cortinariaceae;g__Cortinarius;s__unclassified_Cortinarius	0.9999813935908409
ASV_1316	d__Fungi;p__Basidiomycota;c__Agaricomycetes;o__Sebacinales;f__Sebacinaceae;g__Sebacina;s__unidentified	0.9988203486211872
ASV_1317	d__Fungi;p__Basidiomycota;c__unclassified_Basidiomycota;o__unclassified_Basidiomycota;f__unclassified_Basidiomycota;g__unclassified_Basidiomycota;s__unclassified_Basidiomycota	0.8201492044553391
ASV_1318	d__Fungi;p__Basidiomycota;c__Agaricomycetes;o__Russulales;f__Russulaceae;g__Russula;s__Russula_poichilochroa	0.9951353453303133
ASV_1319	d__Fungi;p__unclassified_Fungi;c__unclassified_Fungi;o__unclassified_Fungi;f__unclassified_Fungi;g__unclassified_Fungi;s__unclassified_Fungi	0.9999999999999992
ASV_1320	d__Fungi;p__Ascomycota;c__Dothideomycetes;o__Pleosporales;f__Phaeosphaeriaceae;g__Setophoma;s__unidentified	0.9999999955246892
ASV_1321	d__Fungi;p__unclassified_Fungi;c__unclassified_Fungi;o__unclassified_Fungi;f__unclassified_Fungi;g__unclassified_Fungi;s__unclassified_Fungi	0.9999999999999984
ASV_1322	d__Fungi;p__Mortierellomycota;c__Mortierellomycetes;o__Mortierellales;f__Mortierellaceae;g__unidentified;s__unidentified	0.9981684330981677
ASV_1323	d__Fungi;p__Ascomycota;c__Sordariomycetes;o__Sordariales;f__Lasiosphaeriaceae;g__Schizothecium;s__Schizothecium_miniglutinans	0.9808859564921601
ASV_1324	d__Fungi;p__Ascomycota;c__Dothideomycetes;o__Pleosporales;f__unidentified;g__unidentified;s__unidentified	0.8316338217077689
ASV_1325	d__Fungi;p__Basidiomycota;c__Agaricomycetes;o__Russulales;f__Russulaceae;g__Russula;s__unclassified_Russula	0.9661639530812416
ASV_1326	d__Fungi;p__Mortierellomycota;c__Mortierellomycetes;o__Mortierellales;f__Mortierellaceae;g__Mortierella;s__unidentified	0.9912188614367211
ASV_1327	d__Fungi;p__unclassified_Fungi;c__unclassified_Fungi;o__unclassified_Fungi;f__unclassified_Fungi;g__unclassified_Fungi;s__unclassified_Fungi	1.0000000000000049
ASV_1328	d__Fungi;p__Ascomycota;c__Dothideomycetes;o__Pleosporales;f__Pleosporaceae;g__Stemphylium;s__Stemphylium_vesicarium	0.7497224056843116
ASV_1329	d__Fungi;p__unclassified_Fungi;c__unclassified_Fungi;o__unclassified_Fungi;f__unclassified_Fungi;g__unclassified_Fungi;s__unclassified_Fungi	1.0
ASV_1330	d__Fungi;p__unclassified_Fungi;c__unclassified_Fungi;o__unclassified_Fungi;f__unclassified_Fungi;g__unclassified_Fungi;s__unclassified_Fungi	1.0000000000000024
ASV_1331	d__Fungi;p__Ascomycota;c__Sordariomycetes;o__unclassified_Sordariomycetes;f__unclassified_Sordariomycetes;g__unclassified_Sordariomycetes;s__unclassified_Sordariomycetes	0.9999927646307211
ASV_1332	d__Fungi;p__Ascomycota;c__Sordariomycetes;o__Hypocreales;f__Nectriaceae;g__unclassified_Nectriaceae;s__unclassified_Nectriaceae	0.9996464417196831
ASV_1333	d__Fungi;p__Basidiomycota;c__Tremellomycetes;o__Tremellales;f__Trimorphomycetaceae;g__Saitozyma;s__Saitozyma_paraflava	0.9870350144298374
ASV_1334	d__Fungi;p__unclassified_Fungi;c__unclassified_Fungi;o__unclassified_Fungi;f__unclassified_Fungi;g__unclassified_Fungi;s__unclassified_Fungi	1.0000000000000027
ASV_1335	d__Fungi;p__Chytridiomycota;c__Rhizophlyctidomycetes;o__Rhizophlyctidales;f__Rhizophlyctidaceae;g__Rhizophlyctis;s__Rhizophlyctis_rosea	0.9999925039760886
ASV_1336	d__Fungi;p__Rozellomycota;c__unidentified;o__unidentified;f__unidentified;g__unidentified;s__unidentified	0.9999983355068661
ASV_1337	d__Fungi;p__Basidiomycota;c__Agaricomycetes;o__Sebacinales;f__Sebacinaceae;g__Sebacina;s__unidentified	0.9999201023768476
ASV_1338	d__Fungi;p__unclassified_Fungi;c__unclassified_Fungi;o__unclassified_Fungi;f__unclassified_Fungi;g__unclassified_Fungi;s__unclassified_Fungi	1.0000000000000124
ASV_1339	d__Fungi;p__Ascomycota;c__Archaeorhizomycetes;o__Archaeorhizomycetales;f__Archaeorhizomycetaceae;g__Archaeorhizomyces;s__unidentified	0.9936962517705039
ASV_1340	d__Fungi;p__Ascomycota;c__Sordariomycetes;o__unclassified_Sordariomycetes;f__unclassified_Sordariomycetes;g__unclassified_Sordariomycetes;s__unclassified_Sordariomycetes	0.9999989397366474
ASV_1341	d__Fungi;p__Ascomycota;c__Sordariomycetes;o__Chaetosphaeriales;f__Chaetosphaeriaceae;g__Chaetosphaeria;s__unidentified	0.9559636145076431
ASV_1342	d__Fungi;p__Ascomycota;c__Sordariomycetes;o__Hypocreales;f__Clavicipitaceae;g__Claviceps;s__unclassified_Claviceps	0.9825327100985095
ASV_1343	d__Fungi;p__Basidiomycota;c__unclassified_Basidiomycota;o__unclassified_Basidiomycota;f__unclassified_Basidiomycota;g__unclassified_Basidiomycota;s__unclassified_Basidiomycota	0.7260905481820091
ASV_1344	d__Fungi;p__Basidiomycota;c__Agaricomycetes;o__Sebacinales;f__Sebacinaceae;g__Sebacina;s__unidentified	0.9942273966294786
ASV_1345	d__Fungi;p__unclassified_Fungi;c__unclassified_Fungi;o__unclassified_Fungi;f__unclassified_Fungi;g__unclassified_Fungi;s__unclassified_Fungi	0.9999999999999992
ASV_1346	d__Fungi;p__Ascomycota;c__Sordariomycetes;o__Hypocreales;f__Nectriaceae;g__Fusicolla;s__Fusicolla_aquaeductuum	0.9323485254080341
ASV_1347	d__Fungi;p__unidentified;c__unidentified;o__unidentified;f__unidentified;g__unidentified;s__unidentified	0.8142480469970027
ASV_1348	d__Fungi;p__Basidiomycota;c__unidentified;o__unidentified;f__unidentified;g__unidentified;s__unidentified	0.9365728547083783
ASV_1349	d__Fungi;p__Basidiomycota;c__Agaricomycetes;o__Russulales;f__Russulaceae;g__Russula;s__unidentified	0.803351833644421
ASV_1350	d__Fungi;p__Basidiomycota;c__Tremellomycetes;o__Tremellales;f__Tremellaceae;g__Cryptococcus;s__unidentified	0.992307965157738
ASV_1351	d__Fungi;p__Basidiomycota;c__Tremellomycetes;o__Tremellales;f__Rhynchogastremataceae;g__Rhynchogastrema;s__unclassified_Rhynchogastrema	0.992075743641541
ASV_1352	d__Fungi;p__unclassified_Fungi;c__unclassified_Fungi;o__unclassified_Fungi;f__unclassified_Fungi;g__unclassified_Fungi;s__unclassified_Fungi	0.9999999999999936
ASV_1353	d__Fungi;p__Ascomycota;c__Dothideomycetes;o__Pleosporales;f__Pleosporales_fam_Incertae_sedis;g__Ochrocladosporium;s__Ochrocladosporium_elatum	0.9999728208992208
ASV_1354	d__Fungi;p__unclassified_Fungi;c__unclassified_Fungi;o__unclassified_Fungi;f__unclassified_Fungi;g__unclassified_Fungi;s__unclassified_Fungi	1.000000000000008
ASV_1355	d__Fungi;p__unclassified_Fungi;c__unclassified_Fungi;o__unclassified_Fungi;f__unclassified_Fungi;g__unclassified_Fungi;s__unclassified_Fungi	1.0000000000000053
ASV_1356	d__Fungi;p__Ascomycota;c__Sordariomycetes;o__Hypocreales;f__Nectriaceae;g__Fusarium;s__unclassified_Fusarium	0.9296503682859623
ASV_1357	d__Fungi;p__unclassified_Fungi;c__unclassified_Fungi;o__unclassified_Fungi;f__unclassified_Fungi;g__unclassified_Fungi;s__unclassified_Fungi	1.0000000000000069
ASV_1358	d__Fungi;p__Basidiomycota;c__Tremellomycetes;o__Tremellales;f__unclassified_Tremellales;g__unclassified_Tremellales;s__unclassified_Tremellales	0.9998343974103497
ASV_1359	d__Fungi;p__Basidiomycota;c__Cystobasidiomycetes;o__Cystobasidiales;f__Cystobasidiaceae;g__Cystobasidium;s__Cystobasidium_slooffiae	0.9791571547588089
ASV_1360	d__Fungi;p__Ascomycota;c__Dothideomycetes;o__Pleosporales;f__Didymellaceae;g__Calophoma;s__unidentified	0.99312882608549
ASV_1361	d__Fungi;p__Ascomycota;c__Dothideomycetes;o__Pleosporales;f__unclassified_Pleosporales;g__unclassified_Pleosporales;s__unclassified_Pleosporales	0.9999896182708248
ASV_1362	d__Fungi;p__Basidiomycota;c__Microbotryomycetes;o__Sporidiobolales;f__Sporidiobolaceae;g__Rhodosporidiobolus;s__Rhodosporidiobolus_colostri	0.9999807917559831
ASV_1363	d__Fungi;p__Ascomycota;c__Dothideomycetes;o__Capnodiales;f__Mycosphaerellaceae;g__Ramularia;s__Ramularia_pratensis	0.9037255652001662
ASV_1364	d__Fungi;p__Ascomycota;c__Sordariomycetes;o__Sordariales;f__Chaetomiaceae;g__Mycothermus;s__Mycothermus_thermophilus	0.9999999899531105
ASV_1365	d__Fungi;p__unclassified_Fungi;c__unclassified_Fungi;o__unclassified_Fungi;f__unclassified_Fungi;g__unclassified_Fungi;s__unclassified_Fungi	1.0000000000000073
ASV_1366	d__Fungi;p__unidentified;c__unidentified;o__unidentified;f__unidentified;g__unidentified;s__unidentified	0.7825771342693473
ASV_1367	d__Fungi;p__Ascomycota;c__Leotiomycetes;o__Helotiales;f__Sclerotiniaceae;g__Monilinia;s__Monilinia_laxa	0.8634823939631715
ASV_1368	d__Fungi;p__Ascomycota;c__Eurotiomycetes;o__Eurotiales;f__Aspergillaceae;g__Aspergillus;s__unclassified_Aspergillus	0.9999999483442445
ASV_1369	d__Fungi;p__Basidiomycota;c__Agaricomycetes;o__Russulales;f__Russulaceae;g__Russula;s__Russula_brevipes	0.964242274965159
ASV_1370	d__Fungi;p__Basidiomycota;c__Agaricomycetes;o__unclassified_Agaricomycetes;f__unclassified_Agaricomycetes;g__unclassified_Agaricomycetes;s__unclassified_Agaricomycetes	0.9476640908416354
ASV_1371	d__Fungi;p__Basidiomycota;c__Agaricomycetes;o__unclassified_Agaricomycetes;f__unclassified_Agaricomycetes;g__unclassified_Agaricomycetes;s__unclassified_Agaricomycetes	0.8530707844241863
ASV_1372	d__Fungi;p__unclassified_Fungi;c__unclassified_Fungi;o__unclassified_Fungi;f__unclassified_Fungi;g__unclassified_Fungi;s__unclassified_Fungi	0.9999999999999958
ASV_1373	d__Fungi;p__Ascomycota;c__unclassified_Ascomycota;o__unclassified_Ascomycota;f__unclassified_Ascomycota;g__unclassified_Ascomycota;s__unclassified_Ascomycota	0.7955844135775636
ASV_1374	d__Fungi;p__unidentified;c__unidentified;o__unidentified;f__unidentified;g__unidentified;s__unidentified	0.7450988012004804
ASV_1375	d__Fungi;p__Ascomycota;c__Leotiomycetes;o__Helotiales;f__unclassified_Helotiales;g__unclassified_Helotiales;s__unclassified_Helotiales	0.9999778556865192
ASV_1376	d__Fungi;p__Ascomycota;c__Sordariomycetes;o__Xylariales;f__unidentified;g__unidentified;s__unidentified	0.8152556653196817
ASV_1377	d__Fungi;p__Ascomycota;c__unclassified_Ascomycota;o__unclassified_Ascomycota;f__unclassified_Ascomycota;g__unclassified_Ascomycota;s__unclassified_Ascomycota	0.7603675482408376
ASV_1378	d__Fungi;p__Ascomycota;c__Sordariomycetes;o__Hypocreales;f__Stachybotryaceae;g__Paramyrothecium;s__unclassified_Paramyrothecium	0.8746538705842419
ASV_1379	d__Fungi;p__unclassified_Fungi;c__unclassified_Fungi;o__unclassified_Fungi;f__unclassified_Fungi;g__unclassified_Fungi;s__unclassified_Fungi	0.9999999999999951
ASV_1380	d__Fungi;p__Ascomycota;c__Dothideomycetes;o__Pleosporales;f__Phaeosphaeriaceae;g__Phaeosphaeria;s__Phaeosphaeria_caricicola	0.999393823363655
ASV_1381	d__Fungi;p__Ascomycota;c__Eurotiomycetes;o__Chaetothyriales;f__Herpotrichiellaceae;g__Cladophialophora;s__unidentified	0.9923354398306382
ASV_1382	d__Fungi;p__Basidiomycota;c__Tremellomycetes;o__Filobasidiales;f__Filobasidiaceae;g__Naganishia;s__Naganishia_diffluens	0.9998903048435533
ASV_1383	d__Fungi;p__unidentified;c__unidentified;o__unidentified;f__unidentified;g__unidentified;s__unidentified	0.7545051347206375
ASV_1384	d__Fungi;p__Ascomycota;c__Eurotiomycetes;o__Eurotiales;f__Aspergillaceae;g__Aspergillus;s__Aspergillus_penicillioides	0.9805778627196251
ASV_1385	d__Fungi;p__Ascomycota;c__Eurotiomycetes;o__Chaetothyriales;f__Herpotrichiellaceae;g__unidentified;s__unidentified	0.8926259808332714
ASV_1386	d__Fungi;p__Basidiomycota;c__Tremellomycetes;o__Tremellales;f__Bulleribasidiaceae;g__Bulleribasidium;s__Bulleribasidium_variabile	0.9995017234470684
ASV_1387	d__Fungi;p__Basidiomycota;c__Agaricomycetes;o__Agaricales;f__Clavariaceae;g__Ramariopsis;s__unidentified	0.8987641180269814
ASV_1388	d__Fungi;p__unclassified_Fungi;c__unclassified_Fungi;o__unclassified_Fungi;f__unclassified_Fungi;g__unclassified_Fungi;s__unclassified_Fungi	0.9999999999999865
ASV_1389	d__Fungi;p__Ascomycota;c__Sordariomycetes;o__Coniochaetales;f__Coniochaetaceae;g__Coniochaeta;s__Coniochaeta_mutabilis	0.9989474814029856
ASV_1390	d__Fungi;p__Ascomycota;c__Pezizomycetes;o__Pezizales;f__Ascobolaceae;g__unidentified;s__unidentified	0.7964828217466637
ASV_1391	d__Fungi;p__Basidiomycota;c__Agaricomycetes;o__Atheliales;f__Atheliaceae;g__Amphinema;s__unidentified	0.7222413646941547
ASV_1392	d__Fungi;p__unclassified_Fungi;c__unclassified_Fungi;o__unclassified_Fungi;f__unclassified_Fungi;g__unclassified_Fungi;s__unclassified_Fungi	0.9999999999999882
ASV_1393	d__Fungi;p__unclassified_Fungi;c__unclassified_Fungi;o__unclassified_Fungi;f__unclassified_Fungi;g__unclassified_Fungi;s__unclassified_Fungi	0.9999999999999972
ASV_1394	d__Fungi;p__Ascomycota;c__Dothideomycetes;o__Botryosphaeriales;f__Botryosphaeriaceae;g__Macrophoma;s__unidentified	0.9976632756044339
ASV_1395	d__Fungi;p__Ascomycota;c__Dothideomycetes;o__Pleosporales;f__Phaeosphaeriaceae;g__Paraphoma;s__Paraphoma_chrysanthemicola	0.802346711240261
ASV_1396	d__Fungi;p__Ascomycota;c__Sordariomycetes;o__Sordariales;f__Chaetomiaceae;g__unclassified_Chaetomiaceae;s__unclassified_Chaetomiaceae	0.9998588234824394
ASV_1397	d__Fungi;p__Basidiomycota;c__Agaricomycetes;o__Auriculariales;f__Auriculariaceae;g__Auricularia;s__Auricularia_villosula	0.9999673233588223
ASV_1398	d__Fungi;p__unclassified_Fungi;c__unclassified_Fungi;o__unclassified_Fungi;f__unclassified_Fungi;g__unclassified_Fungi;s__unclassified_Fungi	1.0000000000000084
ASV_1399	d__Fungi;p__Rozellomycota;c__unidentified;o__unidentified;f__unidentified;g__unidentified;s__unidentified	0.9871579981871145
ASV_1400	d__Fungi;p__Ascomycota;c__Dothideomycetes;o__Pleosporales;f__Phaeosphaeriaceae;g__unidentified;s__unidentified	0.8682037251245186
ASV_1401	d__Fungi;p__unclassified_Fungi;c__unclassified_Fungi;o__unclassified_Fungi;f__unclassified_Fungi;g__unclassified_Fungi;s__unclassified_Fungi	0.999999999999994
ASV_1402	d__Fungi;p__Ascomycota;c__Leotiomycetes;o__Helotiales;f__Helotiales_fam_Incertae_sedis;g__Chalara;s__unidentified	0.8647347635566736
ASV_1403	d__Fungi;p__Ascomycota;c__Eurotiomycetes;o__Eurotiales;f__Aspergillaceae;g__Aspergillus;s__Aspergillus_ruber	0.9887862994673845
ASV_1404	d__Fungi;p__unclassified_Fungi;c__unclassified_Fungi;o__unclassified_Fungi;f__unclassified_Fungi;g__unclassified_Fungi;s__unclassified_Fungi	1.0000000000000004
ASV_1405	d__Fungi;p__Basidiomycota;c__Tremellomycetes;o__Tremellales;f__unidentified;g__unidentified;s__unidentified	0.7569530888722364
ASV_1406	d__Fungi;p__unclassified_Fungi;c__unclassified_Fungi;o__unclassified_Fungi;f__unclassified_Fungi;g__unclassified_Fungi;s__unclassified_Fungi	0.9999999999999878
ASV_1407	d__Fungi;p__Basidiomycota;c__Agaricomycetes;o__Sebacinales;f__Sebacinaceae;g__Sebacina;s__unidentified	0.9996849459797167
ASV_1408	d__Fungi;p__unidentified;c__unidentified;o__unidentified;f__unidentified;g__unidentified;s__unidentified	0.7556589518929363
ASV_1409	d__Fungi;p__unclassified_Fungi;c__unclassified_Fungi;o__unclassified_Fungi;f__unclassified_Fungi;g__unclassified_Fungi;s__unclassified_Fungi	1.000000000000007
ASV_1410	d__Fungi;p__Ascomycota;c__Eurotiomycetes;o__Chaetothyriales;f__Herpotrichiellaceae;g__Cladophialophora;s__unidentified	0.895733861171894
ASV_1411	d__Fungi;p__Ascomycota;c__Dothideomycetes;o__Pleosporales;f__Leptosphaeriaceae;g__Ampelomyces;s__unidentified	0.9790968358133774
ASV_1412	d__Fungi;p__Ascomycota;c__Dothideomycetes;o__Pleosporales;f__Thyridariaceae;g__Parathyridaria;s__Parathyridaria_percutanea	0.767126114302135
ASV_1413	d__Fungi;p__unidentified;c__unidentified;o__unidentified;f__unidentified;g__unidentified;s__unidentified	0.7196449047896945
ASV_1414	d__Fungi;p__Ascomycota;c__Dothideomycetes;o__Pleosporales;f__Pleosporaceae;g__Alternaria;s__Alternaria_obovoidea	0.9995094065769397
ASV_1415	d__Fungi;p__Ascomycota;c__Archaeorhizomycetes;o__Archaeorhizomycetales;f__Archaeorhizomycetaceae;g__Archaeorhizomyces;s__unidentified	0.999334324977089
ASV_1416	d__Fungi;p__Ascomycota;c__Dothideomycetes;o__Pleosporales;f__Didymellaceae;g__Didymella;s__unclassified_Didymella	0.8882250242874958
ASV_1417	d__Fungi;p__Ascomycota;c__Dothideomycetes;o__Pleosporales;f__Pleosporales_fam_Incertae_sedis;g__Thyrostroma;s__unidentified	0.9827953805445055
ASV_1418	d__Fungi;p__Basidiomycota;c__Agaricomycetes;o__Russulales;f__Russulaceae;g__Russula;s__Russula_illota	0.9481042328308175
ASV_1419	d__Fungi;p__Ascomycota;c__Sordariomycetes;o__Microascales;f__Microascaceae;g__Cephalotrichum;s__Cephalotrichum_stemonitis	0.971692477326224
ASV_1420	d__Fungi;p__unclassified_Fungi;c__unclassified_Fungi;o__unclassified_Fungi;f__unclassified_Fungi;g__unclassified_Fungi;s__unclassified_Fungi	0.9999999999999911
ASV_1421	d__Fungi;p__unclassified_Fungi;c__unclassified_Fungi;o__unclassified_Fungi;f__unclassified_Fungi;g__unclassified_Fungi;s__unclassified_Fungi	1.0000000000000036
ASV_1422	d__Fungi;p__unclassified_Fungi;c__unclassified_Fungi;o__unclassified_Fungi;f__unclassified_Fungi;g__unclassified_Fungi;s__unclassified_Fungi	1.0000000000000036
ASV_1423	d__Fungi;p__unclassified_Fungi;c__unclassified_Fungi;o__unclassified_Fungi;f__unclassified_Fungi;g__unclassified_Fungi;s__unclassified_Fungi	0.9999999999999913
ASV_1424	d__Fungi;p__unclassified_Fungi;c__unclassified_Fungi;o__unclassified_Fungi;f__unclassified_Fungi;g__unclassified_Fungi;s__unclassified_Fungi	1.0000000000000073
ASV_1425	d__Fungi;p__unclassified_Fungi;c__unclassified_Fungi;o__unclassified_Fungi;f__unclassified_Fungi;g__unclassified_Fungi;s__unclassified_Fungi	1.0000000000000084
ASV_1426	d__Fungi;p__unclassified_Fungi;c__unclassified_Fungi;o__unclassified_Fungi;f__unclassified_Fungi;g__unclassified_Fungi;s__unclassified_Fungi	0.9999999999999971
ASV_1427	d__Fungi;p__Ascomycota;c__Dothideomycetes;o__Pleosporales;f__Thyridariaceae;g__unidentified;s__unidentified	0.9988460548248232
ASV_1428	d__Fungi;p__unclassified_Fungi;c__unclassified_Fungi;o__unclassified_Fungi;f__unclassified_Fungi;g__unclassified_Fungi;s__unclassified_Fungi	1.0000000000000089
ASV_1429	d__Fungi;p__unclassified_Fungi;c__unclassified_Fungi;o__unclassified_Fungi;f__unclassified_Fungi;g__unclassified_Fungi;s__unclassified_Fungi	0.9999999999999967
ASV_1430	d__Fungi;p__unclassified_Fungi;c__unclassified_Fungi;o__unclassified_Fungi;f__unclassified_Fungi;g__unclassified_Fungi;s__unclassified_Fungi	1.0000000000000102
ASV_1431	d__Fungi;p__unclassified_Fungi;c__unclassified_Fungi;o__unclassified_Fungi;f__unclassified_Fungi;g__unclassified_Fungi;s__unclassified_Fungi	0.9999999999999922
ASV_1432	d__Fungi;p__unidentified;c__unidentified;o__unidentified;f__unidentified;g__unidentified;s__unidentified	0.7499977270783594
ASV_1433	d__Fungi;p__Ascomycota;c__Sordariomycetes;o__Xylariales;f__Hyponectriaceae;g__Monographella;s__Monographella_nivalis	0.9947448735595986
ASV_1434	d__Fungi;p__Ascomycota;c__Leotiomycetes;o__Helotiales;f__Leotiaceae;g__Pezoloma;s__Pezoloma_ericae	0.8481284812426952
ASV_1435	d__Fungi;p__Ascomycota;c__Leotiomycetes;o__Helotiales;f__Helotiales_fam_Incertae_sedis;g__Microglossum;s__Microglossum_griseoviride	0.9862795577732485
ASV_1436	d__Fungi;p__Basidiomycota;c__Agaricomycetes;o__Agaricales;f__Hydnangiaceae;g__unidentified;s__unidentified	0.7883628900695057
ASV_1437	d__Fungi;p__unclassified_Fungi;c__unclassified_Fungi;o__unclassified_Fungi;f__unclassified_Fungi;g__unclassified_Fungi;s__unclassified_Fungi	0.9999999999999982
ASV_1438	d__Fungi;p__Basidiomycota;c__Agaricomycetes;o__Sebacinales;f__Sebacinaceae;g__Sebacina;s__unidentified	0.9990792661851571
ASV_1439	d__Fungi;p__Ascomycota;c__Dothideomycetes;o__Pleosporales;f__Phaeosphaeriaceae;g__unidentified;s__unidentified	0.9134652801056026
ASV_1440	d__Fungi;p__Ascomycota;c__Dothideomycetes;o__Pleosporales;f__Cucurbitariaceae;g__Pyrenochaetopsis;s__Pyrenochaetopsis_leptospora	0.9811299571647953
ASV_1441	d__Fungi;p__Basidiomycota;c__Agaricomycetes;o__Russulales;f__Russulaceae;g__Lactifluus;s__Lactifluus_bertillonii	0.9847675482560767
ASV_1442	d__Fungi;p__unclassified_Fungi;c__unclassified_Fungi;o__unclassified_Fungi;f__unclassified_Fungi;g__unclassified_Fungi;s__unclassified_Fungi	0.9999999999999895
ASV_1443	d__Fungi;p__Basidiomycota;c__Ustilaginomycetes;o__Ustilaginales;f__Ustilaginaceae;g__Ustilago;s__Ustilago_hordei	0.9549843536160898
ASV_1444	d__Fungi;p__Basidiomycota;c__Tremellomycetes;o__Trichosporonales;f__Trichosporonaceae;g__Cutaneotrichosporon;s__Cutaneotrichosporon_curvatus	0.9002928286388107
ASV_1445	d__Fungi;p__Ascomycota;c__Eurotiomycetes;o__Chaetothyriales;f__Herpotrichiellaceae;g__Exophiala;s__unidentified	0.8333897221825045
ASV_1446	d__Fungi;p__Ascomycota;c__Sordariomycetes;o__Sordariales;f__Chaetomiaceae;g__Humicola;s__Humicola_olivacea	0.8379129637072334
ASV_1447	d__Fungi;p__Ascomycota;c__Sordariomycetes;o__Sordariales;f__Lasiosphaeriaceae;g__Schizothecium;s__unclassified_Schizothecium	0.898963613624982
ASV_1448	d__Fungi;p__Rozellomycota;c__unidentified;o__unidentified;f__unidentified;g__unidentified;s__unidentified	0.83501588002326
ASV_1449	d__Fungi;p__Ascomycota;c__Eurotiomycetes;o__Chaetothyriales;f__unclassified_Chaetothyriales;g__unclassified_Chaetothyriales;s__unclassified_Chaetothyriales	0.8139510627948314
ASV_1450	d__Fungi;p__Ascomycota;c__Dothideomycetes;o__Pleosporales;f__Lophiostomataceae;g__Lophiostoma;s__unidentified	0.9985165932149302
ASV_1451	d__Fungi;p__Ascomycota;c__Archaeorhizomycetes;o__Archaeorhizomycetales;f__Archaeorhizomycetaceae;g__Archaeorhizomyces;s__Archaeorhizomyces_borealis	0.9999991283186878
ASV_1452	d__Fungi;p__Ascomycota;c__Sordariomycetes;o__Hypocreales;f__unclassified_Hypocreales;g__unclassified_Hypocreales;s__unclassified_Hypocreales	0.9718069312091195
ASV_1453	d__Fungi;p__Mucoromycota;c__Mucoromycetes;o__Mucorales;f__Mucoraceae;g__Mucor;s__Mucor_racemosus	0.9999722403426934
ASV_1454	d__Fungi;p__Basidiomycota;c__Agaricomycetes;o__Thelephorales;f__Thelephoraceae;g__unidentified;s__unidentified	0.8876815954646807
ASV_1455	d__Fungi;p__Ascomycota;c__Dothideomycetes;o__Pleosporales;f__Didymosphaeriaceae;g__Spegazzinia;s__Spegazzinia_tessarthra	0.9471686220840009
ASV_1456	d__Fungi;p__unidentified;c__unidentified;o__unidentified;f__unidentified;g__unidentified;s__unidentified	0.726502002190212
ASV_1457	d__Fungi;p__Ascomycota;c__Sordariomycetes;o__Myrmecridiales;f__unidentified;g__unidentified;s__unidentified	0.9999975243003355
ASV_1458	d__Fungi;p__unclassified_Fungi;c__unclassified_Fungi;o__unclassified_Fungi;f__unclassified_Fungi;g__unclassified_Fungi;s__unclassified_Fungi	0.9999999999999998
ASV_1459	d__Fungi;p__Ascomycota;c__Dothideomycetes;o__Capnodiales;f__Cladosporiaceae;g__Cladosporium;s__unclassified_Cladosporium	0.9269939596285982
ASV_1460	d__Fungi;p__Ascomycota;c__Leotiomycetes;o__Thelebolales;f__Pseudeurotiaceae;g__Pseudogymnoascus;s__Pseudogymnoascus_roseus	0.9757665004150203
ASV_1461	d__Fungi;p__Basidiomycota;c__Tremellomycetes;o__Tremellales;f__Bulleribasidiaceae;g__Vishniacozyma;s__Vishniacozyma_dimennae	0.9999999899381038
ASV_1462	d__Fungi;p__Basidiomycota;c__Agaricostilbomycetes;o__Agaricostilbales;f__Kondoaceae;g__Kondoa;s__Kondoa_yuccicola	0.9999999994246593
ASV_1463	d__Fungi;p__unclassified_Fungi;c__unclassified_Fungi;o__unclassified_Fungi;f__unclassified_Fungi;g__unclassified_Fungi;s__unclassified_Fungi	0.9999999999999943
ASV_1464	d__Fungi;p__Ascomycota;c__Sordariomycetes;o__Hypocreales;f__Nectriaceae;g__Fusicolla;s__Fusicolla_acetilerea	0.997945723926059
ASV_1465	d__Fungi;p__Ascomycota;c__Dothideomycetes;o__Pleosporales;f__Phaeosphaeriaceae;g__Paraphoma;s__Paraphoma_fimeti	0.9999345980442449
ASV_1466	d__Fungi;p__unidentified;c__unidentified;o__unidentified;f__unidentified;g__unidentified;s__unidentified	0.8743935208606064
ASV_1467	d__Fungi;p__unclassified_Fungi;c__unclassified_Fungi;o__unclassified_Fungi;f__unclassified_Fungi;g__unclassified_Fungi;s__unclassified_Fungi	1.0000000000000044
ASV_1468	d__Fungi;p__unclassified_Fungi;c__unclassified_Fungi;o__unclassified_Fungi;f__unclassified_Fungi;g__unclassified_Fungi;s__unclassified_Fungi	1.0000000000000036
ASV_1469	d__Fungi;p__unidentified;c__unidentified;o__unidentified;f__unidentified;g__unidentified;s__unidentified	0.9099095340198063
ASV_1470	d__Fungi;p__unclassified_Fungi;c__unclassified_Fungi;o__unclassified_Fungi;f__unclassified_Fungi;g__unclassified_Fungi;s__unclassified_Fungi	1.0000000000000047
ASV_1471	d__Fungi;p__unidentified;c__unidentified;o__unidentified;f__unidentified;g__unidentified;s__unidentified	0.7740423308575373
ASV_1472	d__Fungi;p__unclassified_Fungi;c__unclassified_Fungi;o__unclassified_Fungi;f__unclassified_Fungi;g__unclassified_Fungi;s__unclassified_Fungi	0.9999999999999951
ASV_1473	d__Fungi;p__Basidiomycota;c__Malasseziomycetes;o__Malasseziales;f__Malasseziaceae;g__Malassezia;s__Malassezia_yamatoensis	0.999999998957847
ASV_1474	d__Fungi;p__Basidiomycota;c__Exobasidiomycetes;o__Entylomatales;f__Entylomatales_fam_Incertae_sedis;g__Tilletiopsis;s__Tilletiopsis_washingtonensis	0.9999998955911363
ASV_1475	d__Fungi;p__Ascomycota;c__Sordariomycetes;o__Microascales;f__Microascaceae;g__Lophotrichus;s__Lophotrichus_fimeti	0.9473410627270775
ASV_1476	d__Fungi;p__Ascomycota;c__Sordariomycetes;o__Sordariales;f__Chaetomiaceae;g__Chaetomium;s__Chaetomium_grande	0.9842343148366403
ASV_1477	d__Fungi;p__unclassified_Fungi;c__unclassified_Fungi;o__unclassified_Fungi;f__unclassified_Fungi;g__unclassified_Fungi;s__unclassified_Fungi	1.000000000000004
ASV_1478	d__Fungi;p__unclassified_Fungi;c__unclassified_Fungi;o__unclassified_Fungi;f__unclassified_Fungi;g__unclassified_Fungi;s__unclassified_Fungi	1.000000000000007
ASV_1479	d__Fungi;p__Ascomycota;c__Sordariomycetes;o__Microascales;f__Microascaceae;g__Pseudallescheria;s__Pseudallescheria_angusta	0.9589600528918634
ASV_1480	d__Fungi;p__unidentified;c__unidentified;o__unidentified;f__unidentified;g__unidentified;s__unidentified	0.7245624960447428
ASV_1481	d__Fungi;p__Ascomycota;c__Saccharomycetes;o__Saccharomycetales;f__Saccharomycetales_fam_Incertae_sedis;g__Candida;s__Candida_hyderabadensis	0.8903559419877585
ASV_1482	d__Fungi;p__unidentified;c__unidentified;o__unidentified;f__unidentified;g__unidentified;s__unidentified	0.8178937549045844
ASV_1483	d__Fungi;p__Ascomycota;c__Eurotiomycetes;o__Eurotiales;f__Aspergillaceae;g__Penicillium;s__unclassified_Penicillium	0.9999642589593766
ASV_1484	d__Fungi;p__Ascomycota;c__Eurotiomycetes;o__Chaetothyriales;f__Trichomeriaceae;g__unidentified;s__unidentified	0.7619702272661227
ASV_1485	d__Fungi;p__Ascomycota;c__Eurotiomycetes;o__Chaetothyriales;f__unclassified_Chaetothyriales;g__unclassified_Chaetothyriales;s__unclassified_Chaetothyriales	0.9930397561805191
ASV_1486	d__Fungi;p__Ascomycota;c__unclassified_Ascomycota;o__unclassified_Ascomycota;f__unclassified_Ascomycota;g__unclassified_Ascomycota;s__unclassified_Ascomycota	0.7496517291080557
ASV_1487	d__Fungi;p__unclassified_Fungi;c__unclassified_Fungi;o__unclassified_Fungi;f__unclassified_Fungi;g__unclassified_Fungi;s__unclassified_Fungi	0.9999999999999967
ASV_1488	d__Fungi;p__unclassified_Fungi;c__unclassified_Fungi;o__unclassified_Fungi;f__unclassified_Fungi;g__unclassified_Fungi;s__unclassified_Fungi	0.9999999999999877
ASV_1489	d__Fungi;p__Basidiomycota;c__Agaricomycetes;o__unclassified_Agaricomycetes;f__unclassified_Agaricomycetes;g__unclassified_Agaricomycetes;s__unclassified_Agaricomycetes	0.9704886046303487
ASV_1490	d__Fungi;p__unclassified_Fungi;c__unclassified_Fungi;o__unclassified_Fungi;f__unclassified_Fungi;g__unclassified_Fungi;s__unclassified_Fungi	1.0000000000000115
ASV_1491	d__Fungi;p__unclassified_Fungi;c__unclassified_Fungi;o__unclassified_Fungi;f__unclassified_Fungi;g__unclassified_Fungi;s__unclassified_Fungi	1.0000000000000075
ASV_1492	d__Fungi;p__unidentified;c__unidentified;o__unidentified;f__unidentified;g__unidentified;s__unidentified	0.7773947087700036
ASV_1493	d__Fungi;p__Ascomycota;c__unclassified_Ascomycota;o__unclassified_Ascomycota;f__unclassified_Ascomycota;g__unclassified_Ascomycota;s__unclassified_Ascomycota	0.7619886581608404
ASV_1494	d__Fungi;p__unclassified_Fungi;c__unclassified_Fungi;o__unclassified_Fungi;f__unclassified_Fungi;g__unclassified_Fungi;s__unclassified_Fungi	0.9999999999999913
ASV_1495	d__Fungi;p__Ascomycota;c__Sordariomycetes;o__Xylariales;f__Diatrypaceae;g__Monosporascus;s__unidentified	0.8692677733680446
ASV_1496	d__Fungi;p__Ascomycota;c__Sordariomycetes;o__Hypocreales;f__Cordycipitaceae;g__Simplicillium;s__Simplicillium_lanosoniveum	0.8585340914965566
ASV_1497	d__Fungi;p__Ascomycota;c__Sordariomycetes;o__Sordariales;f__Chaetomiaceae;g__Mycothermus;s__Mycothermus_thermophilus	0.9999999892041985
ASV_1498	d__Fungi;p__Ascomycota;c__Orbiliomycetes;o__GS33;f__unidentified;g__unidentified;s__unidentified	0.9965111394255461
ASV_1499	d__Fungi;p__unidentified;c__unidentified;o__unidentified;f__unidentified;g__unidentified;s__unidentified	0.8436557563391943
ASV_1500	d__Fungi;p__Basidiomycota;c__Agaricomycetes;o__Trechisporales;f__Hydnodontaceae;g__Trechispora;s__unidentified	0.9999331080168021
ASV_1501	d__Fungi;p__unclassified_Fungi;c__unclassified_Fungi;o__unclassified_Fungi;f__unclassified_Fungi;g__unclassified_Fungi;s__unclassified_Fungi	0.9999999999999942
ASV_1502	d__Fungi;p__unclassified_Fungi;c__unclassified_Fungi;o__unclassified_Fungi;f__unclassified_Fungi;g__unclassified_Fungi;s__unclassified_Fungi	0.9999999999999929
ASV_1503	d__Fungi;p__unclassified_Fungi;c__unclassified_Fungi;o__unclassified_Fungi;f__unclassified_Fungi;g__unclassified_Fungi;s__unclassified_Fungi	0.9999999999999961
ASV_1504	d__Fungi;p__Ascomycota;c__Eurotiomycetes;o__Chaetothyriales;f__Herpotrichiellaceae;g__unidentified;s__unidentified	0.8873577523059414
ASV_1505	d__Fungi;p__Ascomycota;c__Dothideomycetes;o__Pleosporales;f__Didymosphaeriaceae;g__Paraphaeosphaeria;s__Paraphaeosphaeria_michotii	0.9999993362573107
ASV_1506	d__Fungi;p__Ascomycota;c__Eurotiomycetes;o__Chaetothyriales;f__Cyphellophoraceae;g__Cyphellophora;s__unclassified_Cyphellophora	0.9867967697831985
ASV_1507	d__Fungi;p__Basidiomycota;c__Agaricomycetes;o__Agaricales;f__Omphalotaceae;g__Gymnopus;s__Gymnopus_polygrammus	0.8325591777323583
ASV_1508	d__Fungi;p__Basidiomycota;c__Agaricomycetes;o__unclassified_Agaricomycetes;f__unclassified_Agaricomycetes;g__unclassified_Agaricomycetes;s__unclassified_Agaricomycetes	0.9109020002456573
ASV_1509	d__Fungi;p__unclassified_Fungi;c__unclassified_Fungi;o__unclassified_Fungi;f__unclassified_Fungi;g__unclassified_Fungi;s__unclassified_Fungi	0.9999999999999964
ASV_1510	d__Fungi;p__unidentified;c__unidentified;o__unidentified;f__unidentified;g__unidentified;s__unidentified	0.7714553359437507
ASV_1511	d__Fungi;p__unidentified;c__unidentified;o__unidentified;f__unidentified;g__unidentified;s__unidentified	0.7280433191523429
ASV_1512	d__Fungi;p__Basidiomycota;c__Agaricomycetes;o__Thelephorales;f__Thelephoraceae;g__unclassified_Thelephoraceae;s__unclassified_Thelephoraceae	0.9999939949465958
ASV_1513	d__Fungi;p__unclassified_Fungi;c__unclassified_Fungi;o__unclassified_Fungi;f__unclassified_Fungi;g__unclassified_Fungi;s__unclassified_Fungi	1.0000000000000053
ASV_1514	d__Fungi;p__Ascomycota;c__Leotiomycetes;o__Thelebolales;f__Pseudeurotiaceae;g__Pseudeurotium;s__Pseudeurotium_hygrophilum	0.9661476975898639
ASV_1515	d__Fungi;p__Ascomycota;c__Saccharomycetes;o__Saccharomycetales;f__Debaryomycetaceae;g__Debaryomyces;s__Debaryomyces_prosopidis	0.9754704061236267
ASV_1516	d__Fungi;p__Ascomycota;c__Sordariomycetes;o__Hypocreales;f__Nectriaceae;g__Nectria;s__Nectria_ramulariae	0.9528038594634024
ASV_1517	d__Fungi;p__Rozellomycota;c__unidentified;o__unidentified;f__unidentified;g__unidentified;s__unidentified	0.9999787527336548
ASV_1518	d__Fungi;p__unidentified;c__unidentified;o__unidentified;f__unidentified;g__unidentified;s__unidentified	0.9023044222882398
ASV_1519	d__Fungi;p__Chytridiomycota;c__unidentified;o__unidentified;f__unidentified;g__unidentified;s__unidentified	0.996767422910819
ASV_1520	d__Fungi;p__Ascomycota;c__Leotiomycetes;o__Thelebolales;f__Pseudeurotiaceae;g__Pseudeurotium;s__unidentified	0.972527914023261
ASV_1521	d__Fungi;p__Ascomycota;c__Dothideomycetes;o__Pleosporales;f__Phaeosphaeriaceae;g__Sclerostagonospora;s__Sclerostagonospora_phragmiticola	0.9993914119439189
ASV_1522	d__Fungi;p__Ascomycota;c__Leotiomycetes;o__unidentified;f__unidentified;g__unidentified;s__unidentified	0.8995884501314071
ASV_1523	d__Fungi;p__Ascomycota;c__Sordariomycetes;o__Hypocreales;f__Hypocreales_fam_Incertae_sedis;g__Ustilaginoidea;s__Ustilaginoidea_virens	0.9999999998773035
ASV_1524	d__Fungi;p__Ascomycota;c__Sordariomycetes;o__Diaporthales;f__Diaporthaceae;g__Diaporthe;s__unclassified_Diaporthe	0.9987955776338362
ASV_1525	d__Fungi;p__Ascomycota;c__Sordariomycetes;o__Diaporthales;f__Valsaceae;g__unclassified_Valsaceae;s__unclassified_Valsaceae	0.9999999167126781
ASV_1526	d__Fungi;p__unidentified;c__unidentified;o__unidentified;f__unidentified;g__unidentified;s__unidentified	0.8832474424619382
ASV_1527	d__Fungi;p__Ascomycota;c__unclassified_Ascomycota;o__unclassified_Ascomycota;f__unclassified_Ascomycota;g__unclassified_Ascomycota;s__unclassified_Ascomycota	0.7591795527865919
ASV_1528	d__Fungi;p__Ascomycota;c__Eurotiomycetes;o__Eurotiales;f__Aspergillaceae;g__Xeromyces;s__Xeromyces_bisporus	0.999999980429749
ASV_1529	d__Fungi;p__unclassified_Fungi;c__unclassified_Fungi;o__unclassified_Fungi;f__unclassified_Fungi;g__unclassified_Fungi;s__unclassified_Fungi	0.9999999999999882
ASV_1530	d__Fungi;p__unclassified_Fungi;c__unclassified_Fungi;o__unclassified_Fungi;f__unclassified_Fungi;g__unclassified_Fungi;s__unclassified_Fungi	0.999999999999997
ASV_1531	d__Fungi;p__unclassified_Fungi;c__unclassified_Fungi;o__unclassified_Fungi;f__unclassified_Fungi;g__unclassified_Fungi;s__unclassified_Fungi	0.9999999999999932
ASV_1532	d__Fungi;p__Ascomycota;c__Archaeorhizomycetes;o__Archaeorhizomycetales;f__Archaeorhizomycetaceae;g__Archaeorhizomyces;s__unidentified	0.9499028828599015
ASV_1533	d__Fungi;p__Ascomycota;c__Archaeorhizomycetes;o__Archaeorhizomycetales;f__Archaeorhizomycetaceae;g__Archaeorhizomyces;s__unidentified	0.999978504878283
ASV_1534	d__Fungi;p__unidentified;c__unidentified;o__unidentified;f__unidentified;g__unidentified;s__unidentified	0.9217584294994828
ASV_1535	d__Fungi;p__Basidiomycota;c__Malasseziomycetes;o__Malasseziales;f__Malasseziaceae;g__Malassezia;s__unclassified_Malassezia	0.8985291006639035
ASV_1536	d__Fungi;p__Ascomycota;c__unclassified_Ascomycota;o__unclassified_Ascomycota;f__unclassified_Ascomycota;g__unclassified_Ascomycota;s__unclassified_Ascomycota	0.8003834662108745
ASV_1537	d__Fungi;p__Basidiomycota;c__Agaricomycetes;o__Agaricales;f__Entolomataceae;g__Entoloma;s__Entoloma_conferendum	0.998659332987755
ASV_1538	d__Fungi;p__Basidiomycota;c__Ustilaginomycetes;o__Ustilaginales;f__Ustilaginaceae;g__Pseudozyma;s__Pseudozyma_hubeiensis	0.999810352825519
ASV_1539	d__Fungi;p__Basidiomycota;c__Ustilaginomycetes;o__Ustilaginales;f__Ustilaginaceae;g__unidentified;s__unidentified	0.9791221017956435
ASV_1540	d__Fungi;p__Ascomycota;c__Pezizomycetes;o__Pezizales;f__Pyronemataceae;g__Pseudaleuria;s__unidentified	0.9859106306253343
ASV_1541	d__Fungi;p__Basidiomycota;c__Agaricomycetes;o__Boletales;f__Rhizopogonaceae;g__Rhizopogon;s__Rhizopogon_abietis	0.9968377477476262
ASV_1542	d__Fungi;p__unclassified_Fungi;c__unclassified_Fungi;o__unclassified_Fungi;f__unclassified_Fungi;g__unclassified_Fungi;s__unclassified_Fungi	0.9999999999999984
ASV_1543	d__Fungi;p__unclassified_Fungi;c__unclassified_Fungi;o__unclassified_Fungi;f__unclassified_Fungi;g__unclassified_Fungi;s__unclassified_Fungi	0.9999999999999913
ASV_1544	d__Fungi;p__Basidiomycota;c__Tremellomycetes;o__Tremellales;f__Tremellaceae;g__Bulleromyces;s__unidentified	0.9518896398834944
ASV_1545	d__Fungi;p__unclassified_Fungi;c__unclassified_Fungi;o__unclassified_Fungi;f__unclassified_Fungi;g__unclassified_Fungi;s__unclassified_Fungi	0.9999999999999987
ASV_1546	d__Fungi;p__unclassified_Fungi;c__unclassified_Fungi;o__unclassified_Fungi;f__unclassified_Fungi;g__unclassified_Fungi;s__unclassified_Fungi	0.9999999999999944
ASV_1547	d__Fungi;p__Basidiomycota;c__Microbotryomycetes;o__Microbotryomycetes_ord_Incertae_sedis;f__Chrysozymaceae;g__Sampaiozyma;s__Sampaiozyma_vanillica	0.9670845098574512
ASV_1548	d__Fungi;p__Basidiomycota;c__Agaricomycetes;o__Russulales;f__Russulaceae;g__Lactarius;s__unclassified_Lactarius	0.9999997439543163
ASV_1549	d__Fungi;p__unidentified;c__unidentified;o__unidentified;f__unidentified;g__unidentified;s__unidentified	0.7464848979050293
ASV_1550	d__Fungi;p__Ascomycota;c__unclassified_Ascomycota;o__unclassified_Ascomycota;f__unclassified_Ascomycota;g__unclassified_Ascomycota;s__unclassified_Ascomycota	0.76797892802844
ASV_1551	d__Fungi;p__Ascomycota;c__Leotiomycetes;o__Helotiales;f__Dermateaceae;g__Mollisia;s__unidentified	0.7865437698426829
ASV_1552	d__Fungi;p__unclassified_Fungi;c__unclassified_Fungi;o__unclassified_Fungi;f__unclassified_Fungi;g__unclassified_Fungi;s__unclassified_Fungi	0.9999999999999918
ASV_1553	d__Fungi;p__unclassified_Fungi;c__unclassified_Fungi;o__unclassified_Fungi;f__unclassified_Fungi;g__unclassified_Fungi;s__unclassified_Fungi	0.9999999999999978
ASV_1554	d__Fungi;p__unclassified_Fungi;c__unclassified_Fungi;o__unclassified_Fungi;f__unclassified_Fungi;g__unclassified_Fungi;s__unclassified_Fungi	0.9999999999999891
ASV_1555	d__Fungi;p__unclassified_Fungi;c__unclassified_Fungi;o__unclassified_Fungi;f__unclassified_Fungi;g__unclassified_Fungi;s__unclassified_Fungi	0.9999999999999978
ASV_1556	d__Fungi;p__unidentified;c__unidentified;o__unidentified;f__unidentified;g__unidentified;s__unidentified	0.7215907619764486
ASV_1557	d__Fungi;p__Ascomycota;c__Dothideomycetes;o__Pleosporales;f__Pleosporales_fam_Incertae_sedis;g__Chalastospora;s__Chalastospora_gossypii	0.8475358009831325
ASV_1558	d__Fungi;p__Ascomycota;c__Sordariomycetes;o__Glomerellales;f__Plectosphaerellaceae;g__Verticillium;s__Verticillium_leptobactrum	0.9999139225584691
ASV_1559	d__Fungi;p__unidentified;c__unidentified;o__unidentified;f__unidentified;g__unidentified;s__unidentified	0.8692236434193574
ASV_1560	d__Fungi;p__Ascomycota;c__Eurotiomycetes;o__Eurotiales;f__Aspergillaceae;g__Penicillium;s__unclassified_Penicillium	0.9999992470926781
ASV_1561	d__Fungi;p__Ascomycota;c__Dothideomycetes;o__Pleosporales;f__Didymosphaeriaceae;g__Spegazzinia;s__unidentified	0.9999321759403735
ASV_1562	d__Fungi;p__Mortierellomycota;c__Mortierellomycetes;o__Mortierellales;f__Mortierellaceae;g__Mortierella;s__Mortierella_pseudozygospora	0.9996271193771106
ASV_1563	d__Fungi;p__unidentified;c__unidentified;o__unidentified;f__unidentified;g__unidentified;s__unidentified	0.7322323274555229
ASV_1564	d__Fungi;p__unidentified;c__unidentified;o__unidentified;f__unidentified;g__unidentified;s__unidentified	0.7369872226162973
ASV_1565	d__Fungi;p__unclassified_Fungi;c__unclassified_Fungi;o__unclassified_Fungi;f__unclassified_Fungi;g__unclassified_Fungi;s__unclassified_Fungi	1.0000000000000053
ASV_1566	d__Fungi;p__unclassified_Fungi;c__unclassified_Fungi;o__unclassified_Fungi;f__unclassified_Fungi;g__unclassified_Fungi;s__unclassified_Fungi	0.9999999999999969
ASV_1567	d__Fungi;p__Ascomycota;c__Sordariomycetes;o__Hypocreales;f__Hypocreales_fam_Incertae_sedis;g__Sarocladium;s__Sarocladium_summerbellii	0.9999989213579417
ASV_1568	d__Fungi;p__Basidiomycota;c__unclassified_Basidiomycota;o__unclassified_Basidiomycota;f__unclassified_Basidiomycota;g__unclassified_Basidiomycota;s__unclassified_Basidiomycota	0.8491710912906656
ASV_1569	d__Fungi;p__Basidiomycota;c__Agaricomycetes;o__Sebacinales;f__Sebacinaceae;g__Sebacina;s__Sebacina_incrustans	0.994575211230888
ASV_1570	d__Fungi;p__Basidiomycota;c__Agaricomycetes;o__Thelephorales;f__Thelephoraceae;g__Tomentella;s__Tomentella_coerulea	0.8176616860269736
ASV_1571	d__Fungi;p__unclassified_Fungi;c__unclassified_Fungi;o__unclassified_Fungi;f__unclassified_Fungi;g__unclassified_Fungi;s__unclassified_Fungi	1.0000000000000124
ASV_1572	d__Fungi;p__unclassified_Fungi;c__unclassified_Fungi;o__unclassified_Fungi;f__unclassified_Fungi;g__unclassified_Fungi;s__unclassified_Fungi	1.0000000000000142
ASV_1573	d__Fungi;p__unidentified;c__unidentified;o__unidentified;f__unidentified;g__unidentified;s__unidentified	0.70939125585552
ASV_1574	d__Fungi;p__Basidiomycota;c__Agaricomycetes;o__Sebacinales;f__Sebacinaceae;g__Sebacina;s__unidentified	0.9961958135199339
ASV_1575	d__Fungi;p__unidentified;c__unidentified;o__unidentified;f__unidentified;g__unidentified;s__unidentified	0.7537829934885361
ASV_1576	d__Fungi;p__unclassified_Fungi;c__unclassified_Fungi;o__unclassified_Fungi;f__unclassified_Fungi;g__unclassified_Fungi;s__unclassified_Fungi	0.9999999999999984
ASV_1577	d__Fungi;p__Ascomycota;c__Archaeorhizomycetes;o__Archaeorhizomycetales;f__Archaeorhizomycetaceae;g__Archaeorhizomyces;s__unidentified	0.7273261703332119
ASV_1578	d__Fungi;p__unclassified_Fungi;c__unclassified_Fungi;o__unclassified_Fungi;f__unclassified_Fungi;g__unclassified_Fungi;s__unclassified_Fungi	1.0000000000000009
ASV_1579	d__Fungi;p__unclassified_Fungi;c__unclassified_Fungi;o__unclassified_Fungi;f__unclassified_Fungi;g__unclassified_Fungi;s__unclassified_Fungi	0.9999999999999891
ASV_1580	d__Fungi;p__Ascomycota;c__Archaeorhizomycetes;o__Archaeorhizomycetales;f__Archaeorhizomycetaceae;g__Archaeorhizomyces;s__unidentified	0.9999902613092357
ASV_1581	d__Fungi;p__unclassified_Fungi;c__unclassified_Fungi;o__unclassified_Fungi;f__unclassified_Fungi;g__unclassified_Fungi;s__unclassified_Fungi	0.9999999999999982
ASV_1582	d__Fungi;p__Ascomycota;c__Dothideomycetes;o__Capnodiales;f__Teratosphaeriaceae;g__Devriesia;s__unidentified	0.9344049968268657
ASV_1583	d__Fungi;p__unclassified_Fungi;c__unclassified_Fungi;o__unclassified_Fungi;f__unclassified_Fungi;g__unclassified_Fungi;s__unclassified_Fungi	0.999999999999999
ASV_1584	d__Fungi;p__Ascomycota;c__Sordariomycetes;o__Hypocreales;f__Nectriaceae;g__Ilyonectria;s__Ilyonectria_robusta	0.7979056911697628
ASV_1585	d__Fungi;p__Ascomycota;c__Sordariomycetes;o__Hypocreales;f__Clavicipitaceae;g__Metarhizium;s__Metarhizium_marquandii	0.9999985782569228
ASV_1586	d__Fungi;p__Basidiomycota;c__Tremellomycetes;o__Tremellales;f__Bulleribasidiaceae;g__Dioszegia;s__unclassified_Dioszegia	0.9276779676572946
ASV_1587	d__Fungi;p__Ascomycota;c__Leotiomycetes;o__Helotiales;f__unclassified_Helotiales;g__unclassified_Helotiales;s__unclassified_Helotiales	0.9919122500651592
ASV_1588	d__Fungi;p__Ascomycota;c__Eurotiomycetes;o__Eurotiales;f__Thermoascaceae;g__Thermoascus;s__Thermoascus_aurantiacus	0.9983006741671151
ASV_1589	d__Fungi;p__Basidiomycota;c__Agaricomycetes;o__Thelephorales;f__Thelephoraceae;g__Tomentella;s__unidentified	0.7024494855913203
ASV_1590	d__Fungi;p__unclassified_Fungi;c__unclassified_Fungi;o__unclassified_Fungi;f__unclassified_Fungi;g__unclassified_Fungi;s__unclassified_Fungi	1.0000000000000013
ASV_1591	d__Fungi;p__Basidiomycota;c__Agaricomycetes;o__Agaricales;f__Clavariaceae;g__unidentified;s__unidentified	0.9985151758761543
ASV_1592	d__Fungi;p__Basidiomycota;c__Agaricomycetes;o__Sebacinales;f__Sebacinaceae;g__Sebacina;s__unidentified	0.9962369298057775
ASV_1593	d__Fungi;p__Ascomycota;c__Leotiomycetes;o__Helotiales;f__Myxotrichaceae;g__Oidiodendron;s__unidentified	0.9901827514109065
ASV_1594	d__Fungi;p__Ascomycota;c__Sordariomycetes;o__Hypocreales;f__Clavicipitaceae;g__Metarhizium;s__Metarhizium_marquandii	0.9999995531401854
ASV_1595	d__Fungi;p__Mucoromycota;c__Mucoromycetes;o__Mucorales;f__Lichtheimiaceae;g__Lichtheimia;s__Lichtheimia_ramosa	0.9999999993729602
ASV_1596	d__Fungi;p__Mucoromycota;c__Mucoromycetes;o__Mucorales;f__Lichtheimiaceae;g__Lichtheimia;s__Lichtheimia_corymbifera	0.9999999996575184
ASV_1597	d__Fungi;p__Ascomycota;c__Pezizomycetes;o__Pezizales;f__Pezizaceae;g__Delastria;s__unidentified	0.9999592266846422
ASV_1598	d__Fungi;p__Ascomycota;c__Sordariomycetes;o__Hypocreales;f__Nectriaceae;g__unclassified_Nectriaceae;s__unclassified_Nectriaceae	0.8848097560195558
ASV_1599	d__Fungi;p__Ascomycota;c__Sordariomycetes;o__Hypocreales;f__Ophiocordycipitaceae;g__Tolypocladium;s__unclassified_Tolypocladium	0.9860487834515295
ASV_1600	d__Fungi;p__Rozellomycota;c__unidentified;o__unidentified;f__unidentified;g__unidentified;s__unidentified	0.7137017668704936
ASV_1601	d__Fungi;p__Ascomycota;c__Eurotiomycetes;o__Chaetothyriales;f__Herpotrichiellaceae;g__Coniosporium;s__Coniosporium_apollinis	0.9974773126516349
ASV_1602	d__Fungi;p__unidentified;c__unidentified;o__unidentified;f__unidentified;g__unidentified;s__unidentified	0.7430400573975997
ASV_1603	d__Fungi;p__unidentified;c__unidentified;o__unidentified;f__unidentified;g__unidentified;s__unidentified	0.8673813093019783
ASV_1604	d__Fungi;p__unidentified;c__unidentified;o__unidentified;f__unidentified;g__unidentified;s__unidentified	0.8761565717120606
ASV_1605	d__Fungi;p__Ascomycota;c__unclassified_Ascomycota;o__unclassified_Ascomycota;f__unclassified_Ascomycota;g__unclassified_Ascomycota;s__unclassified_Ascomycota	0.8642172078103203
ASV_1606	d__Fungi;p__Ascomycota;c__Sordariomycetes;o__Hypocreales;f__Hypocreales_fam_Incertae_sedis;g__Sarocladium;s__Sarocladium_bacillisporum	0.987336184266266
ASV_1607	d__Fungi;p__Ascomycota;c__Eurotiomycetes;o__Chaetothyriales;f__Trichomeriaceae;g__Knufia;s__Knufia_aspidiotus	0.9999986655375559
ASV_1608	d__Fungi;p__Basidiomycota;c__Agaricomycetes;o__Cantharellales;f__Ceratobasidiaceae;g__Rhizoctonia;s__unidentified	0.7432328103602328
ASV_1609	d__Fungi;p__unidentified;c__unidentified;o__unidentified;f__unidentified;g__unidentified;s__unidentified	0.8936660828332056
ASV_1610	d__Fungi;p__Ascomycota;c__Sordariomycetes;o__Hypocreales;f__Nectriaceae;g__unclassified_Nectriaceae;s__unclassified_Nectriaceae	0.9835159196824863
ASV_1611	d__Fungi;p__Basidiomycota;c__Tremellomycetes;o__Filobasidiales;f__Filobasidiaceae;g__Naganishia;s__Naganishia_friedmannii	0.9940027920157398
ASV_1612	d__Fungi;p__unclassified_Fungi;c__unclassified_Fungi;o__unclassified_Fungi;f__unclassified_Fungi;g__unclassified_Fungi;s__unclassified_Fungi	0.9999999999999994
ASV_1613	d__Fungi;p__Mucoromycota;c__Mucoromycetes;o__Mucorales;f__Mucoraceae;g__Mucor;s__unclassified_Mucor	0.9396914399111739
ASV_1614	d__Fungi;p__Ascomycota;c__Eurotiomycetes;o__Chaetothyriales;f__Herpotrichiellaceae;g__Exophiala;s__Exophiala_xenobiotica	0.9999998742690587
ASV_1615	d__Fungi;p__Ascomycota;c__unclassified_Ascomycota;o__unclassified_Ascomycota;f__unclassified_Ascomycota;g__unclassified_Ascomycota;s__unclassified_Ascomycota	0.7265794577421862
ASV_1616	d__Fungi;p__unclassified_Fungi;c__unclassified_Fungi;o__unclassified_Fungi;f__unclassified_Fungi;g__unclassified_Fungi;s__unclassified_Fungi	1.0000000000000022
ASV_1617	d__Fungi;p__Ascomycota;c__Dothideomycetes;o__Pleosporales;f__Coniothyriaceae;g__Coniothyrium;s__Coniothyrium_sidae	0.9179559185651107
ASV_1618	d__Fungi;p__unidentified;c__unidentified;o__unidentified;f__unidentified;g__unidentified;s__unidentified	0.8071980260283068
ASV_1619	d__Fungi;p__Mortierellomycota;c__Mortierellomycetes;o__Mortierellales;f__Mortierellaceae;g__Mortierella;s__Mortierella_zychae	0.9176082442619
ASV_1620	d__Fungi;p__unclassified_Fungi;c__unclassified_Fungi;o__unclassified_Fungi;f__unclassified_Fungi;g__unclassified_Fungi;s__unclassified_Fungi	0.9999999999999896
ASV_1621	d__Fungi;p__Basidiomycota;c__Agaricomycetes;o__Agaricales;f__Hygrophoraceae;g__Hygrophorus;s__unidentified	0.9977471160098702
ASV_1622	d__Fungi;p__Ascomycota;c__Saccharomycetes;o__Saccharomycetales;f__Pichiaceae;g__Pichia;s__unidentified	0.9999603641094444
ASV_1623	d__Fungi;p__Ascomycota;c__Dothideomycetes;o__Capnodiales;f__Teratosphaeriaceae;g__Devriesia;s__Devriesia_americana	0.9999775806765121
ASV_1624	d__Fungi;p__Ascomycota;c__Sordariomycetes;o__unclassified_Sordariomycetes;f__unclassified_Sordariomycetes;g__unclassified_Sordariomycetes;s__unclassified_Sordariomycetes	0.8050696648590223
ASV_1625	d__Fungi;p__Basidiomycota;c__Agaricomycetes;o__Auriculariales;f__Auriculariaceae;g__Auricularia;s__Auricularia_villosula	0.9999916037918181
ASV_1626	d__Fungi;p__Ascomycota;c__Leotiomycetes;o__unclassified_Leotiomycetes;f__unclassified_Leotiomycetes;g__unclassified_Leotiomycetes;s__unclassified_Leotiomycetes	0.7768562023748049
ASV_1627	d__Fungi;p__Ascomycota;c__Dothideomycetes;o__Capnodiales;f__Teratosphaeriaceae;g__Capnobotryella;s__unidentified	0.8319334385353298
ASV_1628	d__Fungi;p__Ascomycota;c__Dothideomycetes;o__Pleosporales;f__unidentified;g__unidentified;s__unidentified	0.8212695887788081
ASV_1629	d__Fungi;p__Ascomycota;c__Eurotiomycetes;o__Eurotiales;f__Aspergillaceae;g__Aspergillus;s__Aspergillus_sojae	0.8666694366407475
ASV_1630	d__Fungi;p__Ascomycota;c__Eurotiomycetes;o__Chaetothyriales;f__Herpotrichiellaceae;g__Cladophialophora;s__unidentified	0.982112999545647
ASV_1631	d__Fungi;p__Ascomycota;c__Saccharomycetes;o__Saccharomycetales;f__Pichiaceae;g__Pichia;s__unidentified	0.9999754963916556
ASV_1632	d__Fungi;p__Mortierellomycota;c__Mortierellomycetes;o__Mortierellales;f__Mortierellaceae;g__Mortierella;s__Mortierella_alpina	0.9998795572624662
ASV_1633	d__Fungi;p__unidentified;c__unidentified;o__unidentified;f__unidentified;g__unidentified;s__unidentified	0.9135305085340358
ASV_1634	d__Fungi;p__Chytridiomycota;c__Spizellomycetes;o__Spizellomycetales;f__Spizellomycetaceae;g__Spizellomyces;s__Spizellomyces_pseudodichotomus	0.9999999996815632
ASV_1635	d__Fungi;p__unclassified_Fungi;c__unclassified_Fungi;o__unclassified_Fungi;f__unclassified_Fungi;g__unclassified_Fungi;s__unclassified_Fungi	1.0000000000000067
ASV_1636	d__Fungi;p__unidentified;c__unidentified;o__unidentified;f__unidentified;g__unidentified;s__unidentified	0.9018024640992924
ASV_1637	d__Fungi;p__Ascomycota;c__Dothideomycetes;o__Capnodiales;f__unidentified;g__unidentified;s__unidentified	0.7646332090838575
ASV_1638	d__Fungi;p__Ascomycota;c__Dothideomycetes;o__Capnodiales;f__unidentified;g__unidentified;s__unidentified	0.7894618160503775
ASV_1639	d__Fungi;p__Ascomycota;c__Sordariomycetes;o__Hypocreales;f__Bionectriaceae;g__Clonostachys;s__Clonostachys_rosea	0.9827295558154299
ASV_1640	d__Fungi;p__unclassified_Fungi;c__unclassified_Fungi;o__unclassified_Fungi;f__unclassified_Fungi;g__unclassified_Fungi;s__unclassified_Fungi	1.0000000000000102
ASV_1641	d__Fungi;p__Ascomycota;c__Sordariomycetes;o__Sordariales;f__Lasiosphaeriaceae;g__unidentified;s__unidentified	0.845049569698568
ASV_1642	d__Fungi;p__Ascomycota;c__Sordariomycetes;o__unclassified_Sordariomycetes;f__unclassified_Sordariomycetes;g__unclassified_Sordariomycetes;s__unclassified_Sordariomycetes	0.8188157817624673
ASV_1643	d__Fungi;p__Ascomycota;c__Sordariomycetes;o__Microascales;f__Microascaceae;g__Lophotrichus;s__Lophotrichus_fimeti	0.9750102955696786
ASV_1644	d__Fungi;p__Ascomycota;c__Sordariomycetes;o__Hypocreales;f__Bionectriaceae;g__Valsonectria;s__Valsonectria_pulchella	0.9962451829429742
ASV_1645	d__Fungi;p__Ascomycota;c__Sordariomycetes;o__Hypocreales;f__Hypocreaceae;g__Trichoderma;s__Trichoderma_hamatum	0.9346099597533615
ASV_1646	d__Fungi;p__Ascomycota;c__Sordariomycetes;o__Hypocreales;f__Nectriaceae;g__Mariannaea;s__Mariannaea_pinicola	0.9999885752930942
ASV_1647	d__Fungi;p__Ascomycota;c__Sordariomycetes;o__Hypocreales;f__unidentified;g__unidentified;s__unidentified	0.9477061744743741
ASV_1648	d__Fungi;p__Ascomycota;c__Sordariomycetes;o__Magnaporthales;f__Magnaporthaceae;g__unidentified;s__unidentified	0.9406842126555633
ASV_1649	d__Fungi;p__unclassified_Fungi;c__unclassified_Fungi;o__unclassified_Fungi;f__unclassified_Fungi;g__unclassified_Fungi;s__unclassified_Fungi	1.000000000000007
ASV_1650	d__Fungi;p__Ascomycota;c__Sordariomycetes;o__Magnaporthales;f__Magnaporthaceae;g__Pseudophialophora;s__Pseudophialophora_eragrostis	0.9470958548268107
ASV_1651	d__Fungi;p__Ascomycota;c__Leotiomycetes;o__Helotiales;f__Helotiaceae;g__Scytalidium;s__Scytalidium_circinatum	0.9999975031088633
ASV_1652	d__Fungi;p__unidentified;c__unidentified;o__unidentified;f__unidentified;g__unidentified;s__unidentified	0.8033077587719968
ASV_1653	d__Fungi;p__Basidiomycota;c__Agaricomycetes;o__Auriculariales;f__unidentified;g__unidentified;s__unidentified	0.9990388593877338
ASV_1654	d__Fungi;p__Mucoromycota;c__Umbelopsidomycetes;o__Umbelopsidales;f__Umbelopsidaceae;g__Umbelopsis;s__Umbelopsis_dimorpha	0.9999998823664453
ASV_1655	d__Fungi;p__unidentified;c__unidentified;o__unidentified;f__unidentified;g__unidentified;s__unidentified	0.8609031521324051
ASV_1656	d__Fungi;p__unidentified;c__unidentified;o__unidentified;f__unidentified;g__unidentified;s__unidentified	0.806883083296976
ASV_1657	d__Fungi;p__Ascomycota;c__Dothideomycetes;o__Pleosporales;f__Didymosphaeriaceae;g__Paraphaeosphaeria;s__Paraphaeosphaeria_sporulosa	0.7857529630729745
ASV_1658	d__Fungi;p__Ascomycota;c__Eurotiomycetes;o__Chaetothyriales;f__Herpotrichiellaceae;g__Cladophialophora;s__unidentified	0.7970934738453973
ASV_1659	d__Fungi;p__Ascomycota;c__Eurotiomycetes;o__Eurotiales;f__Aspergillaceae;g__Aspergillus;s__Aspergillus_sojae	0.9083896666701359
ASV_1660	d__Fungi;p__Ascomycota;c__Eurotiomycetes;o__Eurotiales;f__Trichocomaceae;g__Talaromyces;s__unclassified_Talaromyces	0.9998678494108965
ASV_1661	d__Fungi;p__Ascomycota;c__Eurotiomycetes;o__Eurotiales;f__Trichocomaceae;g__Talaromyces;s__Talaromyces_wortmannii	0.9179067157705656
ASV_1662	d__Fungi;p__Ascomycota;c__Dothideomycetes;o__Pleosporales;f__Phaeosphaeriaceae;g__Setophaeosphaeria;s__Setophaeosphaeria_hemerocallidis	0.999956100074704
ASV_1663	d__Fungi;p__Basidiomycota;c__Exobasidiomycetes;o__Tilletiales;f__Tilletiaceae;g__Tilletia;s__Tilletia_barclayana	0.8109737251704681
ASV_1664	d__Fungi;p__unidentified;c__unidentified;o__unidentified;f__unidentified;g__unidentified;s__unidentified	0.8945001487481312
ASV_1665	d__Fungi;p__Ascomycota;c__Eurotiomycetes;o__Eurotiales;f__Aspergillaceae;g__Xeromyces;s__Xeromyces_bisporus	0.9999999928794807
ASV_1666	d__Fungi;p__unclassified_Fungi;c__unclassified_Fungi;o__unclassified_Fungi;f__unclassified_Fungi;g__unclassified_Fungi;s__unclassified_Fungi	1.0000000000000042
ASV_1667	d__Fungi;p__unidentified;c__unidentified;o__unidentified;f__unidentified;g__unidentified;s__unidentified	0.875066015429392
ASV_1668	d__Fungi;p__Ascomycota;c__unclassified_Ascomycota;o__unclassified_Ascomycota;f__unclassified_Ascomycota;g__unclassified_Ascomycota;s__unclassified_Ascomycota	0.8955907179244609
ASV_1669	d__Fungi;p__Ascomycota;c__Sordariomycetes;o__Xylariales;f__Bartaliniaceae;g__Bartalinia;s__Bartalinia_robillardoides	0.9998960605200826
ASV_1670	d__Fungi;p__Ascomycota;c__Sordariomycetes;o__Hypocreales;f__Nectriaceae;g__Fusarium;s__Fusarium_solani	0.9997182398948092
ASV_1671	d__Fungi;p__Ascomycota;c__Archaeorhizomycetes;o__Archaeorhizomycetales;f__Archaeorhizomycetaceae;g__Archaeorhizomyces;s__unidentified	0.9999771446772228
ASV_1672	d__Fungi;p__Ascomycota;c__Sordariomycetes;o__Hypocreales;f__Nectriaceae;g__Ilyonectria;s__Ilyonectria_robusta	0.9951419746378868
ASV_1673	d__Fungi;p__unclassified_Fungi;c__unclassified_Fungi;o__unclassified_Fungi;f__unclassified_Fungi;g__unclassified_Fungi;s__unclassified_Fungi	0.9999999999999921
ASV_1674	d__Fungi;p__Ascomycota;c__Dothideomycetes;o__Pleosporales;f__Didymellaceae;g__Paraboeremia;s__Paraboeremia_selaginellae	0.9998345813011629
ASV_1675	d__Fungi;p__unidentified;c__unidentified;o__unidentified;f__unidentified;g__unidentified;s__unidentified	0.7392015776340226
ASV_1676	d__Fungi;p__Basidiomycota;c__Agaricomycetes;o__Agaricales;f__Strophariaceae;g__Psilocybe;s__Psilocybe_coprophila	0.8572830858892477
ASV_1677	d__Fungi;p__unclassified_Fungi;c__unclassified_Fungi;o__unclassified_Fungi;f__unclassified_Fungi;g__unclassified_Fungi;s__unclassified_Fungi	0.9999999999999986
ASV_1678	d__Fungi;p__Ascomycota;c__Sordariomycetes;o__Hypocreales;f__Hypocreales_fam_Incertae_sedis;g__Trichothecium;s__Trichothecium_roseum	0.9999768260885895
ASV_1679	d__Fungi;p__Ascomycota;c__Dothideomycetes;o__Pleosporales;f__Pleosporales_fam_Incertae_sedis;g__Ochrocladosporium;s__Ochrocladosporium_elatum	0.9996410293751312
ASV_1680	d__Fungi;p__Basidiomycota;c__Cystobasidiomycetes;o__Cystobasidiales;f__Cystobasidiaceae;g__Cystobasidium;s__Cystobasidium_pallidum	0.9999999999155307
ASV_1681	d__Fungi;p__Ascomycota;c__Leotiomycetes;o__Helotiales;f__Sclerotiniaceae;g__Monilinia;s__Monilinia_linhartiana	0.77458838283881
ASV_1682	d__Fungi;p__Ascomycota;c__Eurotiomycetes;o__Eurotiales;f__Aspergillaceae;g__Aspergillus;s__Aspergillus_pseudodeflectus	0.9997657396023704
ASV_1683	d__Fungi;p__Ascomycota;c__Dothideomycetes;o__Pleosporales;f__Sporormiaceae;g__Preussia;s__unidentified	0.7284569387917349
ASV_1684	d__Fungi;p__unclassified_Fungi;c__unclassified_Fungi;o__unclassified_Fungi;f__unclassified_Fungi;g__unclassified_Fungi;s__unclassified_Fungi	0.9999999999999873
ASV_1685	d__Fungi;p__Basidiomycota;c__Agaricomycetes;o__Agaricales;f__Psathyrellaceae;g__Coprinopsis;s__Coprinopsis_acuminata	0.9780876878415614
ASV_1686	d__Fungi;p__unclassified_Fungi;c__unclassified_Fungi;o__unclassified_Fungi;f__unclassified_Fungi;g__unclassified_Fungi;s__unclassified_Fungi	1.0000000000000062
ASV_1687	d__Fungi;p__Ascomycota;c__Leotiomycetes;o__Helotiales;f__Sclerotiniaceae;g__Haradamyces;s__Haradamyces_foliicola	0.9610608976108309
ASV_1688	d__Fungi;p__Basidiomycota;c__Ustilaginomycetes;o__Ustilaginales;f__Ustilaginaceae;g__Ustilago;s__Ustilago_crameri	0.9999924190601928
ASV_1689	d__Fungi;p__Ascomycota;c__Archaeorhizomycetes;o__Archaeorhizomycetales;f__Archaeorhizomycetaceae;g__Archaeorhizomyces;s__unidentified	0.8938761675241605
ASV_1690	d__Fungi;p__Mucoromycota;c__Mucoromycetes;o__Mucorales;f__Lichtheimiaceae;g__Lichtheimia;s__Lichtheimia_ramosa	0.9999999987681463
ASV_1691	d__Fungi;p__Basidiomycota;c__Agaricomycetes;o__Thelephorales;f__Thelephoraceae;g__Tomentella;s__Tomentella_papuae	0.9931203586519223
ASV_1692	d__Fungi;p__Basidiomycota;c__Agaricomycetes;o__Russulales;f__Peniophoraceae;g__Peniophora;s__Peniophora_lycii	0.87963047512485
ASV_1693	d__Fungi;p__Ascomycota;c__Dothideomycetes;o__Pleosporales;f__Sporormiaceae;g__Westerdykella;s__unidentified	0.8706296235244412
ASV_1694	d__Fungi;p__Mortierellomycota;c__Mortierellomycetes;o__Mortierellales;f__Mortierellaceae;g__Mortierella;s__Mortierella_globulifera	0.8237776878553926
ASV_1695	d__Fungi;p__unidentified;c__unidentified;o__unidentified;f__unidentified;g__unidentified;s__unidentified	0.8722319453499314
ASV_1696	d__Fungi;p__unclassified_Fungi;c__unclassified_Fungi;o__unclassified_Fungi;f__unclassified_Fungi;g__unclassified_Fungi;s__unclassified_Fungi	1.0000000000000102
ASV_1697	d__Fungi;p__Basidiomycota;c__Agaricomycetes;o__Agaricales;f__Tricholomataceae;g__Mycena;s__unclassified_Mycena	0.9999617008293421
ASV_1698	d__Fungi;p__Ascomycota;c__Archaeorhizomycetes;o__Archaeorhizomycetales;f__Archaeorhizomycetaceae;g__Archaeorhizomyces;s__unidentified	0.9538102045518662
ASV_1699	d__Fungi;p__Ascomycota;c__Sordariomycetes;o__Chaetosphaeriales;f__Chaetosphaeriaceae;g__Chloridium;s__unidentified	0.9596544351267209
ASV_1700	d__Fungi;p__Ascomycota;c__Sordariomycetes;o__Microascales;f__Microascaceae;g__Parascedosporium;s__Parascedosporium_putredinis	0.9999990603848952
ASV_1701	d__Fungi;p__Rozellomycota;c__unidentified;o__unidentified;f__unidentified;g__unidentified;s__unidentified	0.9999960767076256
ASV_1702	d__Fungi;p__unclassified_Fungi;c__unclassified_Fungi;o__unclassified_Fungi;f__unclassified_Fungi;g__unclassified_Fungi;s__unclassified_Fungi	0.9999999999999973
ASV_1703	d__Fungi;p__Basidiomycota;c__Agaricomycetes;o__Sebacinales;f__unclassified_Sebacinales;g__unclassified_Sebacinales;s__unclassified_Sebacinales	0.9999927425585026
ASV_1704	d__Fungi;p__Ascomycota;c__Leotiomycetes;o__Thelebolales;f__Pseudeurotiaceae;g__Pseudogymnoascus;s__Pseudogymnoascus_roseus	0.9999997275734616
ASV_1705	d__Fungi;p__unclassified_Fungi;c__unclassified_Fungi;o__unclassified_Fungi;f__unclassified_Fungi;g__unclassified_Fungi;s__unclassified_Fungi	0.9999999999999953
ASV_1706	d__Fungi;p__unclassified_Fungi;c__unclassified_Fungi;o__unclassified_Fungi;f__unclassified_Fungi;g__unclassified_Fungi;s__unclassified_Fungi	0.9999999999999933
ASV_1707	d__Fungi;p__Basidiomycota;c__Agaricomycetes;o__Agaricales;f__Strophariaceae;g__unclassified_Strophariaceae;s__unclassified_Strophariaceae	0.9990067992896132
ASV_1708	d__Fungi;p__unclassified_Fungi;c__unclassified_Fungi;o__unclassified_Fungi;f__unclassified_Fungi;g__unclassified_Fungi;s__unclassified_Fungi	0.9999999999999999
ASV_1709	d__Fungi;p__unclassified_Fungi;c__unclassified_Fungi;o__unclassified_Fungi;f__unclassified_Fungi;g__unclassified_Fungi;s__unclassified_Fungi	0.9999999999999958
ASV_1710	d__Fungi;p__Basidiomycota;c__Agaricomycetes;o__Sebacinales;f__Sebacinaceae;g__Sebacina;s__unidentified	0.9988046945888123
ASV_1711	d__Fungi;p__Ascomycota;c__Eurotiomycetes;o__Eurotiales;f__Aspergillaceae;g__Aspergillus;s__Aspergillus_penicillioides	0.8206303775233277
ASV_1712	d__Fungi;p__unclassified_Fungi;c__unclassified_Fungi;o__unclassified_Fungi;f__unclassified_Fungi;g__unclassified_Fungi;s__unclassified_Fungi	0.9999999999999958
ASV_1713	d__Fungi;p__Ascomycota;c__Sordariomycetes;o__Boliniales;f__Boliniaceae;g__unidentified;s__unidentified	0.9909337749363899
ASV_1714	d__Fungi;p__Ascomycota;c__Dothideomycetes;o__Pleosporales;f__unclassified_Pleosporales;g__unclassified_Pleosporales;s__unclassified_Pleosporales	0.9999991593413071
ASV_1715	d__Fungi;p__unclassified_Fungi;c__unclassified_Fungi;o__unclassified_Fungi;f__unclassified_Fungi;g__unclassified_Fungi;s__unclassified_Fungi	0.9999999999999998
ASV_1716	d__Fungi;p__Ascomycota;c__Sordariomycetes;o__unclassified_Sordariomycetes;f__unclassified_Sordariomycetes;g__unclassified_Sordariomycetes;s__unclassified_Sordariomycetes	0.8303531593775659
ASV_1717	d__Fungi;p__Ascomycota;c__Sordariomycetes;o__unclassified_Sordariomycetes;f__unclassified_Sordariomycetes;g__unclassified_Sordariomycetes;s__unclassified_Sordariomycetes	0.8496793622626121
ASV_1718	d__Fungi;p__Ascomycota;c__Sordariomycetes;o__unclassified_Sordariomycetes;f__unclassified_Sordariomycetes;g__unclassified_Sordariomycetes;s__unclassified_Sordariomycetes	0.7636411678949562
ASV_1719	d__Fungi;p__Ascomycota;c__Sordariomycetes;o__Sordariales;f__Chaetomiaceae;g__Botryotrichum;s__Botryotrichum_atrogriseum	0.9997898158587045
ASV_1720	d__Fungi;p__unidentified;c__unidentified;o__unidentified;f__unidentified;g__unidentified;s__unidentified	0.7883845033075597
ASV_1721	d__Fungi;p__unclassified_Fungi;c__unclassified_Fungi;o__unclassified_Fungi;f__unclassified_Fungi;g__unclassified_Fungi;s__unclassified_Fungi	1.0000000000000102
ASV_1722	d__Fungi;p__unclassified_Fungi;c__unclassified_Fungi;o__unclassified_Fungi;f__unclassified_Fungi;g__unclassified_Fungi;s__unclassified_Fungi	1.000000000000008
ASV_1723	d__Fungi;p__unclassified_Fungi;c__unclassified_Fungi;o__unclassified_Fungi;f__unclassified_Fungi;g__unclassified_Fungi;s__unclassified_Fungi	0.9999999999999974
ASV_1724	d__Fungi;p__Ascomycota;c__Eurotiomycetes;o__Chaetothyriales;f__Herpotrichiellaceae;g__Cladophialophora;s__unidentified	0.8871447052220838
ASV_1725	d__Fungi;p__Ascomycota;c__Leotiomycetes;o__Helotiales;f__unclassified_Helotiales;g__unclassified_Helotiales;s__unclassified_Helotiales	0.9988420533385874
ASV_1726	d__Fungi;p__Ascomycota;c__Eurotiomycetes;o__Chaetothyriales;f__Herpotrichiellaceae;g__Cladophialophora;s__unidentified	0.9789132557711133
ASV_1727	d__Fungi;p__Basidiomycota;c__Agaricomycetes;o__Russulales;f__Russulaceae;g__Russula;s__Russula_vesca	0.9999433865802979
ASV_1728	d__Fungi;p__unclassified_Fungi;c__unclassified_Fungi;o__unclassified_Fungi;f__unclassified_Fungi;g__unclassified_Fungi;s__unclassified_Fungi	1.000000000000005
ASV_1729	d__Fungi;p__unclassified_Fungi;c__unclassified_Fungi;o__unclassified_Fungi;f__unclassified_Fungi;g__unclassified_Fungi;s__unclassified_Fungi	0.999999999999996
ASV_1730	d__Fungi;p__unclassified_Fungi;c__unclassified_Fungi;o__unclassified_Fungi;f__unclassified_Fungi;g__unclassified_Fungi;s__unclassified_Fungi	1.0000000000000058
ASV_1731	d__Fungi;p__unclassified_Fungi;c__unclassified_Fungi;o__unclassified_Fungi;f__unclassified_Fungi;g__unclassified_Fungi;s__unclassified_Fungi	1.0000000000000027
ASV_1732	d__Fungi;p__unclassified_Fungi;c__unclassified_Fungi;o__unclassified_Fungi;f__unclassified_Fungi;g__unclassified_Fungi;s__unclassified_Fungi	1.000000000000011
ASV_1733	d__Fungi;p__unidentified;c__unidentified;o__unidentified;f__unidentified;g__unidentified;s__unidentified	0.8023155663853215
ASV_1734	d__Fungi;p__unclassified_Fungi;c__unclassified_Fungi;o__unclassified_Fungi;f__unclassified_Fungi;g__unclassified_Fungi;s__unclassified_Fungi	1.000000000000004
ASV_1735	d__Fungi;p__Basidiomycota;c__Tremellomycetes;o__Tremellales;f__Tremellaceae;g__Cryptococcus;s__Cryptococcus_cuniculi	0.9804285241309326
ASV_1736	d__Fungi;p__Basidiomycota;c__Agaricomycetes;o__Thelephorales;f__Thelephoraceae;g__unclassified_Thelephoraceae;s__unclassified_Thelephoraceae	0.9999979268491916
ASV_1737	d__Fungi;p__unclassified_Fungi;c__unclassified_Fungi;o__unclassified_Fungi;f__unclassified_Fungi;g__unclassified_Fungi;s__unclassified_Fungi	1.00000000000001
ASV_1738	d__Fungi;p__Basidiomycota;c__Agaricomycetes;o__Thelephorales;f__Thelephoraceae;g__Tomentella;s__unclassified_Tomentella	0.9212335576942117
ASV_1739	d__Fungi;p__Basidiomycota;c__Agaricomycetes;o__Thelephorales;f__Thelephoraceae;g__unclassified_Thelephoraceae;s__unclassified_Thelephoraceae	0.9999996568182965
ASV_1740	d__Fungi;p__Ascomycota;c__Dothideomycetes;o__Pleosporales;f__unclassified_Pleosporales;g__unclassified_Pleosporales;s__unclassified_Pleosporales	0.8306747023968314
ASV_1741	d__Fungi;p__unidentified;c__unidentified;o__unidentified;f__unidentified;g__unidentified;s__unidentified	0.7251250767207982
ASV_1742	d__Fungi;p__unidentified;c__unidentified;o__unidentified;f__unidentified;g__unidentified;s__unidentified	0.7229669917150604
ASV_1743	d__Fungi;p__unidentified;c__unidentified;o__unidentified;f__unidentified;g__unidentified;s__unidentified	0.8845890132196467
ASV_1744	d__Fungi;p__Basidiomycota;c__Agaricomycetes;o__Trechisporales;f__Hydnodontaceae;g__Trechispora;s__unidentified	0.7265889363220887
ASV_1745	d__Fungi;p__Ascomycota;c__Archaeorhizomycetes;o__Archaeorhizomycetales;f__Archaeorhizomycetaceae;g__Archaeorhizomyces;s__unidentified	0.9399278965813876
ASV_1746	d__Fungi;p__Ascomycota;c__Archaeorhizomycetes;o__Archaeorhizomycetales;f__Archaeorhizomycetaceae;g__Archaeorhizomyces;s__unidentified	0.8778973007494836
ASV_1747	d__Fungi;p__Basidiomycota;c__Tremellomycetes;o__Tremellales;f__Rhynchogastremataceae;g__Papiliotrema;s__unidentified	0.8186139651890335
ASV_1748	d__Fungi;p__Basidiomycota;c__Agaricomycetes;o__Agaricales;f__Inocybaceae;g__Inocybe;s__unidentified	0.9869238724351526
ASV_1749	d__Fungi;p__unidentified;c__unidentified;o__unidentified;f__unidentified;g__unidentified;s__unidentified	0.835589270504761
ASV_1750	d__Fungi;p__unclassified_Fungi;c__unclassified_Fungi;o__unclassified_Fungi;f__unclassified_Fungi;g__unclassified_Fungi;s__unclassified_Fungi	0.9999999999999958
ASV_1751	d__Fungi;p__unclassified_Fungi;c__unclassified_Fungi;o__unclassified_Fungi;f__unclassified_Fungi;g__unclassified_Fungi;s__unclassified_Fungi	0.9999999999999866
ASV_1752	d__Fungi;p__Ascomycota;c__Archaeorhizomycetes;o__Archaeorhizomycetales;f__Archaeorhizomycetaceae;g__Archaeorhizomyces;s__unidentified	0.92054096110838
ASV_1753	d__Fungi;p__Ascomycota;c__Leotiomycetes;o__Helotiales;f__Myxotrichaceae;g__Oidiodendron;s__unidentified	0.9906951287395146
ASV_1754	d__Fungi;p__Ascomycota;c__Dothideomycetes;o__Capnodiales;f__Mycosphaerellaceae;g__Septoria;s__unclassified_Septoria	0.702748857731175
ASV_1755	d__Fungi;p__Basidiomycota;c__Agaricomycetes;o__Sebacinales;f__Sebacinaceae;g__Sebacina;s__unidentified	0.9989845686045
ASV_1756	d__Fungi;p__unclassified_Fungi;c__unclassified_Fungi;o__unclassified_Fungi;f__unclassified_Fungi;g__unclassified_Fungi;s__unclassified_Fungi	1.000000000000007
ASV_1757	d__Fungi;p__unclassified_Fungi;c__unclassified_Fungi;o__unclassified_Fungi;f__unclassified_Fungi;g__unclassified_Fungi;s__unclassified_Fungi	0.9999999999999984
ASV_1758	d__Fungi;p__unclassified_Fungi;c__unclassified_Fungi;o__unclassified_Fungi;f__unclassified_Fungi;g__unclassified_Fungi;s__unclassified_Fungi	0.9999999999999949
ASV_1759	d__Fungi;p__unidentified;c__unidentified;o__unidentified;f__unidentified;g__unidentified;s__unidentified	0.742991226186037
ASV_1760	d__Fungi;p__unclassified_Fungi;c__unclassified_Fungi;o__unclassified_Fungi;f__unclassified_Fungi;g__unclassified_Fungi;s__unclassified_Fungi	0.999999999999996
ASV_1761	d__Fungi;p__unclassified_Fungi;c__unclassified_Fungi;o__unclassified_Fungi;f__unclassified_Fungi;g__unclassified_Fungi;s__unclassified_Fungi	0.9999999999999942
ASV_1762	d__Fungi;p__unidentified;c__unidentified;o__unidentified;f__unidentified;g__unidentified;s__unidentified	0.8720105973497839
ASV_1763	d__Fungi;p__Ascomycota;c__Dothideomycetes;o__Pleosporales;f__Pleosporaceae;g__unidentified;s__unidentified	0.9879552078754278
ASV_1764	d__Fungi;p__Ascomycota;c__Leotiomycetes;o__Helotiales;f__Helotiales_fam_Incertae_sedis;g__Leptodontidium;s__unidentified	0.9994846135882403
ASV_1765	d__Fungi;p__Ascomycota;c__Sordariomycetes;o__Sordariales;f__Lasiosphaeriaceae;g__Schizothecium;s__Schizothecium_inaequale	0.8766322577982568
ASV_1766	d__Fungi;p__Ascomycota;c__Sordariomycetes;o__Hypocreales;f__Clavicipitaceae;g__unidentified;s__unidentified	0.9766136360719603
ASV_1767	d__Fungi;p__Ascomycota;c__Leotiomycetes;o__Helotiales;f__unclassified_Helotiales;g__unclassified_Helotiales;s__unclassified_Helotiales	0.9895126120240603
ASV_1768	d__Fungi;p__Basidiomycota;c__Tremellomycetes;o__Filobasidiales;f__unidentified;g__unidentified;s__unidentified	0.9999939796922239
ASV_1769	d__Fungi;p__Ascomycota;c__Eurotiomycetes;o__Eurotiales;f__Aspergillaceae;g__Penicillium;s__Penicillium_polonicum	0.7308527721500149
ASV_1770	d__Fungi;p__Ascomycota;c__Dothideomycetes;o__Pleosporales;f__Didymellaceae;g__unclassified_Didymellaceae;s__unclassified_Didymellaceae	0.8318504145911861
ASV_1771	d__Fungi;p__unclassified_Fungi;c__unclassified_Fungi;o__unclassified_Fungi;f__unclassified_Fungi;g__unclassified_Fungi;s__unclassified_Fungi	0.9999999999999962
ASV_1772	d__Fungi;p__Basidiomycota;c__Agaricomycetes;o__Boletales;f__Boletaceae;g__Rossbeevera;s__Rossbeevera_griseovelutina	0.9765385471514516
ASV_1773	d__Fungi;p__Basidiomycota;c__Agaricomycetes;o__Cantharellales;f__Ceratobasidiaceae;g__unidentified;s__unidentified	0.9979351233566932
ASV_1774	d__Fungi;p__Basidiomycota;c__Agaricomycetes;o__Atheliales;f__Atheliaceae;g__Amphinema;s__unidentified	0.9999996293654737
ASV_1775	d__Fungi;p__Basidiomycota;c__Agaricomycetes;o__Sebacinales;f__Sebacinaceae;g__Sebacina;s__unidentified	0.9994540124009195
ASV_1776	d__Fungi;p__unclassified_Fungi;c__unclassified_Fungi;o__unclassified_Fungi;f__unclassified_Fungi;g__unclassified_Fungi;s__unclassified_Fungi	0.9999999999999862
ASV_1777	d__Fungi;p__unclassified_Fungi;c__unclassified_Fungi;o__unclassified_Fungi;f__unclassified_Fungi;g__unclassified_Fungi;s__unclassified_Fungi	1.0000000000000102
ASV_1778	d__Fungi;p__unclassified_Fungi;c__unclassified_Fungi;o__unclassified_Fungi;f__unclassified_Fungi;g__unclassified_Fungi;s__unclassified_Fungi	0.999999999999994
ASV_1779	d__Fungi;p__Ascomycota;c__Sordariomycetes;o__Trichosphaeriales;f__Trichosphaeriaceae;g__Nigrospora;s__Nigrospora_oryzae	0.9994137717045132
ASV_1780	d__Fungi;p__Ascomycota;c__Sordariomycetes;o__Hypocreales;f__unclassified_Hypocreales;g__unclassified_Hypocreales;s__unclassified_Hypocreales	0.70177112108073
ASV_1781	d__Fungi;p__Ascomycota;c__Pezizomycetes;o__Pezizales;f__Pezizaceae;g__Delastria;s__unidentified	0.993696913674389
ASV_1782	d__Fungi;p__Ascomycota;c__Leotiomycetes;o__Helotiales;f__Helotiales_fam_Incertae_sedis;g__unidentified;s__unidentified	0.9967729163583009
ASV_1783	d__Fungi;p__unclassified_Fungi;c__unclassified_Fungi;o__unclassified_Fungi;f__unclassified_Fungi;g__unclassified_Fungi;s__unclassified_Fungi	0.9999999999999852
ASV_1784	d__Fungi;p__Ascomycota;c__Eurotiomycetes;o__Chaetothyriales;f__Cyphellophoraceae;g__Cyphellophora;s__Cyphellophora_gamsii	0.999758651021294
ASV_1785	d__Fungi;p__Ascomycota;c__Eurotiomycetes;o__Chaetothyriales;f__Herpotrichiellaceae;g__Cladophialophora;s__unidentified	0.9703722880787409
ASV_1786	d__Fungi;p__Ascomycota;c__Eurotiomycetes;o__Chaetothyriales;f__Herpotrichiellaceae;g__Rhinocladiella;s__unidentified	0.9999156109715399
ASV_1787	d__Fungi;p__unclassified_Fungi;c__unclassified_Fungi;o__unclassified_Fungi;f__unclassified_Fungi;g__unclassified_Fungi;s__unclassified_Fungi	0.9999999999999905
ASV_1788	d__Fungi;p__Basidiomycota;c__Agaricomycetes;o__Boletales;f__Boletaceae;g__Rossbeevera;s__Rossbeevera_yunnanensis	0.9998714507680154
ASV_1789	d__Fungi;p__Ascomycota;c__Archaeorhizomycetes;o__Archaeorhizomycetales;f__Archaeorhizomycetaceae;g__Archaeorhizomyces;s__Archaeorhizomyces_borealis	0.9999923808376611
ASV_1790	d__Fungi;p__Ascomycota;c__Dothideomycetes;o__Capnodiales;f__unidentified;g__unidentified;s__unidentified	0.9151661745514553
ASV_1791	d__Fungi;p__Ascomycota;c__Sordariomycetes;o__Hypocreales;f__Hypocreaceae;g__Trichoderma;s__unclassified_Trichoderma	0.9999712594002379
ASV_1792	d__Fungi;p__Ascomycota;c__Sordariomycetes;o__unidentified;f__unidentified;g__unidentified;s__unidentified	0.7855501411295845
ASV_1793	d__Fungi;p__Ascomycota;c__Leotiomycetes;o__Thelebolales;f__Pseudeurotiaceae;g__Geomyces;s__Geomyces_auratus	0.939720763608795
ASV_1794	d__Fungi;p__unclassified_Fungi;c__unclassified_Fungi;o__unclassified_Fungi;f__unclassified_Fungi;g__unclassified_Fungi;s__unclassified_Fungi	1.0000000000000093
ASV_1795	d__Fungi;p__unidentified;c__unidentified;o__unidentified;f__unidentified;g__unidentified;s__unidentified	0.7720531176135872
ASV_1796	d__Fungi;p__Basidiomycota;c__unclassified_Basidiomycota;o__unclassified_Basidiomycota;f__unclassified_Basidiomycota;g__unclassified_Basidiomycota;s__unclassified_Basidiomycota	0.8103120601619053
ASV_1797	d__Fungi;p__unclassified_Fungi;c__unclassified_Fungi;o__unclassified_Fungi;f__unclassified_Fungi;g__unclassified_Fungi;s__unclassified_Fungi	0.9999999999999869
ASV_1798	d__Fungi;p__Ascomycota;c__Leotiomycetes;o__Helotiales;f__Dermateaceae;g__Mollisia;s__Mollisia_dextrinospora	0.9219931259108682
ASV_1799	d__Fungi;p__Basidiomycota;c__Agaricomycetes;o__Sebacinales;f__Sebacinaceae;g__Sebacina;s__unidentified	0.9997887589733285
ASV_1800	d__Fungi;p__Ascomycota;c__Dothideomycetes;o__Pleosporales;f__Phaeosphaeriaceae;g__Ophiosphaerella;s__unidentified	0.9509280965898774
ASV_1801	d__Fungi;p__Ascomycota;c__Dothideomycetes;o__Pleosporales;f__unclassified_Pleosporales;g__unclassified_Pleosporales;s__unclassified_Pleosporales	0.9024711709313338
ASV_1802	d__Fungi;p__unidentified;c__unidentified;o__unidentified;f__unidentified;g__unidentified;s__unidentified	0.849151931461951
ASV_1803	d__Fungi;p__Mucoromycota;c__Mucoromycetes;o__Mucorales;f__Lichtheimiaceae;g__Lichtheimia;s__Lichtheimia_ramosa	0.9999999971002183
ASV_1804	d__Fungi;p__unclassified_Fungi;c__unclassified_Fungi;o__unclassified_Fungi;f__unclassified_Fungi;g__unclassified_Fungi;s__unclassified_Fungi	1.000000000000006
ASV_1805	d__Fungi;p__Mortierellomycota;c__Mortierellomycetes;o__Mortierellales;f__Mortierellaceae;g__Mortierella;s__unclassified_Mortierella	0.9999095670235512
ASV_1806	d__Fungi;p__Ascomycota;c__Eurotiomycetes;o__Eurotiales;f__Aspergillaceae;g__Aspergillus;s__unclassified_Aspergillus	0.9997438958631925
ASV_1807	d__Fungi;p__Ascomycota;c__Saccharomycetes;o__Saccharomycetales;f__Saccharomycetales_fam_Incertae_sedis;g__Nadsonia;s__Nadsonia_fulvescens	0.9999990201679307
ASV_1808	d__Fungi;p__unclassified_Fungi;c__unclassified_Fungi;o__unclassified_Fungi;f__unclassified_Fungi;g__unclassified_Fungi;s__unclassified_Fungi	1.000000000000007
ASV_1809	d__Fungi;p__Ascomycota;c__Eurotiomycetes;o__Onygenales;f__Onygenales_fam_Incertae_sedis;g__Chrysosporium;s__unclassified_Chrysosporium	0.9493133973502763
ASV_1810	d__Fungi;p__Ascomycota;c__Leotiomycetes;o__Helotiales;f__Helotiaceae;g__Crocicreas;s__unidentified	0.9221767953549195
ASV_1811	d__Fungi;p__Basidiomycota;c__Agaricomycetes;o__Sebacinales;f__Sebacinaceae;g__Sebacina;s__unidentified	0.9999004376426793
ASV_1812	d__Fungi;p__Basidiomycota;c__Agaricomycetes;o__Russulales;f__Russulaceae;g__Russula;s__Russula_ionochlora	0.9239022284914825
ASV_1813	d__Fungi;p__unclassified_Fungi;c__unclassified_Fungi;o__unclassified_Fungi;f__unclassified_Fungi;g__unclassified_Fungi;s__unclassified_Fungi	0.9999999999999981
ASV_1814	d__Fungi;p__Ascomycota;c__Leotiomycetes;o__Helotiales;f__Helotiales_fam_Incertae_sedis;g__unidentified;s__unidentified	0.9995774758212704
ASV_1815	d__Fungi;p__unidentified;c__unidentified;o__unidentified;f__unidentified;g__unidentified;s__unidentified	0.9657051172860749
ASV_1816	d__Fungi;p__unclassified_Fungi;c__unclassified_Fungi;o__unclassified_Fungi;f__unclassified_Fungi;g__unclassified_Fungi;s__unclassified_Fungi	0.9999999999999869
ASV_1817	d__Fungi;p__unclassified_Fungi;c__unclassified_Fungi;o__unclassified_Fungi;f__unclassified_Fungi;g__unclassified_Fungi;s__unclassified_Fungi	0.9999999999999977
ASV_1818	d__Fungi;p__Ascomycota;c__Eurotiomycetes;o__Chaetothyriales;f__Trichomeriaceae;g__Knufia;s__Knufia_peltigerae	0.9862447263087459
ASV_1819	d__Fungi;p__Ascomycota;c__Leotiomycetes;o__Helotiales;f__Hyaloscyphaceae;g__Setoscypha;s__Setoscypha_lachnobrachyoidea	0.987685988160694
ASV_1820	d__Fungi;p__Ascomycota;c__Sordariomycetes;o__Sordariales;f__unclassified_Sordariales;g__unclassified_Sordariales;s__unclassified_Sordariales	0.8754859980170772
ASV_1821	d__Fungi;p__Ascomycota;c__Taphrinomycetes;o__Taphrinales;f__Taphrinaceae;g__Taphrina;s__Taphrina_mume	0.9994408842260878
ASV_1822	d__Fungi;p__unidentified;c__unidentified;o__unidentified;f__unidentified;g__unidentified;s__unidentified	0.7053419395983838
ASV_1823	d__Fungi;p__unclassified_Fungi;c__unclassified_Fungi;o__unclassified_Fungi;f__unclassified_Fungi;g__unclassified_Fungi;s__unclassified_Fungi	1.0000000000000062
ASV_1824	d__Fungi;p__unclassified_Fungi;c__unclassified_Fungi;o__unclassified_Fungi;f__unclassified_Fungi;g__unclassified_Fungi;s__unclassified_Fungi	1.000000000000004
ASV_1825	d__Fungi;p__Ascomycota;c__Dothideomycetes;o__Pleosporales;f__Phaeosphaeriaceae;g__Paraphoma;s__unclassified_Paraphoma	0.9999642159915909
ASV_1826	d__Fungi;p__Basidiomycota;c__Tremellomycetes;o__Tremellales;f__Cuniculitremaceae;g__Kockovaella;s__Kockovaella_lichenicola	0.9999949883524226
ASV_1827	d__Fungi;p__Basidiomycota;c__Tremellomycetes;o__Tremellales;f__Bulleraceae;g__Genolevuria;s__unclassified_Genolevuria	0.9999999069480598
ASV_1828	d__Fungi;p__Basidiomycota;c__Agaricomycetes;o__Russulales;f__Russulaceae;g__Russula;s__unclassified_Russula	0.9999907031579259
ASV_1829	d__Fungi;p__unidentified;c__unidentified;o__unidentified;f__unidentified;g__unidentified;s__unidentified	0.8088980995699933
ASV_1830	d__Fungi;p__unclassified_Fungi;c__unclassified_Fungi;o__unclassified_Fungi;f__unclassified_Fungi;g__unclassified_Fungi;s__unclassified_Fungi	1.0000000000000087
ASV_1831	d__Fungi;p__unidentified;c__unidentified;o__unidentified;f__unidentified;g__unidentified;s__unidentified	0.8386226195527676
ASV_1832	d__Fungi;p__Ascomycota;c__Dothideomycetes;o__Pleosporales;f__Pleosporaceae;g__Alternaria;s__Alternaria_subcucurbitae	0.9914630703825454
ASV_1833	d__Fungi;p__Ascomycota;c__Sordariomycetes;o__Coniochaetales;f__Coniochaetaceae;g__Coniochaeta;s__unclassified_Coniochaeta	0.9988015026392879
ASV_1834	d__Fungi;p__unclassified_Fungi;c__unclassified_Fungi;o__unclassified_Fungi;f__unclassified_Fungi;g__unclassified_Fungi;s__unclassified_Fungi	1.0000000000000018
ASV_1835	d__Fungi;p__Basidiomycota;c__Agaricomycetes;o__Auriculariales;f__Auriculariaceae;g__Auricularia;s__Auricularia_auricula-judae	0.9929178138005612
ASV_1836	d__Fungi;p__Ascomycota;c__unclassified_Ascomycota;o__unclassified_Ascomycota;f__unclassified_Ascomycota;g__unclassified_Ascomycota;s__unclassified_Ascomycota	0.8585043079550275
ASV_1837	d__Fungi;p__unclassified_Fungi;c__unclassified_Fungi;o__unclassified_Fungi;f__unclassified_Fungi;g__unclassified_Fungi;s__unclassified_Fungi	0.9999999999999911
ASV_1838	d__Fungi;p__unclassified_Fungi;c__unclassified_Fungi;o__unclassified_Fungi;f__unclassified_Fungi;g__unclassified_Fungi;s__unclassified_Fungi	0.9999999999999974
ASV_1839	d__Fungi;p__unclassified_Fungi;c__unclassified_Fungi;o__unclassified_Fungi;f__unclassified_Fungi;g__unclassified_Fungi;s__unclassified_Fungi	1.0000000000000049
ASV_1840	d__Fungi;p__Ascomycota;c__Dothideomycetes;o__Pleosporales;f__Phaeosphaeriaceae;g__Neosetophoma;s__Neosetophoma_samararum	0.7918289284164415
ASV_1841	d__Fungi;p__Basidiomycota;c__Agaricomycetes;o__Thelephorales;f__Thelephoraceae;g__Tomentella;s__Tomentella_ellisii	0.8943803547045795
ASV_1842	d__Fungi;p__Ascomycota;c__Sordariomycetes;o__Sordariales;f__Chaetomiaceae;g__Botryotrichum;s__Botryotrichum_atrogriseum	0.9782109906807559
ASV_1843	d__Fungi;p__Ascomycota;c__Eurotiomycetes;o__Eurotiales;f__Aspergillaceae;g__Penicillium;s__Penicillium_citreonigrum	0.7010822505846185
ASV_1844	d__Fungi;p__Ascomycota;c__Sordariomycetes;o__Myrmecridiales;f__Myrmecridiaceae;g__Myrmecridium;s__Myrmecridium_schulzeri	0.9919573403241421
ASV_1845	d__Fungi;p__Ascomycota;c__Dothideomycetes;o__Pleosporales;f__Phaeosphaeriaceae;g__Phaeosphaeria;s__unidentified	0.7066528819334532
ASV_1846	d__Fungi;p__unclassified_Fungi;c__unclassified_Fungi;o__unclassified_Fungi;f__unclassified_Fungi;g__unclassified_Fungi;s__unclassified_Fungi	1.0000000000000135
ASV_1847	d__Fungi;p__Ascomycota;c__Sordariomycetes;o__Hypocreales;f__Clavicipitaceae;g__unidentified;s__unidentified	0.7546104072730085
ASV_1848	d__Fungi;p__unidentified;c__unidentified;o__unidentified;f__unidentified;g__unidentified;s__unidentified	0.9446734412107906
ASV_1849	d__Fungi;p__Ascomycota;c__Dothideomycetes;o__Pleosporales;f__Phaeosphaeriaceae;g__Chaetosphaeronema;s__unidentified	0.8193304143135343
ASV_1850	d__Fungi;p__unclassified_Fungi;c__unclassified_Fungi;o__unclassified_Fungi;f__unclassified_Fungi;g__unclassified_Fungi;s__unclassified_Fungi	1.0000000000000133
ASV_1851	d__Fungi;p__Ascomycota;c__Eurotiomycetes;o__Eurotiales;f__Aspergillaceae;g__Aspergillus;s__Aspergillus_penicillioides	0.7466693950360213
ASV_1852	d__Fungi;p__Basidiomycota;c__Agaricomycetes;o__Agaricales;f__Tricholomataceae;g__Gerronema;s__unclassified_Gerronema	0.7255243073007428
ASV_1853	d__Fungi;p__Basidiomycota;c__Agaricomycetes;o__Trechisporales;f__Hydnodontaceae;g__Brevicellicium;s__Brevicellicium_olivascens	0.9999999998424443
ASV_1854	d__Fungi;p__unclassified_Fungi;c__unclassified_Fungi;o__unclassified_Fungi;f__unclassified_Fungi;g__unclassified_Fungi;s__unclassified_Fungi	1.0000000000000007
ASV_1855	d__Fungi;p__unidentified;c__unidentified;o__unidentified;f__unidentified;g__unidentified;s__unidentified	0.9312808918004154
ASV_1856	d__Fungi;p__unidentified;c__unidentified;o__unidentified;f__unidentified;g__unidentified;s__unidentified	0.9241444721896922
ASV_1857	d__Fungi;p__Basidiomycota;c__Ustilaginomycetes;o__Ustilaginales;f__Ustilaginaceae;g__Ustilago;s__Ustilago_maydis	0.9999999999805738
ASV_1858	d__Fungi;p__Ascomycota;c__unclassified_Ascomycota;o__unclassified_Ascomycota;f__unclassified_Ascomycota;g__unclassified_Ascomycota;s__unclassified_Ascomycota	0.7359775337387179
ASV_1859	d__Fungi;p__unidentified;c__unidentified;o__unidentified;f__unidentified;g__unidentified;s__unidentified	0.9294794970692785
ASV_1860	d__Fungi;p__Ascomycota;c__Eurotiomycetes;o__Chaetothyriales;f__unclassified_Chaetothyriales;g__unclassified_Chaetothyriales;s__unclassified_Chaetothyriales	0.9406631966757151
ASV_1861	d__Fungi;p__Basidiomycota;c__Agaricomycetes;o__Cantharellales;f__Cantharellales_fam_Incertae_sedis;g__Minimedusa;s__Minimedusa_polyspora	0.9999999996049951
ASV_1862	d__Fungi;p__unclassified_Fungi;c__unclassified_Fungi;o__unclassified_Fungi;f__unclassified_Fungi;g__unclassified_Fungi;s__unclassified_Fungi	1.0000000000000133
ASV_1863	d__Fungi;p__Ascomycota;c__Pezizomycetes;o__Pezizales;f__Morchellaceae;g__unidentified;s__unidentified	0.9999993869915786
ASV_1864	d__Fungi;p__unclassified_Fungi;c__unclassified_Fungi;o__unclassified_Fungi;f__unclassified_Fungi;g__unclassified_Fungi;s__unclassified_Fungi	0.9999999999999922
ASV_1865	d__Fungi;p__Ascomycota;c__Eurotiomycetes;o__Eurotiales;f__Aspergillaceae;g__Penicillium;s__unclassified_Penicillium	0.9252169536905136
ASV_1866	d__Fungi;p__Ascomycota;c__Eurotiomycetes;o__Eurotiales;f__Aspergillaceae;g__Aspergillus;s__unclassified_Aspergillus	0.99564981157821
ASV_1867	d__Fungi;p__Ascomycota;c__Eurotiomycetes;o__Chaetothyriales;f__Trichomeriaceae;g__unidentified;s__unidentified	0.8166522829096879
ASV_1868	d__Fungi;p__unclassified_Fungi;c__unclassified_Fungi;o__unclassified_Fungi;f__unclassified_Fungi;g__unclassified_Fungi;s__unclassified_Fungi	0.9999999999999958
ASV_1869	d__Fungi;p__Basidiomycota;c__Agaricomycetes;o__Atheliales;f__Atheliaceae;g__Piloderma;s__unidentified	0.9373282325764718
ASV_1870	d__Fungi;p__Basidiomycota;c__Agaricomycetes;o__Agaricales;f__unclassified_Agaricales;g__unclassified_Agaricales;s__unclassified_Agaricales	0.7019784629405965
ASV_1871	d__Fungi;p__unidentified;c__unidentified;o__unidentified;f__unidentified;g__unidentified;s__unidentified	0.7436894643042338
ASV_1872	d__Fungi;p__Aphelidiomycota;c__Aphelidiomycetes;o__GS16;f__unidentified;g__unidentified;s__unidentified	0.9999993909482335
ASV_1873	d__Fungi;p__unidentified;c__unidentified;o__unidentified;f__unidentified;g__unidentified;s__unidentified	0.7854970349333552
ASV_1874	d__Fungi;p__unclassified_Fungi;c__unclassified_Fungi;o__unclassified_Fungi;f__unclassified_Fungi;g__unclassified_Fungi;s__unclassified_Fungi	1.0000000000000022
ASV_1875	d__Fungi;p__Ascomycota;c__Sordariomycetes;o__Hypocreales;f__Cordycipitaceae;g__Lecanicillium;s__unidentified	0.9739789656362263
ASV_1876	d__Fungi;p__unidentified;c__unidentified;o__unidentified;f__unidentified;g__unidentified;s__unidentified	0.9104114055668147
ASV_1877	d__Fungi;p__Ascomycota;c__Dothideomycetes;o__Pleosporales;f__Periconiaceae;g__Periconia;s__Periconia_byssoides	0.9999999969193425
ASV_1878	d__Fungi;p__Ascomycota;c__Eurotiomycetes;o__Eurotiales;f__Aspergillaceae;g__Aspergillus;s__Aspergillus_fumigatus	0.9981788718083656
ASV_1879	d__Fungi;p__Ascomycota;c__Leotiomycetes;o__Helotiales;f__Helotiales_fam_Incertae_sedis;g__Cadophora;s__unidentified	0.9065551190050091
ASV_1880	d__Fungi;p__unidentified;c__unidentified;o__unidentified;f__unidentified;g__unidentified;s__unidentified	0.8467418643066901
ASV_1881	d__Fungi;p__unidentified;c__unidentified;o__unidentified;f__unidentified;g__unidentified;s__unidentified	0.8801601727750553
ASV_1882	d__Fungi;p__unidentified;c__unidentified;o__unidentified;f__unidentified;g__unidentified;s__unidentified	0.7492347519409147
ASV_1883	d__Fungi;p__Ascomycota;c__Dothideomycetes;o__Capnodiales;f__Teratosphaeriaceae;g__Devriesia;s__Devriesia_americana	0.9999744452698045
ASV_1884	d__Fungi;p__Ascomycota;c__Leotiomycetes;o__Helotiales;f__Leotiaceae;g__Pezoloma;s__Pezoloma_ericae	0.8590592649320898
ASV_1885	d__Fungi;p__Ascomycota;c__Orbiliomycetes;o__Orbiliales;f__Orbiliaceae;g__Arthrobotrys;s__Arthrobotrys_multisecundaria	0.9792785848620053
ASV_1886	d__Fungi;p__Basidiomycota;c__Agaricomycetes;o__Polyporales;f__Meruliaceae;g__Byssomerulius;s__Byssomerulius_corium	0.9999978633762172
ASV_1887	d__Fungi;p__unidentified;c__unidentified;o__unidentified;f__unidentified;g__unidentified;s__unidentified	0.9010157612733265
ASV_1888	d__Fungi;p__Ascomycota;c__Dothideomycetes;o__Pleosporales;f__Phaeosphaeriaceae;g__Leptospora;s__unidentified	0.9999909176185094
ASV_1889	d__Fungi;p__unidentified;c__unidentified;o__unidentified;f__unidentified;g__unidentified;s__unidentified	0.935566774158253
ASV_1890	d__Fungi;p__Basidiomycota;c__Agaricostilbomycetes;o__Agaricostilbales;f__Kondoaceae;g__Kondoa;s__Kondoa_sorbi	0.9999999716845598
ASV_1891	d__Fungi;p__unclassified_Fungi;c__unclassified_Fungi;o__unclassified_Fungi;f__unclassified_Fungi;g__unclassified_Fungi;s__unclassified_Fungi	0.9999999999999872
ASV_1892	d__Fungi;p__unclassified_Fungi;c__unclassified_Fungi;o__unclassified_Fungi;f__unclassified_Fungi;g__unclassified_Fungi;s__unclassified_Fungi	1.000000000000001
ASV_1893	d__Fungi;p__Mucoromycota;c__Mucoromycetes;o__Mucorales;f__Lichtheimiaceae;g__Lichtheimia;s__Lichtheimia_ornata	0.9999998431547662
ASV_1894	d__Fungi;p__Ascomycota;c__Sordariomycetes;o__Sordariales;f__Lasiosphaeriaceae;g__Cercophora;s__Cercophora_samala	0.9999991927374045
ASV_1895	d__Fungi;p__Ascomycota;c__Sordariomycetes;o__Glomerellales;f__Plectosphaerellaceae;g__Acrostalagmus;s__Acrostalagmus_luteoalbus	0.9999999397846313
ASV_1896	d__Fungi;p__unclassified_Fungi;c__unclassified_Fungi;o__unclassified_Fungi;f__unclassified_Fungi;g__unclassified_Fungi;s__unclassified_Fungi	0.9999999999999967
ASV_1897	d__Fungi;p__Ascomycota;c__Eurotiomycetes;o__Chaetothyriales;f__Herpotrichiellaceae;g__Exophiala;s__Exophiala_equina	0.9999717996325085
ASV_1898	d__Fungi;p__unidentified;c__unidentified;o__unidentified;f__unidentified;g__unidentified;s__unidentified	0.7632984631614047
ASV_1899	d__Fungi;p__Basidiomycota;c__unclassified_Basidiomycota;o__unclassified_Basidiomycota;f__unclassified_Basidiomycota;g__unclassified_Basidiomycota;s__unclassified_Basidiomycota	0.706651860577426
ASV_1900	d__Fungi;p__Basidiomycota;c__Agaricomycetes;o__Agaricales;f__Clavariaceae;g__Clavaria;s__unidentified	0.752513852691688
ASV_1901	d__Fungi;p__Mortierellomycota;c__Mortierellomycetes;o__Mortierellales;f__Mortierellaceae;g__Mortierella;s__unidentified	0.9902893083872408
ASV_1902	d__Fungi;p__unidentified;c__unidentified;o__unidentified;f__unidentified;g__unidentified;s__unidentified	0.7582541139000424
ASV_1903	d__Fungi;p__Ascomycota;c__Leotiomycetes;o__Helotiales;f__Vibrisseaceae;g__Phialocephala;s__Phialocephala_humicola	0.999999837642405
ASV_1904	d__Fungi;p__unclassified_Fungi;c__unclassified_Fungi;o__unclassified_Fungi;f__unclassified_Fungi;g__unclassified_Fungi;s__unclassified_Fungi	1.0000000000000084
ASV_1905	d__Fungi;p__unclassified_Fungi;c__unclassified_Fungi;o__unclassified_Fungi;f__unclassified_Fungi;g__unclassified_Fungi;s__unclassified_Fungi	1.000000000000005
ASV_1906	d__Fungi;p__Basidiomycota;c__Agaricomycetes;o__Russulales;f__Russulaceae;g__Russula;s__Russula_turci	0.9433879410477969
ASV_1907	d__Fungi;p__Chytridiomycota;c__Rhizophydiomycetes;o__Rhizophydiales;f__unidentified;g__unidentified;s__unidentified	0.7835575460238697
ASV_1908	d__Fungi;p__unclassified_Fungi;c__unclassified_Fungi;o__unclassified_Fungi;f__unclassified_Fungi;g__unclassified_Fungi;s__unclassified_Fungi	0.9999999999999944
ASV_1909	d__Fungi;p__Ascomycota;c__unclassified_Ascomycota;o__unclassified_Ascomycota;f__unclassified_Ascomycota;g__unclassified_Ascomycota;s__unclassified_Ascomycota	0.77338914241298
ASV_1910	d__Fungi;p__unclassified_Fungi;c__unclassified_Fungi;o__unclassified_Fungi;f__unclassified_Fungi;g__unclassified_Fungi;s__unclassified_Fungi	1.0000000000000056
ASV_1911	d__Fungi;p__Basidiomycota;c__Agaricomycetes;o__Sebacinales;f__Serendipitaceae;g__Serendipita;s__unidentified	0.941284643009147
ASV_1912	d__Fungi;p__Basidiomycota;c__Tremellomycetes;o__Tremellales;f__Tremellaceae;g__Tremella;s__Tremella_indecorata	0.9549074916146254
ASV_1913	d__Fungi;p__unclassified_Fungi;c__unclassified_Fungi;o__unclassified_Fungi;f__unclassified_Fungi;g__unclassified_Fungi;s__unclassified_Fungi	0.9999999999999936
ASV_1914	d__Fungi;p__Ascomycota;c__Dothideomycetes;o__Pleosporales;f__Pleosporaceae;g__unidentified;s__unidentified	0.9833911820726335
ASV_1915	d__Fungi;p__unclassified_Fungi;c__unclassified_Fungi;o__unclassified_Fungi;f__unclassified_Fungi;g__unclassified_Fungi;s__unclassified_Fungi	1.0000000000000033
ASV_1916	d__Fungi;p__unclassified_Fungi;c__unclassified_Fungi;o__unclassified_Fungi;f__unclassified_Fungi;g__unclassified_Fungi;s__unclassified_Fungi	1.0000000000000027
ASV_1917	d__Fungi;p__Ascomycota;c__Sordariomycetes;o__Hypocreales;f__Nectriaceae;g__Thelonectria;s__Thelonectria_rubi	0.9909494362042972
ASV_1918	d__Fungi;p__Ascomycota;c__Sordariomycetes;o__unidentified;f__unidentified;g__unidentified;s__unidentified	0.7757502975400747
ASV_1919	d__Fungi;p__Basidiomycota;c__Agaricomycetes;o__Sebacinales;f__Sebacinaceae;g__Sebacina;s__unidentified	0.9962289804533128
ASV_1920	d__Fungi;p__Ascomycota;c__Leotiomycetes;o__Helotiales;f__Sclerotiniaceae;g__Monilinia;s__Monilinia_laxa	0.751417519348412
ASV_1921	d__Fungi;p__unidentified;c__unidentified;o__unidentified;f__unidentified;g__unidentified;s__unidentified	0.7634533464714479
ASV_1922	d__Fungi;p__unidentified;c__unidentified;o__unidentified;f__unidentified;g__unidentified;s__unidentified	0.7948525003325864
ASV_1923	d__Fungi;p__Basidiomycota;c__Agaricomycetes;o__Thelephorales;f__Thelephoraceae;g__Tomentella;s__unclassified_Tomentella	0.8292807766480297
ASV_1924	d__Fungi;p__Ascomycota;c__Archaeorhizomycetes;o__Archaeorhizomycetales;f__Archaeorhizomycetaceae;g__Archaeorhizomyces;s__unidentified	0.9599787075105627
ASV_1925	d__Fungi;p__Ascomycota;c__unclassified_Ascomycota;o__unclassified_Ascomycota;f__unclassified_Ascomycota;g__unclassified_Ascomycota;s__unclassified_Ascomycota	0.9419521314163982
ASV_1926	d__Fungi;p__Ascomycota;c__unclassified_Ascomycota;o__unclassified_Ascomycota;f__unclassified_Ascomycota;g__unclassified_Ascomycota;s__unclassified_Ascomycota	0.7321704615335729
ASV_1927	d__Fungi;p__Ascomycota;c__Sordariomycetes;o__Hypocreales;f__Ophiocordycipitaceae;g__Tolypocladium;s__Tolypocladium_album	0.7889575616058093
ASV_1928	d__Fungi;p__Ascomycota;c__unclassified_Ascomycota;o__unclassified_Ascomycota;f__unclassified_Ascomycota;g__unclassified_Ascomycota;s__unclassified_Ascomycota	0.7735344652856804
ASV_1929	d__Fungi;p__Ascomycota;c__Dothideomycetes;o__Pleosporales;f__Leptosphaeriaceae;g__Acicuseptoria;s__Acicuseptoria_rumicis	0.8798370059966815
ASV_1930	d__Fungi;p__unclassified_Fungi;c__unclassified_Fungi;o__unclassified_Fungi;f__unclassified_Fungi;g__unclassified_Fungi;s__unclassified_Fungi	1.0000000000000036
ASV_1931	d__Fungi;p__Rozellomycota;c__unidentified;o__unidentified;f__unidentified;g__unidentified;s__unidentified	0.995398179107911
ASV_1932	d__Fungi;p__Basidiomycota;c__Tremellomycetes;o__Filobasidiales;f__Filobasidiaceae;g__Filobasidium;s__unidentified	0.9998312944394027
ASV_1933	d__Fungi;p__unclassified_Fungi;c__unclassified_Fungi;o__unclassified_Fungi;f__unclassified_Fungi;g__unclassified_Fungi;s__unclassified_Fungi	1.0000000000000095
ASV_1934	d__Fungi;p__unclassified_Fungi;c__unclassified_Fungi;o__unclassified_Fungi;f__unclassified_Fungi;g__unclassified_Fungi;s__unclassified_Fungi	1.0000000000000093
ASV_1935	d__Fungi;p__unidentified;c__unidentified;o__unidentified;f__unidentified;g__unidentified;s__unidentified	0.8190321040690887
ASV_1936	d__Fungi;p__unclassified_Fungi;c__unclassified_Fungi;o__unclassified_Fungi;f__unclassified_Fungi;g__unclassified_Fungi;s__unclassified_Fungi	0.9999999999999984
ASV_1937	d__Fungi;p__Ascomycota;c__Sordariomycetes;o__Microascales;f__Microascaceae;g__Pseudallescheria;s__Pseudallescheria_angusta	0.9376561161907433
ASV_1938	d__Fungi;p__unclassified_Fungi;c__unclassified_Fungi;o__unclassified_Fungi;f__unclassified_Fungi;g__unclassified_Fungi;s__unclassified_Fungi	0.9999999999999947
ASV_1939	d__Fungi;p__unidentified;c__unidentified;o__unidentified;f__unidentified;g__unidentified;s__unidentified	0.7200945677718453
ASV_1940	d__Fungi;p__unclassified_Fungi;c__unclassified_Fungi;o__unclassified_Fungi;f__unclassified_Fungi;g__unclassified_Fungi;s__unclassified_Fungi	0.9999999999999993
ASV_1941	d__Fungi;p__Ascomycota;c__Leotiomycetes;o__Phacidiales;f__Phacidiaceae;g__Phacidium;s__Phacidium_lacerum	0.9749422123916327
ASV_1942	d__Fungi;p__Ascomycota;c__Eurotiomycetes;o__Eurotiales;f__Trichocomaceae;g__Talaromyces;s__unclassified_Talaromyces	0.9998992935260055
ASV_1943	d__Fungi;p__Ascomycota;c__Eurotiomycetes;o__Chaetothyriales;f__unidentified;g__unidentified;s__unidentified	0.8715637753652679
ASV_1944	d__Fungi;p__Basidiomycota;c__Agaricomycetes;o__Polyporales;f__Polyporaceae;g__Microporus;s__Microporus_affinis	0.8596590535878517
ASV_1945	d__Fungi;p__Basidiomycota;c__Agaricomycetes;o__Agaricales;f__Inocybaceae;g__Inocybe;s__Inocybe_lanatodisca	0.8541999209990708
ASV_1946	d__Fungi;p__Basidiomycota;c__Agaricomycetes;o__Agaricales;f__Lycoperdaceae;g__Lycoperdon;s__Lycoperdon_pratense	0.9987893521632933
ASV_1947	d__Fungi;p__unidentified;c__unidentified;o__unidentified;f__unidentified;g__unidentified;s__unidentified	0.8591440210045665
ASV_1948	d__Fungi;p__unclassified_Fungi;c__unclassified_Fungi;o__unclassified_Fungi;f__unclassified_Fungi;g__unclassified_Fungi;s__unclassified_Fungi	1.0000000000000022
ASV_1949	d__Fungi;p__unclassified_Fungi;c__unclassified_Fungi;o__unclassified_Fungi;f__unclassified_Fungi;g__unclassified_Fungi;s__unclassified_Fungi	1.0000000000000036
ASV_1950	d__Fungi;p__unclassified_Fungi;c__unclassified_Fungi;o__unclassified_Fungi;f__unclassified_Fungi;g__unclassified_Fungi;s__unclassified_Fungi	0.9999999999999988
ASV_1951	d__Fungi;p__unidentified;c__unidentified;o__unidentified;f__unidentified;g__unidentified;s__unidentified	0.7866455322802948
ASV_1952	d__Fungi;p__unidentified;c__unidentified;o__unidentified;f__unidentified;g__unidentified;s__unidentified	0.9121266755634848
ASV_1953	d__Fungi;p__Ascomycota;c__Archaeorhizomycetes;o__Archaeorhizomycetales;f__Archaeorhizomycetaceae;g__Archaeorhizomyces;s__unidentified	0.7415460868202156
ASV_1954	d__Fungi;p__Ascomycota;c__Sordariomycetes;o__Chaetosphaeriales;f__Chaetosphaeriaceae;g__Dictyochaeta;s__Dictyochaeta_simplex	0.9721334418523061
ASV_1955	d__Fungi;p__Ascomycota;c__Saccharomycetes;o__Saccharomycetales;f__Saccharomycetaceae;g__Naumovozyma;s__Naumovozyma_castellii	0.9999999999982379
ASV_1956	d__Fungi;p__Ascomycota;c__Sordariomycetes;o__Sordariales;f__Chaetomiaceae;g__Trichocladium;s__Trichocladium_opacum	0.9999912121770671
ASV_1957	d__Fungi;p__Ascomycota;c__Leotiomycetes;o__Helotiales;f__Vibrisseaceae;g__Phialocephala;s__Phialocephala_fortinii	0.9999877535690987
ASV_1958	d__Fungi;p__Basidiomycota;c__Agaricomycetes;o__Agaricales;f__Cortinariaceae;g__Protoglossum;s__Protoglossum_niveum	0.9999999626051739
ASV_1959	d__Fungi;p__unidentified;c__unidentified;o__unidentified;f__unidentified;g__unidentified;s__unidentified	0.8811042041861398
ASV_1960	d__Fungi;p__unclassified_Fungi;c__unclassified_Fungi;o__unclassified_Fungi;f__unclassified_Fungi;g__unclassified_Fungi;s__unclassified_Fungi	0.9999999999999953
ASV_1961	d__Fungi;p__Ascomycota;c__Dothideomycetes;o__Pleosporales;f__Phaeosphaeriaceae;g__unclassified_Phaeosphaeriaceae;s__unclassified_Phaeosphaeriaceae	0.9980044474880303
ASV_1962	d__Fungi;p__Basidiomycota;c__Agaricomycetes;o__Russulales;f__Russulaceae;g__Russula;s__Russula_cyanoxantha	0.9433617929144363
ASV_1963	d__Fungi;p__unclassified_Fungi;c__unclassified_Fungi;o__unclassified_Fungi;f__unclassified_Fungi;g__unclassified_Fungi;s__unclassified_Fungi	1.0000000000000013
ASV_1964	d__Fungi;p__unidentified;c__unidentified;o__unidentified;f__unidentified;g__unidentified;s__unidentified	0.7372230009821321
ASV_1965	d__Fungi;p__unclassified_Fungi;c__unclassified_Fungi;o__unclassified_Fungi;f__unclassified_Fungi;g__unclassified_Fungi;s__unclassified_Fungi	1.0000000000000124
ASV_1966	d__Fungi;p__unclassified_Fungi;c__unclassified_Fungi;o__unclassified_Fungi;f__unclassified_Fungi;g__unclassified_Fungi;s__unclassified_Fungi	0.9999999999999969
ASV_1967	d__Fungi;p__Ascomycota;c__Sordariomycetes;o__Glomerellales;f__Glomerellaceae;g__Colletotrichum;s__unclassified_Colletotrichum	0.9999968770743161
ASV_1968	d__Fungi;p__Ascomycota;c__Leotiomycetes;o__Thelebolales;f__Pseudeurotiaceae;g__Geomyces;s__Geomyces_auratus	0.9855940371424797
ASV_1969	d__Fungi;p__unclassified_Fungi;c__unclassified_Fungi;o__unclassified_Fungi;f__unclassified_Fungi;g__unclassified_Fungi;s__unclassified_Fungi	0.999999999999994
ASV_1970	d__Fungi;p__Ascomycota;c__Leotiomycetes;o__Helotiales;f__Helotiaceae;g__Meliniomyces;s__unidentified	0.986729069642731
ASV_1971	d__Fungi;p__unclassified_Fungi;c__unclassified_Fungi;o__unclassified_Fungi;f__unclassified_Fungi;g__unclassified_Fungi;s__unclassified_Fungi	1.0000000000000036
ASV_1972	d__Fungi;p__Ascomycota;c__unclassified_Ascomycota;o__unclassified_Ascomycota;f__unclassified_Ascomycota;g__unclassified_Ascomycota;s__unclassified_Ascomycota	0.8915063360124158
ASV_1973	d__Fungi;p__Ascomycota;c__Dothideomycetes;o__Capnodiales;f__Mycosphaerellaceae;g__Mycocentrospora;s__Mycocentrospora_acerina	0.9242500580061425
ASV_1974	d__Fungi;p__Ascomycota;c__Dothideomycetes;o__Pleosporales;f__Sporormiaceae;g__Sporormiella;s__Sporormiella_megalospora	0.8765708808155167
ASV_1975	d__Fungi;p__Basidiomycota;c__Agaricomycetes;o__unclassified_Agaricomycetes;f__unclassified_Agaricomycetes;g__unclassified_Agaricomycetes;s__unclassified_Agaricomycetes	0.9890833845239688
ASV_1976	d__Fungi;p__Basidiomycota;c__Agaricomycetes;o__Sebacinales;f__Sebacinaceae;g__Sebacina;s__unidentified	0.9986975814698901
ASV_1977	d__Fungi;p__unclassified_Fungi;c__unclassified_Fungi;o__unclassified_Fungi;f__unclassified_Fungi;g__unclassified_Fungi;s__unclassified_Fungi	1.000000000000008
ASV_1978	d__Fungi;p__unclassified_Fungi;c__unclassified_Fungi;o__unclassified_Fungi;f__unclassified_Fungi;g__unclassified_Fungi;s__unclassified_Fungi	0.9999999999999858
ASV_1979	d__Fungi;p__Basidiomycota;c__Exobasidiomycetes;o__Entylomatales;f__Entylomatales_fam_Incertae_sedis;g__Tilletiopsis;s__Tilletiopsis_washingtonensis	0.9999959782640827
ASV_1980	d__Fungi;p__Ascomycota;c__Dothideomycetes;o__Capnodiales;f__Mycosphaerellaceae;g__Ramularia;s__Ramularia_pratensis	0.9718143455285193
ASV_1981	d__Fungi;p__Ascomycota;c__Dothideomycetes;o__Capnodiales;f__Mycosphaerellaceae;g__Septoria;s__Septoria_cretae	0.9036622554301655
ASV_1982	d__Fungi;p__Ascomycota;c__Sordariomycetes;o__Hypocreales;f__Ophiocordycipitaceae;g__Tolypocladium;s__Tolypocladium_album	0.7690512647534172
ASV_1983	d__Fungi;p__unclassified_Fungi;c__unclassified_Fungi;o__unclassified_Fungi;f__unclassified_Fungi;g__unclassified_Fungi;s__unclassified_Fungi	0.9999999999999962
ASV_1984	d__Fungi;p__Ascomycota;c__Sordariomycetes;o__Xylariales;f__unclassified_Xylariales;g__unclassified_Xylariales;s__unclassified_Xylariales	0.9628941724102165
ASV_1985	d__Fungi;p__Ascomycota;c__Sordariomycetes;o__unclassified_Sordariomycetes;f__unclassified_Sordariomycetes;g__unclassified_Sordariomycetes;s__unclassified_Sordariomycetes	0.7852230595048959
ASV_1986	d__Fungi;p__unclassified_Fungi;c__unclassified_Fungi;o__unclassified_Fungi;f__unclassified_Fungi;g__unclassified_Fungi;s__unclassified_Fungi	0.9999999999999879
ASV_1987	d__Fungi;p__Basidiomycota;c__Agaricomycetes;o__Sebacinales;f__unidentified;g__unidentified;s__unidentified	0.8519753481072183
ASV_1988	d__Fungi;p__Ascomycota;c__Leotiomycetes;o__Helotiales;f__Helotiaceae;g__Tricladium;s__Tricladium_splendens	0.7750622149144306
ASV_1989	d__Fungi;p__unclassified_Fungi;c__unclassified_Fungi;o__unclassified_Fungi;f__unclassified_Fungi;g__unclassified_Fungi;s__unclassified_Fungi	0.999999999999996
ASV_1990	d__Fungi;p__unclassified_Fungi;c__unclassified_Fungi;o__unclassified_Fungi;f__unclassified_Fungi;g__unclassified_Fungi;s__unclassified_Fungi	0.999999999999996
ASV_1991	d__Fungi;p__Basidiomycota;c__Tremellomycetes;o__Trichosporonales;f__Trichosporonaceae;g__Apiotrichum;s__Apiotrichum_laibachii	0.8245910690878044
ASV_1992	d__Fungi;p__Basidiomycota;c__Agaricomycetes;o__Russulales;f__Russulaceae;g__Russula;s__Russula_violeipes	0.9999197489112934
ASV_1993	d__Fungi;p__Mortierellomycota;c__Mortierellomycetes;o__Mortierellales;f__Mortierellaceae;g__Mortierella;s__Mortierella_polygonia	0.7352865744760553
ASV_1994	d__Fungi;p__unidentified;c__unidentified;o__unidentified;f__unidentified;g__unidentified;s__unidentified	0.7601659607546818
ASV_1995	d__Fungi;p__unclassified_Fungi;c__unclassified_Fungi;o__unclassified_Fungi;f__unclassified_Fungi;g__unclassified_Fungi;s__unclassified_Fungi	1.0000000000000113
ASV_1996	d__Fungi;p__unclassified_Fungi;c__unclassified_Fungi;o__unclassified_Fungi;f__unclassified_Fungi;g__unclassified_Fungi;s__unclassified_Fungi	0.9999999999999896
ASV_1997	d__Fungi;p__Ascomycota;c__Sordariomycetes;o__Sordariales;f__Cephalothecaceae;g__Cephalotheca;s__unidentified	0.9999416016607549
ASV_1998	d__Fungi;p__Ascomycota;c__Sordariomycetes;o__Hypocreales;f__Clavicipitaceae;g__unidentified;s__unidentified	0.9971146651586797
ASV_1999	d__Fungi;p__unclassified_Fungi;c__unclassified_Fungi;o__unclassified_Fungi;f__unclassified_Fungi;g__unclassified_Fungi;s__unclassified_Fungi	1.0000000000000009
[truncated: 43 more rows]
