# Supplementary material for: Evaluation of microbial communities of Chinese Feng-flavor Daqu with effects of environmental factors using traceability analysis
Source: Sci Rep. 2023 May 11;13:7657. doi: 10.1038/s41598-023-34506-z (PMC10175296; doi:10.1038/s41598-023-34506-z)
Supplement: Supplementary file 1 — Supplementary Information. [file 41598_2023_34506_MOESM1_ESM.zip › raw data/Raw data of fungal/4.tax_table/otu_table_class.xls]

Taxon	Air1	Air2	Air3	Water1	Water2	Water3	ING1	ING2	ING3	OUTG1	OUTG2	OUTG3	Tools1	Tools2	Tools3	NDaqu1	NDaqu2	NDaqu3	RM1	RM2	RM3	EDS1	EDS2	EDS3	Daqu1	Daqu2	Daqu3
d__Fungi;p__Aphelidiomycota;c__Aphelidiomycetes	0.0	0.0	0.0	0.0	0.0	0.0	2.269374787246114e-05	0.0	0.0	0.0	0.0	0.0	0.0	0.0	0.0	0.0	9.568691242255341e-05	0.0	0.0	0.0	0.0	0.0	0.0	0.0	0.0	0.0	0.0
d__Fungi;p__Ascomycota;c__Archaeorhizomycetes	0.0014656223618797486	3.3098700324367264e-05	0.004926985634572005	0.0	0.0	0.0	0.0	3.273608170925995e-05	0.0	0.0	0.0	0.00012970321546062328	0.00022552464153451714	0.0005501243510251797	0.0003088364278743406	0.0006637221538387276	0.00025117814510920266	0.0001003046754516845	0.00010978019565270424	0.00018213609208800815	3.487966515521451e-05	0.0	5.307686591722132e-05	0.0	0.0	0.0	0.0
d__Fungi;p__Ascomycota;c__Arthoniomycetes	0.0	0.0	0.0	0.0	0.0	2.2511621624663733e-05	0.0	0.0	0.0	0.0	0.0	0.0	0.0	0.0	0.0	0.0	0.0	0.0	0.0	0.0	0.0	0.0	0.0	0.0	0.0	0.0	0.0
d__Fungi;p__Ascomycota;c__Dothideomycetes	0.012053278304099057	0.062148326309053585	0.05329455063516561	0.011633692690439519	0.010780441541915264	0.023096923786904998	0.0006467718143651424	0.0010039065057506384	0.0014768256518708426	0.027332817893739588	0.027096508260204582	0.06104304967633154	0.012914253157344981	0.009581332447021878	0.02856119284981902	0.0202616272053677	0.008133387555917037	0.006432037313339268	0.018857798053231196	0.06310408470542521	0.09260551098709453	0.0054580518393634704	0.0047132256934492535	0.005220578066657447	6.591740549091988e-05	9.616309260505816e-05	0.00018757566973040264
d__Fungi;p__Ascomycota;c__Eurotiomycetes	0.29129537566832375	0.28695469891215586	0.03629348213225689	0.002085061011728468	0.0039736371385010625	0.0028927433787692895	0.0016679904686258936	0.0009929944785142183	0.0032490164341158535	0.012207206716686084	0.005803295404006986	0.0056715678760508904	0.0020059823378596525	0.0047104397556531	0.015009450394692954	0.005961431709024209	0.002523742315144846	0.0009905086700853843	0.01257593130199312	0.019512846665695277	0.04768050226717824	0.001455480490496925	0.0004989225396218803	0.002166597519937307	0.29929797963152166	0.3235567522518192	0.23581672151833977
d__Fungi;p__Ascomycota;c__Leotiomycetes	0.0012662977206641028	0.003938745338599704	0.0018164549447940166	0.0020258263238952727	0.0013445539562299668	0.0033204641896379004	0.0	4.364810894567993e-05	2.3629210429933485e-05	0.00047914103080659034	0.00029287659048259556	0.0002711976323267578	0.00021365492355901624	0.00019483570765475115	0.0007535608840133912	0.000168947457340767	0.0014353036863383013	6.26904221573028e-05	0.000353736185992047	0.00020642090436640925	0.00013951866062085803	0.0003638701226242314	5.307686591722133e-05	0.00018439127829253675	4.9438054118189906e-05	0.0	0.0
d__Fungi;p__Ascomycota;c__Orbiliomycetes	0.0	0.0	4.7489018164549446e-05	7.108162539983414e-05	0.00013205440641544318	0.0	0.0	0.0	0.0	2.1779137763935926e-05	0.0	0.0	0.0	0.0	0.0	0.0	0.0	0.0	0.0	0.0	0.0	0.0	0.0	0.0	0.0	0.0	0.0
d__Fungi;p__Ascomycota;c__Pezizomycetes	0.0	0.0	2.3744509082274723e-05	0.0	0.0	0.0	5.673436968115284e-05	0.0	0.0	0.0	0.0	0.0	0.0	4.584369591876497e-05	0.0	0.0	0.0	0.0	0.0	0.0	0.00013951866062085803	4.851601634989751e-05	0.0	0.0	0.0	0.0	0.0
d__Fungi;p__Ascomycota;c__Saccharomycetes	0.3424983585029547	0.3633134005604713	0.6587439154695476	0.012403743632271058	0.015234276521927034	0.011796089731323794	0.35687053216838754	0.12626306715261562	0.41735092921870015	0.6677483638422755	0.8334399982644349	0.7086276220684127	0.6451785205583515	0.5744100489381455	0.6333988066560426	0.036166823546448484	0.028682151998660387	0.008538435497824641	0.006184284355102339	0.004371266210112196	0.007289850017439832	0.9627396994432788	0.9658715752152267	0.9513552758954502	0.6899574832734584	0.6624835721383467	0.7574135020377539
d__Fungi;p__Ascomycota;c__Sordariomycetes	0.046102617015289366	0.007877490677199409	0.01355811468597886	0.9199976306124868	0.9009591951884176	0.8578953884943099	0.00036309996595937816	0.001364003404552498	0.0005789156555333704	0.003451993335583845	0.0014969247957999328	0.0015918121897440132	0.0017329788244231316	0.0010314831581722118	0.002038320423970648	0.0013153766321531142	0.001148242949070641	0.0005767518838471859	0.0010734063574931083	0.0012870950507552575	0.0012905476107429367	0.002037672686695695	0.00012738447820133118	0.0031922740054395435	0.00046142183843643915	0.000544924191428663	0.00047746534113193395
d__Fungi;p__Ascomycota;c__Taphrinomycetes	0.0	0.0	0.0	3.554081269991707e-05	0.0	0.0	0.0	0.0	0.0	0.0	0.0	0.0	0.0	0.0	0.0	0.0	0.0	0.0	0.0	0.0	0.0	0.0	0.0	0.0	0.0	0.0	0.0
d__Fungi;p__Ascomycota;c__unclassified_Ascomycota	0.00044554919801144356	5.516450054061211e-05	0.000688590763385967	0.012214192631204834	0.007899254492851053	0.013506972974798238	0.0	3.273608170925995e-05	5.907302607483371e-05	0.003092637562478902	0.0007159205545130113	0.0006603072787086276	8.308802582850631e-05	6.876554387814746e-05	0.00029648297075936703	0.0006033837762170251	3.588259215845753e-05	0.0	0.0	2.428481227840109e-05	6.975933031042901e-05	3.6387012262423135e-05	5.307686591722132e-05	0.0	0.0	0.0	0.0
d__Fungi;p__Basidiomycota;c__Agaricomycetes	0.008488884720007507	0.0003309870032436726	0.009307847560251697	0.002902499703826561	0.002653093074346631	0.0038382314870051655	0.0001475093611709974	4.364810894567993e-05	9.451684171973393e-05	0.00025046008428526316	0.00024948746596665546	0.0017922626136377033	0.00041544012914253157	0.0011690142459285068	0.001482414853796835	0.00027755653705983154	0.0011960864052819177	0.0010908133455370687	0.0037447244517089112	0.001614940016513672	0.00038367631670735967	0.0011279973801351171	0.003524303896903495	0.00023048909786567095	0.00014831416235456973	6.410872840337211e-05	6.820933444741912e-05
d__Fungi;p__Basidiomycota;c__Agaricostilbomycetes	0.0	0.005836404157196761	0.0	0.001492714133396517	0.0014525984705698748	0.002442510946276015	2.269374787246114e-05	0.0	2.3629210429933485e-05	2.1779137763935926e-05	0.00018440377919274535	0.0	2.3739435951001804e-05	3.438277193907373e-05	8.647419980481538e-05	0.0	0.0	0.0	0.0	0.0	0.0	0.0	0.0	0.0	0.0	0.0	0.0
d__Fungi;p__Basidiomycota;c__Cystobasidiomycetes	0.00017587468342556984	0.0	9.497803632909889e-05	0.0019428977609288	0.0020408408264204854	0.0032529293247639092	0.0	0.0	0.0	0.0006424845640361098	0.0	0.00020045042389369051	0.0	0.0	0.0	0.0	0.0	0.0	0.0	0.0	0.0	0.0	0.0	0.0	0.0	0.0	0.0
d__Fungi;p__Basidiomycota;c__Exobasidiomycetes	0.00037519932464121565	0.00045234890443301924	0.00040365665439867036	7.108162539983414e-05	0.0002160890286798161	0.00012381391893565052	0.0	0.0	0.0	0.0	0.0	0.0	0.0	0.0	0.0	6.033837762170251e-05	0.0	0.0	3.6593398550901415e-05	2.428481227840109e-05	0.0	0.0	0.0	0.0	0.0	0.0	0.0
d__Fungi;p__Basidiomycota;c__Geminibasidiomycetes	0.0001993246412156458	0.0	9.497803632909889e-05	0.0	0.0	0.0	0.0	0.0	0.0	0.0	0.0	0.0	0.0	0.0	0.0	0.0	0.0	0.0	0.0	0.0	0.0	0.0	0.0	0.0	0.0	0.0	0.0
d__Fungi;p__Basidiomycota;c__Malasseziomycetes	0.0004338242191164056	0.007005891568657737	0.0009260358542087143	0.0	0.0	5.627905406165933e-05	0.0	0.0	0.0	0.0	0.0	7.074720843306724e-05	3.5609153926502706e-05	0.0	0.0	0.0	5.980432026409588e-05	0.0	0.0	0.0	0.0005115684222764794	0.0	0.0	0.0	0.0	0.0	0.0
d__Fungi;p__Basidiomycota;c__Microbotryomycetes	0.0015476972141450144	0.000838500408217304	0.0013653092722307968	0.0037436322710579315	0.0039136124083122255	0.007181207298267731	0.0	0.0	7.088763128980045e-05	0.0006860428395639816	0.0007267678356419963	0.0001532856182716457	4.747887190200361e-05	9.168739183752994e-05	0.0005188451988288922	0.00020515048391378852	0.00010764777647537259	0.0	0.00017076919323753996	0.0004371266210112196	0.0011277758400186026	8.490302861232065e-05	0.0	0.0	0.0	0.0	0.0
d__Fungi;p__Basidiomycota;c__Tremellomycetes	0.2703662883406811	0.20651382422383557	0.14328624005698692	0.01780594716265845	0.034382165452166276	0.05199059014216089	0.6363667309656192	0.8645926540232645	0.5709289824080531	0.25634045148152584	0.11695538513271651	0.21131012038816646	0.31605498053366254	0.3832762197288344	0.2365810572088598	0.009171433398498782	0.006052197210726504	0.0025326930551550332	0.011148788758507968	0.016999368594880757	0.025369143122892682	0.00690140332577292	0.002876766132713395	0.007629189139353709	0.00034606637882732933	0.0008654678334455236	0.0005968316764149174
d__Fungi;p__Basidiomycota;c__Ustilaginomycetes	0.0006917737548072414	0.013195348529314416	0.013035735486168824	0.0	0.0	0.0	0.0	5.456013618209991e-05	0.0	0.0002069018087573913	0.00018440377919274535	0.00012970321546062328	0.012463203874275948	0.012217344962350867	0.0025695190799145135	0.0	0.0	0.0	0.0	0.0	5.813277525869085e-05	0.0	0.0	0.0	0.0	0.0	0.0
d__Fungi;p__Basidiomycota;c__Wallemiomycetes	0.0	0.00027582250270306055	0.00011872254541137362	0.0	0.0	0.0	5.673436968115284e-05	4.364810894567993e-05	8.27022365047672e-05	0.0003375766353410068	8.677824903188016e-05	0.00022403282670471295	0.0	0.0	0.0	0.0	0.0	0.0	0.0	0.0	0.0	0.0	0.0	0.0	0.0	0.0	0.0
d__Fungi;p__Basidiomycota;c__unclassified_Basidiomycota	9.379983116030391e-05	0.0	0.00021370058174047252	0.0	8.403462226437293e-05	0.0	0.0	0.0	0.0	0.0	0.0	2.3582402811022414e-05	7.121830785300541e-05	0.0	0.0	0.0	0.0	5.0152337725842243e-05	0.0	7.285443683520327e-05	0.0	3.6387012262423135e-05	0.0	2.3048909786567094e-05	0.0	0.0	0.0
d__Fungi;p__Basidiomycota;c__unidentified	0.0	0.0	0.0	0.0	0.0	0.0	0.0	0.0	0.0	0.0	0.0	0.0	0.0	0.0	0.0	0.0	0.0	0.0	0.0	0.0	0.0	0.0	6.369223910066559e-05	0.0	0.0	0.0	0.0
d__Fungi;p__Chytridiomycota;c__Rhizophlyctidomycetes	0.0	0.0	0.0	0.0	0.0	0.0	0.0	0.0	0.0	0.0	0.0	0.0	0.0	0.0	0.0	0.0	0.0	7.522850658876338e-05	0.0	0.0	0.0	0.0	0.0	0.0	0.0	0.0	0.0
d__Fungi;p__Chytridiomycota;c__Rhizophydiomycetes	0.0	0.0	0.0	0.0	0.0	0.0	0.0	0.0	0.0	0.0	0.0	0.0	0.0	2.2921847959382486e-05	0.0	0.0	0.0	0.0	0.0	0.0	0.0	0.0	0.0	0.0	0.0	0.0	0.0
d__Fungi;p__Chytridiomycota;c__Spizellomycetes	0.0	0.0	3.561676362341209e-05	0.0	0.0	0.0	0.0	0.0	0.0	0.0	0.0	0.0	0.0	0.0	0.0	0.0	0.0	0.0	0.0	0.0	0.0	0.0	0.0	0.0	0.0	0.0	0.0
d__Fungi;p__Chytridiomycota;c__unidentified	0.0	0.0	0.0	0.0	0.0	0.0	0.0	0.0	4.725842085986697e-05	0.0	0.0	0.0	0.0	0.0	0.0	0.0	0.0	0.0	0.0	0.0	0.0	0.0	0.0	0.0	0.0	0.0	0.0
d__Fungi;p__Glomeromycota;c__Glomeromycetes	0.0	0.0	0.0	0.0	0.0	0.0	0.0	0.0	0.0	0.0	0.00017355649806376032	0.0	0.0	0.0	0.0	0.0	0.0	0.0	0.0	0.0	0.0	0.0	0.0	0.0	0.0	0.0	0.0
d__Fungi;p__Mortierellomycota;c__Mortierellomycetes	7.034987337022793e-05	0.0005847437057304882	0.00010685029087023626	0.00043833668996564386	3.601483811330268e-05	4.5023243249327465e-05	0.0	0.00022915257196481963	0.0006143594711782705	0.007219784168744759	0.0009762553016086518	0.0011437465363345872	0.00021365492355901624	0.001455537345420788	0.001050043854772758	0.0007481958825091111	0.0007176518431691507	0.0003510663640808958	0.00036593398550901417	0.0008013988051872358	0.000406929426810836	0.0007277402452484625	0.00019107671730199676	0.0001498179136126861	0.0	0.0	0.0
d__Fungi;p__Mucoromycota;c__Mucoromycetes	0.006648063033486541	0.03399236523312518	0.0023150896355217856	0.0003554081269991707	0.0	0.00048399986493027024	0.0030296153409735617	0.004703083738897013	0.003071797355891353	0.01240321895656151	0.0076907223204503794	0.0050702166043698205	0.0058399012439464435	0.00710577286740857	0.0742442772609915	0.00018101513286510753	8.372604836973423e-05	0.00010030467545168449	0.00012197799516967139	0.00019427849822720872	0.0005697011975351703	0.016543961575315052	0.02118828487415475	0.020259991702392476	0.008404469200092284	0.010561913004455557	0.004928124413826032
d__Fungi;p__Mucoromycota;c__Umbelopsidomycetes	0.0	0.0	3.561676362341209e-05	0.0	0.0	0.0	0.0	0.0	0.0	0.0	0.0	0.0	0.0	0.0	0.0	0.0	0.0	0.0	0.0	0.0	0.0	0.0	0.0	0.0	0.0	0.0	0.0
d__Fungi;p__Olpidiomycota;c__Olpidiomycetes	0.0	0.0	9.497803632909889e-05	0.0	0.0	0.0	0.0	0.0	0.0	0.0	0.0	0.0	0.0	0.0	0.0	0.0	0.0	0.0	0.0	0.0	0.0	0.0	0.0	0.0	0.0	0.0	0.0
d__Fungi;p__Rozellomycota;c__unidentified	0.0	0.0	0.0	0.0	0.0	0.0	0.0	0.0	4.725842085986697e-05	0.0	0.0	5.895600702755604e-05	0.0	3.438277193907373e-05	0.0	2.4135351048681e-05	0.0	5.0152337725842243e-05	0.0	2.428481227840109e-05	0.0	6.064502043737189e-05	0.0	6.914672935970129e-05	0.0	0.0	0.0
d__Fungi;p__unclassified_Fungi;c__unclassified_Fungi	0.006190788856580057	0.0015115073148127718	0.02126320788317702	0.005425897405520673	0.008919674906061291	0.011852368785385457	0.00046522183138545336	0.0004037450077475393	0.0011223874954218404	0.006392176933715193	0.0032541843386955046	0.0010847905293070311	0.000842749976260564	0.0020285835444053494	0.0025571656227995395	0.614727391209905	0.7045905796234719	0.5879609313289119	0.48147154253372665	0.5300038855699647	0.5187768864085569	0.0013099324414472327	0.0004670764200715476	0.00464435532199327	0.0012689100557002077	0.0014264192069750297	0.0004092560066845148
d__Fungi;p__unidentified;c__unidentified	0.009591032736141076	0.0051413314503850486	0.03790810874985159	0.005354815780120839	0.005978463126808246	0.006201951757594858	0.00028367184840576425	0.00019641649025555968	0.0011578313110667407	0.001165183870370572	0.0006725314299970713	0.000742845688547206	0.0016380210806191246	0.0019712789245068937	0.0005435521130588395	0.30946347114618783	0.24488673061741983	0.39108792958611777	0.46378473323412456	0.3611394433921026	0.3035460992907802	0.0010673523596977453	0.0003184611955033279	0.004874844419858942	0.0	0.0004006795525210757	0.0001023140016711287
