# Supplementary material for: Evaluation of microbial communities of Chinese Feng-flavor Daqu with effects of environmental factors using traceability analysis
Source: Sci Rep. 2023 May 11;13:7657. doi: 10.1038/s41598-023-34506-z (PMC10175296; doi:10.1038/s41598-023-34506-z)
Supplement: Supplementary file 1 — Supplementary Information. [file 41598_2023_34506_MOESM1_ESM.zip › raw data/Raw data of fungal/4.tax_table/otu_table_family.xls]

Taxon	Air1	Air2	Air3	Water1	Water2	Water3	ING1	ING2	ING3	OUTG1	OUTG2	OUTG3	Tools1	Tools2	Tools3	NDaqu1	NDaqu2	NDaqu3	RM1	RM2	RM3	EDS1	EDS2	EDS3	Daqu1	Daqu2	Daqu3
d__Fungi;p__Aphelidiomycota;c__Aphelidiomycetes;o__GS16;f__unidentified	0.0	0.0	0.0	0.0	0.0	0.0	2.269374787246114e-05	0.0	0.0	0.0	0.0	0.0	0.0	0.0	0.0	0.0	9.568691242255341e-05	0.0	0.0	0.0	0.0	0.0	0.0	0.0	0.0	0.0	0.0
d__Fungi;p__Ascomycota;c__Archaeorhizomycetes;o__Archaeorhizomycetales;f__Archaeorhizomycetaceae	0.0007152237125973174	3.3098700324367264e-05	0.004202778107562625	0.0	0.0	0.0	0.0	3.273608170925995e-05	0.0	0.0	0.0	0.00012970321546062328	0.00022552464153451714	0.0005501243510251797	0.0003088364278743406	0.0006637221538387276	0.00025117814510920266	0.0001003046754516845	0.00010978019565270424	0.00018213609208800815	3.487966515521451e-05	0.0	5.307686591722132e-05	0.0	0.0	0.0	0.0
d__Fungi;p__Ascomycota;c__Archaeorhizomycetes;o__GS31;f__unidentified	0.00014069974674045586	0.0	0.0	0.0	0.0	0.0	0.0	0.0	0.0	0.0	0.0	0.0	0.0	0.0	0.0	0.0	0.0	0.0	0.0	0.0	0.0	0.0	0.0	0.0	0.0	0.0	0.0
d__Fungi;p__Ascomycota;c__Archaeorhizomycetes;o__unclassified_Archaeorhizomycetes;f__unclassified_Archaeorhizomycetes	0.0006096989025419754	0.0	0.0007242075270093791	0.0	0.0	0.0	0.0	0.0	0.0	0.0	0.0	0.0	0.0	0.0	0.0	0.0	0.0	0.0	0.0	0.0	0.0	0.0	0.0	0.0	0.0	0.0	0.0
d__Fungi;p__Ascomycota;c__Arthoniomycetes;o__Lichenostigmatales;f__Phaeococcomycetaceae	0.0	0.0	0.0	0.0	0.0	2.2511621624663733e-05	0.0	0.0	0.0	0.0	0.0	0.0	0.0	0.0	0.0	0.0	0.0	0.0	0.0	0.0	0.0	0.0	0.0	0.0	0.0	0.0	0.0
d__Fungi;p__Ascomycota;c__Dothideomycetes;o__Botryosphaeriales;f__Botryosphaeriaceae	0.0002813994934809117	0.0	0.0013296925086073844	0.0	0.0	0.0	0.0	0.0	0.0	5.4447844409839817e-05	6.508368677391012e-05	0.0	0.0	0.0	0.0	0.0	0.0	0.0	0.0	0.0	0.0	0.0	0.0	0.0	0.0	0.0	0.0
d__Fungi;p__Ascomycota;c__Dothideomycetes;o__Capnodiales;f__Cladosporiaceae	0.0	0.0005516450054061211	0.0	5.923468783319512e-05	0.0	0.0	0.0	0.0	0.0	0.0	0.0	0.0	0.0	0.0	0.0	0.0	0.0	0.0	0.0	0.0	0.0	0.0	0.0	0.0	0.0	0.0	0.0
d__Fungi;p__Ascomycota;c__Dothideomycetes;o__Capnodiales;f__Mycosphaerellaceae	0.0037285432886220806	0.02960127099009246	0.021785587082987057	0.0011373060063973462	0.0009603956830214047	0.004491068514120415	7.942811755361398e-05	3.273608170925995e-05	7.088763128980045e-05	0.0013176378347181236	0.000553211337578236	0.0006485160773031164	0.0022671161333206722	0.0026703952872680595	0.0008647419980481538	0.0009292110153742186	0.0008133387555917039	0.0002507616886292112	0.0021468127149862166	0.0031813104084705427	0.008603650738286244	0.0	5.307686591722132e-05	3.4573364679850644e-05	0.0	0.0	0.0
d__Fungi;p__Ascomycota;c__Dothideomycetes;o__Capnodiales;f__Teratosphaeriaceae	0.00016414970453053183	0.0	0.0003324231271518461	0.0	0.0	0.0	0.0	0.0	0.0	2.1779137763935926e-05	0.0	0.0	0.0	0.0	0.0	0.0	0.0	0.0	0.0	0.0	4.650622020695268e-05	0.0	0.0	0.0	0.0	0.0	0.0
d__Fungi;p__Ascomycota;c__Dothideomycetes;o__Capnodiales;f__unclassified_Capnodiales	0.0	0.0	8.310578178796153e-05	0.0	0.0	0.0	0.0	0.0	0.0	0.0	8.677824903188016e-05	0.0	0.0	0.0	0.0	0.0	0.0	0.0	0.0	0.0	0.0	0.0	0.0	0.0	0.0	0.0	0.0
d__Fungi;p__Ascomycota;c__Dothideomycetes;o__Capnodiales;f__unidentified	8.207485226526592e-05	0.0	0.0008191855633384778	0.0	0.0	0.0	0.0	0.0	0.0	4.355827552787185e-05	0.0	0.0	0.0	0.0	0.0	0.0	0.0	0.0	0.0	0.0	0.0	3.6387012262423135e-05	0.0	0.0	0.0	0.0	0.0
d__Fungi;p__Ascomycota;c__Dothideomycetes;o__Dothideales;f__Aureobasidiaceae	9.379983116030391e-05	0.000496480504865509	0.000557995963433456	0.0004027958772657268	0.0	0.0002026045946219736	0.0	0.0	0.0	0.00022868094652132723	0.00022779290370868543	8.253840983857845e-05	0.0	0.0001604529357156774	0.00032118988498931424	8.447372867038352e-05	0.0	0.0	0.0	0.0	4.650622020695268e-05	0.0	0.0	0.0	0.0	0.0	0.0
d__Fungi;p__Ascomycota;c__Dothideomycetes;o__Dothideales;f__Dothideales_fam_Incertae_sedis	0.0	0.000992961009731018	0.0011990977086548736	0.0	0.0	0.0	0.0	0.0	0.0	0.00022868094652132723	0.00014101465467680527	0.0	0.00023739435951001804	0.00021775755561413362	0.0004817848274839714	0.0	0.0	0.0	0.0	0.0	0.0	0.0	0.0	0.0	0.0	0.0	0.0
d__Fungi;p__Ascomycota;c__Dothideomycetes;o__Dothideomycetes_ord_Incertae_sedis;f__Dothideomycetes_fam_Incertae_sedis	0.0	0.0	0.0	0.0	0.0	0.0	0.0	0.0	0.0	0.0	7.593096790289513e-05	0.0	0.0	0.0	0.0	0.0	0.0	0.0	0.0	0.0	0.0	0.0	0.0	0.0	0.0	0.0	0.0
d__Fungi;p__Ascomycota;c__Dothideomycetes;o__Pleosporales;f__Coniothyriaceae	8.207485226526592e-05	0.0	0.0003086786180695714	0.0	0.0	4.5023243249327465e-05	0.0	0.0	0.0	0.0	0.0	0.0	0.0	0.0	0.00013588802826470988	0.0	0.0	0.0	0.0	0.0	0.0	0.0	0.0	0.0	0.0	0.0	0.0
d__Fungi;p__Ascomycota;c__Dothideomycetes;o__Pleosporales;f__Cucurbitariaceae	0.0008207485226526593	0.0	0.001115991926866912	0.00010662243809975122	0.0008643561147192644	0.0015645577029141293	9.077499148984455e-05	0.0002400645992012396	5.907302607483371e-05	0.0	0.0	0.0	0.0	0.0	0.0	0.0	0.0007894170274860657	0.0003259901952179746	0.0	0.0001699936859488076	0.0	0.0	0.0	2.3048909786567094e-05	0.0	0.0	0.0
d__Fungi;p__Ascomycota;c__Dothideomycetes;o__Pleosporales;f__Didymellaceae	0.0026498452302785853	0.018535272181645666	0.012679567849934702	0.007084468664850137	0.005942448288694942	0.01350697297479824	0.00023828435266084195	0.0	0.000413511182523836	0.0027986192026657666	0.0061395611190055216	0.0029360091499722905	0.002077200645712658	0.0020515053923647326	0.01846841838688557	0.0019308280838944802	0.0013156950458101094	0.00031345211078651406	0.0005489009782635212	0.0017120792656272767	0.0019648878037437506	6.064502043737189e-05	6.369223910066559e-05	0.0012561655833679068	0.0	0.0	0.0
d__Fungi;p__Ascomycota;c__Dothideomycetes;o__Pleosporales;f__Didymosphaeriaceae	0.0008441984804427352	0.0	0.0010922474177846374	0.0	0.0	0.0	0.0	0.0	0.0	0.0	0.0	0.0	0.0	0.0	0.0	0.0	4.7843456211276705e-05	0.0	0.0	0.0	0.0	0.0	5.307686591722132e-05	0.0	0.0	0.0	0.0
d__Fungi;p__Ascomycota;c__Dothideomycetes;o__Pleosporales;f__Leptosphaeriaceae	0.0	0.0013349809130828129	0.0	0.0009596019428977609	0.0015126232007587127	0.00031516270274529226	0.0	0.0	0.0	0.00014156439546558351	0.0	0.0	0.0	0.0	0.00014824148537968351	2.4135351048681e-05	0.0	0.0	0.0	0.0	0.00010463899546564353	0.0	0.0	0.0	0.0	0.0	0.0
d__Fungi;p__Ascomycota;c__Dothideomycetes;o__Pleosporales;f__Lophiostomataceae	0.0	0.0	0.0	0.0	0.0	0.0	0.0	0.0	0.0	0.0	0.0	0.0	0.0	0.0	0.0	0.0	0.0	0.0	0.0	0.0	0.0	3.6387012262423135e-05	0.0	2.3048909786567094e-05	0.0	0.0	0.0
d__Fungi;p__Ascomycota;c__Dothideomycetes;o__Pleosporales;f__Periconiaceae	0.0	0.0	0.0	0.0	0.0	0.0	0.0	0.0	2.3629210429933485e-05	0.0	0.00013016737354782024	0.0001886592224881793	0.0	0.0	0.0	0.0	0.0	0.0	0.0	0.0	0.0	0.0	0.0	0.0	0.0	0.0	0.0
d__Fungi;p__Ascomycota;c__Dothideomycetes;o__Pleosporales;f__Phaeosphaeriaceae	0.0004572741769064816	0.004666916745735784	0.0008904190905853021	0.0002487856888994195	0.00013205440641544318	0.0005965579730535888	0.0	0.0	0.0	0.0001197852577016476	0.0	8.253840983857845e-05	0.0	2.2921847959382486e-05	0.0	8.447372867038352e-05	4.7843456211276705e-05	0.0	0.00039032958454294847	6.071203069600272e-05	0.0	3.6387012262423135e-05	0.0	0.0	0.0	3.205436420168606e-05	5.115700083556435e-05
d__Fungi;p__Ascomycota;c__Dothideomycetes;o__Pleosporales;f__Pleosporaceae	0.0016180470875152425	0.0037622189368697453	0.00882108512406506	0.0008292856296647316	3.601483811330268e-05	0.0012043717569195096	0.00023828435266084195	0.0005456013618209991	0.0005907302607483371	0.021310886302011302	0.018852574602175962	0.056927920385808115	0.007905232171683601	0.004458299428099894	0.007659143411283648	0.01562763980402095	0.0034327679831591034	0.005428990558822423	0.012588129101510087	0.05557579289912089	0.061771886989884894	0.005045665700389341	0.004543379722514145	0.003780021204997004	6.591740549091988e-05	6.410872840337211e-05	0.0001023140016711287
d__Fungi;p__Ascomycota;c__Dothideomycetes;o__Pleosporales;f__Pleosporales_fam_Incertae_sedis	0.0	0.0	0.00023744509082274725	0.0	0.00014405935245321073	0.00011255810812331866	0.0	0.0	0.0	3.266870664590389e-05	0.0	0.0	0.0	0.0	0.0	0.0005551130741196631	0.0005621606104825013	0.0	0.002427362103876461	0.0014570887367040654	0.01709103592605511	0.00018193506131211566	0.0	0.0	0.0	0.0	0.0
d__Fungi;p__Ascomycota;c__Dothideomycetes;o__Pleosporales;f__Sporormiaceae	0.00016414970453053183	0.0	7.123352724682418e-05	0.0	0.0	0.0	0.0	0.00014185635407345978	0.0	3.266870664590389e-05	0.00011932009241883521	3.537360421653362e-05	0.0	0.0	0.0	0.0	0.0	0.0	0.0	2.428481227840109e-05	0.0	0.0	0.0	0.0	0.0	0.0	0.0
d__Fungi;p__Ascomycota;c__Dothideomycetes;o__Pleosporales;f__Thyridariaceae	0.0	0.0	0.0	0.0	0.0	0.0	0.0	0.0	0.0	0.0	0.0	0.0	0.0	0.0	6.176728557486812e-05	0.0	5.980432026409588e-05	0.0	0.0	0.0	0.0	0.0	0.0	0.0	0.0	0.0	0.0
d__Fungi;p__Ascomycota;c__Dothideomycetes;o__Pleosporales;f__unclassified_Pleosporales	0.0006565988181221273	0.0022065800216244844	0.001507776326724445	0.0007818978793981756	0.0011884896577389885	0.0010580462163591953	0.0	4.364810894567993e-05	0.00023629210429933483	0.0010018403371410526	0.0007050732733840263	0.00014149441686613448	0.00042730984711803247	0.0	0.00042001754190910327	0.0009533463664228996	0.0010645169007009066	0.00011284275988314506	0.0007562635700519626	0.0009228228665792413	0.0029763980932449715	3.6387012262423135e-05	0.0	0.00010372009403955193	0.0	0.0	0.0
d__Fungi;p__Ascomycota;c__Dothideomycetes;o__Pleosporales;f__unidentified	3.5174936685113966e-05	0.0	7.123352724682418e-05	2.3693875133278048e-05	0.0	0.0	0.0	0.0	0.0	0.0	0.0	0.0	0.0	0.0	0.0	7.240605314604301e-05	0.0	0.0	0.0	0.0	0.0	0.0	0.0	0.0	0.0	0.0	3.410466722370956e-05
d__Fungi;p__Ascomycota;c__Dothideomycetes;o__Venturiales;f__Venturiaceae	0.0	0.0	0.0	0.0	0.0	0.0	0.0	0.0	0.0	0.0	0.0	0.0	0.0	0.0	0.0	0.0	0.0	0.0	0.0	0.0	0.0	2.4258008174948756e-05	0.0	0.0	0.0	0.0	0.0
d__Fungi;p__Ascomycota;c__Dothideomycetes;o__unclassified_Dothideomycetes;f__unclassified_Dothideomycetes	0.00037519932464121565	0.0	0.00039178439985753294	0.0	0.0	0.0	0.0	0.0	8.27022365047672e-05	0.0	0.0	0.0	0.0	0.0	0.0	0.0	0.0	0.0	0.0	0.0	0.0	0.0	0.0	0.0	0.0	0.0	0.0
d__Fungi;p__Ascomycota;c__Eurotiomycetes;o__Chaetothyriales;f__Chaetothyriales_fam_Incertae_sedis	0.00015242472563549385	0.0	0.0	0.0	0.0	0.0	0.0	0.0	0.0	0.0	0.0	0.0	0.0	3.438277193907373e-05	0.0	0.0	0.0	0.0	0.0	0.0	0.0	0.0	0.0	0.0	0.0	0.0	0.0
d__Fungi;p__Ascomycota;c__Eurotiomycetes;o__Chaetothyriales;f__Cyphellophoraceae	0.0	0.0	4.7489018164549446e-05	0.0	0.0	0.0	0.0	0.0	0.0	0.0	0.0	0.0	0.0	0.0	0.0	0.0	0.0	0.0	0.0	0.0	3.487966515521451e-05	0.0	0.0	0.0	0.0	0.0	0.0
d__Fungi;p__Ascomycota;c__Eurotiomycetes;o__Chaetothyriales;f__Herpotrichiellaceae	0.0001055248100553419	0.0014784086144884045	0.0006054849815980055	0.0015401018836630732	0.0036495035954813384	0.0017446506759114394	2.269374787246114e-05	8.729621789135986e-05	0.0	4.355827552787185e-05	8.677824903188016e-05	0.00015328561827164568	0.00017804576963251353	0.0	0.0005806124844037604	7.240605314604301e-05	0.0	0.0	0.0	0.0	0.00012789210556911985	6.064502043737189e-05	0.0	0.0002189646429723874	0.0	0.0	0.0
d__Fungi;p__Ascomycota;c__Eurotiomycetes;o__Chaetothyriales;f__Trichomeriaceae	0.00023449957790075976	0.0002647896025949381	0.00018995607265819779	2.3693875133278048e-05	0.0	4.5023243249327465e-05	0.0	0.0	0.0	0.0	0.0	0.0	0.0	0.0	0.0	0.0	0.0	0.0	0.0	0.0	0.0	0.0	0.0	3.4573364679850644e-05	0.0	0.0	0.0
d__Fungi;p__Ascomycota;c__Eurotiomycetes;o__Chaetothyriales;f__unclassified_Chaetothyriales	4.689991558015196e-05	0.0	2.3744509082274723e-05	0.0	0.0	0.0	0.0	0.0	0.0	0.0	0.0	0.0	0.0	0.0	0.0	0.0	0.0	0.0	0.0	0.0	0.0	6.064502043737189e-05	0.0	0.0	0.0	0.0	0.0
d__Fungi;p__Ascomycota;c__Eurotiomycetes;o__Chaetothyriales;f__unidentified	0.0	0.0	0.0005461237088923187	0.0	0.0	0.0	0.0	0.0	0.0	0.0	0.0	0.0	0.0	0.0	0.0	0.0	2.3921728105638353e-05	0.0	0.0	0.0	0.0	0.0	0.0	0.0	0.0	0.0	0.0
d__Fungi;p__Ascomycota;c__Eurotiomycetes;o__Eurotiales;f__Aspergillaceae	0.2899118281587093	0.12735276594805708	0.033420396533301665	0.00047387750266556097	0.0002521038667931188	0.0008892090541742174	0.0016452967207534325	0.0008729621789135987	0.0032490164341158535	0.010976685433023705	0.00561889162481424	0.005282458229669021	0.0017804576963251354	0.004572908667896806	0.0143794240818293	0.005116694422320373	0.002129033801401813	0.0008651278257707787	0.011270766753677636	0.014315896838117442	0.04219276828275781	0.0013341904496221814	0.0004352303005212148	0.001913059512285069	0.057364622128473014	0.07258710773471806	0.04737138277373258
d__Fungi;p__Ascomycota;c__Eurotiomycetes;o__Eurotiales;f__Thermoascaceae	0.0007738486070725072	0.12366777731194421	0.0005342514543511813	4.7387750266556095e-05	7.202967622660536e-05	0.00021386040543430545	0.0	3.273608170925995e-05	0.0	0.0010562881815508924	9.762553016086517e-05	0.00023582402811022415	4.747887190200361e-05	0.00010314831581722118	4.94138284598945e-05	0.000772331233557792	0.00034686505753175607	0.0001253808443146056	0.0013051645483154839	0.005196949827577833	0.005324962213696082	0.0	3.1846119550332795e-05	0.0	0.24193335750304867	0.250969644517101	0.18844533874460717
d__Fungi;p__Ascomycota;c__Eurotiomycetes;o__Eurotiales;f__Trichocomaceae	7.034987337022793e-05	0.03366137822988151	0.0009260358542087141	0.0	0.0	0.0	0.0	0.0	0.0	0.00013067482658361555	0.0	0.0	0.0	0.0	0.0	0.0	2.3921728105638353e-05	0.0	0.0	0.0	0.0	0.0	0.0	0.0	0.0	0.0	0.0
d__Fungi;p__Ascomycota;c__Eurotiomycetes;o__Eurotiales;f__unclassified_Eurotiales	0.0	0.0005295792051898762	0.0	0.0	0.0	0.0	0.0	0.0	0.0	0.0	0.0	0.0	0.0	0.0	0.0	0.0	0.0	0.0	0.0	0.0	0.0	0.0	0.0	0.0	0.0	0.0	0.0
d__Fungi;p__Ascomycota;c__Eurotiomycetes;o__Onygenales;f__Onygenales_fam_Incertae_sedis	0.0	0.0	0.0	0.0	0.0	0.0	0.0	0.0	0.0	0.0	0.0	0.0	0.0	0.0	0.0	0.0	0.0	0.0	0.0	0.0	0.0	0.0	3.1846119550332795e-05	0.0	0.0	0.0	0.0
d__Fungi;p__Ascomycota;c__Leotiomycetes;o__Erysiphales;f__Erysiphaceae	0.0003165744301660257	0.0	0.0	2.3693875133278048e-05	0.0	0.00012381391893565052	0.0	0.0	0.0	0.00010889568881967963	0.0	0.0	0.0	0.0	0.0	0.0	0.0	0.0	0.0	0.0	0.0	0.0	0.0	0.0	0.0	0.0	0.0
d__Fungi;p__Ascomycota;c__Leotiomycetes;o__Helotiales;f__Dermateaceae	0.0	0.0	8.310578178796153e-05	0.0	0.0	0.0	0.0	0.0	0.0	0.0	0.0	0.0	0.0	0.0	0.0	4.8270702097362e-05	0.0	0.0	0.0	0.0	0.0	3.6387012262423135e-05	0.0	0.0	0.0	0.0	0.0
d__Fungi;p__Ascomycota;c__Leotiomycetes;o__Helotiales;f__Helotiaceae	0.0	0.0	0.00020182832719933515	0.0	0.0	0.00011255810812331866	0.0	0.0	0.0	0.0	0.0	8.253840983857845e-05	0.0	0.0	0.0	0.0	0.0	0.0	0.0	2.428481227840109e-05	2.325311010347634e-05	0.0	3.1846119550332795e-05	0.0	0.0	0.0	0.0
d__Fungi;p__Ascomycota;c__Leotiomycetes;o__Helotiales;f__Helotiales_fam_Incertae_sedis	0.0001993246412156458	0.0003530528034599175	3.561676362341209e-05	0.0	0.0	0.0	0.0	0.0	2.3629210429933485e-05	0.0	0.0	0.0	5.934858987750451e-05	0.0	0.0	0.0	0.0	0.0	6.0988997584835694e-05	3.6427218417601634e-05	3.487966515521451e-05	0.0	2.123074636688853e-05	3.4573364679850644e-05	0.0	0.0	0.0
d__Fungi;p__Ascomycota;c__Leotiomycetes;o__Helotiales;f__Hyaloscyphaceae	7.034987337022793e-05	0.0	0.00042740116348094503	0.0	0.0	0.0	0.0	0.0	0.0	0.0	0.0	0.0	0.0	0.0	0.0	0.0	0.0	0.0	8.538459661876998e-05	0.0	0.0	0.0	0.0	3.4573364679850644e-05	0.0	0.0	0.0
d__Fungi;p__Ascomycota;c__Leotiomycetes;o__Helotiales;f__Leotiaceae	0.0	0.0	0.0	0.0	0.0	0.0	0.0	0.0	0.0	2.1779137763935926e-05	0.0	0.0	0.0	0.0	0.0	0.0	0.0	0.0	6.0988997584835694e-05	0.0	0.0	2.4258008174948756e-05	0.0	0.0	0.0	0.0	0.0
d__Fungi;p__Ascomycota;c__Leotiomycetes;o__Helotiales;f__Myxotrichaceae	0.0	0.0	0.0	0.0	0.0	0.0	0.0	0.0	0.0	7.622698217377574e-05	0.0	0.0	0.0	0.0	0.0	0.0	0.0	0.0	3.6593398550901415e-05	0.0	0.0	4.851601634989751e-05	0.0	0.0	0.0	0.0	0.0
d__Fungi;p__Ascomycota;c__Leotiomycetes;o__Helotiales;f__Sclerotiniaceae	0.0005158990713816715	0.0	0.00023744509082274725	0.0	0.0	0.0	0.0	0.0	0.0	5.444784440983981e-05	3.254184338695506e-05	0.0	0.0	9.168739183752994e-05	2.470691422994725e-05	0.0	0.0013156950458101094	3.761425329438169e-05	0.0	8.49968429744038e-05	0.0	0.0	0.0	9.219563914626838e-05	0.0	0.0	0.0
d__Fungi;p__Ascomycota;c__Leotiomycetes;o__Helotiales;f__Vibrisseaceae	0.0	0.0	0.0	0.0	0.0	0.0	0.0	0.0	0.0	0.0	0.0	0.0	7.121830785300541e-05	0.0	0.0	0.0	0.0	2.5076168862921122e-05	0.0	0.0	0.0	0.0	0.0	2.3048909786567094e-05	4.9438054118189906e-05	0.0	0.0
d__Fungi;p__Ascomycota;c__Leotiomycetes;o__Helotiales;f__unclassified_Helotiales	9.379983116030391e-05	0.0	5.936127270568681e-05	0.00014216325079966828	0.0	0.0	0.0	0.0	0.0	0.0	0.0	5.895600702755604e-05	0.0	6.876554387814746e-05	7.412074268984176e-05	7.240605314604301e-05	3.588259215845753e-05	0.0	0.0	3.6427218417601634e-05	4.650622020695268e-05	0.0	0.0	0.0	0.0	0.0	0.0
d__Fungi;p__Ascomycota;c__Leotiomycetes;o__Helotiales;f__unidentified	0.0	0.0	0.0007716965451739285	0.0	2.4009892075535122e-05	0.0	0.0	0.0	0.0	0.0	0.0	0.0	0.0	0.0	0.0	0.0	0.0	0.0	0.0	0.0	3.487966515521451e-05	7.277402452484627e-05	0.0	0.0	0.0	0.0	0.0
d__Fungi;p__Ascomycota;c__Leotiomycetes;o__Phacidiales;f__Phacidiaceae	0.0	0.0	0.0	0.0	0.0	0.0	0.0	0.0	0.0	0.0	0.0	0.0	0.0	0.0	0.0	0.0	2.3921728105638353e-05	0.0	0.0	0.0	0.0	0.0	0.0	0.0	0.0	0.0	0.0
d__Fungi;p__Ascomycota;c__Leotiomycetes;o__Thelebolales;f__Pseudeurotiaceae	3.5174936685113966e-05	0.0	0.0	5.923468783319512e-05	0.0	0.0	0.0	4.364810894567993e-05	0.0	0.00011978525770164758	0.0	0.00012970321546062328	8.308802582850631e-05	3.438277193907373e-05	0.0	0.0	5.980432026409588e-05	0.0	0.00010978019565270425	2.428481227840109e-05	0.0	0.0001819350613121157	0.0	0.0	0.0	0.0	0.0
d__Fungi;p__Ascomycota;c__Leotiomycetes;o__Thelebolales;f__Thelebolaceae	0.0	0.00141221121383967	0.0	0.0	0.0	0.0	0.0	0.0	0.0	0.0	0.0	0.0	0.0	0.0	0.0	0.0	0.0	0.0	0.0	0.0	0.0	0.0	0.0	0.0	0.0	0.0	0.0
d__Fungi;p__Ascomycota;c__Leotiomycetes;o__Thelebolales;f__unclassified_Thelebolales	0.0	0.0	0.0	0.0018007345101291317	0.0013205440641544317	0.0030840921625789313	0.0	0.0	0.0	5.4447844409839817e-05	0.0	0.0	0.0	0.0	0.0	0.0	0.0	0.0	0.0	0.0	0.0	0.0	0.0	0.0	0.0	0.0	0.0
d__Fungi;p__Ascomycota;c__Leotiomycetes;o__Thelebolales;f__unidentified	0.0	0.002173481321300117	0.0	0.0	0.0	0.0	0.0	0.0	0.0	0.0	0.0002603347470956405	0.0	0.0	0.0	0.0006547332270936022	4.8270702097362e-05	0.0	0.0	0.0	0.0	0.0	0.0	0.0	0.0	0.0	0.0	0.0
d__Fungi;p__Ascomycota;c__Leotiomycetes;o__unclassified_Leotiomycetes;f__unclassified_Leotiomycetes	3.5174936685113966e-05	0.0	0.0	0.0	0.0	0.0	0.0	0.0	0.0	0.0	0.0	0.0	0.0	0.0	0.0	0.0	0.0	0.0	0.0	0.0	0.0	0.0	0.0	0.0	0.0	0.0	0.0
d__Fungi;p__Ascomycota;c__Leotiomycetes;o__unidentified;f__unidentified	0.0	0.0	0.0	0.0	0.0	0.0	0.0	0.0	0.0	4.355827552787185e-05	0.0	0.0	0.0	0.0	0.0	0.0	0.0	0.0	0.0	0.0	0.0	0.0	0.0	0.0	0.0	0.0	0.0
d__Fungi;p__Ascomycota;c__Orbiliomycetes;o__GS33;f__unidentified	0.0	0.0	4.7489018164549446e-05	0.0	0.0	0.0	0.0	0.0	0.0	0.0	0.0	0.0	0.0	0.0	0.0	0.0	0.0	0.0	0.0	0.0	0.0	0.0	0.0	0.0	0.0	0.0	0.0
d__Fungi;p__Ascomycota;c__Orbiliomycetes;o__Orbiliales;f__Orbiliaceae	0.0	0.0	0.0	7.108162539983414e-05	0.00013205440641544318	0.0	0.0	0.0	0.0	2.1779137763935926e-05	0.0	0.0	0.0	0.0	0.0	0.0	0.0	0.0	0.0	0.0	0.0	0.0	0.0	0.0	0.0	0.0	0.0
d__Fungi;p__Ascomycota;c__Pezizomycetes;o__Pezizales;f__Ascobolaceae	0.0	0.0	0.0	0.0	0.0	0.0	5.673436968115284e-05	0.0	0.0	0.0	0.0	0.0	0.0	0.0	0.0	0.0	0.0	0.0	0.0	0.0	0.0	0.0	0.0	0.0	0.0	0.0	0.0
d__Fungi;p__Ascomycota;c__Pezizomycetes;o__Pezizales;f__Morchellaceae	0.0	0.0	2.3744509082274723e-05	0.0	0.0	0.0	0.0	0.0	0.0	0.0	0.0	0.0	0.0	0.0	0.0	0.0	0.0	0.0	0.0	0.0	0.0	0.0	0.0	0.0	0.0	0.0	0.0
d__Fungi;p__Ascomycota;c__Pezizomycetes;o__Pezizales;f__Pezizaceae	0.0	0.0	0.0	0.0	0.0	0.0	0.0	0.0	0.0	0.0	0.0	0.0	0.0	0.0	0.0	0.0	0.0	0.0	0.0	0.0	0.00013951866062085803	4.851601634989751e-05	0.0	0.0	0.0	0.0	0.0
d__Fungi;p__Ascomycota;c__Pezizomycetes;o__Pezizales;f__Pyronemataceae	0.0	0.0	0.0	0.0	0.0	0.0	0.0	0.0	0.0	0.0	0.0	0.0	0.0	4.584369591876497e-05	0.0	0.0	0.0	0.0	0.0	0.0	0.0	0.0	0.0	0.0	0.0	0.0	0.0
d__Fungi;p__Ascomycota;c__Saccharomycetes;o__Saccharomycetales;f__Debaryomycetaceae	0.00012897476784541788	0.004203534941194642	0.0	0.0	0.0	0.0	2.269374787246114e-05	9.820824512777984e-05	0.0001417752625796009	0.000577147150744302	0.00013016737354782024	0.0004480656534094259	0.00029674294938752255	3.438277193907373e-05	0.00012353457114973624	0.0	0.0	0.0	0.0	0.0	0.0	0.0011279973801351171	0.00030784582231988363	3.4573364679850644e-05	0.0	0.0	0.0
d__Fungi;p__Ascomycota;c__Saccharomycetes;o__Saccharomycetales;f__Phaffomycetaceae	0.0006800487759122033	0.002758225027030605	0.00018995607265819779	0.0	0.0	5.627905406165933e-05	0.0027345966186315667	0.0031317518168525347	0.002292033411703548	0.0036588951443412357	0.002668431157730315	0.002157789857208551	0.004854714651979869	0.0008824911464362257	0.004200175419091032	3.6203026573021506e-05	0.0	0.0	0.0	0.0	0.0	0.006197921088699407	0.0024733819517425135	0.0018669616927119348	0.0	0.00014424463890758726	0.0
d__Fungi;p__Ascomycota;c__Saccharomycetes;o__Saccharomycetales;f__Pichiaceae	0.025959103273614108	0.02871863898144266	0.028659622462305592	0.009122141926312048	0.009159773826816648	0.009679997298605405	0.15578123227050947	0.07758451365094607	0.15582282818019638	0.30362295956703067	0.1592489342546291	0.3109103986605195	0.09553935998480677	0.019621101853231408	0.09151441030772461	0.03197934013950233	0.022247207138243668	0.006983713028323533	0.00567197677538972	0.0030963135654961385	0.00622020695267992	0.5799725884507623	0.7280022929206076	0.8019868160236021	0.3849906067697176	0.3354809757348463	0.5251948229115155
d__Fungi;p__Ascomycota;c__Saccharomycetes;o__Saccharomycetales;f__Saccharomycetaceae	0.0	0.0	0.0	0.0	0.0	0.0	0.0	3.273608170925995e-05	0.00012996065736463417	9.800611993771167e-05	0.0	0.0	2.3739435951001804e-05	0.0	0.0	4.8270702097362e-05	0.0	2.5076168862921122e-05	0.0	0.0	0.0	0.0	0.0	0.0	0.0	0.0	0.0
d__Fungi;p__Ascomycota;c__Saccharomycetes;o__Saccharomycetales;f__Saccharomycetales_fam_Incertae_sedis	0.0005510740080667854	0.0001985922019462036	0.002267600617357236	0.0	0.0	0.00011255810812331866	0.00011346873936230569	0.0001855044630191397	0.0002008482886544346	0.02956517951454302	0.0006508368677391012	0.0007546368899527172	0.0017804576963251354	0.001982739848486585	0.003335433421042879	0.0	0.0	0.0	2.439559903393428e-05	0.0	3.487966515521451e-05	0.00030322510218685946	0.00015923059775166398	0.00018439127829253675	0.00044494248706370917	0.0002884892778151745	0.00030694200501338607
d__Fungi;p__Ascomycota;c__Saccharomycetes;o__Saccharomycetales;f__unclassified_Saccharomycetales	0.0	0.0	0.0	0.0	0.0	0.0	0.0	8.729621789135986e-05	0.0	0.0004464723241606865	4.338912451594008e-05	0.0008135928969802734	0.0	0.0	0.0	0.0	0.0	0.0	0.0	0.00013356646753120597	6.975933031042901e-05	0.0	0.0	0.0	0.0	0.0007372503766387794	0.0002728373377896765
d__Fungi;p__Ascomycota;c__Saccharomycetes;o__Saccharomycetales;f__unidentified	0.3151791576775162	0.3274344094088572	0.6276267363172267	0.0032816017059590094	0.006074502695110386	0.001947255270533413	0.1982185407920118	0.045143056677069464	0.2587634834182016	0.3297797040215178	0.6706982394862727	0.3935431381103421	0.5426835058399012	0.5518893333180521	0.5342252529370344	0.00410300967827577	0.006434944860416717	0.0015296463006381886	0.00048791198067868555	0.0011413861770848512	0.0009650040692942681	0.375137967421495	0.234928823922805	0.14728253353616375	0.3045219340166771	0.3258326121101388	0.23163889978343535
d__Fungi;p__Ascomycota;c__Sordariomycetes;o__Boliniales;f__Boliniaceae	0.0	0.0	0.0	0.0	0.0	0.0	0.0	0.0	0.0	0.0	0.0	0.0	0.0	0.0	0.0	3.6203026573021506e-05	0.0	0.0	0.0	0.0	0.0	0.0	0.0	0.0	0.0	0.0	0.0
d__Fungi;p__Ascomycota;c__Sordariomycetes;o__Chaetosphaeriales;f__Chaetosphaeriaceae	0.0001993246412156458	0.0	0.00029680636352843407	0.0	0.0	0.0	0.0	0.0	0.0	0.0	0.0	0.0	0.0	3.438277193907373e-05	0.0	4.8270702097362e-05	0.0	2.5076168862921122e-05	0.0	7.285443683520327e-05	0.0	2.4258008174948756e-05	0.0	5.762227446641774e-05	0.0	0.0	0.0
d__Fungi;p__Ascomycota;c__Sordariomycetes;o__Coniochaetales;f__Coniochaetaceae	0.0	0.0	5.936127270568681e-05	0.0036133159578249025	0.0021728952328359287	0.015364181758832997	0.0	4.364810894567993e-05	0.0	0.0001197852577016476	0.0	0.0	0.0	0.00020629663163444236	0.0002470691422994725	0.0	0.0	0.0	0.0	0.0	0.0	0.0	0.0	0.0	0.0	0.0	0.0
d__Fungi;p__Ascomycota;c__Sordariomycetes;o__Diaporthales;f__Diaporthaceae	9.379983116030391e-05	0.0	0.0	0.0	0.0	0.0	0.0	0.0	0.0	0.0	4.338912451594008e-05	0.0	0.0	0.0	0.0	0.0	0.0	0.0	0.0	0.0	0.0	0.0	0.0	0.0	0.0	0.0	0.0
d__Fungi;p__Ascomycota;c__Sordariomycetes;o__Diaporthales;f__Schizoparmaceae	0.0001055248100553419	0.0	0.0	0.0	0.0	0.0	0.0	0.0	0.0	0.0	0.0	0.0	0.0	0.0	0.0	0.0	0.0	0.0	0.0	0.0	0.0	0.0	0.0	0.0	0.0	0.0	0.0
d__Fungi;p__Ascomycota;c__Sordariomycetes;o__Diaporthales;f__Valsaceae	0.0	0.0	0.0	2.3693875133278048e-05	0.0	0.0	0.0	0.0	0.0	0.0	4.338912451594008e-05	0.0	0.0	0.0	0.0	0.0	0.0	0.0	0.0	0.0	0.0	0.0	0.0	0.0	0.0	0.0	0.0
d__Fungi;p__Ascomycota;c__Sordariomycetes;o__Glomerellales;f__Glomerellaceae	0.0	0.0	0.0	0.0	0.0	0.0	0.0	0.0	0.0	0.0	0.0	0.0	0.0	0.0	0.0	0.0	0.00014353036863383012	0.0	0.0	2.428481227840109e-05	0.0	0.0	0.0	0.0	0.0	0.0	0.0
d__Fungi;p__Ascomycota;c__Sordariomycetes;o__Glomerellales;f__Plectosphaerellaceae	0.0002344995779007598	0.0	8.310578178796153e-05	0.0001540101883663073	0.0	2.2511621624663733e-05	0.0	6.54721634185199e-05	0.0	2.1779137763935926e-05	4.338912451594008e-05	2.3582402811022414e-05	0.0	0.0	2.470691422994725e-05	0.0	4.7843456211276705e-05	0.0	0.0	0.0	0.0	0.0	0.0	2.3048909786567094e-05	3.295870274545994e-05	0.0	6.820933444741912e-05
d__Fungi;p__Ascomycota;c__Sordariomycetes;o__Hypocreales;f__Bionectriaceae	3.5174936685113966e-05	0.0	0.000130594799952511	0.0	0.0	0.0	0.0	0.0	0.0	0.0	0.0	0.0	0.0	0.0	0.0	0.0	0.0	0.0	0.0	0.0	0.0	0.0	0.0	0.0	0.0	0.0	0.0
d__Fungi;p__Ascomycota;c__Sordariomycetes;o__Hypocreales;f__Clavicipitaceae	0.0005158990713816715	0.0	0.000130594799952511	0.0	0.0	0.0	5.673436968115284e-05	0.0	0.00015358986779456763	7.622698217377574e-05	0.0	0.0	8.308802582850631e-05	6.876554387814746e-05	9.8827656919789e-05	0.0	0.0	0.0	0.0	0.0001092816552528049	4.650622020695268e-05	7.277402452484627e-05	0.0	0.0	0.0	0.0	0.0
d__Fungi;p__Ascomycota;c__Sordariomycetes;o__Hypocreales;f__Cordycipitaceae	0.03991182815870931	0.0	0.0013890537813130712	0.0002487856888994195	0.00040816816528409705	0.00018009297299730986	0.0	0.0	0.0002244774990843681	0.0003484662042229748	0.0002711820282246255	0.0001532856182716457	0.0	0.0	4.94138284598945e-05	0.0	0.0	0.0	0.0	0.0	0.0	0.0	0.0	0.0	0.0	0.0	0.0
d__Fungi;p__Ascomycota;c__Sordariomycetes;o__Hypocreales;f__Hypocreaceae	0.0	0.0005737108056223659	3.561676362341209e-05	0.0	0.0	0.0	0.0	0.0	0.0	0.0	0.0	0.0	0.0	0.0	0.0	8.447372867038352e-05	0.0	0.0	0.0	0.0	0.0	3.6387012262423135e-05	0.0	0.0	0.0	4.808154630252909e-05	8.526166805927391e-05
d__Fungi;p__Ascomycota;c__Sordariomycetes;o__Hypocreales;f__Hypocreales_fam_Incertae_sedis	9.379983116030391e-05	0.0033098700324367264	0.0008904190905853021	4.7387750266556095e-05	2.4009892075535122e-05	0.00034893013518228784	0.0	4.364810894567993e-05	0.0	0.00010889568881967962	0.00015186193580579027	0.0	0.0	0.0	0.0	4.8270702097362e-05	0.0	8.776659102022393e-05	0.0	0.0	6.975933031042901e-05	0.0	0.0	0.0	0.0	0.0	0.00011936633528298347
d__Fungi;p__Ascomycota;c__Sordariomycetes;o__Hypocreales;f__Nectriaceae	0.0013952724885095205	0.001566671815353384	0.0031224029443191257	0.005899774908186234	0.005978463126808246	0.00880204405524352	0.0002155906047883808	0.00015276838130987976	8.27022365047672e-05	0.0014047543857738673	0.0007810042412869215	0.0005895600702755604	0.00029674294938752255	0.000378210491329811	0.0005188451988288922	0.0003740979412545555	0.0003229433294261178	0.0002256855197662901	0.0006952745724671269	0.000267132935062412	0.000616207417742123	0.0016252865477215665	5.307686591722132e-05	0.002685197990135067	0.00018127286510002965	8.013591050421515e-05	0.0
d__Fungi;p__Ascomycota;c__Sordariomycetes;o__Hypocreales;f__Ophiocordycipitaceae	0.00015242472563549385	0.0	0.00014246705449364835	0.0	0.0	0.0	0.0	0.0	0.0	0.0	0.0	0.0	0.0	0.0	0.0	4.8270702097362e-05	0.0	0.0	0.0	0.0002185633105056098	2.325311010347634e-05	0.0	0.0	4.609781957313419e-05	0.0	0.0	6.820933444741912e-05
d__Fungi;p__Ascomycota;c__Sordariomycetes;o__Hypocreales;f__Stachybotryaceae	0.00017587468342556984	9.92961009731018e-05	0.00022557283628160988	0.0	0.0	0.0	0.0	0.0	0.0	0.0	0.0	0.0	0.0	0.0	0.0	0.0	0.0	0.0	0.0	0.0	0.0	0.0	0.0	0.0	0.0	0.0	0.0
d__Fungi;p__Ascomycota;c__Sordariomycetes;o__Hypocreales;f__unclassified_Hypocreales	0.0	0.0	0.0	0.0	2.4009892075535122e-05	0.0	0.0	0.0	0.0	0.0	0.0	0.0	0.0	0.0	0.0	0.0	0.0	0.0	0.0	0.0	3.487966515521451e-05	0.0	5.307686591722132e-05	0.0	0.0	0.0	0.0
d__Fungi;p__Ascomycota;c__Sordariomycetes;o__Hypocreales;f__unidentified	0.0	0.0	3.561676362341209e-05	0.0001540101883663073	7.202967622660536e-05	0.000506511486554934	0.0	0.0	0.0	0.0	0.0	0.0	0.0	0.0	0.0	0.0	0.0	0.0	0.0	0.0	0.0	0.0	0.0	2.3048909786567094e-05	0.0	0.0	0.0
d__Fungi;p__Ascomycota;c__Sordariomycetes;o__Magnaporthales;f__Magnaporthaceae	5.862489447518995e-05	0.0	0.0008904190905853021	0.0	0.0	0.0	0.0	0.0	0.0	6.533741329180777e-05	6.508368677391012e-05	0.00014149441686613448	0.0	0.0	0.0	0.0	0.0	0.0	0.0	0.0	0.0	0.0	0.0	0.0	0.0	0.0	0.0
d__Fungi;p__Ascomycota;c__Sordariomycetes;o__Microascales;f__Microascaceae	0.0005745239658568614	0.0009819281096228956	0.0003205508726107088	9.477550053311219e-05	0.0	0.0	0.0	0.00025097662643765964	0.0	0.00025046008428526316	4.338912451594008e-05	3.537360421653362e-05	0.0	3.438277193907373e-05	0.00014824148537968351	0.0	8.372604836973423e-05	0.0	0.0	0.0	0.0	0.0	0.0	0.0	8.239675686364985e-05	0.0	0.0
d__Fungi;p__Ascomycota;c__Sordariomycetes;o__Myrmecridiales;f__Myrmecridiaceae	0.0	0.0	0.0018283271993351537	0.0	0.0	0.0	0.0	0.0	0.0	0.0	0.0	0.0	0.0	0.0	0.0	0.0	5.980432026409588e-05	0.0	0.0	0.0	0.0	0.0	0.0	0.0	0.0	4.808154630252909e-05	0.0
d__Fungi;p__Ascomycota;c__Sordariomycetes;o__Myrmecridiales;f__unidentified	0.0	0.0	0.0	0.0	0.0	0.0	0.0	0.0	0.0	0.0	0.0	0.0	0.0	0.0	0.0	0.0	0.0	0.0	0.0	0.0	0.0	0.0	0.0	5.762227446641774e-05	0.0	0.0	0.0
d__Fungi;p__Ascomycota;c__Sordariomycetes;o__Pleurotheciales;f__Pleurotheciaceae	0.0	0.0	0.0	0.0	0.0	0.0001013022973109868	0.0	0.0	0.0	0.0	0.0	0.0	0.0	0.0	0.0	0.0	0.0	0.0	0.0	0.0	0.0	0.0	0.0	0.0	0.0	0.0	0.0
d__Fungi;p__Ascomycota;c__Sordariomycetes;o__Sordariales;f__Cephalothecaceae	0.0	0.0	0.0	0.0	0.0	0.0	0.0	0.0	0.0	0.0	0.0	0.0	0.0	0.0	0.0	0.0	0.0	0.0	0.0	0.0	0.0	2.4258008174948756e-05	0.0	0.0	0.0	0.0	0.0
d__Fungi;p__Ascomycota;c__Sordariomycetes;o__Sordariales;f__Chaetomiaceae	0.0005276240502767094	0.0	0.00022557283628160988	0.0	0.0	0.0	9.077499148984455e-05	0.0005346893345845791	9.451684171973394e-05	0.0007187115462098855	5.42364056449251e-05	0.0001886592224881793	3.5609153926502706e-05	4.584369591876497e-05	0.0	6.033837762170251e-05	4.7843456211276705e-05	2.5076168862921122e-05	0.0	0.0	0.0001511452156725962	0.00013341904496221816	0.0	0.00010372009403955193	4.9438054118189906e-05	8.013591050421515e-05	0.0
d__Fungi;p__Ascomycota;c__Sordariomycetes;o__Sordariales;f__Lasiosphaeriaceae	0.0	0.0	0.00017808381811706045	0.0	0.0	0.0	0.0	0.0002400645992012396	0.0	0.0	0.0	0.00010612081264960087	0.0	0.0	0.0	7.240605314604301e-05	0.0	0.0	0.0	3.6427218417601634e-05	0.0	6.064502043737189e-05	0.0	2.3048909786567094e-05	0.0	0.00014424463890758726	0.0
d__Fungi;p__Ascomycota;c__Sordariomycetes;o__Sordariales;f__unclassified_Sordariales	0.0	0.0	0.0	3.554081269991707e-05	0.0	0.0	0.0	0.0	0.0	0.0	0.0	0.0	0.0	0.0	0.0	0.0	0.0	0.0	0.0	0.0	0.0	0.0	0.0	2.3048909786567094e-05	0.0	0.0	0.0
d__Fungi;p__Ascomycota;c__Sordariomycetes;o__Sordariales;f__unidentified	0.0	0.0	7.123352724682418e-05	0.0	0.0	0.0	0.0	0.0	0.0	0.0	0.0	0.0	0.0	0.0	0.0	0.0	0.0	0.0	0.0	0.0	0.0	0.0	0.0	0.0	0.0	0.0	0.0
d__Fungi;p__Ascomycota;c__Sordariomycetes;o__Trichosphaeriales;f__Trichosphaeriaceae	0.0	0.0	0.0002849341089872967	0.0	0.0	0.0	0.0	0.0	0.0	0.0	0.0	0.0	0.0	0.0	0.0	0.0	0.00014353036863383012	0.0	0.0	0.0	3.487966515521451e-05	0.0	0.0	0.0	0.0	0.0	0.0
d__Fungi;p__Ascomycota;c__Sordariomycetes;o__Xylariales;f__Amphisphaeriaceae	0.0	0.0	3.561676362341209e-05	0.0	0.0	0.0	0.0	0.0	0.0	0.0	0.0	3.537360421653362e-05	0.0	0.0	0.0	0.0	0.0	0.0	0.0	0.0	0.0	0.0	0.0	0.0	0.0	0.0	0.0
d__Fungi;p__Ascomycota;c__Sordariomycetes;o__Xylariales;f__Bartaliniaceae	0.0	0.0	0.0	0.0	0.0	0.0	0.0	3.273608170925995e-05	0.0	0.0	0.0	0.0	0.0	0.0	0.0	0.0	0.0	0.0	0.0	0.0	0.0	0.0	0.0	0.0	0.0	0.0	0.0
d__Fungi;p__Ascomycota;c__Sordariomycetes;o__Xylariales;f__Diatrypaceae	0.001195947847293875	0.0008715991085416712	0.0004036566543986703	0.0	0.0	0.0	0.0	0.0	0.0	0.0	0.0	0.0	0.0	0.0	0.0	0.0	0.0	0.0	0.0	0.0	0.0	0.0	0.0	0.0	0.0	0.0	0.0
d__Fungi;p__Ascomycota;c__Sordariomycetes;o__Xylariales;f__Hyponectriaceae	0.0	0.0	0.0	0.0	0.0	0.00012381391893565052	0.0	0.0	0.0	0.0	0.0	0.0	0.0	0.0	0.0	0.0	0.0	0.0	6.0988997584835694e-05	0.0003035601534800136	0.00018602488082781072	0.0	0.0	2.3048909786567094e-05	0.0	0.0	0.0
d__Fungi;p__Ascomycota;c__Sordariomycetes;o__Xylariales;f__Microdochiaceae	5.862489447518995e-05	0.0	0.0007954410542562033	0.0	0.0	0.0	0.0	0.0	0.0	0.00021779137763935927	0.0	8.253840983857844e-05	0.001103883771721584	0.0	0.0007412074268984176	0.00020515048391378852	0.0	0.0	0.0	0.0	0.0	0.0	0.0	0.0	0.0	0.0	0.0
d__Fungi;p__Ascomycota;c__Sordariomycetes;o__Xylariales;f__Sporocadaceae	0.0	0.0	0.0	0.0	0.0	0.0	0.0	0.0	2.3629210429933485e-05	0.0	0.0	0.0	0.0	0.0	0.0	0.0	0.0	0.0	0.0	0.0	0.0	0.0	0.0	4.609781957313419e-05	0.0	0.0	0.0
d__Fungi;p__Ascomycota;c__Sordariomycetes;o__Xylariales;f__Xylariales_fam_Incertae_sedis	0.00012897476784541788	0.0004744147046492641	0.00029680636352843407	0.9097263357422106	0.8922796192031117	0.8324460002476278	0.0	0.0	0.0	2.1779137763935926e-05	0.0	0.00023582402811022415	0.00021365492355901624	0.0002636012515328986	0.0001853018567246044	0.00022928583496246952	0.00019137382484510682	0.00021314743533482956	0.00024395599033934278	0.0002549905289232114	8.138588536216719e-05	2.4258008174948756e-05	0.0	0.0	0.00011535545960910979	0.00014424463890758726	0.00013641866889483825
d__Fungi;p__Ascomycota;c__Sordariomycetes;o__Xylariales;f__unclassified_Xylariales	0.0	0.0	0.0003442953816929835	0.0	0.0	0.0	0.0	0.0	0.0	0.0	0.0	0.0	0.0	0.0	0.0	0.0	0.0	0.0	0.0	0.0	2.325311010347634e-05	0.0	0.0	0.0	0.0	0.0	0.0
d__Fungi;p__Ascomycota;c__Sordariomycetes;o__Xylariales;f__unidentified	0.0	0.0	5.936127270568681e-05	0.0	0.0	0.0	0.0	0.0	0.0	0.0	0.0	0.0	0.0	0.0	0.0	0.0	0.0	0.0	0.0	0.0	0.0	0.0	0.0	8.067118425298483e-05	0.0	0.0	0.0
d__Fungi;p__Ascomycota;c__Sordariomycetes;o__unclassified_Sordariomycetes;f__unclassified_Sordariomycetes	0.0006448738392270893	0.0	0.001282203490442835	0.0	0.0	0.0	0.0	0.0	0.0	9.800611993771167e-05	0.0	0.0	0.0	0.0	0.0	0.00010860907971906451	0.00010764777647537259	0.0	7.318679710180283e-05	0.0	2.325311010347634e-05	0.0	0.0	0.0	0.0	0.0	0.0
d__Fungi;p__Ascomycota;c__Sordariomycetes;o__unidentified;f__unidentified	0.0	0.0	0.0	0.0	0.0	0.0	0.0	0.0	0.0	0.0	0.0	0.0	0.0	0.0	2.470691422994725e-05	0.0	0.0	0.0	0.0	0.0	0.0	3.6387012262423135e-05	2.123074636688853e-05	0.0	0.0	0.0	0.0
d__Fungi;p__Ascomycota;c__Taphrinomycetes;o__Taphrinales;f__Taphrinaceae	0.0	0.0	0.0	3.554081269991707e-05	0.0	0.0	0.0	0.0	0.0	0.0	0.0	0.0	0.0	0.0	0.0	0.0	0.0	0.0	0.0	0.0	0.0	0.0	0.0	0.0	0.0	0.0	0.0
d__Fungi;p__Ascomycota;c__unclassified_Ascomycota;o__unclassified_Ascomycota;f__unclassified_Ascomycota	0.00044554919801144356	5.516450054061211e-05	0.000688590763385967	0.012214192631204834	0.007899254492851053	0.013506972974798238	0.0	3.273608170925995e-05	5.907302607483371e-05	0.003092637562478902	0.0007159205545130113	0.0006603072787086276	8.308802582850631e-05	6.876554387814746e-05	0.00029648297075936703	0.0006033837762170251	3.588259215845753e-05	0.0	0.0	2.428481227840109e-05	6.975933031042901e-05	3.6387012262423135e-05	5.307686591722132e-05	0.0	0.0	0.0	0.0
d__Fungi;p__Basidiomycota;c__Agaricomycetes;o__Agaricales;f__Amanitaceae	0.0005745239658568615	0.0	0.0	0.0	0.0	0.0	0.0	0.0	0.0	0.0	0.0	0.0	0.0	9.168739183752994e-05	0.0	0.0	0.0	0.0	0.0	0.0	0.0	0.0	0.0	0.0	0.0	0.0	0.0
d__Fungi;p__Basidiomycota;c__Agaricomycetes;o__Agaricales;f__Clavariaceae	0.0	0.0	0.0001543393090347857	0.0	0.0	0.0	0.0	0.0	0.0	0.0	0.0	2.3582402811022414e-05	0.0	0.0	0.0	0.0	0.0	0.0	0.0	0.0	4.650622020695268e-05	0.0	0.0	0.0	0.0	0.0	0.0
d__Fungi;p__Basidiomycota;c__Agaricomycetes;o__Agaricales;f__Cortinariaceae	0.0	0.0	0.0	0.0	0.0	0.0	0.0	0.0	0.0	0.0	0.0	7.074720843306724e-05	0.0	0.0	0.0	0.0	0.0	2.5076168862921122e-05	0.00024395599033934278	0.0	0.0	0.0	0.0	0.0	0.0	0.0	0.0
d__Fungi;p__Basidiomycota;c__Agaricomycetes;o__Agaricales;f__Entolomataceae	0.0	0.0	0.0	0.0	0.0	0.0	0.0	0.0	0.0	0.0	0.0	0.0	4.747887190200361e-05	0.0	7.412074268984176e-05	6.033837762170251e-05	0.0	0.0	0.0	0.0	0.0	0.00021832207357453878	0.0	2.3048909786567094e-05	0.0	0.0	0.0
d__Fungi;p__Basidiomycota;c__Agaricomycetes;o__Agaricales;f__Hydnangiaceae	0.0	0.0	0.0	0.0	0.0	0.0	0.0	0.0	0.0	0.0	0.0	0.0	0.0	0.0	0.0	0.0	0.0	0.0	6.0988997584835694e-05	0.0	0.0	0.0	0.0	0.0	0.0	0.0	0.0
d__Fungi;p__Basidiomycota;c__Agaricomycetes;o__Agaricales;f__Hygrophoraceae	0.0	0.0	0.0	0.0	0.0	0.0	0.0	0.0	0.0	0.0	0.0	0.0	0.0	0.0	0.0	0.0	0.0	0.0	0.0	0.0	0.0	0.0	0.0	0.0	0.0	0.0	6.820933444741912e-05
d__Fungi;p__Basidiomycota;c__Agaricomycetes;o__Agaricales;f__Inocybaceae	0.0	0.0	0.00011872254541137362	0.0	0.0	0.0	0.0	0.0	0.0	0.0	0.0	0.0	0.0	0.0	0.0	0.0	0.00019137382484510682	3.761425329438169e-05	0.0	0.0	0.0001162655505173817	0.00010916103678726939	0.0	0.0	0.0	0.0	0.0
d__Fungi;p__Basidiomycota;c__Agaricomycetes;o__Agaricales;f__Lycoperdaceae	0.0	0.0	0.0	0.0	0.0	0.0	0.0	0.0	0.0	0.0	0.0	0.0	0.0	0.0	0.0	0.0	2.3921728105638353e-05	0.0	0.0	0.0	0.0	0.0	0.0	0.0	0.0	0.0	0.0
d__Fungi;p__Basidiomycota;c__Agaricomycetes;o__Agaricales;f__Lyophyllaceae	9.379983116030391e-05	0.0	8.310578178796153e-05	0.0	0.0	0.0	0.0	0.0	0.0	0.0	0.0	0.0	0.0	0.0	0.0	0.0	0.0	0.0	0.0	0.0	0.0	0.0	0.0	0.0	0.0	0.0	0.0
d__Fungi;p__Basidiomycota;c__Agaricomycetes;o__Agaricales;f__Marasmiaceae	0.0002344995779007598	0.0	0.000130594799952511	0.0	0.0	0.0	0.0	0.0	0.0	4.355827552787185e-05	0.0	0.0	0.0	0.0	0.0	0.0	0.0	0.0	0.0	0.0	0.0	0.0	0.0	0.0	0.0	0.0	0.0
d__Fungi;p__Basidiomycota;c__Agaricomycetes;o__Agaricales;f__Nidulariaceae	0.0	0.0	0.0	0.0	0.0	0.0	0.0	0.0	0.0	0.0	0.0	0.0	0.0	0.0	0.0	0.0	0.0	0.0	0.0	0.0	0.0	0.0	0.0	0.0	0.00014831416235456973	0.0	0.0
d__Fungi;p__Basidiomycota;c__Agaricomycetes;o__Agaricales;f__Omphalotaceae	0.0	0.0	4.7489018164549446e-05	0.0	0.0	0.0	0.0	0.0	0.0	0.0	0.0	0.0	0.0	0.0	0.0	0.0	0.0	0.0	0.0	0.0	0.0	0.0	0.0	0.0	0.0	0.0	0.0
d__Fungi;p__Basidiomycota;c__Agaricomycetes;o__Agaricales;f__Psathyrellaceae	0.0	0.0	0.0	0.0	0.0	0.0	0.0	0.0	0.0	0.0	3.254184338695506e-05	0.0	0.0	0.0	0.0	0.0	0.0	0.0	0.0	0.0	0.0	0.0	0.0	0.0	0.0	0.0	0.0
d__Fungi;p__Basidiomycota;c__Agaricomycetes;o__Agaricales;f__Schizophyllaceae	0.0012545727417690648	0.0	0.0008073133087973406	0.00018955100106622438	2.4009892075535122e-05	0.0002701394594959648	0.0	0.0	0.0	0.0	2.169456225797004e-05	0.0	0.0	0.0	9.8827656919789e-05	0.0	0.0	0.0	0.0	6.071203069600272e-05	0.0	0.0	0.0	0.0	0.0	0.0	0.0
d__Fungi;p__Basidiomycota;c__Agaricomycetes;o__Agaricales;f__Strophariaceae	0.00045727417690648157	0.0	0.0008548023269618901	0.0	0.0	0.0	0.0	0.0	3.5443815644900226e-05	0.0	0.0	0.0	0.0	3.438277193907373e-05	0.0	0.0	0.0	0.0	0.0	0.0	0.0	0.0	0.0	0.0	0.0	0.0	0.0
d__Fungi;p__Basidiomycota;c__Agaricomycetes;o__Agaricales;f__Tricholomataceae	2.344995779007598e-05	0.0	0.0	0.0	0.0	0.0	0.0	0.0	0.0	0.0	0.0	0.0	3.5609153926502706e-05	0.0	0.0	0.0	0.0	0.0	0.0	0.0	0.0	0.0	0.0	0.0	0.0	0.0	0.0
d__Fungi;p__Basidiomycota;c__Agaricomycetes;o__Agaricales;f__unclassified_Agaricales	8.207485226526592e-05	0.0	0.00014246705449364835	0.0	0.0	0.0	0.0	0.0	0.0	0.0	0.0	0.0	0.0	0.0	0.0	0.0	0.0	0.0	0.0	0.0	0.0	0.0	0.0	0.0	0.0	0.0	0.0
d__Fungi;p__Basidiomycota;c__Agaricomycetes;o__Atheliales;f__Atheliaceae	0.0005041740924866335	0.0	0.0007954410542562033	0.0	0.0	0.0	0.0	0.0	5.907302607483371e-05	8.71165510557437e-05	0.0	0.0	0.0	0.0	0.0	0.0	0.0	0.0	0.0	3.6427218417601634e-05	0.0	0.0	0.0	0.0	0.0	0.0	0.0
d__Fungi;p__Basidiomycota;c__Agaricomycetes;o__Auriculariales;f__Auriculariaceae	3.5174936685113966e-05	0.0	0.0	0.0	3.601483811330268e-05	0.0	0.0	0.0	0.0	0.0	5.42364056449251e-05	0.0	0.0	0.0	0.0	0.0	0.0	0.0	0.0	0.0	0.0	0.0	0.0	0.0	0.0	0.0	0.0
d__Fungi;p__Basidiomycota;c__Agaricomycetes;o__Auriculariales;f__Exidiaceae	0.0001172497889503799	0.0	0.0	0.0	0.0	0.0	0.0	0.0	0.0	0.0	0.0	0.0	0.0	0.0	0.0	0.0	0.0	0.0	0.0	0.0	0.0	0.0	0.0	0.0	0.0	0.0	0.0
d__Fungi;p__Basidiomycota;c__Agaricomycetes;o__Auriculariales;f__unidentified	0.00012897476784541788	0.0	0.0005105069452689065	0.0	0.0	0.0	0.0	0.0	0.0	0.0	0.0	0.0	0.0	0.0	0.0	0.0	0.0	0.0	0.0	0.0	0.0	0.0	0.0	0.0	0.0	0.0	0.0
d__Fungi;p__Basidiomycota;c__Agaricomycetes;o__Boletales;f__Boletaceae	0.0	0.0	0.0	0.0	0.0	0.0	0.0	0.0	0.0	0.0	0.0	0.0	0.0	0.0	0.0	0.0	0.0	0.0	0.0002927471884072113	3.6427218417601634e-05	3.487966515521451e-05	0.0	0.0	0.0	0.0	0.0	0.0
d__Fungi;p__Basidiomycota;c__Agaricomycetes;o__Boletales;f__Rhizopogonaceae	0.0	0.0	0.0	0.0	0.0	0.0	0.0	0.0	0.0	0.0	0.0	3.537360421653362e-05	3.5609153926502706e-05	4.584369591876497e-05	6.176728557486812e-05	2.4135351048681e-05	0.0	0.0	0.0	3.6427218417601634e-05	0.0	0.0	0.0	0.0	0.0	0.0	0.0
d__Fungi;p__Basidiomycota;c__Agaricomycetes;o__Boletales;f__Sclerodermataceae	0.0	0.0	0.0	0.0	0.0	0.0	0.0	0.0	0.0	0.0	0.0	0.0	0.0	0.0	0.0	0.0	0.0	0.0	0.0	0.0	0.0	0.00041238613897412885	0.0	0.0	0.0	0.0	0.0
d__Fungi;p__Basidiomycota;c__Agaricomycetes;o__Boletales;f__Suillaceae	0.0	0.0	0.0	0.0	0.0	0.0	7.942811755361398e-05	0.0	0.0	6.533741329180777e-05	0.0	9.432961124408966e-05	0.0	0.0	0.0	0.0	0.0	5.0152337725842243e-05	0.0	0.0001092816552528049	0.0	0.0	0.0	0.0	0.0	0.0	0.0
d__Fungi;p__Basidiomycota;c__Agaricomycetes;o__Cantharellales;f__Cantharellales_fam_Incertae_sedis	0.0	0.0	2.3744509082274723e-05	0.0	0.0	0.0	0.0	0.0	0.0	0.0	0.0	0.0	0.0	0.0	0.0	0.0	0.0	0.0	0.0	0.0	0.0	0.0	0.0	0.0	0.0	3.205436420168606e-05	0.0
d__Fungi;p__Basidiomycota;c__Agaricomycetes;o__Cantharellales;f__Ceratobasidiaceae	3.5174936685113966e-05	0.0	0.0	4.7387750266556095e-05	0.0	0.0	0.0	0.0	0.0	0.0	3.254184338695506e-05	0.0	0.0	0.0	0.0	0.0	0.0	0.0	0.0	3.6427218417601634e-05	0.0	0.0	0.0	0.0	0.0	0.0	0.0
d__Fungi;p__Basidiomycota;c__Agaricomycetes;o__Cantharellales;f__Clavulinaceae	0.0	0.0	0.0	0.0	0.0	0.0	0.0	0.0	0.0	0.0	0.0	0.0	0.0	0.0	0.0	0.0	0.00022725641700356434	0.0	0.0	0.0	0.0	0.0	0.0	0.0	0.0	0.0	0.0
d__Fungi;p__Basidiomycota;c__Agaricomycetes;o__Polyporales;f__Coriolaceae	0.0002110496201106838	0.0	0.0	0.001978438573628717	0.0020648507184960205	0.002003534324595072	0.0	0.0	0.0	0.0	0.0	0.0	0.0	0.0	0.0	0.0	0.0	0.0	0.0	0.0	0.0	0.0	0.0	0.0	0.0	0.0	0.0
d__Fungi;p__Basidiomycota;c__Agaricomycetes;o__Polyporales;f__Ganodermataceae	0.00012897476784541788	0.0	0.0005936127270568681	0.0	0.0	0.0	0.0	0.0	0.0	0.0	8.677824903188016e-05	0.0	0.0	0.0	0.0	0.0	0.0	0.0	0.0	0.0	0.0	0.0	0.0	0.0	0.0	0.0	0.0
d__Fungi;p__Basidiomycota;c__Agaricomycetes;o__Polyporales;f__Meruliaceae	0.0008090235437576213	0.00018755930183808115	0.000130594799952511	0.0004501836275322829	0.0002400989207553512	0.0013169298650428285	0.0	0.0	0.0	2.1779137763935926e-05	2.169456225797004e-05	0.0	0.0	0.0	0.0	0.0	0.0	0.0	0.0	0.0	0.0	0.0	0.0	0.0	0.0	0.0	0.0
d__Fungi;p__Basidiomycota;c__Agaricomycetes;o__Polyporales;f__Polyporaceae	0.0	0.0	0.0	0.0	0.0	0.0	0.0	0.0	0.0	0.0	0.0	0.0	0.0	0.0	0.0	0.0	2.3921728105638353e-05	0.0	0.0	0.0	0.0	0.0	0.0	0.0	0.0	0.0	0.0
d__Fungi;p__Basidiomycota;c__Agaricomycetes;o__Polyporales;f__unidentified	0.0	0.0	0.00017808381811706042	0.0	0.0	0.0	0.0	0.0	0.0	0.0	0.0	0.0	0.0	0.0	0.0	0.0	0.0	0.0	0.0	0.0	0.0	0.0	0.0	0.0	0.0	0.0	0.0
d__Fungi;p__Basidiomycota;c__Agaricomycetes;o__Russulales;f__Peniophoraceae	0.00015242472563549385	0.0	0.0	0.0002013979386328634	0.00026410881283088635	0.0	0.0	0.0	0.0	0.0	0.0	3.537360421653362e-05	0.0	0.0	0.0	0.0	0.0	0.0	0.0	0.0	0.0	0.0	0.0	0.0	0.0	0.0	0.0
d__Fungi;p__Basidiomycota;c__Agaricomycetes;o__Russulales;f__Russulaceae	0.001817371728730888	0.00014342770140559147	0.0023150896355217856	3.554081269991707e-05	0.0	0.0	2.269374787246114e-05	0.0	0.0	3.266870664590389e-05	0.0	0.00014149441686613448	0.00029674294938752255	0.0005272025030657972	0.00038295717056418237	0.00016894745734076703	0.00021529555295074517	0.0006143661371415675	0.0019394501231977748	0.0009349652727184419	2.325311010347634e-05	0.0001698060572246413	3.1846119550332795e-05	0.00020744018807910387	0.0	0.0	0.0
d__Fungi;p__Basidiomycota;c__Agaricomycetes;o__Sebacinales;f__Sebacinaceae	0.0002344995779007598	0.0	0.001175353199572599	0.0	2.4009892075535122e-05	0.0	0.0	0.0	0.0	0.0	0.0	0.0013559881616337888	0.0	5.7304619898456215e-05	0.0008647419980481537	0.0	0.0	0.0001253808443146056	0.001207582152179747	0.00024284812278401092	4.650622020695268e-05	0.00015767705313716692	0.003439380911435941	0.0	0.0	3.205436420168606e-05	0.0
d__Fungi;p__Basidiomycota;c__Agaricomycetes;o__Sebacinales;f__Serendipitaceae	0.00032829940906106366	0.0	0.0	0.0	0.0	0.0	0.0	0.0	0.0	0.0	0.0	0.0	0.0	2.2921847959382486e-05	0.0	0.0	0.0	0.0	0.0	0.0	0.0	0.0	0.0	0.0	0.0	0.0	0.0
d__Fungi;p__Basidiomycota;c__Agaricomycetes;o__Sebacinales;f__unclassified_Sebacinales	0.0	0.0	0.0	0.0	0.0	0.0	0.0	0.0	0.0	0.0	0.0	0.0	0.0	3.438277193907373e-05	0.0	0.0	0.0	0.0	0.0	0.0	0.0	0.0	0.0	0.0	0.0	0.0	0.0
d__Fungi;p__Basidiomycota;c__Agaricomycetes;o__Sebacinales;f__unidentified	0.0001172497889503799	0.0	0.0	0.0	0.0	0.0	0.0	0.0	0.0	0.0	0.0	0.0	0.0	0.0	0.0	0.0	0.0	0.0	0.0	0.0	2.325311010347634e-05	0.0	0.0	0.0	0.0	0.0	0.0
d__Fungi;p__Basidiomycota;c__Agaricomycetes;o__Thelephorales;f__Thelephoraceae	0.00041037426132632963	0.0	0.0	0.0	0.0	3.37674324369956e-05	4.538749574492228e-05	0.0	0.0	0.0	0.0	3.537360421653362e-05	0.0	0.00027506217551258983	0.0	2.4135351048681e-05	0.0003349041934789369	0.00013791892874606617	0.0	9.713924911360436e-05	9.301244041390536e-05	3.6387012262423135e-05	5.307686591722132e-05	0.0	0.0	0.0	0.0
d__Fungi;p__Basidiomycota;c__Agaricomycetes;o__Trechisporales;f__Hydnodontaceae	0.00029312447237594974	0.0	0.00045114567256321976	0.0	0.0	0.00011255810812331866	0.0	4.364810894567993e-05	0.0	0.0	0.0	0.0	0.0	0.0	0.0	0.0	9.568691242255341e-05	0.0001003046754516845	0.0	0.0	0.0	0.0	0.0	0.0	0.0	0.0	0.0
d__Fungi;p__Basidiomycota;c__Agaricomycetes;o__unclassified_Agaricomycetes;f__unclassified_Agaricomycetes	0.00036347434574617764	0.0	0.0005936127270568681	0.0	0.0	0.0001013022973109868	0.0	0.0	0.0	0.0	0.0	0.0	0.0	0.0	0.0	0.0	0.0	0.0	0.0	2.428481227840109e-05	0.0	2.4258008174948756e-05	0.0	0.0	0.0	0.0	0.0
d__Fungi;p__Basidiomycota;c__Agaricomycetes;o__unidentified;f__unidentified	8.207485226526592e-05	0.0	0.00020182832719933515	0.0	0.0	0.0	0.0	0.0	0.0	0.0	0.0	0.0	0.0	8.02264678578387e-05	0.0	0.0	8.372604836973423e-05	0.0	0.0	0.0	0.0	0.0	0.0	0.0	0.0	0.0	0.0
d__Fungi;p__Basidiomycota;c__Agaricostilbomycetes;o__Agaricostilbales;f__Agaricostilbaceae	0.0	0.005836404157196761	0.0	0.0	0.0	0.0	2.269374787246114e-05	0.0	2.3629210429933485e-05	0.0	0.00018440377919274535	0.0	2.3739435951001804e-05	3.438277193907373e-05	8.647419980481538e-05	0.0	0.0	0.0	0.0	0.0	0.0	0.0	0.0	0.0	0.0	0.0	0.0
d__Fungi;p__Basidiomycota;c__Agaricostilbomycetes;o__Agaricostilbales;f__Chionosphaeraceae	0.0	0.0	0.0	0.0014334794455633218	0.0014525984705698748	0.002442510946276015	0.0	0.0	0.0	0.0	0.0	0.0	0.0	0.0	0.0	0.0	0.0	0.0	0.0	0.0	0.0	0.0	0.0	0.0	0.0	0.0	0.0
d__Fungi;p__Basidiomycota;c__Agaricostilbomycetes;o__Agaricostilbales;f__Kondoaceae	0.0	0.0	0.0	5.923468783319512e-05	0.0	0.0	0.0	0.0	0.0	2.1779137763935926e-05	0.0	0.0	0.0	0.0	0.0	0.0	0.0	0.0	0.0	0.0	0.0	0.0	0.0	0.0	0.0	0.0	0.0
d__Fungi;p__Basidiomycota;c__Cystobasidiomycetes;o__Cystobasidiales;f__Cystobasidiaceae	0.0	0.0	0.0	0.0	0.0	6.75348648739912e-05	0.0	0.0	0.0	3.266870664590389e-05	0.0	0.0	0.0	0.0	0.0	0.0	0.0	0.0	0.0	0.0	0.0	0.0	0.0	0.0	0.0	0.0	0.0
d__Fungi;p__Basidiomycota;c__Cystobasidiomycetes;o__Cystobasidiomycetes_ord_Incertae_sedis;f__Buckleyzymaceae	0.0	0.0	0.0	0.0006160407534652292	0.0008883660067947996	0.001339441486667492	0.0	0.0	0.0	0.0	0.0	3.537360421653362e-05	0.0	0.0	0.0	0.0	0.0	0.0	0.0	0.0	0.0	0.0	0.0	0.0	0.0	0.0	0.0
d__Fungi;p__Basidiomycota;c__Cystobasidiomycetes;o__Cystobasidiomycetes_ord_Incertae_sedis;f__Symmetrosporaceae	0.00017587468342556984	0.0	9.497803632909889e-05	0.001042530505864234	0.0008883660067947994	0.0016320925677881205	0.0	0.0	0.0	0.0005553680129803661	0.0	0.0001650768196771569	0.0	0.0	0.0	0.0	0.0	0.0	0.0	0.0	0.0	0.0	0.0	0.0	0.0	0.0	0.0
d__Fungi;p__Basidiomycota;c__Cystobasidiomycetes;o__Erythrobasidiales;f__Erythrobasidiaceae	0.0	0.0	0.0	5.923468783319512e-05	0.0	0.0	0.0	0.0	0.0	5.4447844409839817e-05	0.0	0.0	0.0	0.0	0.0	0.0	0.0	0.0	0.0	0.0	0.0	0.0	0.0	0.0	0.0	0.0	0.0
d__Fungi;p__Basidiomycota;c__Cystobasidiomycetes;o__Erythrobasidiales;f__Erythrobasidiales_fam_Incertae_sedis	0.0	0.0	0.0	0.00017770406349958536	0.0001200494603776756	0.00012381391893565052	0.0	0.0	0.0	0.0	0.0	0.0	0.0	0.0	0.0	0.0	0.0	0.0	0.0	0.0	0.0	0.0	0.0	0.0	0.0	0.0	0.0
d__Fungi;p__Basidiomycota;c__Cystobasidiomycetes;o__unclassified_Cystobasidiomycetes;f__unclassified_Cystobasidiomycetes	0.0	0.0	0.0	4.7387750266556095e-05	0.00014405935245321073	9.004648649865493e-05	0.0	0.0	0.0	0.0	0.0	0.0	0.0	0.0	0.0	0.0	0.0	0.0	0.0	0.0	0.0	0.0	0.0	0.0	0.0	0.0	0.0
d__Fungi;p__Basidiomycota;c__Exobasidiomycetes;o__Entylomatales;f__Entylomatales_fam_Incertae_sedis	8.207485226526592e-05	0.00045234890443301924	0.00029680636352843407	0.0	8.403462226437293e-05	5.627905406165933e-05	0.0	0.0	0.0	0.0	0.0	0.0	0.0	0.0	0.0	0.0	0.0	0.0	0.0	2.428481227840109e-05	0.0	0.0	0.0	0.0	0.0	0.0	0.0
d__Fungi;p__Basidiomycota;c__Exobasidiomycetes;o__Entylomatales;f__unidentified	0.00029312447237594974	0.0	7.123352724682418e-05	4.7387750266556095e-05	0.00013205440641544318	6.75348648739912e-05	0.0	0.0	0.0	0.0	0.0	0.0	0.0	0.0	0.0	6.033837762170251e-05	0.0	0.0	3.6593398550901415e-05	0.0	0.0	0.0	0.0	0.0	0.0	0.0	0.0
d__Fungi;p__Basidiomycota;c__Exobasidiomycetes;o__Microstromatales;f__Microstromataceae	0.0	0.0	0.0	2.3693875133278048e-05	0.0	0.0	0.0	0.0	0.0	0.0	0.0	0.0	0.0	0.0	0.0	0.0	0.0	0.0	0.0	0.0	0.0	0.0	0.0	0.0	0.0	0.0	0.0
d__Fungi;p__Basidiomycota;c__Exobasidiomycetes;o__Tilletiales;f__Tilletiaceae	0.0	0.0	3.561676362341209e-05	0.0	0.0	0.0	0.0	0.0	0.0	0.0	0.0	0.0	0.0	0.0	0.0	0.0	0.0	0.0	0.0	0.0	0.0	0.0	0.0	0.0	0.0	0.0	0.0
d__Fungi;p__Basidiomycota;c__Geminibasidiomycetes;o__Geminibasidiales;f__Geminibasidiaceae	0.0001993246412156458	0.0	9.497803632909889e-05	0.0	0.0	0.0	0.0	0.0	0.0	0.0	0.0	0.0	0.0	0.0	0.0	0.0	0.0	0.0	0.0	0.0	0.0	0.0	0.0	0.0	0.0	0.0	0.0
d__Fungi;p__Basidiomycota;c__Malasseziomycetes;o__Malasseziales;f__Malasseziaceae	0.00016414970453053183	0.007005891568657737	0.0005461237088923187	0.0	0.0	5.627905406165933e-05	0.0	0.0	0.0	0.0	0.0	7.074720843306724e-05	0.0	0.0	0.0	0.0	5.980432026409588e-05	0.0	0.0	0.0	0.0003371700965004069	0.0	0.0	0.0	0.0	0.0	0.0
d__Fungi;p__Basidiomycota;c__Malasseziomycetes;o__Malasseziales;f__unidentified	0.00026967451458587377	0.0	0.00037991214531639557	0.0	0.0	0.0	0.0	0.0	0.0	0.0	0.0	0.0	3.5609153926502706e-05	0.0	0.0	0.0	0.0	0.0	0.0	0.0	0.00017439832577607255	0.0	0.0	0.0	0.0	0.0	0.0
d__Fungi;p__Basidiomycota;c__Microbotryomycetes;o__Leucosporidiales;f__Leucosporidiaceae	0.0	0.0	0.0	0.00018955100106622438	0.0002521038667931188	0.0	0.0	0.0	0.0	0.0003920244797508467	0.000553211337578236	0.00011791201405511207	0.0	0.0	0.0	0.0	0.0	0.0	0.0	0.0	0.0	0.0	0.0	0.0	0.0	0.0	0.0
d__Fungi;p__Basidiomycota;c__Microbotryomycetes;o__Microbotryomycetes_ord_Incertae_sedis;f__Chrysozymaceae	0.0001993246412156458	0.0	0.0	0.0005568060656320341	0.0006362621400016807	0.0006978602703645757	0.0	0.0	0.0	0.0	9.762553016086517e-05	0.0	0.0	0.0	4.94138284598945e-05	0.0	4.7843456211276705e-05	0.0	0.0	0.0	0.0	0.0	0.0	0.0	0.0	0.0	0.0
d__Fungi;p__Basidiomycota;c__Microbotryomycetes;o__Sporidiobolales;f__Sporidiobolaceae	0.0013483725729293687	0.000838500408217304	0.0013653092722307968	0.002997275204359673	0.0030252464015174257	0.006483347027903155	0.0	0.0	7.088763128980045e-05	0.000294018359813135	7.593096790289513e-05	3.537360421653362e-05	4.747887190200361e-05	9.168739183752994e-05	0.00046943137036899776	0.00020515048391378852	5.980432026409588e-05	0.0	0.00017076919323753996	0.0004371266210112196	0.0011277758400186026	8.490302861232065e-05	0.0	0.0	0.0	0.0	0.0
d__Fungi;p__Basidiomycota;c__Tremellomycetes;o__Cystofilobasidiales;f__Cystofilobasidiaceae	0.0	0.0	0.0	0.0007937448169648147	0.0012485143879278262	0.0037819524329435073	0.0	0.0	4.725842085986697e-05	0.0002613496531672311	0.00011932009241883521	0.00016507681967715688	3.5609153926502706e-05	9.168739183752994e-05	0.0	0.0008206019356551542	0.00040666937779585197	0.0002256855197662901	0.0009148349637725354	0.0012628102384768566	0.002685734216951517	0.0	9.553835865099838e-05	0.0	0.0	0.0	0.0
d__Fungi;p__Basidiomycota;c__Tremellomycetes;o__Cystofilobasidiales;f__Cystofilobasidiales_fam_Incertae_sedis	0.0	0.0	0.0	0.0	0.0	9.004648649865493e-05	0.0	0.0	0.0	0.0	0.0	0.0	0.0	0.0	0.0	0.0	0.0	0.0	0.0	0.0	0.0	0.0	0.0	0.0	0.0	0.0	0.0
d__Fungi;p__Basidiomycota;c__Tremellomycetes;o__Cystofilobasidiales;f__Mrakiaceae	0.0025560453991182817	0.0009598623094066506	0.000261189599905022	0.0007818978793981756	0.000876361060757032	0.002093580811093727	0.0	0.0	0.0	0.00010889568881967962	2.169456225797004e-05	5.895600702755604e-05	0.0	0.0	4.94138284598945e-05	0.0036927087104481936	0.0016147166471305885	0.0008651278257707787	0.0015979117367226953	0.0044076934285297974	0.005883036856179514	0.0	4.246149273377706e-05	3.4573364679850644e-05	0.0001647935137272997	0.0002884892778151745	0.00022168033695411216
d__Fungi;p__Basidiomycota;c__Tremellomycetes;o__Filobasidiales;f__Filobasidiaceae	0.0012311227839789888	0.007392043072442022	0.0065891012703312365	0.011965406942305416	0.01732313713249859	0.04045338405952073	0.0005106093271303756	0.0004364810894567993	0.00034262355123403554	0.010366869575633498	0.007311067480935903	0.00887877465834994	0.005471939986705916	0.0032549024102323126	0.002816588222213987	0.0023049260251490353	0.0022127598497715477	0.000601828052710107	0.0023053841087067894	0.005634076448589053	0.008475758632717127	0.0004851601634989751	0.00039276880778743773	0.0002996358272253722	0.0	0.0	0.0
d__Fungi;p__Basidiomycota;c__Tremellomycetes;o__Filobasidiales;f__Piskurozymaceae	0.00014069974674045586	0.0	0.00016621156357592306	0.0	0.0	0.0	0.0	0.0	0.0	0.0	0.0	0.0001768680210826681	0.00014243661570601082	0.00016045293571567741	0.00011118111403476262	0.00012067675524340501	0.0	0.0	0.0	8.49968429744038e-05	3.487966515521451e-05	8.490302861232064e-05	8.492298546755412e-05	4.609781957313419e-05	0.00013183481098183976	0.0002083533673109594	0.0001875756697304026
d__Fungi;p__Basidiomycota;c__Tremellomycetes;o__Filobasidiales;f__unidentified	0.0	0.0	0.0	0.0	0.0	0.0	0.0	0.0	0.0	0.0	0.0	0.0	0.0	0.0	0.0	0.0	0.0	0.0	0.0	3.6427218417601634e-05	0.0	0.0	0.0	0.0	0.0	0.0	0.0
d__Fungi;p__Basidiomycota;c__Tremellomycetes;o__Holtermanniales;f__Holtermanniales_fam_Incertae_sedis	0.0	0.0	0.0	0.0	0.0	3.37674324369956e-05	0.00010212186542607512	0.0	0.0	5.4447844409839817e-05	3.254184338695506e-05	0.0	0.0	0.0	0.0	0.0	0.0	0.0	0.0	2.428481227840109e-05	6.975933031042901e-05	0.0	0.0	0.0	0.0	0.0	0.0
d__Fungi;p__Basidiomycota;c__Tremellomycetes;o__Tremellales;f__Bulleraceae	0.0	0.0	0.00042740116348094503	0.00013031631323302925	0.0	0.0001013022973109868	0.0	0.0	0.0	8.71165510557437e-05	0.0	0.0	0.0	2.2921847959382486e-05	0.0	0.0	0.0	0.0	0.0	0.0	0.0	0.0	0.0	0.0	0.0	0.0	0.0
d__Fungi;p__Basidiomycota;c__Tremellomycetes;o__Tremellales;f__Bulleribasidiaceae	0.0035292186474064347	0.0017762969174077096	0.007040246942894455	0.0016704181968961026	0.010912495948330712	0.0029940456760802763	5.673436968115284e-05	0.0003164487898561795	0.0002244774990843681	0.0035608890244035237	0.0007701569601579364	0.004645733353771416	0.009460165226474217	0.010097074026107983	0.013032897256297178	0.0020394371636135444	0.0015788340549721313	0.000802437403613476	0.006147690956551439	0.005451940356501045	0.007813044994768049	0.00013341904496221816	0.00019107671730199676	0.0002996358272253722	0.0	8.013591050421515e-05	0.0
d__Fungi;p__Basidiomycota;c__Tremellomycetes;o__Tremellales;f__Cryptococcaceae	0.00012897476784541788	0.0	0.00011872254541137362	7.108162539983414e-05	6.00247301888378e-05	0.0	0.0002496312265970725	0.000578337443530259	0.0003308089460190688	0.00043558275527871853	6.508368677391012e-05	0.0001768680210826681	0.0049971512676858796	0.002452637731653926	0.003841925162756797	0.0	0.0	0.0	0.0	0.0	0.0	0.0	0.0	0.0	0.0	0.0	0.0
d__Fungi;p__Basidiomycota;c__Tremellomycetes;o__Tremellales;f__Cuniculitremaceae	0.0	0.0	0.0	3.554081269991707e-05	0.0	0.0	0.0	0.0	0.0	0.0	0.0	0.0	0.0	0.0	0.0	0.0	0.0	0.0	0.0	0.0	0.0	0.0	0.0	0.0	0.0	0.0	0.0
d__Fungi;p__Basidiomycota;c__Tremellomycetes;o__Tremellales;f__Naemateliaceae	0.0005041740924866335	0.0	0.004713285052831533	0.0	0.0	0.0	0.0	0.0	0.0	0.0008384968039115331	0.0	0.0	0.00315734498148324	0.00035528864337042854	0.0006176728557486812	0.0	0.0	0.0	0.0	0.0	0.0	0.0	0.0	0.0	0.0	0.0	0.0
d__Fungi;p__Basidiomycota;c__Tremellomycetes;o__Tremellales;f__Rhynchogastremataceae	0.002731920082543851	0.0038173834374103576	0.03289801733349163	0.0004501836275322829	0.0005762374098128429	0.0006866044595522438	0.0020424373085215024	0.001309443268370398	0.0010396852589170734	0.015582973070096156	0.004675178166592543	0.023358369984317704	0.11498195802867724	0.10869540302339174	0.05067388108562181	8.44737286703835e-05	0.0	3.761425329438169e-05	4.879119806786856e-05	0.0	0.00010463899546564353	3.6387012262423135e-05	0.0	0.0	0.0	0.0	5.115700083556435e-05
d__Fungi;p__Basidiomycota;c__Tremellomycetes;o__Tremellales;f__Tremellaceae	9.379983116030391e-05	0.0	0.0004748901816454945	0.0001540101883663073	0.0004681928954729349	0.000675348648739912	0.0	0.0	0.0	0.0	0.0	0.0	0.00023739435951001804	6.876554387814746e-05	0.0	0.0	0.00016745209673946844	0.0	0.0	0.0	0.0	0.0	0.0	0.0	0.0	0.0	0.0
d__Fungi;p__Basidiomycota;c__Tremellomycetes;o__Tremellales;f__Trimorphomycetaceae	0.005639714848513272	0.028277322977117766	0.06690015433930903	0.0002132448761995024	0.00028811870490642145	0.000754139324426235	0.0009304436627709066	0.0008402260972043387	0.004052409588733592	0.012370550249915607	0.008374101031576436	0.04879199141600538	0.17535134365207483	0.2564725568175306	0.14993390900443487	0.00010860907971906451	7.176518431691506e-05	0.0	0.00013417579468663854	7.285443683520327e-05	0.00022090454598302524	0.0003759991267117057	0.0001486152245682197	0.0001498179136126861	4.9438054118189906e-05	4.808154630252909e-05	0.0
d__Fungi;p__Basidiomycota;c__Tremellomycetes;o__Tremellales;f__unclassified_Tremellales	0.0	0.0	0.0	0.0	0.0	6.75348648739912e-05	0.0	0.0	0.0	0.0	0.0	0.0	0.00017804576963251353	0.0	0.0	0.0	0.0	0.0	0.0	0.0	0.0	0.0	0.0	0.0	0.0	0.0	0.0
d__Fungi;p__Basidiomycota;c__Tremellomycetes;o__Tremellales;f__unidentified	0.0	0.0	0.0	0.0	0.0	0.0	0.0	0.0	0.0	0.0	0.0	0.0	0.0	5.7304619898456215e-05	0.0	0.0	0.0	0.0	0.0	0.0	0.0	0.0	0.0	0.0	0.0	0.0	0.0
d__Fungi;p__Basidiomycota;c__Tremellomycetes;o__Trichosporonales;f__Trichosporonaceae	0.25381061814088735	0.164290915510051	0.023697020064110175	0.001540101883663073	0.0026290831822710957	0.0002588836486836329	0.6324747532054921	0.8611117173348465	0.5648917191432048	0.2126732802648343	0.09558624130861602	0.12505748210685183	0.0020415914917861554	0.0015472247372583178	0.015503588679291901	0.0	0.0	0.0	0.0	2.428481227840109e-05	8.138588536216719e-05	0.005785534949725278	0.0019213825462034116	0.0067994283870372926	0.0	0.00024040773151264545	0.00013641866889483825
d__Fungi;p__Basidiomycota;c__Ustilaginomycetes;o__Ustilaginales;f__Ustilaginaceae	0.0006917737548072414	0.013195348529314416	0.013035735486168824	0.0	0.0	0.0	0.0	5.456013618209991e-05	0.0	0.0002069018087573913	0.00018440377919274535	0.00012970321546062328	0.012463203874275948	0.012217344962350867	0.0025695190799145135	0.0	0.0	0.0	0.0	0.0	5.813277525869085e-05	0.0	0.0	0.0	0.0	0.0	0.0
d__Fungi;p__Basidiomycota;c__Wallemiomycetes;o__Wallemiales;f__Wallemiaceae	0.0	0.00027582250270306055	0.00011872254541137362	0.0	0.0	0.0	5.673436968115284e-05	4.364810894567993e-05	8.27022365047672e-05	0.0003375766353410068	8.677824903188016e-05	0.00022403282670471295	0.0	0.0	0.0	0.0	0.0	0.0	0.0	0.0	0.0	0.0	0.0	0.0	0.0	0.0	0.0
d__Fungi;p__Basidiomycota;c__unclassified_Basidiomycota;o__unclassified_Basidiomycota;f__unclassified_Basidiomycota	9.379983116030391e-05	0.0	0.00021370058174047252	0.0	8.403462226437293e-05	0.0	0.0	0.0	0.0	0.0	0.0	2.3582402811022414e-05	7.121830785300541e-05	0.0	0.0	0.0	0.0	5.0152337725842243e-05	0.0	7.285443683520327e-05	0.0	3.6387012262423135e-05	0.0	2.3048909786567094e-05	0.0	0.0	0.0
d__Fungi;p__Basidiomycota;c__unidentified;o__unidentified;f__unidentified	0.0	0.0	0.0	0.0	0.0	0.0	0.0	0.0	0.0	0.0	0.0	0.0	0.0	0.0	0.0	0.0	0.0	0.0	0.0	0.0	0.0	0.0	6.369223910066559e-05	0.0	0.0	0.0	0.0
d__Fungi;p__Chytridiomycota;c__Rhizophlyctidomycetes;o__Rhizophlyctidales;f__Rhizophlyctidaceae	0.0	0.0	0.0	0.0	0.0	0.0	0.0	0.0	0.0	0.0	0.0	0.0	0.0	0.0	0.0	0.0	0.0	7.522850658876338e-05	0.0	0.0	0.0	0.0	0.0	0.0	0.0	0.0	0.0
d__Fungi;p__Chytridiomycota;c__Rhizophydiomycetes;o__Rhizophydiales;f__unidentified	0.0	0.0	0.0	0.0	0.0	0.0	0.0	0.0	0.0	0.0	0.0	0.0	0.0	2.2921847959382486e-05	0.0	0.0	0.0	0.0	0.0	0.0	0.0	0.0	0.0	0.0	0.0	0.0	0.0
d__Fungi;p__Chytridiomycota;c__Spizellomycetes;o__Spizellomycetales;f__Spizellomycetaceae	0.0	0.0	3.561676362341209e-05	0.0	0.0	0.0	0.0	0.0	0.0	0.0	0.0	0.0	0.0	0.0	0.0	0.0	0.0	0.0	0.0	0.0	0.0	0.0	0.0	0.0	0.0	0.0	0.0
d__Fungi;p__Chytridiomycota;c__unidentified;o__unidentified;f__unidentified	0.0	0.0	0.0	0.0	0.0	0.0	0.0	0.0	4.725842085986697e-05	0.0	0.0	0.0	0.0	0.0	0.0	0.0	0.0	0.0	0.0	0.0	0.0	0.0	0.0	0.0	0.0	0.0	0.0
d__Fungi;p__Glomeromycota;c__Glomeromycetes;o__Glomerales;f__Glomeraceae	0.0	0.0	0.0	0.0	0.0	0.0	0.0	0.0	0.0	0.0	0.00017355649806376032	0.0	0.0	0.0	0.0	0.0	0.0	0.0	0.0	0.0	0.0	0.0	0.0	0.0	0.0	0.0	0.0
d__Fungi;p__Mortierellomycota;c__Mortierellomycetes;o__Mortierellales;f__Mortierellaceae	7.034987337022793e-05	0.0005847437057304882	0.00010685029087023626	0.00043833668996564386	3.601483811330268e-05	4.5023243249327465e-05	0.0	0.00022915257196481963	0.0006143594711782705	0.007219784168744759	0.0009762553016086518	0.0008607577026023181	0.00016617605165701263	0.001455537345420788	0.00098827656919789	0.0005913161006926846	0.0007176518431691507	0.0003510663640808958	0.00036593398550901417	0.0008013988051872358	0.000406929426810836	0.0007277402452484625	0.00019107671730199676	0.0001498179136126861	0.0	0.0	0.0
d__Fungi;p__Mortierellomycota;c__Mortierellomycetes;o__Mortierellales;f__unidentified	0.0	0.0	0.0	0.0	0.0	0.0	0.0	0.0	0.0	0.0	0.0	0.00028298883373226896	4.747887190200361e-05	0.0	6.176728557486812e-05	0.00015687978181642653	0.0	0.0	0.0	0.0	0.0	0.0	0.0	0.0	0.0	0.0	0.0
d__Fungi;p__Mucoromycota;c__Mucoromycetes;o__Mucorales;f__Lichtheimiaceae	0.002309820842322484	0.006068095059467331	0.00010685029087023626	0.0003554081269991707	0.0	0.0001350697297479824	0.0004311812095767616	0.00046921717116605926	0.0007443201285429048	0.0066753057246463614	0.0031565588085346406	0.0033369099977596716	0.0021009400816636597	0.005111572094942294	0.06663454767816775	0.00018101513286510753	8.372604836973423e-05	0.00010030467545168449	0.00012197799516967139	0.00019427849822720872	0.00040692942681083596	0.001249287421009861	0.003067842850015392	0.0007951873876365648	0.002191753732573086	0.0019873705805045355	0.00030694200501338607
d__Fungi;p__Mucoromycota;c__Mucoromycetes;o__Mucorales;f__Mucoraceae	0.0001172497889503799	3.3098700324367264e-05	0.0	0.0	0.0	0.00031516270274529226	0.002450924770225803	0.001855044630191397	0.002150258149123947	0.003495551611111716	0.0034060462745012965	0.0007192632857361838	0.0036202639825277756	0.00025214032755320736	0.00042001754190910327	0.0	0.0	0.0	0.0	0.0	0.0	0.0013584484577971302	0.0003078458223198837	0.0005186004701977597	0.0	0.0	0.0
d__Fungi;p__Mucoromycota;c__Mucoromycetes;o__Mucorales;f__Rhizopodaceae	0.004220992402213676	0.02789117147333348	0.0022082393446515493	0.0	0.0	3.37674324369956e-05	0.0001475093611709974	0.002378821937539556	0.00017721907822450112	0.0022323616208034325	0.001128117237414442	0.0010140433208739637	0.00011869717975500902	0.0017420604449130688	0.00718971204091465	0.0	0.0	0.0	0.0	0.0	0.00016277177072433437	0.01393622569650806	0.017812596201819474	0.01894620384455815	0.006212715467519198	0.008574542423951021	0.004621182408812647
d__Fungi;p__Mucoromycota;c__Umbelopsidomycetes;o__Umbelopsidales;f__Umbelopsidaceae	0.0	0.0	3.561676362341209e-05	0.0	0.0	0.0	0.0	0.0	0.0	0.0	0.0	0.0	0.0	0.0	0.0	0.0	0.0	0.0	0.0	0.0	0.0	0.0	0.0	0.0	0.0	0.0	0.0
d__Fungi;p__Olpidiomycota;c__Olpidiomycetes;o__Olpidiales;f__Olpidiaceae	0.0	0.0	9.497803632909889e-05	0.0	0.0	0.0	0.0	0.0	0.0	0.0	0.0	0.0	0.0	0.0	0.0	0.0	0.0	0.0	0.0	0.0	0.0	0.0	0.0	0.0	0.0	0.0	0.0
d__Fungi;p__Rozellomycota;c__unidentified;o__unidentified;f__unidentified	0.0	0.0	0.0	0.0	0.0	0.0	0.0	0.0	4.725842085986697e-05	0.0	0.0	5.895600702755604e-05	0.0	3.438277193907373e-05	0.0	2.4135351048681e-05	0.0	5.0152337725842243e-05	0.0	2.428481227840109e-05	0.0	6.064502043737189e-05	0.0	6.914672935970129e-05	0.0	0.0	0.0
d__Fungi;p__unclassified_Fungi;c__unclassified_Fungi;o__unclassified_Fungi;f__unclassified_Fungi	0.006190788856580057	0.0015115073148127718	0.02126320788317702	0.005425897405520673	0.008919674906061291	0.011852368785385457	0.00046522183138545336	0.0004037450077475393	0.0011223874954218404	0.006392176933715193	0.0032541843386955046	0.0010847905293070311	0.000842749976260564	0.0020285835444053494	0.0025571656227995395	0.614727391209905	0.7045905796234719	0.5879609313289119	0.48147154253372665	0.5300038855699647	0.5187768864085569	0.0013099324414472327	0.0004670764200715476	0.00464435532199327	0.0012689100557002077	0.0014264192069750297	0.0004092560066845148
d__Fungi;p__unidentified;c__unidentified;o__unidentified;f__unidentified	0.009591032736141076	0.0051413314503850486	0.03790810874985159	0.005354815780120839	0.005978463126808246	0.006201951757594858	0.00028367184840576425	0.00019641649025555968	0.0011578313110667407	0.001165183870370572	0.0006725314299970713	0.000742845688547206	0.0016380210806191246	0.0019712789245068937	0.0005435521130588395	0.30946347114618783	0.24488673061741983	0.39108792958611777	0.46378473323412456	0.3611394433921026	0.3035460992907802	0.0010673523596977453	0.0003184611955033279	0.004874844419858942	0.0	0.0004006795525210757	0.0001023140016711287
