# Supplementary material for: Evaluation of microbial communities of Chinese Feng-flavor Daqu with effects of environmental factors using traceability analysis
Source: Sci Rep. 2023 May 11;13:7657. doi: 10.1038/s41598-023-34506-z (PMC10175296; doi:10.1038/s41598-023-34506-z)
Supplement: Supplementary file 1 — Supplementary Information. [file 41598_2023_34506_MOESM1_ESM.zip › raw data/Raw data of fungal/4.tax_table/otu_table_genus.xls]

Taxon	Air1	Air2	Air3	Water1	Water2	Water3	ING1	ING2	ING3	OUTG1	OUTG2	OUTG3	Tools1	Tools2	Tools3	NDaqu1	NDaqu2	NDaqu3	RM1	RM2	RM3	EDS1	EDS2	EDS3	Daqu1	Daqu2	Daqu3
d__Fungi;p__Aphelidiomycota;c__Aphelidiomycetes;o__GS16;f__unidentified;g__unidentified	0.0	0.0	0.0	0.0	0.0	0.0	2.269374787246114e-05	0.0	0.0	0.0	0.0	0.0	0.0	0.0	0.0	0.0	9.568691242255341e-05	0.0	0.0	0.0	0.0	0.0	0.0	0.0	0.0	0.0	0.0
d__Fungi;p__Ascomycota;c__Archaeorhizomycetes;o__Archaeorhizomycetales;f__Archaeorhizomycetaceae;g__Archaeorhizomyces	0.0007152237125973174	3.3098700324367264e-05	0.004202778107562625	0.0	0.0	0.0	0.0	3.273608170925995e-05	0.0	0.0	0.0	0.00012970321546062328	0.00022552464153451714	0.0005501243510251797	0.0003088364278743406	0.0006637221538387276	0.00025117814510920266	0.0001003046754516845	0.00010978019565270424	0.00018213609208800815	3.487966515521451e-05	0.0	5.307686591722132e-05	0.0	0.0	0.0	0.0
d__Fungi;p__Ascomycota;c__Archaeorhizomycetes;o__GS31;f__unidentified;g__unidentified	0.00014069974674045586	0.0	0.0	0.0	0.0	0.0	0.0	0.0	0.0	0.0	0.0	0.0	0.0	0.0	0.0	0.0	0.0	0.0	0.0	0.0	0.0	0.0	0.0	0.0	0.0	0.0	0.0
d__Fungi;p__Ascomycota;c__Archaeorhizomycetes;o__unclassified_Archaeorhizomycetes;f__unclassified_Archaeorhizomycetes;g__unclassified_Archaeorhizomycetes	0.0006096989025419754	0.0	0.0007242075270093791	0.0	0.0	0.0	0.0	0.0	0.0	0.0	0.0	0.0	0.0	0.0	0.0	0.0	0.0	0.0	0.0	0.0	0.0	0.0	0.0	0.0	0.0	0.0	0.0
d__Fungi;p__Ascomycota;c__Arthoniomycetes;o__Lichenostigmatales;f__Phaeococcomycetaceae;g__Phaeococcomyces	0.0	0.0	0.0	0.0	0.0	2.2511621624663733e-05	0.0	0.0	0.0	0.0	0.0	0.0	0.0	0.0	0.0	0.0	0.0	0.0	0.0	0.0	0.0	0.0	0.0	0.0	0.0	0.0	0.0
d__Fungi;p__Ascomycota;c__Dothideomycetes;o__Botryosphaeriales;f__Botryosphaeriaceae;g__Botryosphaeria	7.034987337022793e-05	0.0	0.0	0.0	0.0	0.0	0.0	0.0	0.0	0.0	0.0	0.0	0.0	0.0	0.0	0.0	0.0	0.0	0.0	0.0	0.0	0.0	0.0	0.0	0.0	0.0	0.0
d__Fungi;p__Ascomycota;c__Dothideomycetes;o__Botryosphaeriales;f__Botryosphaeriaceae;g__Macrophoma	0.0	0.0	0.0	0.0	0.0	0.0	0.0	0.0	0.0	5.4447844409839817e-05	0.0	0.0	0.0	0.0	0.0	0.0	0.0	0.0	0.0	0.0	0.0	0.0	0.0	0.0	0.0	0.0	0.0
d__Fungi;p__Ascomycota;c__Dothideomycetes;o__Botryosphaeriales;f__Botryosphaeriaceae;g__Neofusicoccum	0.0002110496201106838	0.0	0.0013296925086073844	0.0	0.0	0.0	0.0	0.0	0.0	0.0	6.508368677391012e-05	0.0	0.0	0.0	0.0	0.0	0.0	0.0	0.0	0.0	0.0	0.0	0.0	0.0	0.0	0.0	0.0
d__Fungi;p__Ascomycota;c__Dothideomycetes;o__Capnodiales;f__Cladosporiaceae;g__Cladosporium	0.0	0.0005516450054061211	0.0	5.923468783319512e-05	0.0	0.0	0.0	0.0	0.0	0.0	0.0	0.0	0.0	0.0	0.0	0.0	0.0	0.0	0.0	0.0	0.0	0.0	0.0	0.0	0.0	0.0	0.0
d__Fungi;p__Ascomycota;c__Dothideomycetes;o__Capnodiales;f__Mycosphaerellaceae;g__Mycocentrospora	0.0	0.0	0.0	0.0	0.0	0.0	0.0	0.0	0.0	0.0	0.0	0.0	0.0	0.0	0.0	0.0	0.0	0.0	0.0	2.428481227840109e-05	0.0	0.0	0.0	0.0	0.0	0.0	0.0
d__Fungi;p__Ascomycota;c__Dothideomycetes;o__Capnodiales;f__Mycosphaerellaceae;g__Mycosphaerella	0.002169121095582028	0.029137889185551318	0.021358185919506112	0.0011017651936974292	0.0009603956830214047	0.0044235336492464234	7.942811755361398e-05	3.273608170925995e-05	2.3629210429933485e-05	0.0009909507682590846	0.0005098222130622959	0.0006485160773031164	0.0022671161333206722	0.002567246971450838	0.0008647419980481538	0.0009292110153742186	0.00034686505753175607	0.00017553318204044786	0.002110219316435315	0.0031570255961921416	0.008557144518079292	0.0	5.307686591722132e-05	3.4573364679850644e-05	0.0	0.0	0.0
d__Fungi;p__Ascomycota;c__Dothideomycetes;o__Capnodiales;f__Mycosphaerellaceae;g__Pallidocercospora	0.001195947847293875	0.0	0.0	3.554081269991707e-05	0.0	0.0	0.0	0.0	4.725842085986697e-05	0.0003266870664590389	4.338912451594008e-05	0.0	0.0	0.00010314831581722118	0.0	0.0	0.00046647369805994786	2.5076168862921122e-05	0.0	0.0	0.0	0.0	0.0	0.0	0.0	0.0	0.0
d__Fungi;p__Ascomycota;c__Dothideomycetes;o__Capnodiales;f__Mycosphaerellaceae;g__Ramularia	5.862489447518995e-05	0.0	0.0	0.0	0.0	0.0	0.0	0.0	0.0	0.0	0.0	0.0	0.0	0.0	0.0	0.0	0.0	0.0	0.0	0.0	2.325311010347634e-05	0.0	0.0	0.0	0.0	0.0	0.0
d__Fungi;p__Ascomycota;c__Dothideomycetes;o__Capnodiales;f__Mycosphaerellaceae;g__Septoria	0.0003048494512709877	0.0	0.00018995607265819779	0.0	0.0	0.0	0.0	0.0	0.0	0.0	0.0	0.0	0.0	0.0	0.0	0.0	0.0	5.0152337725842243e-05	3.6593398550901415e-05	0.0	2.325311010347634e-05	0.0	0.0	0.0	0.0	0.0	0.0
d__Fungi;p__Ascomycota;c__Dothideomycetes;o__Capnodiales;f__Mycosphaerellaceae;g__Sphaerulina	0.0	0.0004633818045411417	0.00015433930903478572	0.0	0.0	6.75348648739912e-05	0.0	0.0	0.0	0.0	0.0	0.0	0.0	0.0	0.0	0.0	0.0	0.0	0.0	0.0	0.0	0.0	0.0	0.0	0.0	0.0	0.0
d__Fungi;p__Ascomycota;c__Dothideomycetes;o__Capnodiales;f__Mycosphaerellaceae;g__Zasmidium	0.0	0.0	8.310578178796153e-05	0.0	0.0	0.0	0.0	0.0	0.0	0.0	0.0	0.0	0.0	0.0	0.0	0.0	0.0	0.0	0.0	0.0	0.0	0.0	0.0	0.0	0.0	0.0	0.0
d__Fungi;p__Ascomycota;c__Dothideomycetes;o__Capnodiales;f__Teratosphaeriaceae;g__Capnobotryella	3.5174936685113966e-05	0.0	0.0	0.0	0.0	0.0	0.0	0.0	0.0	0.0	0.0	0.0	0.0	0.0	0.0	0.0	0.0	0.0	0.0	0.0	0.0	0.0	0.0	0.0	0.0	0.0	0.0
d__Fungi;p__Ascomycota;c__Dothideomycetes;o__Capnodiales;f__Teratosphaeriaceae;g__Devriesia	0.00012897476784541788	0.0	0.0003324231271518461	0.0	0.0	0.0	0.0	0.0	0.0	2.1779137763935926e-05	0.0	0.0	0.0	0.0	0.0	0.0	0.0	0.0	0.0	0.0	4.650622020695268e-05	0.0	0.0	0.0	0.0	0.0	0.0
d__Fungi;p__Ascomycota;c__Dothideomycetes;o__Capnodiales;f__unclassified_Capnodiales;g__unclassified_Capnodiales	0.0	0.0	8.310578178796153e-05	0.0	0.0	0.0	0.0	0.0	0.0	0.0	8.677824903188016e-05	0.0	0.0	0.0	0.0	0.0	0.0	0.0	0.0	0.0	0.0	0.0	0.0	0.0	0.0	0.0	0.0
d__Fungi;p__Ascomycota;c__Dothideomycetes;o__Capnodiales;f__unidentified;g__unidentified	8.207485226526592e-05	0.0	0.0008191855633384778	0.0	0.0	0.0	0.0	0.0	0.0	4.355827552787185e-05	0.0	0.0	0.0	0.0	0.0	0.0	0.0	0.0	0.0	0.0	0.0	3.6387012262423135e-05	0.0	0.0	0.0	0.0	0.0
d__Fungi;p__Ascomycota;c__Dothideomycetes;o__Dothideales;f__Aureobasidiaceae;g__Aureobasidium	9.379983116030391e-05	0.0	0.0	0.0004027958772657268	0.0	0.0002026045946219736	0.0	0.0	0.0	0.00022868094652132723	0.0	8.253840983857845e-05	0.0	0.0	0.00032118988498931424	8.447372867038352e-05	0.0	0.0	0.0	0.0	4.650622020695268e-05	0.0	0.0	0.0	0.0	0.0	0.0
d__Fungi;p__Ascomycota;c__Dothideomycetes;o__Dothideales;f__Aureobasidiaceae;g__unclassified_Aureobasidiaceae	0.0	0.000496480504865509	0.000557995963433456	0.0	0.0	0.0	0.0	0.0	0.0	0.0	0.00022779290370868543	0.0	0.0	0.0001604529357156774	0.0	0.0	0.0	0.0	0.0	0.0	0.0	0.0	0.0	0.0	0.0	0.0	0.0
d__Fungi;p__Ascomycota;c__Dothideomycetes;o__Dothideales;f__Dothideales_fam_Incertae_sedis;g__Selenophoma	0.0	0.000992961009731018	0.0011990977086548736	0.0	0.0	0.0	0.0	0.0	0.0	0.00022868094652132723	0.00014101465467680527	0.0	0.00023739435951001804	0.00021775755561413362	0.0004817848274839714	0.0	0.0	0.0	0.0	0.0	0.0	0.0	0.0	0.0	0.0	0.0	0.0
d__Fungi;p__Ascomycota;c__Dothideomycetes;o__Dothideomycetes_ord_Incertae_sedis;f__Dothideomycetes_fam_Incertae_sedis;g__Radulidium	0.0	0.0	0.0	0.0	0.0	0.0	0.0	0.0	0.0	0.0	7.593096790289513e-05	0.0	0.0	0.0	0.0	0.0	0.0	0.0	0.0	0.0	0.0	0.0	0.0	0.0	0.0	0.0	0.0
d__Fungi;p__Ascomycota;c__Dothideomycetes;o__Pleosporales;f__Coniothyriaceae;g__Coniothyrium	8.207485226526592e-05	0.0	0.0003086786180695714	0.0	0.0	4.5023243249327465e-05	0.0	0.0	0.0	0.0	0.0	0.0	0.0	0.0	0.00013588802826470988	0.0	0.0	0.0	0.0	0.0	0.0	0.0	0.0	0.0	0.0	0.0	0.0
d__Fungi;p__Ascomycota;c__Dothideomycetes;o__Pleosporales;f__Cucurbitariaceae;g__Pyrenochaeta	0.0	0.0	0.0	0.0	2.4009892075535122e-05	0.0	0.0	0.0002400645992012396	0.0	0.0	0.0	0.0	0.0	0.0	0.0	0.0	0.0	0.0	0.0	0.0	0.0	0.0	0.0	0.0	0.0	0.0	0.0
d__Fungi;p__Ascomycota;c__Dothideomycetes;o__Pleosporales;f__Cucurbitariaceae;g__Pyrenochaetopsis	0.0002813994934809117	0.0	0.001115991926866912	0.0	0.0	0.00034893013518228784	0.0	0.0	5.907302607483371e-05	0.0	0.0	0.0	0.0	0.0	0.0	0.0	0.00043059110590149035	0.00015045701317752675	0.0	6.071203069600272e-05	0.0	0.0	0.0	2.3048909786567094e-05	0.0	0.0	0.0
d__Fungi;p__Ascomycota;c__Dothideomycetes;o__Pleosporales;f__Cucurbitariaceae;g__unclassified_Cucurbitariaceae	0.0005041740924866335	0.0	0.0	4.7387750266556095e-05	0.0008403462226437293	0.0012156275677318415	9.077499148984455e-05	0.0	0.0	0.0	0.0	0.0	0.0	0.0	0.0	0.0	0.0	0.0	0.0	0.0	0.0	0.0	0.0	0.0	0.0	0.0	0.0
d__Fungi;p__Ascomycota;c__Dothideomycetes;o__Pleosporales;f__Cucurbitariaceae;g__unidentified	3.5174936685113966e-05	0.0	0.0	5.923468783319512e-05	0.0	0.0	0.0	0.0	0.0	0.0	0.0	0.0	0.0	0.0	0.0	0.0	0.00035882592158457526	0.00017553318204044786	0.0	0.0001092816552528049	0.0	0.0	0.0	0.0	0.0	0.0	0.0
d__Fungi;p__Ascomycota;c__Dothideomycetes;o__Pleosporales;f__Didymellaceae;g__Ascochyta	0.0	0.0	0.0	0.0	0.0	0.0	0.0	0.0	0.0	0.00010889568881967963	0.0	0.0	0.0	0.0	0.0	0.0	0.0	0.0	0.0	0.0	0.0	0.0	0.0	0.0	0.0	0.0	0.0
d__Fungi;p__Ascomycota;c__Dothideomycetes;o__Pleosporales;f__Didymellaceae;g__Calophoma	0.0	0.0	0.0	0.0	0.0	6.75348648739912e-05	0.0	0.0	0.0	0.0	0.0	0.0	0.0	0.0	0.0	0.0	0.0	0.0	0.0	0.0	0.0	0.0	0.0	0.0	0.0	0.0	0.0
d__Fungi;p__Ascomycota;c__Dothideomycetes;o__Pleosporales;f__Didymellaceae;g__Didymella	0.0003751993246412156	0.011463183212339195	0.0006292294906802802	0.006515815661651464	0.005306186148693262	0.009241020676924462	0.00023828435266084195	0.0	0.0	0.0008276072350295652	0.00030372387161158054	0.0	0.0	0.0	0.003990166648136481	6.033837762170251e-05	0.0005023562902184053	0.0	0.0	0.0	0.0010812696198116499	6.064502043737189e-05	3.1846119550332795e-05	0.00016134236850596966	0.0	0.0	0.0
d__Fungi;p__Ascomycota;c__Dothideomycetes;o__Pleosporales;f__Didymellaceae;g__Epicoccum	0.0	0.0	0.00029680636352843407	0.0	0.0	0.0	0.0	0.0	0.0	0.0	0.0	0.0	0.00016617605165701263	0.0	0.0	0.0	0.0	0.0	0.0	0.0	0.0	0.0	0.0	0.0	0.0	0.0	0.0
d__Fungi;p__Ascomycota;c__Dothideomycetes;o__Pleosporales;f__Didymellaceae;g__Neoascochyta	0.00015242472563549385	0.0	0.0	0.0	0.0	0.0	0.0	0.0	0.0	9.800611993771167e-05	0.0	0.0	0.0	0.0	0.0	7.240605314604301e-05	0.0	0.0	0.0	0.00014570887367040654	0.0	0.0	0.0	0.0	0.0	0.0	0.0
d__Fungi;p__Ascomycota;c__Dothideomycetes;o__Pleosporales;f__Didymellaceae;g__Paraboeremia	0.0	0.0	0.0	0.0	0.0	0.0	0.0	0.0	3.5443815644900226e-05	0.0	0.0	0.0002711976323267578	0.0	0.0	0.0	0.0	0.0	0.0	0.0	0.0	0.0	0.0	0.0	0.0	0.0	0.0	0.0
d__Fungi;p__Ascomycota;c__Dothideomycetes;o__Pleosporales;f__Didymellaceae;g__Phoma	0.0	0.0	0.0	0.0	0.0	0.00033767432436995596	0.0	0.0	0.0	0.0	0.0	0.0	0.0	0.0	0.0	0.0	0.0	0.0	0.0	0.0	0.0	0.0	0.0	0.0	0.0	0.0	0.0
d__Fungi;p__Ascomycota;c__Dothideomycetes;o__Pleosporales;f__Didymellaceae;g__unclassified_Didymellaceae	0.002122221180001876	0.007072088969306473	0.011753531995725989	0.0005686530031986731	0.0006362621400016807	0.0038044640545681708	0.0	0.0	0.00037806736687893576	0.00176411015887881	0.005835837247393941	0.0026648115176455328	0.0019110245940556453	0.0020515053923647326	0.014478251738749089	0.0017980836531267348	0.000610004066693778	0.00031345211078651406	0.0005489009782635212	0.0015663703919568703	0.000883618183932101	0.0	3.1846119550332795e-05	0.001094823214861937	0.0	0.0	0.0
d__Fungi;p__Ascomycota;c__Dothideomycetes;o__Pleosporales;f__Didymellaceae;g__unidentified	0.0	0.0	0.0	0.0	0.0	5.627905406165933e-05	0.0	0.0	0.0	0.0	0.0	0.0	0.0	0.0	0.0	0.0	0.00020333468889792598	0.0	0.0	0.0	0.0	0.0	0.0	0.0	0.0	0.0	0.0
d__Fungi;p__Ascomycota;c__Dothideomycetes;o__Pleosporales;f__Didymosphaeriaceae;g__Paraphaeosphaeria	0.0006331488603320514	0.0	0.0006411017452214175	0.0	0.0	0.0	0.0	0.0	0.0	0.0	0.0	0.0	0.0	0.0	0.0	0.0	0.0	0.0	0.0	0.0	0.0	0.0	0.0	0.0	0.0	0.0	0.0
d__Fungi;p__Ascomycota;c__Dothideomycetes;o__Pleosporales;f__Didymosphaeriaceae;g__Spegazzinia	0.0002110496201106838	0.0	0.00045114567256321976	0.0	0.0	0.0	0.0	0.0	0.0	0.0	0.0	0.0	0.0	0.0	0.0	0.0	4.7843456211276705e-05	0.0	0.0	0.0	0.0	0.0	5.307686591722132e-05	0.0	0.0	0.0	0.0
d__Fungi;p__Ascomycota;c__Dothideomycetes;o__Pleosporales;f__Leptosphaeriaceae;g__Acicuseptoria	0.0	0.0	0.0	0.0	0.0	0.0	0.0	0.0	0.0	0.0	0.0	0.0	0.0	0.0	0.0	2.4135351048681e-05	0.0	0.0	0.0	0.0	0.0	0.0	0.0	0.0	0.0	0.0	0.0
d__Fungi;p__Ascomycota;c__Dothideomycetes;o__Pleosporales;f__Leptosphaeriaceae;g__Ampelomyces	0.0	0.0013349809130828129	0.0	0.0	0.00013205440641544318	0.00031516270274529226	0.0	0.0	0.0	0.00014156439546558351	0.0	0.0	0.0	0.0	0.00014824148537968351	0.0	0.0	0.0	0.0	0.0	0.00010463899546564353	0.0	0.0	0.0	0.0	0.0	0.0
d__Fungi;p__Ascomycota;c__Dothideomycetes;o__Pleosporales;f__Leptosphaeriaceae;g__Leptosphaeria	0.0	0.0	0.0	0.0009596019428977609	0.0013805687943432695	0.0	0.0	0.0	0.0	0.0	0.0	0.0	0.0	0.0	0.0	0.0	0.0	0.0	0.0	0.0	0.0	0.0	0.0	0.0	0.0	0.0	0.0
d__Fungi;p__Ascomycota;c__Dothideomycetes;o__Pleosporales;f__Lophiostomataceae;g__Lophiostoma	0.0	0.0	0.0	0.0	0.0	0.0	0.0	0.0	0.0	0.0	0.0	0.0	0.0	0.0	0.0	0.0	0.0	0.0	0.0	0.0	0.0	3.6387012262423135e-05	0.0	2.3048909786567094e-05	0.0	0.0	0.0
d__Fungi;p__Ascomycota;c__Dothideomycetes;o__Pleosporales;f__Periconiaceae;g__Periconia	0.0	0.0	0.0	0.0	0.0	0.0	0.0	0.0	2.3629210429933485e-05	0.0	0.00013016737354782024	0.0001886592224881793	0.0	0.0	0.0	0.0	0.0	0.0	0.0	0.0	0.0	0.0	0.0	0.0	0.0	0.0	0.0
d__Fungi;p__Ascomycota;c__Dothideomycetes;o__Pleosporales;f__Phaeosphaeriaceae;g__Allophaeosphaeria	0.0	0.0003089212030274278	0.0	0.0	0.0	0.0	0.0	0.0	0.0	0.0	0.0	0.0	0.0	0.0	0.0	0.0	0.0	0.0	0.0	0.0	0.0	0.0	0.0	0.0	0.0	0.0	0.0
d__Fungi;p__Ascomycota;c__Dothideomycetes;o__Pleosporales;f__Phaeosphaeriaceae;g__Chaetosphaeronema	2.344995779007598e-05	0.0	0.0	0.0	0.0	0.0	0.0	0.0	0.0	0.0	0.0	0.0	0.0	0.0	0.0	0.0	0.0	0.0	0.0	0.0	0.0	0.0	0.0	0.0	0.0	0.0	0.0
d__Fungi;p__Ascomycota;c__Dothideomycetes;o__Pleosporales;f__Phaeosphaeriaceae;g__Leptospora	7.034987337022793e-05	0.001312915112866568	0.0	0.0	0.0	0.0	0.0	0.0	0.0	2.1779137763935926e-05	0.0	0.0	0.0	0.0	0.0	0.0	0.0	0.0	0.0	0.0	0.0	0.0	0.0	0.0	0.0	0.0	0.0
d__Fungi;p__Ascomycota;c__Dothideomycetes;o__Pleosporales;f__Phaeosphaeriaceae;g__Neosetophoma	0.0002110496201106838	0.0030450804298417884	0.00014246705449364835	0.0	2.4009892075535122e-05	3.37674324369956e-05	0.0	0.0	0.0	0.0	0.0	2.3582402811022414e-05	0.0	0.0	0.0	0.0	0.0	0.0	0.0	0.0	0.0	0.0	0.0	0.0	0.0	0.0	0.0
d__Fungi;p__Ascomycota;c__Dothideomycetes;o__Pleosporales;f__Phaeosphaeriaceae;g__Ophiosphaerella	0.0	0.0	0.0	0.0	0.0	0.0	0.0	0.0	0.0	0.0	0.0	0.0	0.0	0.0	0.0	0.0	0.0	0.0	0.0	0.0	0.0	3.6387012262423135e-05	0.0	0.0	0.0	0.0	0.0
d__Fungi;p__Ascomycota;c__Dothideomycetes;o__Pleosporales;f__Phaeosphaeriaceae;g__Paraphoma	0.0	0.0	0.0	7.108162539983414e-05	6.00247301888378e-05	0.00034893013518228784	0.0	0.0	0.0	5.4447844409839817e-05	0.0	0.0	0.0	0.0	0.0	0.0	0.0	0.0	0.0	0.0	0.0	0.0	0.0	0.0	0.0	0.0	0.0
d__Fungi;p__Ascomycota;c__Dothideomycetes;o__Pleosporales;f__Phaeosphaeriaceae;g__Parastagonospora	0.0	0.0	0.0	0.0	0.0	0.0	0.0	0.0	0.0	0.0	0.0	0.0	0.0	0.0	0.0	8.447372867038352e-05	0.0	0.0	0.00036593398550901417	0.0	0.0	0.0	0.0	0.0	0.0	0.0	0.0
d__Fungi;p__Ascomycota;c__Dothideomycetes;o__Pleosporales;f__Phaeosphaeriaceae;g__Phaeosphaeria	8.207485226526592e-05	0.0	5.936127270568681e-05	0.00017770406349958536	4.8019784151070244e-05	0.00021386040543430545	0.0	0.0	0.0	0.0	0.0	0.0	0.0	0.0	0.0	0.0	0.0	0.0	0.0	0.0	0.0	0.0	0.0	0.0	0.0	3.205436420168606e-05	5.115700083556435e-05
d__Fungi;p__Ascomycota;c__Dothideomycetes;o__Pleosporales;f__Phaeosphaeriaceae;g__Sclerostagonospora	0.0	0.0	0.0	0.0	0.0	0.0	0.0	0.0	0.0	4.355827552787185e-05	0.0	0.0	0.0	0.0	0.0	0.0	0.0	0.0	0.0	0.0	0.0	0.0	0.0	0.0	0.0	0.0	0.0
d__Fungi;p__Ascomycota;c__Dothideomycetes;o__Pleosporales;f__Phaeosphaeriaceae;g__Setophaeosphaeria	0.0	0.0	0.0004036566543986703	0.0	0.0	0.0	0.0	0.0	0.0	0.0	0.0	0.0	0.0	0.0	0.0	0.0	0.0	0.0	0.0	0.0	0.0	0.0	0.0	0.0	0.0	0.0	0.0
d__Fungi;p__Ascomycota;c__Dothideomycetes;o__Pleosporales;f__Phaeosphaeriaceae;g__Setophoma	0.0	0.0	0.0	0.0	0.0	0.0	0.0	0.0	0.0	0.0	0.0	0.0	0.0	2.2921847959382486e-05	0.0	0.0	4.7843456211276705e-05	0.0	0.0	0.0	0.0	0.0	0.0	0.0	0.0	0.0	0.0
d__Fungi;p__Ascomycota;c__Dothideomycetes;o__Pleosporales;f__Phaeosphaeriaceae;g__unclassified_Phaeosphaeriaceae	0.0	0.0	0.0002849341089872967	0.0	0.0	0.0	0.0	0.0	0.0	0.0	0.0	0.0	0.0	0.0	0.0	0.0	0.0	0.0	2.439559903393428e-05	0.0	0.0	0.0	0.0	0.0	0.0	0.0	0.0
d__Fungi;p__Ascomycota;c__Dothideomycetes;o__Pleosporales;f__Phaeosphaeriaceae;g__unidentified	7.034987337022793e-05	0.0	0.0	0.0	0.0	0.0	0.0	0.0	0.0	0.0	0.0	5.895600702755604e-05	0.0	0.0	0.0	0.0	0.0	0.0	0.0	6.071203069600272e-05	0.0	0.0	0.0	0.0	0.0	0.0	0.0
d__Fungi;p__Ascomycota;c__Dothideomycetes;o__Pleosporales;f__Pleosporaceae;g__Alternaria	0.0015594221930400525	0.00346433063395044	0.007883177015315209	0.0008292856296647316	3.601483811330268e-05	0.0009117206757988811	0.00023828435266084195	0.0005456013618209991	0.0005907302607483371	0.021212880182073592	0.01819089045330788	0.05683359077456402	0.007905232171683601	0.004435377580140511	0.007659143411283648	0.015253541862766394	0.00333708107073655	0.005428990558822423	0.012039228123246567	0.054592258001845646	0.05950470875479595	0.005045665700389341	0.004543379722514145	0.003780021204997004	6.591740549091988e-05	6.410872840337211e-05	0.0001023140016711287
d__Fungi;p__Ascomycota;c__Dothideomycetes;o__Pleosporales;f__Pleosporaceae;g__Bipolaris	5.862489447518995e-05	0.0	0.00015433930903478572	0.0	0.0	0.0	0.0	0.0	0.0	0.0	0.0002928765904825955	5.895600702755604e-05	0.0	0.0	0.0	0.00018101513286510753	9.568691242255341e-05	0.0	0.00042692298309384986	0.00013356646753120597	0.0020579002441576564	0.0	0.0	0.0	0.0	0.0	0.0
d__Fungi;p__Ascomycota;c__Dothideomycetes;o__Pleosporales;f__Pleosporaceae;g__Comoclathris	0.0	0.0	0.00010685029087023626	0.0	0.0	0.0	0.0	0.0	0.0	0.0	0.0	0.0	0.0	0.0	0.0	0.0	0.0	0.0	0.0	0.0006435475253776288	0.0	0.0	0.0	0.0	0.0	0.0	0.0
d__Fungi;p__Ascomycota;c__Dothideomycetes;o__Pleosporales;f__Pleosporaceae;g__Curvularia	0.0	0.0	0.00027306185444615934	0.0	0.0	0.0	0.0	0.0	0.0	0.0	0.0	3.537360421653362e-05	0.0	0.0	0.0	0.0	0.0	0.0	0.0	0.0	0.0	0.0	0.0	0.0	0.0	0.0	0.0
d__Fungi;p__Ascomycota;c__Dothideomycetes;o__Pleosporales;f__Pleosporaceae;g__Exserohilum	0.0	0.00029788830291930537	0.0	0.0	0.0	0.0	0.0	0.0	0.0	0.0	0.0	0.0	0.0	0.0	0.0	0.0	0.0	0.0	0.0	0.0	0.0	0.0	0.0	0.0	0.0	0.0	0.0
d__Fungi;p__Ascomycota;c__Dothideomycetes;o__Pleosporales;f__Pleosporaceae;g__Neocamarosporium	0.0	0.0	0.0004036566543986703	0.0	0.0	0.0	0.0	0.0	0.0	0.0	6.508368677391012e-05	0.0	0.0	0.0	0.0	0.0	0.0	0.0	0.0	0.0	0.0	0.0	0.0	0.0	0.0	0.0	0.0
d__Fungi;p__Ascomycota;c__Dothideomycetes;o__Pleosporales;f__Pleosporaceae;g__Stemphylium	0.0	0.0	0.0	0.0	0.0	0.0002926510811206285	0.0	0.0	0.0	0.0	0.00030372387161158054	0.0	0.0	0.0	0.0	7.240605314604301e-05	0.0	0.0	0.00012197799516967139	0.0	0.0	0.0	0.0	0.0	0.0	0.0	0.0
d__Fungi;p__Ascomycota;c__Dothideomycetes;o__Pleosporales;f__Pleosporaceae;g__unidentified	0.0	0.0	0.0	0.0	0.0	0.0	0.0	0.0	0.0	9.800611993771167e-05	0.0	0.0	0.0	2.2921847959382486e-05	0.0	0.00012067675524340501	0.0	0.0	0.0	0.00020642090436640925	0.00020927799093128707	0.0	0.0	0.0	0.0	0.0	0.0
d__Fungi;p__Ascomycota;c__Dothideomycetes;o__Pleosporales;f__Pleosporales_fam_Incertae_sedis;g__Chalastospora	0.0	0.0	0.0	0.0	0.0	0.0	0.0	0.0	0.0	0.0	0.0	0.0	0.0	0.0	0.0	0.0004947746964979606	0.0005621606104825013	0.0	0.002427362103876461	0.0014570887367040654	0.01709103592605511	0.00018193506131211566	0.0	0.0	0.0	0.0	0.0
d__Fungi;p__Ascomycota;c__Dothideomycetes;o__Pleosporales;f__Pleosporales_fam_Incertae_sedis;g__Nigrograna	0.0	0.0	0.00023744509082274725	0.0	0.0	0.0	0.0	0.0	0.0	0.0	0.0	0.0	0.0	0.0	0.0	0.0	0.0	0.0	0.0	0.0	0.0	0.0	0.0	0.0	0.0	0.0	0.0
d__Fungi;p__Ascomycota;c__Dothideomycetes;o__Pleosporales;f__Pleosporales_fam_Incertae_sedis;g__Ochrocladosporium	0.0	0.0	0.0	0.0	0.00014405935245321073	0.00011255810812331866	0.0	0.0	0.0	3.266870664590389e-05	0.0	0.0	0.0	0.0	0.0	0.0	0.0	0.0	0.0	0.0	0.0	0.0	0.0	0.0	0.0	0.0	0.0
d__Fungi;p__Ascomycota;c__Dothideomycetes;o__Pleosporales;f__Pleosporales_fam_Incertae_sedis;g__Thyrostroma	0.0	0.0	0.0	0.0	0.0	0.0	0.0	0.0	0.0	0.0	0.0	0.0	0.0	0.0	0.0	6.033837762170251e-05	0.0	0.0	0.0	0.0	0.0	0.0	0.0	0.0	0.0	0.0	0.0
d__Fungi;p__Ascomycota;c__Dothideomycetes;o__Pleosporales;f__Sporormiaceae;g__Preussia	7.034987337022793e-05	0.0	0.0	0.0	0.0	0.0	0.0	0.0	0.0	3.266870664590389e-05	0.0	0.0	0.0	0.0	0.0	0.0	0.0	0.0	0.0	0.0	0.0	0.0	0.0	0.0	0.0	0.0	0.0
d__Fungi;p__Ascomycota;c__Dothideomycetes;o__Pleosporales;f__Sporormiaceae;g__Sporormiella	0.0	0.0	0.0	0.0	0.0	0.0	0.0	0.0	0.0	0.0	0.0	0.0	0.0	0.0	0.0	0.0	0.0	0.0	0.0	2.428481227840109e-05	0.0	0.0	0.0	0.0	0.0	0.0	0.0
d__Fungi;p__Ascomycota;c__Dothideomycetes;o__Pleosporales;f__Sporormiaceae;g__Westerdykella	0.0	0.0	0.0	0.0	0.0	0.0	0.0	0.00014185635407345978	0.0	0.0	0.0	3.537360421653362e-05	0.0	0.0	0.0	0.0	0.0	0.0	0.0	0.0	0.0	0.0	0.0	0.0	0.0	0.0	0.0
d__Fungi;p__Ascomycota;c__Dothideomycetes;o__Pleosporales;f__Sporormiaceae;g__unclassified_Sporormiaceae	9.379983116030391e-05	0.0	7.123352724682418e-05	0.0	0.0	0.0	0.0	0.0	0.0	0.0	0.0	0.0	0.0	0.0	0.0	0.0	0.0	0.0	0.0	0.0	0.0	0.0	0.0	0.0	0.0	0.0	0.0
d__Fungi;p__Ascomycota;c__Dothideomycetes;o__Pleosporales;f__Sporormiaceae;g__unidentified	0.0	0.0	0.0	0.0	0.0	0.0	0.0	0.0	0.0	0.0	0.00011932009241883521	0.0	0.0	0.0	0.0	0.0	0.0	0.0	0.0	0.0	0.0	0.0	0.0	0.0	0.0	0.0	0.0
d__Fungi;p__Ascomycota;c__Dothideomycetes;o__Pleosporales;f__Thyridariaceae;g__Parathyridaria	0.0	0.0	0.0	0.0	0.0	0.0	0.0	0.0	0.0	0.0	0.0	0.0	0.0	0.0	6.176728557486812e-05	0.0	0.0	0.0	0.0	0.0	0.0	0.0	0.0	0.0	0.0	0.0	0.0
d__Fungi;p__Ascomycota;c__Dothideomycetes;o__Pleosporales;f__Thyridariaceae;g__unidentified	0.0	0.0	0.0	0.0	0.0	0.0	0.0	0.0	0.0	0.0	0.0	0.0	0.0	0.0	0.0	0.0	5.980432026409588e-05	0.0	0.0	0.0	0.0	0.0	0.0	0.0	0.0	0.0	0.0
d__Fungi;p__Ascomycota;c__Dothideomycetes;o__Pleosporales;f__unclassified_Pleosporales;g__unclassified_Pleosporales	0.0006565988181221273	0.0022065800216244844	0.001507776326724445	0.0007818978793981756	0.0011884896577389885	0.0010580462163591953	0.0	4.364810894567993e-05	0.00023629210429933483	0.0010018403371410526	0.0007050732733840263	0.00014149441686613448	0.00042730984711803247	0.0	0.00042001754190910327	0.0009533463664228996	0.0010645169007009066	0.00011284275988314506	0.0007562635700519626	0.0009228228665792413	0.0029763980932449715	3.6387012262423135e-05	0.0	0.00010372009403955193	0.0	0.0	0.0
d__Fungi;p__Ascomycota;c__Dothideomycetes;o__Pleosporales;f__unidentified;g__unidentified	3.5174936685113966e-05	0.0	7.123352724682418e-05	2.3693875133278048e-05	0.0	0.0	0.0	0.0	0.0	0.0	0.0	0.0	0.0	0.0	0.0	7.240605314604301e-05	0.0	0.0	0.0	0.0	0.0	0.0	0.0	0.0	0.0	0.0	3.410466722370956e-05
d__Fungi;p__Ascomycota;c__Dothideomycetes;o__Venturiales;f__Venturiaceae;g__Venturia	0.0	0.0	0.0	0.0	0.0	0.0	0.0	0.0	0.0	0.0	0.0	0.0	0.0	0.0	0.0	0.0	0.0	0.0	0.0	0.0	0.0	2.4258008174948756e-05	0.0	0.0	0.0	0.0	0.0
d__Fungi;p__Ascomycota;c__Dothideomycetes;o__unclassified_Dothideomycetes;f__unclassified_Dothideomycetes;g__unclassified_Dothideomycetes	0.00037519932464121565	0.0	0.00039178439985753294	0.0	0.0	0.0	0.0	0.0	8.27022365047672e-05	0.0	0.0	0.0	0.0	0.0	0.0	0.0	0.0	0.0	0.0	0.0	0.0	0.0	0.0	0.0	0.0	0.0	0.0
d__Fungi;p__Ascomycota;c__Eurotiomycetes;o__Chaetothyriales;f__Chaetothyriales_fam_Incertae_sedis;g__Strelitziana	0.00015242472563549385	0.0	0.0	0.0	0.0	0.0	0.0	0.0	0.0	0.0	0.0	0.0	0.0	3.438277193907373e-05	0.0	0.0	0.0	0.0	0.0	0.0	0.0	0.0	0.0	0.0	0.0	0.0	0.0
d__Fungi;p__Ascomycota;c__Eurotiomycetes;o__Chaetothyriales;f__Cyphellophoraceae;g__Cyphellophora	0.0	0.0	4.7489018164549446e-05	0.0	0.0	0.0	0.0	0.0	0.0	0.0	0.0	0.0	0.0	0.0	0.0	0.0	0.0	0.0	0.0	0.0	3.487966515521451e-05	0.0	0.0	0.0	0.0	0.0	0.0
d__Fungi;p__Ascomycota;c__Eurotiomycetes;o__Chaetothyriales;f__Herpotrichiellaceae;g__Cladophialophora	3.5174936685113966e-05	0.0	9.497803632909889e-05	0.0	0.0	0.0	0.0	0.0	0.0	0.0	0.0	0.0	0.0	0.0	8.647419980481537e-05	7.240605314604301e-05	0.0	0.0	0.0	0.0	3.487966515521451e-05	6.064502043737189e-05	0.0	0.0	0.0	0.0	0.0
d__Fungi;p__Ascomycota;c__Eurotiomycetes;o__Chaetothyriales;f__Herpotrichiellaceae;g__Coniosporium	0.0	0.0	0.0	0.0	0.0	0.0	0.0	0.0	0.0	0.0	0.0	0.0	0.0	0.0	0.0	0.0	0.0	0.0	0.0	0.0	0.0	0.0	0.0	4.609781957313419e-05	0.0	0.0	0.0
d__Fungi;p__Ascomycota;c__Eurotiomycetes;o__Chaetothyriales;f__Herpotrichiellaceae;g__Exophiala	7.034987337022793e-05	0.0014784086144884045	0.00022557283628160988	0.0015401018836630732	0.0036495035954813384	0.0017446506759114394	2.269374787246114e-05	8.729621789135986e-05	0.0	4.355827552787185e-05	8.677824903188016e-05	0.00015328561827164568	0.00017804576963251353	0.0	0.000494138284598945	0.0	0.0	0.0	0.0	0.0	5.813277525869085e-05	0.0	0.0	9.219563914626838e-05	0.0	0.0	0.0
d__Fungi;p__Ascomycota;c__Eurotiomycetes;o__Chaetothyriales;f__Herpotrichiellaceae;g__Rhinocladiella	0.0	0.0	0.0	0.0	0.0	0.0	0.0	0.0	0.0	0.0	0.0	0.0	0.0	0.0	0.0	0.0	0.0	0.0	0.0	0.0	3.487966515521451e-05	0.0	0.0	8.067118425298483e-05	0.0	0.0	0.0
d__Fungi;p__Ascomycota;c__Eurotiomycetes;o__Chaetothyriales;f__Herpotrichiellaceae;g__unidentified	0.0	0.0	0.0002849341089872967	0.0	0.0	0.0	0.0	0.0	0.0	0.0	0.0	0.0	0.0	0.0	0.0	0.0	0.0	0.0	0.0	0.0	0.0	0.0	0.0	0.0	0.0	0.0	0.0
d__Fungi;p__Ascomycota;c__Eurotiomycetes;o__Chaetothyriales;f__Trichomeriaceae;g__Knufia	0.0001875996623206078	0.0002647896025949381	0.00016621156357592306	2.3693875133278048e-05	0.0	4.5023243249327465e-05	0.0	0.0	0.0	0.0	0.0	0.0	0.0	0.0	0.0	0.0	0.0	0.0	0.0	0.0	0.0	0.0	0.0	3.4573364679850644e-05	0.0	0.0	0.0
d__Fungi;p__Ascomycota;c__Eurotiomycetes;o__Chaetothyriales;f__Trichomeriaceae;g__unidentified	4.689991558015196e-05	0.0	2.3744509082274723e-05	0.0	0.0	0.0	0.0	0.0	0.0	0.0	0.0	0.0	0.0	0.0	0.0	0.0	0.0	0.0	0.0	0.0	0.0	0.0	0.0	0.0	0.0	0.0	0.0
d__Fungi;p__Ascomycota;c__Eurotiomycetes;o__Chaetothyriales;f__unclassified_Chaetothyriales;g__unclassified_Chaetothyriales	4.689991558015196e-05	0.0	2.3744509082274723e-05	0.0	0.0	0.0	0.0	0.0	0.0	0.0	0.0	0.0	0.0	0.0	0.0	0.0	0.0	0.0	0.0	0.0	0.0	6.064502043737189e-05	0.0	0.0	0.0	0.0	0.0
d__Fungi;p__Ascomycota;c__Eurotiomycetes;o__Chaetothyriales;f__unidentified;g__unidentified	0.0	0.0	0.0005461237088923187	0.0	0.0	0.0	0.0	0.0	0.0	0.0	0.0	0.0	0.0	0.0	0.0	0.0	2.3921728105638353e-05	0.0	0.0	0.0	0.0	0.0	0.0	0.0	0.0	0.0	0.0
d__Fungi;p__Ascomycota;c__Eurotiomycetes;o__Eurotiales;f__Aspergillaceae;g__Aspergillus	0.28947800393959294	0.1168715108453408	0.03269618900629229	0.00047387750266556097	0.0002521038667931188	0.0008892090541742174	0.0016112560989447408	0.0008729621789135987	0.0032490164341158535	0.010813341899794186	0.0054995715323954055	0.005282458229669021	0.0017804576963251354	0.004549986819937423	0.0143794240818293	0.005116694422320373	0.0020811903451905364	0.0008651278257707787	0.011270766753677636	0.01427946961969984	0.04219276828275781	0.0013341904496221814	0.0004352303005212148	0.001913059512285069	0.0558155630994364	0.07031124787639835	0.04650171375952799
d__Fungi;p__Ascomycota;c__Eurotiomycetes;o__Eurotiales;f__Aspergillaceae;g__Monascus	0.0	0.0	0.0	0.0	0.0	0.0	0.0	0.0	0.0	0.0	0.0	0.0	0.0	0.0	0.0	0.0	0.0	0.0	0.0	0.0	0.0	0.0	0.0	0.0	0.0014996209749184274	0.0022758598583197103	0.0008696690142045939
d__Fungi;p__Ascomycota;c__Eurotiomycetes;o__Eurotiales;f__Aspergillaceae;g__Penicillium	0.00043382421911640555	0.00022065800216244843	0.0005817404725157307	0.0	0.0	0.0	0.0	0.0	0.0	8.71165510557437e-05	7.593096790289513e-05	0.0	0.0	2.2921847959382486e-05	0.0	0.0	4.7843456211276705e-05	0.0	0.0	3.6427218417601634e-05	0.0	0.0	0.0	0.0	4.9438054118189906e-05	0.0	0.0
d__Fungi;p__Ascomycota;c__Eurotiomycetes;o__Eurotiales;f__Aspergillaceae;g__Xeromyces	0.0	0.010260597100553851	0.00014246705449364835	0.0	0.0	0.0	3.404062180869171e-05	0.0	0.0	7.622698217377574e-05	4.338912451594008e-05	0.0	0.0	0.0	0.0	0.0	0.0	0.0	0.0	0.0	0.0	0.0	0.0	0.0	0.0	0.0	0.0
d__Fungi;p__Ascomycota;c__Eurotiomycetes;o__Eurotiales;f__Thermoascaceae;g__Thermoascus	0.0007738486070725072	0.12366777731194421	0.0005342514543511813	4.7387750266556095e-05	7.202967622660536e-05	0.00021386040543430545	0.0	3.273608170925995e-05	0.0	0.0010562881815508924	9.762553016086517e-05	0.00023582402811022415	4.747887190200361e-05	0.00010314831581722118	4.94138284598945e-05	0.000772331233557792	0.00034686505753175607	0.0001253808443146056	0.0013051645483154839	0.005196949827577833	0.005324962213696082	0.0	3.1846119550332795e-05	0.0	0.24193335750304867	0.250969644517101	0.18844533874460717
d__Fungi;p__Ascomycota;c__Eurotiomycetes;o__Eurotiales;f__Trichocomaceae;g__Sagenomella	0.0	0.0	0.000261189599905022	0.0	0.0	0.0	0.0	0.0	0.0	0.0	0.0	0.0	0.0	0.0	0.0	0.0	0.0	0.0	0.0	0.0	0.0	0.0	0.0	0.0	0.0	0.0	0.0
d__Fungi;p__Ascomycota;c__Eurotiomycetes;o__Eurotiales;f__Trichocomaceae;g__Talaromyces	0.0	0.0	7.123352724682418e-05	0.0	0.0	0.0	0.0	0.0	0.0	0.00013067482658361555	0.0	0.0	0.0	0.0	0.0	0.0	2.3921728105638353e-05	0.0	0.0	0.0	0.0	0.0	0.0	0.0	0.0	0.0	0.0
d__Fungi;p__Ascomycota;c__Eurotiomycetes;o__Eurotiales;f__Trichocomaceae;g__Thermomyces	7.034987337022793e-05	0.03366137822988151	0.0005936127270568681	0.0	0.0	0.0	0.0	0.0	0.0	0.0	0.0	0.0	0.0	0.0	0.0	0.0	0.0	0.0	0.0	0.0	0.0	0.0	0.0	0.0	0.0	0.0	0.0
d__Fungi;p__Ascomycota;c__Eurotiomycetes;o__Eurotiales;f__unclassified_Eurotiales;g__unclassified_Eurotiales	0.0	0.0005295792051898762	0.0	0.0	0.0	0.0	0.0	0.0	0.0	0.0	0.0	0.0	0.0	0.0	0.0	0.0	0.0	0.0	0.0	0.0	0.0	0.0	0.0	0.0	0.0	0.0	0.0
d__Fungi;p__Ascomycota;c__Eurotiomycetes;o__Onygenales;f__Onygenales_fam_Incertae_sedis;g__Chrysosporium	0.0	0.0	0.0	0.0	0.0	0.0	0.0	0.0	0.0	0.0	0.0	0.0	0.0	0.0	0.0	0.0	0.0	0.0	0.0	0.0	0.0	0.0	3.1846119550332795e-05	0.0	0.0	0.0	0.0
d__Fungi;p__Ascomycota;c__Leotiomycetes;o__Erysiphales;f__Erysiphaceae;g__Blumeria	0.0003165744301660257	0.0	0.0	0.0	0.0	0.00012381391893565052	0.0	0.0	0.0	0.00010889568881967963	0.0	0.0	0.0	0.0	0.0	0.0	0.0	0.0	0.0	0.0	0.0	0.0	0.0	0.0	0.0	0.0	0.0
d__Fungi;p__Ascomycota;c__Leotiomycetes;o__Erysiphales;f__Erysiphaceae;g__Golovinomyces	0.0	0.0	0.0	2.3693875133278048e-05	0.0	0.0	0.0	0.0	0.0	0.0	0.0	0.0	0.0	0.0	0.0	0.0	0.0	0.0	0.0	0.0	0.0	0.0	0.0	0.0	0.0	0.0	0.0
d__Fungi;p__Ascomycota;c__Leotiomycetes;o__Helotiales;f__Dermateaceae;g__Mollisia	0.0	0.0	8.310578178796153e-05	0.0	0.0	0.0	0.0	0.0	0.0	0.0	0.0	0.0	0.0	0.0	0.0	4.8270702097362e-05	0.0	0.0	0.0	0.0	0.0	3.6387012262423135e-05	0.0	0.0	0.0	0.0	0.0
d__Fungi;p__Ascomycota;c__Leotiomycetes;o__Helotiales;f__Helotiaceae;g__Articulospora	0.0	0.0	0.0	0.0	0.0	0.00011255810812331866	0.0	0.0	0.0	0.0	0.0	0.0	0.0	0.0	0.0	0.0	0.0	0.0	0.0	0.0	0.0	0.0	0.0	0.0	0.0	0.0	0.0
d__Fungi;p__Ascomycota;c__Leotiomycetes;o__Helotiales;f__Helotiaceae;g__Crocicreas	0.0	0.0	0.0	0.0	0.0	0.0	0.0	0.0	0.0	0.0	0.0	0.0	0.0	0.0	0.0	0.0	0.0	0.0	0.0	0.0	0.0	0.0	3.1846119550332795e-05	0.0	0.0	0.0	0.0
d__Fungi;p__Ascomycota;c__Leotiomycetes;o__Helotiales;f__Helotiaceae;g__Meliniomyces	0.0	0.0	0.0	0.0	0.0	0.0	0.0	0.0	0.0	0.0	0.0	0.0	0.0	0.0	0.0	0.0	0.0	0.0	0.0	2.428481227840109e-05	0.0	0.0	0.0	0.0	0.0	0.0	0.0
d__Fungi;p__Ascomycota;c__Leotiomycetes;o__Helotiales;f__Helotiaceae;g__Scytalidium	0.0	0.0	0.00020182832719933515	0.0	0.0	0.0	0.0	0.0	0.0	0.0	0.0	0.0	0.0	0.0	0.0	0.0	0.0	0.0	0.0	0.0	0.0	0.0	0.0	0.0	0.0	0.0	0.0
d__Fungi;p__Ascomycota;c__Leotiomycetes;o__Helotiales;f__Helotiaceae;g__Tricladium	0.0	0.0	0.0	0.0	0.0	0.0	0.0	0.0	0.0	0.0	0.0	0.0	0.0	0.0	0.0	0.0	0.0	0.0	0.0	0.0	2.325311010347634e-05	0.0	0.0	0.0	0.0	0.0	0.0
d__Fungi;p__Ascomycota;c__Leotiomycetes;o__Helotiales;f__Helotiaceae;g__unidentified	0.0	0.0	0.0	0.0	0.0	0.0	0.0	0.0	0.0	0.0	0.0	8.253840983857845e-05	0.0	0.0	0.0	0.0	0.0	0.0	0.0	0.0	0.0	0.0	0.0	0.0	0.0	0.0	0.0
d__Fungi;p__Ascomycota;c__Leotiomycetes;o__Helotiales;f__Helotiales_fam_Incertae_sedis;g__Cadophora	0.0	0.0	0.0	0.0	0.0	0.0	0.0	0.0	2.3629210429933485e-05	0.0	0.0	0.0	0.0	0.0	0.0	0.0	0.0	0.0	0.0	0.0	0.0	0.0	0.0	0.0	0.0	0.0	0.0
d__Fungi;p__Ascomycota;c__Leotiomycetes;o__Helotiales;f__Helotiales_fam_Incertae_sedis;g__Chalara	0.0	0.0	0.0	0.0	0.0	0.0	0.0	0.0	0.0	0.0	0.0	0.0	5.934858987750451e-05	0.0	0.0	0.0	0.0	0.0	0.0	0.0	0.0	0.0	0.0	0.0	0.0	0.0	0.0
d__Fungi;p__Ascomycota;c__Leotiomycetes;o__Helotiales;f__Helotiales_fam_Incertae_sedis;g__Leptodontidium	0.0	0.0	0.0	0.0	0.0	0.0	0.0	0.0	0.0	0.0	0.0	0.0	0.0	0.0	0.0	0.0	0.0	0.0	0.0	3.6427218417601634e-05	0.0	0.0	2.123074636688853e-05	0.0	0.0	0.0	0.0
d__Fungi;p__Ascomycota;c__Leotiomycetes;o__Helotiales;f__Helotiales_fam_Incertae_sedis;g__Microglossum	0.0	0.0	0.0	0.0	0.0	0.0	0.0	0.0	0.0	0.0	0.0	0.0	0.0	0.0	0.0	0.0	0.0	0.0	6.0988997584835694e-05	0.0	0.0	0.0	0.0	0.0	0.0	0.0	0.0
d__Fungi;p__Ascomycota;c__Leotiomycetes;o__Helotiales;f__Helotiales_fam_Incertae_sedis;g__unidentified	0.0001993246412156458	0.0003530528034599175	3.561676362341209e-05	0.0	0.0	0.0	0.0	0.0	0.0	0.0	0.0	0.0	0.0	0.0	0.0	0.0	0.0	0.0	0.0	0.0	3.487966515521451e-05	0.0	0.0	3.4573364679850644e-05	0.0	0.0	0.0
d__Fungi;p__Ascomycota;c__Leotiomycetes;o__Helotiales;f__Hyaloscyphaceae;g__Setoscypha	0.0	0.0	0.0	0.0	0.0	0.0	0.0	0.0	0.0	0.0	0.0	0.0	0.0	0.0	0.0	0.0	0.0	0.0	0.0	0.0	0.0	0.0	0.0	3.4573364679850644e-05	0.0	0.0	0.0
d__Fungi;p__Ascomycota;c__Leotiomycetes;o__Helotiales;f__Hyaloscyphaceae;g__unidentified	7.034987337022793e-05	0.0	0.00042740116348094503	0.0	0.0	0.0	0.0	0.0	0.0	0.0	0.0	0.0	0.0	0.0	0.0	0.0	0.0	0.0	8.538459661876998e-05	0.0	0.0	0.0	0.0	0.0	0.0	0.0	0.0
d__Fungi;p__Ascomycota;c__Leotiomycetes;o__Helotiales;f__Leotiaceae;g__Alatospora	0.0	0.0	0.0	0.0	0.0	0.0	0.0	0.0	0.0	0.0	0.0	0.0	0.0	0.0	0.0	0.0	0.0	0.0	0.0	0.0	0.0	2.4258008174948756e-05	0.0	0.0	0.0	0.0	0.0
d__Fungi;p__Ascomycota;c__Leotiomycetes;o__Helotiales;f__Leotiaceae;g__Pezoloma	0.0	0.0	0.0	0.0	0.0	0.0	0.0	0.0	0.0	2.1779137763935926e-05	0.0	0.0	0.0	0.0	0.0	0.0	0.0	0.0	6.0988997584835694e-05	0.0	0.0	0.0	0.0	0.0	0.0	0.0	0.0
d__Fungi;p__Ascomycota;c__Leotiomycetes;o__Helotiales;f__Myxotrichaceae;g__Oidiodendron	0.0	0.0	0.0	0.0	0.0	0.0	0.0	0.0	0.0	7.622698217377574e-05	0.0	0.0	0.0	0.0	0.0	0.0	0.0	0.0	3.6593398550901415e-05	0.0	0.0	4.851601634989751e-05	0.0	0.0	0.0	0.0	0.0
d__Fungi;p__Ascomycota;c__Leotiomycetes;o__Helotiales;f__Sclerotiniaceae;g__Ciboria	0.0	0.0	0.0	0.0	0.0	0.0	0.0	0.0	0.0	0.0	0.0	0.0	0.0	0.0	0.0	0.0	0.0	0.0	0.0	0.0	0.0	0.0	0.0	9.219563914626838e-05	0.0	0.0	0.0
d__Fungi;p__Ascomycota;c__Leotiomycetes;o__Helotiales;f__Sclerotiniaceae;g__Haradamyces	0.00048072413469655754	0.0	0.00023744509082274725	0.0	0.0	0.0	0.0	0.0	0.0	0.0	3.254184338695506e-05	0.0	0.0	9.168739183752994e-05	0.0	0.0	0.0012798124536516518	3.761425329438169e-05	0.0	0.0	0.0	0.0	0.0	0.0	0.0	0.0	0.0
d__Fungi;p__Ascomycota;c__Leotiomycetes;o__Helotiales;f__Sclerotiniaceae;g__Monilinia	3.5174936685113966e-05	0.0	0.0	0.0	0.0	0.0	0.0	0.0	0.0	5.444784440983981e-05	0.0	0.0	0.0	0.0	2.470691422994725e-05	0.0	0.0	0.0	0.0	0.0	0.0	0.0	0.0	0.0	0.0	0.0	0.0
d__Fungi;p__Ascomycota;c__Leotiomycetes;o__Helotiales;f__Sclerotiniaceae;g__unclassified_Sclerotiniaceae	0.0	0.0	0.0	0.0	0.0	0.0	0.0	0.0	0.0	0.0	0.0	0.0	0.0	0.0	0.0	0.0	3.588259215845753e-05	0.0	0.0	8.49968429744038e-05	0.0	0.0	0.0	0.0	0.0	0.0	0.0
d__Fungi;p__Ascomycota;c__Leotiomycetes;o__Helotiales;f__Vibrisseaceae;g__Phialocephala	0.0	0.0	0.0	0.0	0.0	0.0	0.0	0.0	0.0	0.0	0.0	0.0	7.121830785300541e-05	0.0	0.0	0.0	0.0	2.5076168862921122e-05	0.0	0.0	0.0	0.0	0.0	2.3048909786567094e-05	4.9438054118189906e-05	0.0	0.0
d__Fungi;p__Ascomycota;c__Leotiomycetes;o__Helotiales;f__unclassified_Helotiales;g__unclassified_Helotiales	9.379983116030391e-05	0.0	5.936127270568681e-05	0.00014216325079966828	0.0	0.0	0.0	0.0	0.0	0.0	0.0	5.895600702755604e-05	0.0	6.876554387814746e-05	7.412074268984176e-05	7.240605314604301e-05	3.588259215845753e-05	0.0	0.0	3.6427218417601634e-05	4.650622020695268e-05	0.0	0.0	0.0	0.0	0.0	0.0
d__Fungi;p__Ascomycota;c__Leotiomycetes;o__Helotiales;f__unidentified;g__unidentified	0.0	0.0	0.0007716965451739285	0.0	2.4009892075535122e-05	0.0	0.0	0.0	0.0	0.0	0.0	0.0	0.0	0.0	0.0	0.0	0.0	0.0	0.0	0.0	3.487966515521451e-05	7.277402452484627e-05	0.0	0.0	0.0	0.0	0.0
d__Fungi;p__Ascomycota;c__Leotiomycetes;o__Phacidiales;f__Phacidiaceae;g__Phacidium	0.0	0.0	0.0	0.0	0.0	0.0	0.0	0.0	0.0	0.0	0.0	0.0	0.0	0.0	0.0	0.0	2.3921728105638353e-05	0.0	0.0	0.0	0.0	0.0	0.0	0.0	0.0	0.0	0.0
d__Fungi;p__Ascomycota;c__Leotiomycetes;o__Thelebolales;f__Pseudeurotiaceae;g__Geomyces	0.0	0.0	0.0	0.0	0.0	0.0	0.0	0.0	0.0	0.0	0.0	0.0	0.0	0.0	0.0	0.0	0.0	0.0	0.00010978019565270425	2.428481227840109e-05	0.0	3.6387012262423135e-05	0.0	0.0	0.0	0.0	0.0
d__Fungi;p__Ascomycota;c__Leotiomycetes;o__Thelebolales;f__Pseudeurotiaceae;g__Pleuroascus	0.0	0.0	0.0	0.0	0.0	0.0	0.0	0.0	0.0	0.0	0.0	0.0	0.0	0.0	0.0	0.0	0.0	0.0	0.0	0.0	0.0	0.00014554804904969254	0.0	0.0	0.0	0.0	0.0
d__Fungi;p__Ascomycota;c__Leotiomycetes;o__Thelebolales;f__Pseudeurotiaceae;g__Pseudeurotium	3.5174936685113966e-05	0.0	0.0	0.0	0.0	0.0	0.0	4.364810894567993e-05	0.0	4.355827552787185e-05	0.0	0.0	0.0	0.0	0.0	0.0	5.980432026409588e-05	0.0	0.0	0.0	0.0	0.0	0.0	0.0	0.0	0.0	0.0
d__Fungi;p__Ascomycota;c__Leotiomycetes;o__Thelebolales;f__Pseudeurotiaceae;g__Pseudogymnoascus	0.0	0.0	0.0	5.923468783319512e-05	0.0	0.0	0.0	0.0	0.0	7.622698217377574e-05	0.0	0.00012970321546062328	8.308802582850631e-05	3.438277193907373e-05	0.0	0.0	0.0	0.0	0.0	0.0	0.0	0.0	0.0	0.0	0.0	0.0	0.0
d__Fungi;p__Ascomycota;c__Leotiomycetes;o__Thelebolales;f__Thelebolaceae;g__Thelebolus	0.0	0.00048544760475738655	0.0	0.0	0.0	0.0	0.0	0.0	0.0	0.0	0.0	0.0	0.0	0.0	0.0	0.0	0.0	0.0	0.0	0.0	0.0	0.0	0.0	0.0	0.0	0.0	0.0
d__Fungi;p__Ascomycota;c__Leotiomycetes;o__Thelebolales;f__Thelebolaceae;g__unclassified_Thelebolaceae	0.0	0.0009267636090822834	0.0	0.0	0.0	0.0	0.0	0.0	0.0	0.0	0.0	0.0	0.0	0.0	0.0	0.0	0.0	0.0	0.0	0.0	0.0	0.0	0.0	0.0	0.0	0.0	0.0
d__Fungi;p__Ascomycota;c__Leotiomycetes;o__Thelebolales;f__unclassified_Thelebolales;g__unclassified_Thelebolales	0.0	0.0	0.0	0.0018007345101291317	0.0013205440641544317	0.0030840921625789313	0.0	0.0	0.0	5.4447844409839817e-05	0.0	0.0	0.0	0.0	0.0	0.0	0.0	0.0	0.0	0.0	0.0	0.0	0.0	0.0	0.0	0.0	0.0
d__Fungi;p__Ascomycota;c__Leotiomycetes;o__Thelebolales;f__unidentified;g__unidentified	0.0	0.002173481321300117	0.0	0.0	0.0	0.0	0.0	0.0	0.0	0.0	0.0002603347470956405	0.0	0.0	0.0	0.0006547332270936022	4.8270702097362e-05	0.0	0.0	0.0	0.0	0.0	0.0	0.0	0.0	0.0	0.0	0.0
d__Fungi;p__Ascomycota;c__Leotiomycetes;o__unclassified_Leotiomycetes;f__unclassified_Leotiomycetes;g__unclassified_Leotiomycetes	3.5174936685113966e-05	0.0	0.0	0.0	0.0	0.0	0.0	0.0	0.0	0.0	0.0	0.0	0.0	0.0	0.0	0.0	0.0	0.0	0.0	0.0	0.0	0.0	0.0	0.0	0.0	0.0	0.0
d__Fungi;p__Ascomycota;c__Leotiomycetes;o__unidentified;f__unidentified;g__unidentified	0.0	0.0	0.0	0.0	0.0	0.0	0.0	0.0	0.0	4.355827552787185e-05	0.0	0.0	0.0	0.0	0.0	0.0	0.0	0.0	0.0	0.0	0.0	0.0	0.0	0.0	0.0	0.0	0.0
d__Fungi;p__Ascomycota;c__Orbiliomycetes;o__GS33;f__unidentified;g__unidentified	0.0	0.0	4.7489018164549446e-05	0.0	0.0	0.0	0.0	0.0	0.0	0.0	0.0	0.0	0.0	0.0	0.0	0.0	0.0	0.0	0.0	0.0	0.0	0.0	0.0	0.0	0.0	0.0	0.0
d__Fungi;p__Ascomycota;c__Orbiliomycetes;o__Orbiliales;f__Orbiliaceae;g__Arthrobotrys	0.0	0.0	0.0	0.0	0.0	0.0	0.0	0.0	0.0	2.1779137763935926e-05	0.0	0.0	0.0	0.0	0.0	0.0	0.0	0.0	0.0	0.0	0.0	0.0	0.0	0.0	0.0	0.0	0.0
d__Fungi;p__Ascomycota;c__Orbiliomycetes;o__Orbiliales;f__Orbiliaceae;g__unidentified	0.0	0.0	0.0	7.108162539983414e-05	0.00013205440641544318	0.0	0.0	0.0	0.0	0.0	0.0	0.0	0.0	0.0	0.0	0.0	0.0	0.0	0.0	0.0	0.0	0.0	0.0	0.0	0.0	0.0	0.0
d__Fungi;p__Ascomycota;c__Pezizomycetes;o__Pezizales;f__Ascobolaceae;g__unidentified	0.0	0.0	0.0	0.0	0.0	0.0	5.673436968115284e-05	0.0	0.0	0.0	0.0	0.0	0.0	0.0	0.0	0.0	0.0	0.0	0.0	0.0	0.0	0.0	0.0	0.0	0.0	0.0	0.0
d__Fungi;p__Ascomycota;c__Pezizomycetes;o__Pezizales;f__Morchellaceae;g__unidentified	0.0	0.0	2.3744509082274723e-05	0.0	0.0	0.0	0.0	0.0	0.0	0.0	0.0	0.0	0.0	0.0	0.0	0.0	0.0	0.0	0.0	0.0	0.0	0.0	0.0	0.0	0.0	0.0	0.0
d__Fungi;p__Ascomycota;c__Pezizomycetes;o__Pezizales;f__Pezizaceae;g__Delastria	0.0	0.0	0.0	0.0	0.0	0.0	0.0	0.0	0.0	0.0	0.0	0.0	0.0	0.0	0.0	0.0	0.0	0.0	0.0	0.0	0.00013951866062085803	4.851601634989751e-05	0.0	0.0	0.0	0.0	0.0
d__Fungi;p__Ascomycota;c__Pezizomycetes;o__Pezizales;f__Pyronemataceae;g__Pseudaleuria	0.0	0.0	0.0	0.0	0.0	0.0	0.0	0.0	0.0	0.0	0.0	0.0	0.0	4.584369591876497e-05	0.0	0.0	0.0	0.0	0.0	0.0	0.0	0.0	0.0	0.0	0.0	0.0	0.0
d__Fungi;p__Ascomycota;c__Saccharomycetes;o__Saccharomycetales;f__Debaryomycetaceae;g__Debaryomyces	0.0	0.0	0.0	0.0	0.0	0.0	0.0	4.364810894567993e-05	0.0	0.0	0.0	0.0	0.0	0.0	0.0	0.0	0.0	0.0	0.0	0.0	0.0	0.0	0.0	0.0	0.0	0.0	0.0
d__Fungi;p__Ascomycota;c__Saccharomycetes;o__Saccharomycetales;f__Debaryomycetaceae;g__Hyphopichia	0.00012897476784541788	0.0007943688077848143	0.0	0.0	0.0	0.0	0.0	0.0	0.0001417752625796009	0.00044647232416068647	0.0	0.0004480656534094259	0.00029674294938752255	0.0	0.0	0.0	0.0	0.0	0.0	0.0	0.0	0.0	0.0	0.0	0.0	0.0	0.0
d__Fungi;p__Ascomycota;c__Saccharomycetes;o__Saccharomycetales;f__Debaryomycetaceae;g__Meyerozyma	0.0	0.0034091661334098283	0.0	0.0	0.0	0.0	2.269374787246114e-05	5.456013618209991e-05	0.0	0.00013067482658361555	0.00013016737354782024	0.0	0.0	3.438277193907373e-05	0.00012353457114973624	0.0	0.0	0.0	0.0	0.0	0.0	0.0011279973801351171	0.00030784582231988363	3.4573364679850644e-05	0.0	0.0	0.0
d__Fungi;p__Ascomycota;c__Saccharomycetes;o__Saccharomycetales;f__Phaffomycetaceae;g__Cyberlindnera	0.0	0.0	0.0	0.0	0.0	0.0	4.538749574492228e-05	0.00010912027236419982	9.451684171973394e-05	0.00013067482658361555	9.762553016086517e-05	7.074720843306724e-05	8.308802582850631e-05	0.0	7.412074268984176e-05	0.0	0.0	0.0	0.0	0.0	0.0	0.0008490302861232065	0.0002441535832192181	0.0	0.0	0.0	0.0
d__Fungi;p__Ascomycota;c__Saccharomycetes;o__Saccharomycetales;f__Phaffomycetaceae;g__Wickerhamomyces	0.0006800487759122033	0.002758225027030605	0.00018995607265819779	0.0	0.0	5.627905406165933e-05	0.0026892091228866446	0.003022631544488335	0.002197516569983814	0.00352822031775762	0.0025708056275694498	0.0020870426487754837	0.004771626626151363	0.0008824911464362257	0.004126054676401191	3.6203026573021506e-05	0.0	0.0	0.0	0.0	0.0	0.0053488908025762	0.0022292283685232954	0.0018669616927119348	0.0	0.00014424463890758726	0.0
d__Fungi;p__Ascomycota;c__Saccharomycetes;o__Saccharomycetales;f__Pichiaceae;g__Pichia	0.025959103273614108	0.02871863898144266	0.028659622462305592	0.009122141926312048	0.009159773826816648	0.009679997298605405	0.15578123227050947	0.07758451365094607	0.15582282818019638	0.30362295956703067	0.1592489342546291	0.3109103986605195	0.09553935998480677	0.019621101853231408	0.09151441030772461	0.03197934013950233	0.022247207138243668	0.006983713028323533	0.00567197677538972	0.0030963135654961385	0.00622020695267992	0.5799725884507623	0.7280022929206076	0.8019868160236021	0.3849906067697176	0.3354809757348463	0.5251948229115155
d__Fungi;p__Ascomycota;c__Saccharomycetes;o__Saccharomycetales;f__Saccharomycetaceae;g__Kazachstania	0.0	0.0	0.0	0.0	0.0	0.0	0.0	3.273608170925995e-05	0.00012996065736463417	9.800611993771167e-05	0.0	0.0	2.3739435951001804e-05	0.0	0.0	4.8270702097362e-05	0.0	0.0	0.0	0.0	0.0	0.0	0.0	0.0	0.0	0.0	0.0
d__Fungi;p__Ascomycota;c__Saccharomycetes;o__Saccharomycetales;f__Saccharomycetaceae;g__Naumovozyma	0.0	0.0	0.0	0.0	0.0	0.0	0.0	0.0	0.0	0.0	0.0	0.0	0.0	0.0	0.0	0.0	0.0	2.5076168862921122e-05	0.0	0.0	0.0	0.0	0.0	0.0	0.0	0.0	0.0
d__Fungi;p__Ascomycota;c__Saccharomycetes;o__Saccharomycetales;f__Saccharomycetales_fam_Incertae_sedis;g__Candida	0.0005510740080667854	0.0001985922019462036	0.002267600617357236	0.0	0.0	0.00011255810812331866	0.00011346873936230569	0.0001855044630191397	0.0002008482886544346	0.028824688830569198	0.0006508368677391012	0.0007546368899527172	0.0017804576963251354	0.001982739848486585	0.003335433421042879	0.0	0.0	0.0	2.439559903393428e-05	0.0	3.487966515521451e-05	0.00030322510218685946	0.00012738447820133118	0.00018439127829253675	0.00044494248706370917	0.0002884892778151745	0.00030694200501338607
d__Fungi;p__Ascomycota;c__Saccharomycetes;o__Saccharomycetales;f__Saccharomycetales_fam_Incertae_sedis;g__Diutina	0.0	0.0	0.0	0.0	0.0	0.0	0.0	0.0	0.0	0.0007404906839738215	0.0	0.0	0.0	0.0	0.0	0.0	0.0	0.0	0.0	0.0	0.0	0.0	0.0	0.0	0.0	0.0	0.0
d__Fungi;p__Ascomycota;c__Saccharomycetes;o__Saccharomycetales;f__Saccharomycetales_fam_Incertae_sedis;g__Nadsonia	0.0	0.0	0.0	0.0	0.0	0.0	0.0	0.0	0.0	0.0	0.0	0.0	0.0	0.0	0.0	0.0	0.0	0.0	0.0	0.0	0.0	0.0	3.1846119550332795e-05	0.0	0.0	0.0	0.0
d__Fungi;p__Ascomycota;c__Saccharomycetes;o__Saccharomycetales;f__unclassified_Saccharomycetales;g__unclassified_Saccharomycetales	0.0	0.0	0.0	0.0	0.0	0.0	0.0	8.729621789135986e-05	0.0	0.0004464723241606865	4.338912451594008e-05	0.0008135928969802734	0.0	0.0	0.0	0.0	0.0	0.0	0.0	0.00013356646753120597	6.975933031042901e-05	0.0	0.0	0.0	0.0	0.0007372503766387794	0.0002728373377896765
d__Fungi;p__Ascomycota;c__Saccharomycetes;o__Saccharomycetales;f__unidentified;g__unidentified	0.3151791576775162	0.3274344094088572	0.6276267363172267	0.0032816017059590094	0.006074502695110386	0.001947255270533413	0.1982185407920118	0.045143056677069464	0.2587634834182016	0.3297797040215178	0.6706982394862727	0.3935431381103421	0.5426835058399012	0.5518893333180521	0.5342252529370344	0.00410300967827577	0.006434944860416717	0.0015296463006381886	0.00048791198067868555	0.0011413861770848512	0.0009650040692942681	0.375137967421495	0.234928823922805	0.14728253353616375	0.3045219340166771	0.3258326121101388	0.23163889978343535
d__Fungi;p__Ascomycota;c__Sordariomycetes;o__Boliniales;f__Boliniaceae;g__unidentified	0.0	0.0	0.0	0.0	0.0	0.0	0.0	0.0	0.0	0.0	0.0	0.0	0.0	0.0	0.0	3.6203026573021506e-05	0.0	0.0	0.0	0.0	0.0	0.0	0.0	0.0	0.0	0.0	0.0
d__Fungi;p__Ascomycota;c__Sordariomycetes;o__Chaetosphaeriales;f__Chaetosphaeriaceae;g__Chaetosphaeria	0.0001172497889503799	0.0	0.0	0.0	0.0	0.0	0.0	0.0	0.0	0.0	0.0	0.0	0.0	0.0	0.0	4.8270702097362e-05	0.0	0.0	0.0	7.285443683520327e-05	0.0	0.0	0.0	0.0	0.0	0.0	0.0
d__Fungi;p__Ascomycota;c__Sordariomycetes;o__Chaetosphaeriales;f__Chaetosphaeriaceae;g__Chloridium	0.0	0.0	0.0	0.0	0.0	0.0	0.0	0.0	0.0	0.0	0.0	0.0	0.0	3.438277193907373e-05	0.0	0.0	0.0	0.0	0.0	0.0	0.0	0.0	0.0	0.0	0.0	0.0	0.0
d__Fungi;p__Ascomycota;c__Sordariomycetes;o__Chaetosphaeriales;f__Chaetosphaeriaceae;g__Dictyochaeta	0.0	0.0	0.0	0.0	0.0	0.0	0.0	0.0	0.0	0.0	0.0	0.0	0.0	0.0	0.0	0.0	0.0	2.5076168862921122e-05	0.0	0.0	0.0	0.0	0.0	0.0	0.0	0.0	0.0
d__Fungi;p__Ascomycota;c__Sordariomycetes;o__Chaetosphaeriales;f__Chaetosphaeriaceae;g__unidentified	8.207485226526592e-05	0.0	0.00029680636352843407	0.0	0.0	0.0	0.0	0.0	0.0	0.0	0.0	0.0	0.0	0.0	0.0	0.0	0.0	0.0	0.0	0.0	0.0	2.4258008174948756e-05	0.0	5.762227446641774e-05	0.0	0.0	0.0
d__Fungi;p__Ascomycota;c__Sordariomycetes;o__Coniochaetales;f__Coniochaetaceae;g__Coniochaeta	0.0	0.0	5.936127270568681e-05	0.003459305769458595	0.0019207913660428098	0.01531915851558367	0.0	0.0	0.0	0.0	0.0	0.0	0.0	0.0	0.0	0.0	0.0	0.0	0.0	0.0	0.0	0.0	0.0	0.0	0.0	0.0	0.0
d__Fungi;p__Ascomycota;c__Sordariomycetes;o__Coniochaetales;f__Coniochaetaceae;g__unclassified_Coniochaetaceae	0.0	0.0	0.0	0.0001540101883663073	0.0002521038667931188	4.5023243249327465e-05	0.0	0.0	0.0	0.0	0.0	0.0	0.0	0.0	0.0	0.0	0.0	0.0	0.0	0.0	0.0	0.0	0.0	0.0	0.0	0.0	0.0
d__Fungi;p__Ascomycota;c__Sordariomycetes;o__Coniochaetales;f__Coniochaetaceae;g__unidentified	0.0	0.0	0.0	0.0	0.0	0.0	0.0	4.364810894567993e-05	0.0	0.0001197852577016476	0.0	0.0	0.0	0.00020629663163444236	0.0002470691422994725	0.0	0.0	0.0	0.0	0.0	0.0	0.0	0.0	0.0	0.0	0.0	0.0
d__Fungi;p__Ascomycota;c__Sordariomycetes;o__Diaporthales;f__Diaporthaceae;g__Diaporthe	9.379983116030391e-05	0.0	0.0	0.0	0.0	0.0	0.0	0.0	0.0	0.0	4.338912451594008e-05	0.0	0.0	0.0	0.0	0.0	0.0	0.0	0.0	0.0	0.0	0.0	0.0	0.0	0.0	0.0	0.0
d__Fungi;p__Ascomycota;c__Sordariomycetes;o__Diaporthales;f__Schizoparmaceae;g__unidentified	0.0001055248100553419	0.0	0.0	0.0	0.0	0.0	0.0	0.0	0.0	0.0	0.0	0.0	0.0	0.0	0.0	0.0	0.0	0.0	0.0	0.0	0.0	0.0	0.0	0.0	0.0	0.0	0.0
d__Fungi;p__Ascomycota;c__Sordariomycetes;o__Diaporthales;f__Valsaceae;g__Valsa	0.0	0.0	0.0	2.3693875133278048e-05	0.0	0.0	0.0	0.0	0.0	0.0	0.0	0.0	0.0	0.0	0.0	0.0	0.0	0.0	0.0	0.0	0.0	0.0	0.0	0.0	0.0	0.0	0.0
d__Fungi;p__Ascomycota;c__Sordariomycetes;o__Diaporthales;f__Valsaceae;g__unclassified_Valsaceae	0.0	0.0	0.0	0.0	0.0	0.0	0.0	0.0	0.0	0.0	4.338912451594008e-05	0.0	0.0	0.0	0.0	0.0	0.0	0.0	0.0	0.0	0.0	0.0	0.0	0.0	0.0	0.0	0.0
d__Fungi;p__Ascomycota;c__Sordariomycetes;o__Glomerellales;f__Glomerellaceae;g__Colletotrichum	0.0	0.0	0.0	0.0	0.0	0.0	0.0	0.0	0.0	0.0	0.0	0.0	0.0	0.0	0.0	0.0	0.00014353036863383012	0.0	0.0	2.428481227840109e-05	0.0	0.0	0.0	0.0	0.0	0.0	0.0
d__Fungi;p__Ascomycota;c__Sordariomycetes;o__Glomerellales;f__Plectosphaerellaceae;g__Acrostalagmus	0.0	0.0	0.0	0.0	0.0	0.0	0.0	0.0	0.0	0.0	0.0	2.3582402811022414e-05	0.0	0.0	0.0	0.0	0.0	0.0	0.0	0.0	0.0	0.0	0.0	0.0	0.0	0.0	0.0
d__Fungi;p__Ascomycota;c__Sordariomycetes;o__Glomerellales;f__Plectosphaerellaceae;g__Plectosphaerella	0.00018759966232060783	0.0	8.310578178796153e-05	0.0001540101883663073	0.0	0.0	0.0	6.54721634185199e-05	0.0	2.1779137763935926e-05	0.0	0.0	0.0	0.0	2.470691422994725e-05	0.0	0.0	0.0	0.0	0.0	0.0	0.0	0.0	2.3048909786567094e-05	3.295870274545994e-05	0.0	6.820933444741912e-05
d__Fungi;p__Ascomycota;c__Sordariomycetes;o__Glomerellales;f__Plectosphaerellaceae;g__Verticillium	4.689991558015196e-05	0.0	0.0	0.0	0.0	2.2511621624663733e-05	0.0	0.0	0.0	0.0	4.338912451594008e-05	0.0	0.0	0.0	0.0	0.0	4.7843456211276705e-05	0.0	0.0	0.0	0.0	0.0	0.0	0.0	0.0	0.0	0.0
d__Fungi;p__Ascomycota;c__Sordariomycetes;o__Hypocreales;f__Bionectriaceae;g__Clonostachys	0.0	0.0	3.561676362341209e-05	0.0	0.0	0.0	0.0	0.0	0.0	0.0	0.0	0.0	0.0	0.0	0.0	0.0	0.0	0.0	0.0	0.0	0.0	0.0	0.0	0.0	0.0	0.0	0.0
d__Fungi;p__Ascomycota;c__Sordariomycetes;o__Hypocreales;f__Bionectriaceae;g__Gliomastix	3.5174936685113966e-05	0.0	5.936127270568681e-05	0.0	0.0	0.0	0.0	0.0	0.0	0.0	0.0	0.0	0.0	0.0	0.0	0.0	0.0	0.0	0.0	0.0	0.0	0.0	0.0	0.0	0.0	0.0	0.0
d__Fungi;p__Ascomycota;c__Sordariomycetes;o__Hypocreales;f__Bionectriaceae;g__Valsonectria	0.0	0.0	3.561676362341209e-05	0.0	0.0	0.0	0.0	0.0	0.0	0.0	0.0	0.0	0.0	0.0	0.0	0.0	0.0	0.0	0.0	0.0	0.0	0.0	0.0	0.0	0.0	0.0	0.0
d__Fungi;p__Ascomycota;c__Sordariomycetes;o__Hypocreales;f__Clavicipitaceae;g__Claviceps	0.0002813994934809117	0.0	0.0	0.0	0.0	0.0	0.0	0.0	0.0	0.0	0.0	0.0	0.0	0.0	0.0	0.0	0.0	0.0	0.0	7.285443683520327e-05	0.0	0.0	0.0	0.0	0.0	0.0	0.0
d__Fungi;p__Ascomycota;c__Sordariomycetes;o__Hypocreales;f__Clavicipitaceae;g__Metarhizium	0.0	0.0	0.000130594799952511	0.0	0.0	0.0	0.0	0.0	0.0	0.0	0.0	0.0	0.0	0.0	0.0	0.0	0.0	0.0	0.0	0.0	4.650622020695268e-05	4.851601634989751e-05	0.0	0.0	0.0	0.0	0.0
d__Fungi;p__Ascomycota;c__Sordariomycetes;o__Hypocreales;f__Clavicipitaceae;g__Paecilomyces	0.0002110496201106838	0.0	0.0	0.0	0.0	0.0	5.673436968115284e-05	0.0	0.00015358986779456763	7.622698217377574e-05	0.0	0.0	8.308802582850631e-05	6.876554387814746e-05	9.8827656919789e-05	0.0	0.0	0.0	0.0	0.0	0.0	0.0	0.0	0.0	0.0	0.0	0.0
d__Fungi;p__Ascomycota;c__Sordariomycetes;o__Hypocreales;f__Clavicipitaceae;g__unidentified	2.344995779007598e-05	0.0	0.0	0.0	0.0	0.0	0.0	0.0	0.0	0.0	0.0	0.0	0.0	0.0	0.0	0.0	0.0	0.0	0.0	3.6427218417601634e-05	0.0	2.4258008174948756e-05	0.0	0.0	0.0	0.0	0.0
d__Fungi;p__Ascomycota;c__Sordariomycetes;o__Hypocreales;f__Cordycipitaceae;g__Cordyceps	0.03991182815870931	0.0	0.0013415647631485218	0.00018955100106622438	0.00038415827320856195	0.0001350697297479824	0.0	0.0	0.0002008482886544346	0.0003484662042229748	0.0002711820282246255	0.0001532856182716457	0.0	0.0	4.94138284598945e-05	0.0	0.0	0.0	0.0	0.0	0.0	0.0	0.0	0.0	0.0	0.0	0.0
d__Fungi;p__Ascomycota;c__Sordariomycetes;o__Hypocreales;f__Cordycipitaceae;g__Lecanicillium	0.0	0.0	0.0	0.0	0.0	0.0	0.0	0.0	2.3629210429933485e-05	0.0	0.0	0.0	0.0	0.0	0.0	0.0	0.0	0.0	0.0	0.0	0.0	0.0	0.0	0.0	0.0	0.0	0.0
d__Fungi;p__Ascomycota;c__Sordariomycetes;o__Hypocreales;f__Cordycipitaceae;g__Simplicillium	0.0	0.0	4.7489018164549446e-05	5.923468783319512e-05	2.4009892075535122e-05	4.5023243249327465e-05	0.0	0.0	0.0	0.0	0.0	0.0	0.0	0.0	0.0	0.0	0.0	0.0	0.0	0.0	0.0	0.0	0.0	0.0	0.0	0.0	0.0
d__Fungi;p__Ascomycota;c__Sordariomycetes;o__Hypocreales;f__Hypocreaceae;g__Trichoderma	0.0	0.0005737108056223659	3.561676362341209e-05	0.0	0.0	0.0	0.0	0.0	0.0	0.0	0.0	0.0	0.0	0.0	0.0	8.447372867038352e-05	0.0	0.0	0.0	0.0	0.0	3.6387012262423135e-05	0.0	0.0	0.0	4.808154630252909e-05	8.526166805927391e-05
d__Fungi;p__Ascomycota;c__Sordariomycetes;o__Hypocreales;f__Hypocreales_fam_Incertae_sedis;g__Acremonium	3.5174936685113966e-05	0.0	0.0003561676362341209	0.0	2.4009892075535122e-05	0.0002701394594959648	0.0	0.0	0.0	0.0	0.0001084728112898502	0.0	0.0	0.0	0.0	0.0	0.0	0.0	0.0	0.0	0.0	0.0	0.0	0.0	0.0	0.0	0.0
d__Fungi;p__Ascomycota;c__Sordariomycetes;o__Hypocreales;f__Hypocreales_fam_Incertae_sedis;g__Chlamydomyces	0.0	0.0	0.0	0.0	0.0	0.0	0.0	0.0	0.0	7.622698217377574e-05	0.0	0.0	0.0	0.0	0.0	0.0	0.0	0.0	0.0	0.0	3.487966515521451e-05	0.0	0.0	0.0	0.0	0.0	0.0
d__Fungi;p__Ascomycota;c__Sordariomycetes;o__Hypocreales;f__Hypocreales_fam_Incertae_sedis;g__Sarocladium	5.862489447518995e-05	0.0029126856285443194	0.00045114567256321976	4.7387750266556095e-05	0.0	0.0	0.0	4.364810894567993e-05	0.0	0.0	0.0	0.0	0.0	0.0	0.0	0.0	0.0	5.0152337725842243e-05	0.0	0.0	0.0	0.0	0.0	0.0	0.0	0.0	0.00011936633528298347
d__Fungi;p__Ascomycota;c__Sordariomycetes;o__Hypocreales;f__Hypocreales_fam_Incertae_sedis;g__Trichothecium	0.0	0.0003971844038924072	8.310578178796153e-05	0.0	0.0	7.879067568632306e-05	0.0	0.0	0.0	3.266870664590389e-05	0.0	0.0	0.0	0.0	0.0	4.8270702097362e-05	0.0	3.761425329438169e-05	0.0	0.0	3.487966515521451e-05	0.0	0.0	0.0	0.0	0.0	0.0
d__Fungi;p__Ascomycota;c__Sordariomycetes;o__Hypocreales;f__Hypocreales_fam_Incertae_sedis;g__Ustilaginoidea	0.0	0.0	0.0	0.0	0.0	0.0	0.0	0.0	0.0	0.0	4.338912451594008e-05	0.0	0.0	0.0	0.0	0.0	0.0	0.0	0.0	0.0	0.0	0.0	0.0	0.0	0.0	0.0	0.0
d__Fungi;p__Ascomycota;c__Sordariomycetes;o__Hypocreales;f__Nectriaceae;g__Fusarium	0.0007855735859675452	0.001026059710055385	0.0016858601448415055	8.292856296647316e-05	0.0	6.75348648739912e-05	0.00018154998297968908	0.00015276838130987976	0.0	0.0005118097374524943	0.00035796027725650567	0.00028298883373226896	0.00013056689773050992	0.0001833747836750599	0.00034589679921926146	0.00024135351048681003	0.0002511781451092027	7.522850658876338e-05	0.0005123075797126199	0.00019427849822720872	0.0004534356470177886	0.0015039965068468228	0.0	0.0026391001705619328	0.00018127286510002965	8.013591050421515e-05	0.0
d__Fungi;p__Ascomycota;c__Sordariomycetes;o__Hypocreales;f__Nectriaceae;g__Fusicolla	0.0	0.00011032900108122421	0.00020182832719933515	0.003873948584290961	0.004081681652840971	0.0065058586495278185	0.0	0.0	0.0	0.00021779137763935927	0.00017355649806376032	8.253840983857845e-05	0.0	0.0	0.0	0.0	0.0	0.0	0.0	0.0	6.975933031042901e-05	0.0	0.0	0.0	0.0	0.0	0.0
d__Fungi;p__Ascomycota;c__Sordariomycetes;o__Hypocreales;f__Nectriaceae;g__Gibberella	0.0	0.0	0.0	0.00033171425186589266	0.00019207913660428098	0.0007653951352385669	0.0	0.0	0.0	9.800611993771167e-05	0.0001084728112898502	4.716480562204483e-05	0.0	0.0	0.0	4.8270702097362e-05	0.0	0.00015045701317752675	0.00018296699275450708	0.0	4.650622020695268e-05	0.0	0.0	0.0	0.0	0.0	0.0
d__Fungi;p__Ascomycota;c__Sordariomycetes;o__Hypocreales;f__Nectriaceae;g__Ilyonectria	0.0	0.0	0.0	0.0	0.0	0.0	0.0	0.0	3.5443815644900226e-05	7.622698217377574e-05	0.0	0.0	0.0	8.02264678578387e-05	0.0	0.0	0.0	0.0	0.0	0.0	4.650622020695268e-05	0.00012129004087474377	5.307686591722132e-05	0.0	0.0	0.0	0.0
d__Fungi;p__Ascomycota;c__Sordariomycetes;o__Hypocreales;f__Nectriaceae;g__Mariannaea	0.0	0.0	3.561676362341209e-05	0.0	0.0	0.0	0.0	0.0	0.0	0.0	0.0	0.0	0.0	0.0	0.0	0.0	0.0	0.0	0.0	0.0	0.0	0.0	0.0	0.0	0.0	0.0	0.0
d__Fungi;p__Ascomycota;c__Sordariomycetes;o__Hypocreales;f__Nectriaceae;g__Nectria	0.0	0.0004302831042167744	0.0	0.0	0.0	0.0	0.0	0.0	4.725842085986697e-05	0.0	0.0	0.0	0.0	0.0	0.00014824148537968351	0.0	0.0	0.0	0.0	7.285443683520327e-05	0.0	0.0	0.0	0.0	0.0	0.0	0.0
d__Fungi;p__Ascomycota;c__Sordariomycetes;o__Hypocreales;f__Nectriaceae;g__Thelonectria	0.0	0.0	0.0	0.0	0.0	0.0	0.0	0.0	0.0	0.0	0.0	0.0	0.0	0.0	2.470691422994725e-05	0.0	0.0	0.0	0.0	0.0	0.0	0.0	0.0	0.0	0.0	0.0	0.0
d__Fungi;p__Ascomycota;c__Sordariomycetes;o__Hypocreales;f__Nectriaceae;g__Viridispora	0.0	0.0	8.310578178796153e-05	0.0	0.0	0.0	0.0	0.0	0.0	0.0	0.0	0.0	0.0	0.0	0.0	0.0	0.0	0.0	0.0	0.0	0.0	0.0	0.0	0.0	0.0	0.0	0.0
d__Fungi;p__Ascomycota;c__Sordariomycetes;o__Hypocreales;f__Nectriaceae;g__unclassified_Nectriaceae	0.0005158990713816715	0.0	0.0009853971269144011	0.0016111835090629073	0.0017047023373629937	0.0014632554056031428	3.404062180869171e-05	0.0	0.0	0.0005009201685705263	0.00014101465467680524	0.0001768680210826681	0.00016617605165701263	0.00011460923979691243	0.0	8.447372867038352e-05	7.176518431691506e-05	0.0	0.0	0.0	0.0	0.0	0.0	4.609781957313419e-05	0.0	0.0	0.0
d__Fungi;p__Ascomycota;c__Sordariomycetes;o__Hypocreales;f__Nectriaceae;g__unidentified	9.379983116030391e-05	0.0	0.000130594799952511	0.0	0.0	0.0	0.0	0.0	0.0	0.0	0.0	0.0	0.0	0.0	0.0	0.0	0.0	0.0	0.0	0.0	0.0	0.0	0.0	0.0	0.0	0.0	0.0
d__Fungi;p__Ascomycota;c__Sordariomycetes;o__Hypocreales;f__Ophiocordycipitaceae;g__Purpureocillium	0.00015242472563549385	0.0	3.561676362341209e-05	0.0	0.0	0.0	0.0	0.0	0.0	0.0	0.0	0.0	0.0	0.0	0.0	2.4135351048681e-05	0.0	0.0	0.0	0.0	0.0	0.0	0.0	0.0	0.0	0.0	6.820933444741912e-05
d__Fungi;p__Ascomycota;c__Sordariomycetes;o__Hypocreales;f__Ophiocordycipitaceae;g__Tolypocladium	0.0	0.0	0.00010685029087023626	0.0	0.0	0.0	0.0	0.0	0.0	0.0	0.0	0.0	0.0	0.0	0.0	2.4135351048681e-05	0.0	0.0	0.0	0.0002185633105056098	2.325311010347634e-05	0.0	0.0	4.609781957313419e-05	0.0	0.0	0.0
d__Fungi;p__Ascomycota;c__Sordariomycetes;o__Hypocreales;f__Stachybotryaceae;g__Paramyrothecium	0.0	0.0	5.936127270568681e-05	0.0	0.0	0.0	0.0	0.0	0.0	0.0	0.0	0.0	0.0	0.0	0.0	0.0	0.0	0.0	0.0	0.0	0.0	0.0	0.0	0.0	0.0	0.0	0.0
d__Fungi;p__Ascomycota;c__Sordariomycetes;o__Hypocreales;f__Stachybotryaceae;g__Stachybotrys	0.00017587468342556984	9.92961009731018e-05	0.0	0.0	0.0	0.0	0.0	0.0	0.0	0.0	0.0	0.0	0.0	0.0	0.0	0.0	0.0	0.0	0.0	0.0	0.0	0.0	0.0	0.0	0.0	0.0	0.0
d__Fungi;p__Ascomycota;c__Sordariomycetes;o__Hypocreales;f__Stachybotryaceae;g__unidentified	0.0	0.0	0.00016621156357592306	0.0	0.0	0.0	0.0	0.0	0.0	0.0	0.0	0.0	0.0	0.0	0.0	0.0	0.0	0.0	0.0	0.0	0.0	0.0	0.0	0.0	0.0	0.0	0.0
d__Fungi;p__Ascomycota;c__Sordariomycetes;o__Hypocreales;f__unclassified_Hypocreales;g__unclassified_Hypocreales	0.0	0.0	0.0	0.0	2.4009892075535122e-05	0.0	0.0	0.0	0.0	0.0	0.0	0.0	0.0	0.0	0.0	0.0	0.0	0.0	0.0	0.0	3.487966515521451e-05	0.0	5.307686591722132e-05	0.0	0.0	0.0	0.0
d__Fungi;p__Ascomycota;c__Sordariomycetes;o__Hypocreales;f__unidentified;g__unidentified	0.0	0.0	3.561676362341209e-05	0.0001540101883663073	7.202967622660536e-05	0.000506511486554934	0.0	0.0	0.0	0.0	0.0	0.0	0.0	0.0	0.0	0.0	0.0	0.0	0.0	0.0	0.0	0.0	0.0	2.3048909786567094e-05	0.0	0.0	0.0
d__Fungi;p__Ascomycota;c__Sordariomycetes;o__Magnaporthales;f__Magnaporthaceae;g__Pseudophialophora	0.0	0.0	3.561676362341209e-05	0.0	0.0	0.0	0.0	0.0	0.0	0.0	0.0	0.0	0.0	0.0	0.0	0.0	0.0	0.0	0.0	0.0	0.0	0.0	0.0	0.0	0.0	0.0	0.0
d__Fungi;p__Ascomycota;c__Sordariomycetes;o__Magnaporthales;f__Magnaporthaceae;g__Pyricularia	5.862489447518995e-05	0.0	0.000819185563338478	0.0	0.0	0.0	0.0	0.0	0.0	6.533741329180777e-05	6.508368677391012e-05	0.00014149441686613448	0.0	0.0	0.0	0.0	0.0	0.0	0.0	0.0	0.0	0.0	0.0	0.0	0.0	0.0	0.0
d__Fungi;p__Ascomycota;c__Sordariomycetes;o__Magnaporthales;f__Magnaporthaceae;g__unidentified	0.0	0.0	3.561676362341209e-05	0.0	0.0	0.0	0.0	0.0	0.0	0.0	0.0	0.0	0.0	0.0	0.0	0.0	0.0	0.0	0.0	0.0	0.0	0.0	0.0	0.0	0.0	0.0	0.0
d__Fungi;p__Ascomycota;c__Sordariomycetes;o__Microascales;f__Microascaceae;g__Cephalotrichum	0.0	0.0	0.0	4.7387750266556095e-05	0.0	0.0	0.0	0.0	0.0	0.0001742331021114874	0.0	0.0	0.0	0.0	0.0	0.0	5.980432026409588e-05	0.0	0.0	0.0	0.0	0.0	0.0	0.0	0.0	0.0	0.0
d__Fungi;p__Ascomycota;c__Sordariomycetes;o__Microascales;f__Microascaceae;g__Gamsia	0.0002344995779007598	0.0	0.0	0.0	0.0	0.0	0.0	0.0	0.0	0.0	0.0	0.0	0.0	0.0	0.0	0.0	0.0	0.0	0.0	0.0	0.0	0.0	0.0	0.0	0.0	0.0	0.0
d__Fungi;p__Ascomycota;c__Sordariomycetes;o__Microascales;f__Microascaceae;g__Kernia	0.0	0.0007392043072442022	3.561676362341209e-05	0.0	0.0	0.0	0.0	6.54721634185199e-05	0.0	4.355827552787185e-05	0.0	0.0	0.0	0.0	0.0	0.0	0.0	0.0	0.0	0.0	0.0	0.0	0.0	0.0	0.0	0.0	0.0
d__Fungi;p__Ascomycota;c__Sordariomycetes;o__Microascales;f__Microascaceae;g__Lophotrichus	5.862489447518995e-05	0.0	3.561676362341209e-05	4.7387750266556095e-05	0.0	0.0	0.0	0.0	0.0	0.0	0.0	0.0	0.0	0.0	0.00014824148537968351	0.0	0.0	0.0	0.0	0.0	0.0	0.0	0.0	0.0	8.239675686364985e-05	0.0	0.0
d__Fungi;p__Ascomycota;c__Sordariomycetes;o__Microascales;f__Microascaceae;g__Microascus	0.00015242472563549385	0.00024272380237869327	0.0002493173453638846	0.0	0.0	0.0	0.0	0.0001309443268370398	0.0	3.266870664590389e-05	4.338912451594008e-05	0.0	0.0	0.0	0.0	0.0	0.0	0.0	0.0	0.0	0.0	0.0	0.0	0.0	0.0	0.0	0.0
d__Fungi;p__Ascomycota;c__Sordariomycetes;o__Microascales;f__Microascaceae;g__Parascedosporium	0.0	0.0	0.0	0.0	0.0	0.0	0.0	0.0	0.0	0.0	0.0	0.0	0.0	3.438277193907373e-05	0.0	0.0	0.0	0.0	0.0	0.0	0.0	0.0	0.0	0.0	0.0	0.0	0.0
d__Fungi;p__Ascomycota;c__Sordariomycetes;o__Microascales;f__Microascaceae;g__Pseudallescheria	4.689991558015196e-05	0.0	0.0	0.0	0.0	0.0	0.0	0.0	0.0	0.0	0.0	0.0	0.0	0.0	0.0	0.0	2.3921728105638353e-05	0.0	0.0	0.0	0.0	0.0	0.0	0.0	0.0	0.0	0.0
d__Fungi;p__Ascomycota;c__Sordariomycetes;o__Microascales;f__Microascaceae;g__Scedosporium	8.207485226526592e-05	0.0	0.0	0.0	0.0	0.0	0.0	5.456013618209991e-05	0.0	0.0	0.0	3.537360421653362e-05	0.0	0.0	0.0	0.0	0.0	0.0	0.0	0.0	0.0	0.0	0.0	0.0	0.0	0.0	0.0
d__Fungi;p__Ascomycota;c__Sordariomycetes;o__Myrmecridiales;f__Myrmecridiaceae;g__Myrmecridium	0.0	0.0	0.0018283271993351537	0.0	0.0	0.0	0.0	0.0	0.0	0.0	0.0	0.0	0.0	0.0	0.0	0.0	5.980432026409588e-05	0.0	0.0	0.0	0.0	0.0	0.0	0.0	0.0	4.808154630252909e-05	0.0
d__Fungi;p__Ascomycota;c__Sordariomycetes;o__Myrmecridiales;f__unidentified;g__unidentified	0.0	0.0	0.0	0.0	0.0	0.0	0.0	0.0	0.0	0.0	0.0	0.0	0.0	0.0	0.0	0.0	0.0	0.0	0.0	0.0	0.0	0.0	0.0	5.762227446641774e-05	0.0	0.0	0.0
d__Fungi;p__Ascomycota;c__Sordariomycetes;o__Pleurotheciales;f__Pleurotheciaceae;g__Phaeoisaria	0.0	0.0	0.0	0.0	0.0	0.0001013022973109868	0.0	0.0	0.0	0.0	0.0	0.0	0.0	0.0	0.0	0.0	0.0	0.0	0.0	0.0	0.0	0.0	0.0	0.0	0.0	0.0	0.0
d__Fungi;p__Ascomycota;c__Sordariomycetes;o__Sordariales;f__Cephalothecaceae;g__Cephalotheca	0.0	0.0	0.0	0.0	0.0	0.0	0.0	0.0	0.0	0.0	0.0	0.0	0.0	0.0	0.0	0.0	0.0	0.0	0.0	0.0	0.0	2.4258008174948756e-05	0.0	0.0	0.0	0.0	0.0
d__Fungi;p__Ascomycota;c__Sordariomycetes;o__Sordariales;f__Chaetomiaceae;g__Botryotrichum	0.00044554919801144356	0.0	0.00017808381811706042	0.0	0.0	0.0	9.077499148984455e-05	0.0005019532528753192	9.451684171973394e-05	0.0006315949951541419	0.0	7.074720843306724e-05	0.0	0.0	0.0	3.6203026573021506e-05	0.0	0.0	0.0	0.0	0.0	0.0	0.0	0.0	4.9438054118189906e-05	0.0	0.0
d__Fungi;p__Ascomycota;c__Sordariomycetes;o__Sordariales;f__Chaetomiaceae;g__Chaetomium	0.0	0.0	0.0	0.0	0.0	0.0	0.0	0.0	0.0	0.0	0.0	0.0	0.0	0.0	0.0	0.0	0.0	0.0	0.0	0.0	0.0	0.0	0.0	0.0	0.0	8.013591050421515e-05	0.0
d__Fungi;p__Ascomycota;c__Sordariomycetes;o__Sordariales;f__Chaetomiaceae;g__Humicola	2.344995779007598e-05	0.0	0.0	0.0	0.0	0.0	0.0	0.0	0.0	0.0	0.0	0.0	0.0	0.0	0.0	0.0	0.0	0.0	0.0	0.0	0.0001511452156725962	8.490302861232064e-05	0.0	5.762227446641774e-05	0.0	0.0	0.0
d__Fungi;p__Ascomycota;c__Sordariomycetes;o__Sordariales;f__Chaetomiaceae;g__Myceliophthora	0.0	0.0	0.0	0.0	0.0	0.0	0.0	3.273608170925995e-05	0.0	6.533741329180777e-05	0.0	0.0	0.0	0.0	0.0	0.0	0.0	0.0	0.0	0.0	0.0	0.0	0.0	0.0	0.0	0.0	0.0
d__Fungi;p__Ascomycota;c__Sordariomycetes;o__Sordariales;f__Chaetomiaceae;g__Mycothermus	5.862489447518995e-05	0.0	4.7489018164549446e-05	0.0	0.0	0.0	0.0	0.0	0.0	0.0	0.0	0.0	0.0	0.0	0.0	0.0	0.0	0.0	0.0	0.0	0.0	0.0	0.0	0.0	0.0	0.0	0.0
d__Fungi;p__Ascomycota;c__Sordariomycetes;o__Sordariales;f__Chaetomiaceae;g__Trichocladium	0.0	0.0	0.0	0.0	0.0	0.0	0.0	0.0	0.0	2.1779137763935926e-05	0.0	0.00011791201405511207	3.5609153926502706e-05	4.584369591876497e-05	0.0	2.4135351048681e-05	4.7843456211276705e-05	2.5076168862921122e-05	0.0	0.0	0.0	4.851601634989751e-05	0.0	4.609781957313419e-05	0.0	0.0	0.0
d__Fungi;p__Ascomycota;c__Sordariomycetes;o__Sordariales;f__Chaetomiaceae;g__unclassified_Chaetomiaceae	0.0	0.0	0.0	0.0	0.0	0.0	0.0	0.0	0.0	0.0	5.42364056449251e-05	0.0	0.0	0.0	0.0	0.0	0.0	0.0	0.0	0.0	0.0	0.0	0.0	0.0	0.0	0.0	0.0
d__Fungi;p__Ascomycota;c__Sordariomycetes;o__Sordariales;f__Lasiosphaeriaceae;g__Cercophora	0.0	0.0	0.0	0.0	0.0	0.0	0.0	0.0002400645992012396	0.0	0.0	0.0	2.3582402811022414e-05	0.0	0.0	0.0	0.0	0.0	0.0	0.0	0.0	0.0	0.0	0.0	0.0	0.0	0.0	0.0
d__Fungi;p__Ascomycota;c__Sordariomycetes;o__Sordariales;f__Lasiosphaeriaceae;g__Echria	0.0	0.0	0.00014246705449364835	0.0	0.0	0.0	0.0	0.0	0.0	0.0	0.0	8.253840983857845e-05	0.0	0.0	0.0	0.0	0.0	0.0	0.0	0.0	0.0	0.0	0.0	0.0	0.0	0.0	0.0
d__Fungi;p__Ascomycota;c__Sordariomycetes;o__Sordariales;f__Lasiosphaeriaceae;g__Schizothecium	0.0	0.0	0.0	0.0	0.0	0.0	0.0	0.0	0.0	0.0	0.0	0.0	0.0	0.0	0.0	7.240605314604301e-05	0.0	0.0	0.0	3.6427218417601634e-05	0.0	6.064502043737189e-05	0.0	2.3048909786567094e-05	0.0	0.0	0.0
d__Fungi;p__Ascomycota;c__Sordariomycetes;o__Sordariales;f__Lasiosphaeriaceae;g__unclassified_Lasiosphaeriaceae	0.0	0.0	0.0	0.0	0.0	0.0	0.0	0.0	0.0	0.0	0.0	0.0	0.0	0.0	0.0	0.0	0.0	0.0	0.0	0.0	0.0	0.0	0.0	0.0	0.0	0.00014424463890758726	0.0
d__Fungi;p__Ascomycota;c__Sordariomycetes;o__Sordariales;f__Lasiosphaeriaceae;g__unidentified	0.0	0.0	3.561676362341209e-05	0.0	0.0	0.0	0.0	0.0	0.0	0.0	0.0	0.0	0.0	0.0	0.0	0.0	0.0	0.0	0.0	0.0	0.0	0.0	0.0	0.0	0.0	0.0	0.0
d__Fungi;p__Ascomycota;c__Sordariomycetes;o__Sordariales;f__unclassified_Sordariales;g__unclassified_Sordariales	0.0	0.0	0.0	3.554081269991707e-05	0.0	0.0	0.0	0.0	0.0	0.0	0.0	0.0	0.0	0.0	0.0	0.0	0.0	0.0	0.0	0.0	0.0	0.0	0.0	2.3048909786567094e-05	0.0	0.0	0.0
d__Fungi;p__Ascomycota;c__Sordariomycetes;o__Sordariales;f__unidentified;g__unidentified	0.0	0.0	7.123352724682418e-05	0.0	0.0	0.0	0.0	0.0	0.0	0.0	0.0	0.0	0.0	0.0	0.0	0.0	0.0	0.0	0.0	0.0	0.0	0.0	0.0	0.0	0.0	0.0	0.0
d__Fungi;p__Ascomycota;c__Sordariomycetes;o__Trichosphaeriales;f__Trichosphaeriaceae;g__Nigrospora	0.0	0.0	0.0	0.0	0.0	0.0	0.0	0.0	0.0	0.0	0.0	0.0	0.0	0.0	0.0	0.0	0.00014353036863383012	0.0	0.0	0.0	3.487966515521451e-05	0.0	0.0	0.0	0.0	0.0	0.0
d__Fungi;p__Ascomycota;c__Sordariomycetes;o__Trichosphaeriales;f__Trichosphaeriaceae;g__unidentified	0.0	0.0	0.0002849341089872967	0.0	0.0	0.0	0.0	0.0	0.0	0.0	0.0	0.0	0.0	0.0	0.0	0.0	0.0	0.0	0.0	0.0	0.0	0.0	0.0	0.0	0.0	0.0	0.0
d__Fungi;p__Ascomycota;c__Sordariomycetes;o__Xylariales;f__Amphisphaeriaceae;g__unclassified_Amphisphaeriaceae	0.0	0.0	3.561676362341209e-05	0.0	0.0	0.0	0.0	0.0	0.0	0.0	0.0	3.537360421653362e-05	0.0	0.0	0.0	0.0	0.0	0.0	0.0	0.0	0.0	0.0	0.0	0.0	0.0	0.0	0.0
d__Fungi;p__Ascomycota;c__Sordariomycetes;o__Xylariales;f__Bartaliniaceae;g__Bartalinia	0.0	0.0	0.0	0.0	0.0	0.0	0.0	3.273608170925995e-05	0.0	0.0	0.0	0.0	0.0	0.0	0.0	0.0	0.0	0.0	0.0	0.0	0.0	0.0	0.0	0.0	0.0	0.0	0.0
d__Fungi;p__Ascomycota;c__Sordariomycetes;o__Xylariales;f__Diatrypaceae;g__Eutypella	0.001195947847293875	0.0008715991085416712	0.00035616763623412084	0.0	0.0	0.0	0.0	0.0	0.0	0.0	0.0	0.0	0.0	0.0	0.0	0.0	0.0	0.0	0.0	0.0	0.0	0.0	0.0	0.0	0.0	0.0	0.0
d__Fungi;p__Ascomycota;c__Sordariomycetes;o__Xylariales;f__Diatrypaceae;g__Monosporascus	0.0	0.0	4.7489018164549446e-05	0.0	0.0	0.0	0.0	0.0	0.0	0.0	0.0	0.0	0.0	0.0	0.0	0.0	0.0	0.0	0.0	0.0	0.0	0.0	0.0	0.0	0.0	0.0	0.0
d__Fungi;p__Ascomycota;c__Sordariomycetes;o__Xylariales;f__Hyponectriaceae;g__Monographella	0.0	0.0	0.0	0.0	0.0	0.00012381391893565052	0.0	0.0	0.0	0.0	0.0	0.0	0.0	0.0	0.0	0.0	0.0	0.0	6.0988997584835694e-05	0.0003035601534800136	0.00018602488082781072	0.0	0.0	0.0	0.0	0.0	0.0
d__Fungi;p__Ascomycota;c__Sordariomycetes;o__Xylariales;f__Hyponectriaceae;g__unidentified	0.0	0.0	0.0	0.0	0.0	0.0	0.0	0.0	0.0	0.0	0.0	0.0	0.0	0.0	0.0	0.0	0.0	0.0	0.0	0.0	0.0	0.0	0.0	2.3048909786567094e-05	0.0	0.0	0.0
d__Fungi;p__Ascomycota;c__Sordariomycetes;o__Xylariales;f__Microdochiaceae;g__Microdochium	5.862489447518995e-05	0.0	0.0007954410542562033	0.0	0.0	0.0	0.0	0.0	0.0	0.00021779137763935927	0.0	8.253840983857844e-05	0.001103883771721584	0.0	0.0007412074268984176	0.00020515048391378852	0.0	0.0	0.0	0.0	0.0	0.0	0.0	0.0	0.0	0.0	0.0
d__Fungi;p__Ascomycota;c__Sordariomycetes;o__Xylariales;f__Sporocadaceae;g__Neopestalotiopsis	0.0	0.0	0.0	0.0	0.0	0.0	0.0	0.0	2.3629210429933485e-05	0.0	0.0	0.0	0.0	0.0	0.0	0.0	0.0	0.0	0.0	0.0	0.0	0.0	0.0	4.609781957313419e-05	0.0	0.0	0.0
d__Fungi;p__Ascomycota;c__Sordariomycetes;o__Xylariales;f__Xylariales_fam_Incertae_sedis;g__Phialemoniopsis	0.00012897476784541788	0.0004744147046492641	0.00029680636352843407	0.9097263357422106	0.8922796192031117	0.8324460002476278	0.0	0.0	0.0	2.1779137763935926e-05	0.0	0.00023582402811022415	0.00021365492355901624	0.0002636012515328986	0.0001853018567246044	0.00022928583496246952	0.00019137382484510682	0.00021314743533482956	0.00024395599033934278	0.0002549905289232114	8.138588536216719e-05	2.4258008174948756e-05	0.0	0.0	0.00011535545960910979	0.00014424463890758726	0.00013641866889483825
d__Fungi;p__Ascomycota;c__Sordariomycetes;o__Xylariales;f__unclassified_Xylariales;g__unclassified_Xylariales	0.0	0.0	0.0003442953816929835	0.0	0.0	0.0	0.0	0.0	0.0	0.0	0.0	0.0	0.0	0.0	0.0	0.0	0.0	0.0	0.0	0.0	2.325311010347634e-05	0.0	0.0	0.0	0.0	0.0	0.0
d__Fungi;p__Ascomycota;c__Sordariomycetes;o__Xylariales;f__unidentified;g__unidentified	0.0	0.0	5.936127270568681e-05	0.0	0.0	0.0	0.0	0.0	0.0	0.0	0.0	0.0	0.0	0.0	0.0	0.0	0.0	0.0	0.0	0.0	0.0	0.0	0.0	8.067118425298483e-05	0.0	0.0	0.0
d__Fungi;p__Ascomycota;c__Sordariomycetes;o__unclassified_Sordariomycetes;f__unclassified_Sordariomycetes;g__unclassified_Sordariomycetes	0.0006448738392270893	0.0	0.001282203490442835	0.0	0.0	0.0	0.0	0.0	0.0	9.800611993771167e-05	0.0	0.0	0.0	0.0	0.0	0.00010860907971906451	0.00010764777647537259	0.0	7.318679710180283e-05	0.0	2.325311010347634e-05	0.0	0.0	0.0	0.0	0.0	0.0
d__Fungi;p__Ascomycota;c__Sordariomycetes;o__unidentified;f__unidentified;g__unidentified	0.0	0.0	0.0	0.0	0.0	0.0	0.0	0.0	0.0	0.0	0.0	0.0	0.0	0.0	2.470691422994725e-05	0.0	0.0	0.0	0.0	0.0	0.0	3.6387012262423135e-05	2.123074636688853e-05	0.0	0.0	0.0	0.0
d__Fungi;p__Ascomycota;c__Taphrinomycetes;o__Taphrinales;f__Taphrinaceae;g__Taphrina	0.0	0.0	0.0	3.554081269991707e-05	0.0	0.0	0.0	0.0	0.0	0.0	0.0	0.0	0.0	0.0	0.0	0.0	0.0	0.0	0.0	0.0	0.0	0.0	0.0	0.0	0.0	0.0	0.0
d__Fungi;p__Ascomycota;c__unclassified_Ascomycota;o__unclassified_Ascomycota;f__unclassified_Ascomycota;g__unclassified_Ascomycota	0.00044554919801144356	5.516450054061211e-05	0.000688590763385967	0.012214192631204834	0.007899254492851053	0.013506972974798238	0.0	3.273608170925995e-05	5.907302607483371e-05	0.003092637562478902	0.0007159205545130113	0.0006603072787086276	8.308802582850631e-05	6.876554387814746e-05	0.00029648297075936703	0.0006033837762170251	3.588259215845753e-05	0.0	0.0	2.428481227840109e-05	6.975933031042901e-05	3.6387012262423135e-05	5.307686591722132e-05	0.0	0.0	0.0	0.0
d__Fungi;p__Basidiomycota;c__Agaricomycetes;o__Agaricales;f__Amanitaceae;g__Amanita	0.0005745239658568615	0.0	0.0	0.0	0.0	0.0	0.0	0.0	0.0	0.0	0.0	0.0	0.0	9.168739183752994e-05	0.0	0.0	0.0	0.0	0.0	0.0	0.0	0.0	0.0	0.0	0.0	0.0	0.0
d__Fungi;p__Basidiomycota;c__Agaricomycetes;o__Agaricales;f__Clavariaceae;g__Clavaria	0.0	0.0	0.0	0.0	0.0	0.0	0.0	0.0	0.0	0.0	0.0	2.3582402811022414e-05	0.0	0.0	0.0	0.0	0.0	0.0	0.0	0.0	0.0	0.0	0.0	0.0	0.0	0.0	0.0
d__Fungi;p__Basidiomycota;c__Agaricomycetes;o__Agaricales;f__Clavariaceae;g__Clavulinopsis	0.0	0.0	9.497803632909889e-05	0.0	0.0	0.0	0.0	0.0	0.0	0.0	0.0	0.0	0.0	0.0	0.0	0.0	0.0	0.0	0.0	0.0	0.0	0.0	0.0	0.0	0.0	0.0	0.0
d__Fungi;p__Basidiomycota;c__Agaricomycetes;o__Agaricales;f__Clavariaceae;g__Ramariopsis	0.0	0.0	5.936127270568681e-05	0.0	0.0	0.0	0.0	0.0	0.0	0.0	0.0	0.0	0.0	0.0	0.0	0.0	0.0	0.0	0.0	0.0	0.0	0.0	0.0	0.0	0.0	0.0	0.0
d__Fungi;p__Basidiomycota;c__Agaricomycetes;o__Agaricales;f__Clavariaceae;g__unidentified	0.0	0.0	0.0	0.0	0.0	0.0	0.0	0.0	0.0	0.0	0.0	0.0	0.0	0.0	0.0	0.0	0.0	0.0	0.0	0.0	4.650622020695268e-05	0.0	0.0	0.0	0.0	0.0	0.0
d__Fungi;p__Basidiomycota;c__Agaricomycetes;o__Agaricales;f__Cortinariaceae;g__Cortinarius	0.0	0.0	0.0	0.0	0.0	0.0	0.0	0.0	0.0	0.0	0.0	7.074720843306724e-05	0.0	0.0	0.0	0.0	0.0	0.0	0.00024395599033934278	0.0	0.0	0.0	0.0	0.0	0.0	0.0	0.0
d__Fungi;p__Basidiomycota;c__Agaricomycetes;o__Agaricales;f__Cortinariaceae;g__Protoglossum	0.0	0.0	0.0	0.0	0.0	0.0	0.0	0.0	0.0	0.0	0.0	0.0	0.0	0.0	0.0	0.0	0.0	2.5076168862921122e-05	0.0	0.0	0.0	0.0	0.0	0.0	0.0	0.0	0.0
d__Fungi;p__Basidiomycota;c__Agaricomycetes;o__Agaricales;f__Entolomataceae;g__Clitopilus	0.0	0.0	0.0	0.0	0.0	0.0	0.0	0.0	0.0	0.0	0.0	0.0	0.0	0.0	0.0	3.6203026573021506e-05	0.0	0.0	0.0	0.0	0.0	0.00018193506131211566	0.0	0.0	0.0	0.0	0.0
d__Fungi;p__Basidiomycota;c__Agaricomycetes;o__Agaricales;f__Entolomataceae;g__Entoloma	0.0	0.0	0.0	0.0	0.0	0.0	0.0	0.0	0.0	0.0	0.0	0.0	4.747887190200361e-05	0.0	7.412074268984176e-05	2.4135351048681e-05	0.0	0.0	0.0	0.0	0.0	3.6387012262423135e-05	0.0	2.3048909786567094e-05	0.0	0.0	0.0
d__Fungi;p__Basidiomycota;c__Agaricomycetes;o__Agaricales;f__Hydnangiaceae;g__unidentified	0.0	0.0	0.0	0.0	0.0	0.0	0.0	0.0	0.0	0.0	0.0	0.0	0.0	0.0	0.0	0.0	0.0	0.0	6.0988997584835694e-05	0.0	0.0	0.0	0.0	0.0	0.0	0.0	0.0
d__Fungi;p__Basidiomycota;c__Agaricomycetes;o__Agaricales;f__Hygrophoraceae;g__Hygrophorus	0.0	0.0	0.0	0.0	0.0	0.0	0.0	0.0	0.0	0.0	0.0	0.0	0.0	0.0	0.0	0.0	0.0	0.0	0.0	0.0	0.0	0.0	0.0	0.0	0.0	0.0	6.820933444741912e-05
d__Fungi;p__Basidiomycota;c__Agaricomycetes;o__Agaricales;f__Inocybaceae;g__Inocybe	0.0	0.0	0.00011872254541137362	0.0	0.0	0.0	0.0	0.0	0.0	0.0	0.0	0.0	0.0	0.0	0.0	0.0	0.00019137382484510682	3.761425329438169e-05	0.0	0.0	0.0001162655505173817	0.00010916103678726939	0.0	0.0	0.0	0.0	0.0
d__Fungi;p__Basidiomycota;c__Agaricomycetes;o__Agaricales;f__Lycoperdaceae;g__Lycoperdon	0.0	0.0	0.0	0.0	0.0	0.0	0.0	0.0	0.0	0.0	0.0	0.0	0.0	0.0	0.0	0.0	2.3921728105638353e-05	0.0	0.0	0.0	0.0	0.0	0.0	0.0	0.0	0.0	0.0
d__Fungi;p__Basidiomycota;c__Agaricomycetes;o__Agaricales;f__Lyophyllaceae;g__Termitomyces	9.379983116030391e-05	0.0	8.310578178796153e-05	0.0	0.0	0.0	0.0	0.0	0.0	0.0	0.0	0.0	0.0	0.0	0.0	0.0	0.0	0.0	0.0	0.0	0.0	0.0	0.0	0.0	0.0	0.0	0.0
d__Fungi;p__Basidiomycota;c__Agaricomycetes;o__Agaricales;f__Marasmiaceae;g__Marasmius	0.0002344995779007598	0.0	0.000130594799952511	0.0	0.0	0.0	0.0	0.0	0.0	4.355827552787185e-05	0.0	0.0	0.0	0.0	0.0	0.0	0.0	0.0	0.0	0.0	0.0	0.0	0.0	0.0	0.0	0.0	0.0
d__Fungi;p__Basidiomycota;c__Agaricomycetes;o__Agaricales;f__Nidulariaceae;g__Cyathus	0.0	0.0	0.0	0.0	0.0	0.0	0.0	0.0	0.0	0.0	0.0	0.0	0.0	0.0	0.0	0.0	0.0	0.0	0.0	0.0	0.0	0.0	0.0	0.0	0.00014831416235456973	0.0	0.0
d__Fungi;p__Basidiomycota;c__Agaricomycetes;o__Agaricales;f__Omphalotaceae;g__Gymnopus	0.0	0.0	4.7489018164549446e-05	0.0	0.0	0.0	0.0	0.0	0.0	0.0	0.0	0.0	0.0	0.0	0.0	0.0	0.0	0.0	0.0	0.0	0.0	0.0	0.0	0.0	0.0	0.0	0.0
d__Fungi;p__Basidiomycota;c__Agaricomycetes;o__Agaricales;f__Psathyrellaceae;g__Coprinopsis	0.0	0.0	0.0	0.0	0.0	0.0	0.0	0.0	0.0	0.0	3.254184338695506e-05	0.0	0.0	0.0	0.0	0.0	0.0	0.0	0.0	0.0	0.0	0.0	0.0	0.0	0.0	0.0	0.0
d__Fungi;p__Basidiomycota;c__Agaricomycetes;o__Agaricales;f__Schizophyllaceae;g__Schizophyllum	0.0012545727417690648	0.0	0.0008073133087973406	0.00018955100106622438	2.4009892075535122e-05	0.0002701394594959648	0.0	0.0	0.0	0.0	2.169456225797004e-05	0.0	0.0	0.0	9.8827656919789e-05	0.0	0.0	0.0	0.0	6.071203069600272e-05	0.0	0.0	0.0	0.0	0.0	0.0	0.0
d__Fungi;p__Basidiomycota;c__Agaricomycetes;o__Agaricales;f__Strophariaceae;g__Psilocybe	0.00045727417690648157	0.0	0.0008548023269618901	0.0	0.0	0.0	0.0	0.0	3.5443815644900226e-05	0.0	0.0	0.0	0.0	0.0	0.0	0.0	0.0	0.0	0.0	0.0	0.0	0.0	0.0	0.0	0.0	0.0	0.0
d__Fungi;p__Basidiomycota;c__Agaricomycetes;o__Agaricales;f__Strophariaceae;g__unclassified_Strophariaceae	0.0	0.0	0.0	0.0	0.0	0.0	0.0	0.0	0.0	0.0	0.0	0.0	0.0	3.438277193907373e-05	0.0	0.0	0.0	0.0	0.0	0.0	0.0	0.0	0.0	0.0	0.0	0.0	0.0
d__Fungi;p__Basidiomycota;c__Agaricomycetes;o__Agaricales;f__Tricholomataceae;g__Gerronema	2.344995779007598e-05	0.0	0.0	0.0	0.0	0.0	0.0	0.0	0.0	0.0	0.0	0.0	0.0	0.0	0.0	0.0	0.0	0.0	0.0	0.0	0.0	0.0	0.0	0.0	0.0	0.0	0.0
d__Fungi;p__Basidiomycota;c__Agaricomycetes;o__Agaricales;f__Tricholomataceae;g__Mycena	0.0	0.0	0.0	0.0	0.0	0.0	0.0	0.0	0.0	0.0	0.0	0.0	3.5609153926502706e-05	0.0	0.0	0.0	0.0	0.0	0.0	0.0	0.0	0.0	0.0	0.0	0.0	0.0	0.0
d__Fungi;p__Basidiomycota;c__Agaricomycetes;o__Agaricales;f__unclassified_Agaricales;g__unclassified_Agaricales	8.207485226526592e-05	0.0	0.00014246705449364835	0.0	0.0	0.0	0.0	0.0	0.0	0.0	0.0	0.0	0.0	0.0	0.0	0.0	0.0	0.0	0.0	0.0	0.0	0.0	0.0	0.0	0.0	0.0	0.0
d__Fungi;p__Basidiomycota;c__Agaricomycetes;o__Atheliales;f__Atheliaceae;g__Amphinema	0.00041037426132632963	0.0	0.0006411017452214176	0.0	0.0	0.0	0.0	0.0	5.907302607483371e-05	8.71165510557437e-05	0.0	0.0	0.0	0.0	0.0	0.0	0.0	0.0	0.0	3.6427218417601634e-05	0.0	0.0	0.0	0.0	0.0	0.0	0.0
d__Fungi;p__Basidiomycota;c__Agaricomycetes;o__Atheliales;f__Atheliaceae;g__Piloderma	9.379983116030391e-05	0.0	0.00015433930903478572	0.0	0.0	0.0	0.0	0.0	0.0	0.0	0.0	0.0	0.0	0.0	0.0	0.0	0.0	0.0	0.0	0.0	0.0	0.0	0.0	0.0	0.0	0.0	0.0
d__Fungi;p__Basidiomycota;c__Agaricomycetes;o__Auriculariales;f__Auriculariaceae;g__Auricularia	3.5174936685113966e-05	0.0	0.0	0.0	3.601483811330268e-05	0.0	0.0	0.0	0.0	0.0	5.42364056449251e-05	0.0	0.0	0.0	0.0	0.0	0.0	0.0	0.0	0.0	0.0	0.0	0.0	0.0	0.0	0.0	0.0
d__Fungi;p__Basidiomycota;c__Agaricomycetes;o__Auriculariales;f__Exidiaceae;g__Exidia	0.0001172497889503799	0.0	0.0	0.0	0.0	0.0	0.0	0.0	0.0	0.0	0.0	0.0	0.0	0.0	0.0	0.0	0.0	0.0	0.0	0.0	0.0	0.0	0.0	0.0	0.0	0.0	0.0
d__Fungi;p__Basidiomycota;c__Agaricomycetes;o__Auriculariales;f__unidentified;g__unidentified	0.00012897476784541788	0.0	0.0005105069452689065	0.0	0.0	0.0	0.0	0.0	0.0	0.0	0.0	0.0	0.0	0.0	0.0	0.0	0.0	0.0	0.0	0.0	0.0	0.0	0.0	0.0	0.0	0.0	0.0
d__Fungi;p__Basidiomycota;c__Agaricomycetes;o__Boletales;f__Boletaceae;g__Rossbeevera	0.0	0.0	0.0	0.0	0.0	0.0	0.0	0.0	0.0	0.0	0.0	0.0	0.0	0.0	0.0	0.0	0.0	0.0	0.0002927471884072113	3.6427218417601634e-05	3.487966515521451e-05	0.0	0.0	0.0	0.0	0.0	0.0
d__Fungi;p__Basidiomycota;c__Agaricomycetes;o__Boletales;f__Rhizopogonaceae;g__Rhizopogon	0.0	0.0	0.0	0.0	0.0	0.0	0.0	0.0	0.0	0.0	0.0	3.537360421653362e-05	3.5609153926502706e-05	4.584369591876497e-05	6.176728557486812e-05	2.4135351048681e-05	0.0	0.0	0.0	3.6427218417601634e-05	0.0	0.0	0.0	0.0	0.0	0.0	0.0
d__Fungi;p__Basidiomycota;c__Agaricomycetes;o__Boletales;f__Sclerodermataceae;g__Scleroderma	0.0	0.0	0.0	0.0	0.0	0.0	0.0	0.0	0.0	0.0	0.0	0.0	0.0	0.0	0.0	0.0	0.0	0.0	0.0	0.0	0.0	0.00041238613897412885	0.0	0.0	0.0	0.0	0.0
d__Fungi;p__Basidiomycota;c__Agaricomycetes;o__Boletales;f__Suillaceae;g__Suillus	0.0	0.0	0.0	0.0	0.0	0.0	7.942811755361398e-05	0.0	0.0	6.533741329180777e-05	0.0	9.432961124408966e-05	0.0	0.0	0.0	0.0	0.0	5.0152337725842243e-05	0.0	0.0001092816552528049	0.0	0.0	0.0	0.0	0.0	0.0	0.0
d__Fungi;p__Basidiomycota;c__Agaricomycetes;o__Cantharellales;f__Cantharellales_fam_Incertae_sedis;g__Minimedusa	0.0	0.0	2.3744509082274723e-05	0.0	0.0	0.0	0.0	0.0	0.0	0.0	0.0	0.0	0.0	0.0	0.0	0.0	0.0	0.0	0.0	0.0	0.0	0.0	0.0	0.0	0.0	0.0	0.0
d__Fungi;p__Basidiomycota;c__Agaricomycetes;o__Cantharellales;f__Cantharellales_fam_Incertae_sedis;g__Sistotrema	0.0	0.0	0.0	0.0	0.0	0.0	0.0	0.0	0.0	0.0	0.0	0.0	0.0	0.0	0.0	0.0	0.0	0.0	0.0	0.0	0.0	0.0	0.0	0.0	0.0	3.205436420168606e-05	0.0
d__Fungi;p__Basidiomycota;c__Agaricomycetes;o__Cantharellales;f__Ceratobasidiaceae;g__Rhizoctonia	0.0	0.0	0.0	4.7387750266556095e-05	0.0	0.0	0.0	0.0	0.0	0.0	0.0	0.0	0.0	0.0	0.0	0.0	0.0	0.0	0.0	0.0	0.0	0.0	0.0	0.0	0.0	0.0	0.0
d__Fungi;p__Basidiomycota;c__Agaricomycetes;o__Cantharellales;f__Ceratobasidiaceae;g__unidentified	3.5174936685113966e-05	0.0	0.0	0.0	0.0	0.0	0.0	0.0	0.0	0.0	3.254184338695506e-05	0.0	0.0	0.0	0.0	0.0	0.0	0.0	0.0	3.6427218417601634e-05	0.0	0.0	0.0	0.0	0.0	0.0	0.0
d__Fungi;p__Basidiomycota;c__Agaricomycetes;o__Cantharellales;f__Clavulinaceae;g__Clavulina	0.0	0.0	0.0	0.0	0.0	0.0	0.0	0.0	0.0	0.0	0.0	0.0	0.0	0.0	0.0	0.0	0.00022725641700356434	0.0	0.0	0.0	0.0	0.0	0.0	0.0	0.0	0.0	0.0
d__Fungi;p__Basidiomycota;c__Agaricomycetes;o__Polyporales;f__Coriolaceae;g__Trametes	0.0002110496201106838	0.0	0.0	0.001978438573628717	0.0020648507184960205	0.002003534324595072	0.0	0.0	0.0	0.0	0.0	0.0	0.0	0.0	0.0	0.0	0.0	0.0	0.0	0.0	0.0	0.0	0.0	0.0	0.0	0.0	0.0
d__Fungi;p__Basidiomycota;c__Agaricomycetes;o__Polyporales;f__Ganodermataceae;g__Ganoderma	0.00012897476784541788	0.0	0.0005936127270568681	0.0	0.0	0.0	0.0	0.0	0.0	0.0	8.677824903188016e-05	0.0	0.0	0.0	0.0	0.0	0.0	0.0	0.0	0.0	0.0	0.0	0.0	0.0	0.0	0.0	0.0
d__Fungi;p__Basidiomycota;c__Agaricomycetes;o__Polyporales;f__Meruliaceae;g__Byssomerulius	0.0	0.0	0.0	0.0	0.0	0.0	0.0	0.0	0.0	2.1779137763935926e-05	0.0	0.0	0.0	0.0	0.0	0.0	0.0	0.0	0.0	0.0	0.0	0.0	0.0	0.0	0.0	0.0	0.0
d__Fungi;p__Basidiomycota;c__Agaricomycetes;o__Polyporales;f__Meruliaceae;g__Irpex	0.0006096989025419754	0.00018755930183808115	0.000130594799952511	0.0	0.0	0.0	0.0	0.0	0.0	0.0	0.0	0.0	0.0	0.0	0.0	0.0	0.0	0.0	0.0	0.0	0.0	0.0	0.0	0.0	0.0	0.0	0.0
d__Fungi;p__Basidiomycota;c__Agaricomycetes;o__Polyporales;f__Meruliaceae;g__Phanerochaete	0.0	0.0	0.0	0.0	0.0	4.5023243249327465e-05	0.0	0.0	0.0	0.0	2.169456225797004e-05	0.0	0.0	0.0	0.0	0.0	0.0	0.0	0.0	0.0	0.0	0.0	0.0	0.0	0.0	0.0	0.0
d__Fungi;p__Basidiomycota;c__Agaricomycetes;o__Polyporales;f__Meruliaceae;g__Porostereum	0.0001993246412156458	0.0	0.0	0.0004501836275322829	0.0002400989207553512	0.001271906621793501	0.0	0.0	0.0	0.0	0.0	0.0	0.0	0.0	0.0	0.0	0.0	0.0	0.0	0.0	0.0	0.0	0.0	0.0	0.0	0.0	0.0
d__Fungi;p__Basidiomycota;c__Agaricomycetes;o__Polyporales;f__Polyporaceae;g__Microporus	0.0	0.0	0.0	0.0	0.0	0.0	0.0	0.0	0.0	0.0	0.0	0.0	0.0	0.0	0.0	0.0	2.3921728105638353e-05	0.0	0.0	0.0	0.0	0.0	0.0	0.0	0.0	0.0	0.0
d__Fungi;p__Basidiomycota;c__Agaricomycetes;o__Polyporales;f__unidentified;g__unidentified	0.0	0.0	0.00017808381811706042	0.0	0.0	0.0	0.0	0.0	0.0	0.0	0.0	0.0	0.0	0.0	0.0	0.0	0.0	0.0	0.0	0.0	0.0	0.0	0.0	0.0	0.0	0.0	0.0
d__Fungi;p__Basidiomycota;c__Agaricomycetes;o__Russulales;f__Peniophoraceae;g__Peniophora	0.00015242472563549385	0.0	0.0	0.0002013979386328634	0.00026410881283088635	0.0	0.0	0.0	0.0	0.0	0.0	3.537360421653362e-05	0.0	0.0	0.0	0.0	0.0	0.0	0.0	0.0	0.0	0.0	0.0	0.0	0.0	0.0	0.0
d__Fungi;p__Basidiomycota;c__Agaricomycetes;o__Russulales;f__Russulaceae;g__Lactarius	0.0003634743457461777	0.00014342770140559147	4.7489018164549446e-05	0.0	0.0	0.0	2.269374787246114e-05	0.0	0.0	0.0	0.0	0.0	0.00018991548760801443	5.7304619898456215e-05	0.00014824148537968351	0.0	2.3921728105638353e-05	0.0	0.00010978019565270425	0.0	0.0	0.0	0.0	0.00013829345871940258	0.0	0.0	0.0
d__Fungi;p__Basidiomycota;c__Agaricomycetes;o__Russulales;f__Russulaceae;g__Lactifluus	0.00016414970453053183	0.0	0.0	0.0	0.0	0.0	0.0	0.0	0.0	0.0	0.0	0.0	0.0	0.0	0.0	0.0	0.0	0.0002256855197662901	0.0002195603913054085	6.071203069600272e-05	0.0	0.0	0.0	0.0	0.0	0.0	0.0
d__Fungi;p__Basidiomycota;c__Agaricomycetes;o__Russulales;f__Russulaceae;g__Macowanites	0.0	0.0	0.00045114567256321976	0.0	0.0	0.0	0.0	0.0	0.0	0.0	0.0	0.0	0.0	0.0	0.0	0.0	0.0	0.0	0.0	0.0	0.0	0.0	0.0	0.0	0.0	0.0	0.0
d__Fungi;p__Basidiomycota;c__Agaricomycetes;o__Russulales;f__Russulaceae;g__Russula	0.001125597973923647	0.0	0.0018164549447940166	3.554081269991707e-05	0.0	0.0	0.0	0.0	0.0	3.266870664590389e-05	0.0	0.00014149441686613448	0.00010682746177950812	0.00046989788316734095	0.00023471568518449885	0.00016894745734076703	0.00019137382484510682	0.0003886806173752774	0.001610109536239662	0.0008742532420224392	2.325311010347634e-05	0.0001698060572246413	3.1846119550332795e-05	6.914672935970129e-05	0.0	0.0	0.0
d__Fungi;p__Basidiomycota;c__Agaricomycetes;o__Russulales;f__Russulaceae;g__unclassified_Russulaceae	0.00016414970453053183	0.0	0.0	0.0	0.0	0.0	0.0	0.0	0.0	0.0	0.0	0.0	0.0	0.0	0.0	0.0	0.0	0.0	0.0	0.0	0.0	0.0	0.0	0.0	0.0	0.0	0.0
d__Fungi;p__Basidiomycota;c__Agaricomycetes;o__Sebacinales;f__Sebacinaceae;g__Sebacina	0.0002344995779007598	0.0	0.001175353199572599	0.0	2.4009892075535122e-05	0.0	0.0	0.0	0.0	0.0	0.0	0.0013559881616337888	0.0	5.7304619898456215e-05	0.0008647419980481537	0.0	0.0	0.0001253808443146056	0.001207582152179747	0.00024284812278401092	4.650622020695268e-05	0.00015767705313716692	0.003439380911435941	0.0	0.0	3.205436420168606e-05	0.0
d__Fungi;p__Basidiomycota;c__Agaricomycetes;o__Sebacinales;f__Serendipitaceae;g__Serendipita	0.00032829940906106366	0.0	0.0	0.0	0.0	0.0	0.0	0.0	0.0	0.0	0.0	0.0	0.0	2.2921847959382486e-05	0.0	0.0	0.0	0.0	0.0	0.0	0.0	0.0	0.0	0.0	0.0	0.0	0.0
d__Fungi;p__Basidiomycota;c__Agaricomycetes;o__Sebacinales;f__unclassified_Sebacinales;g__unclassified_Sebacinales	0.0	0.0	0.0	0.0	0.0	0.0	0.0	0.0	0.0	0.0	0.0	0.0	0.0	3.438277193907373e-05	0.0	0.0	0.0	0.0	0.0	0.0	0.0	0.0	0.0	0.0	0.0	0.0	0.0
d__Fungi;p__Basidiomycota;c__Agaricomycetes;o__Sebacinales;f__unidentified;g__unidentified	0.0001172497889503799	0.0	0.0	0.0	0.0	0.0	0.0	0.0	0.0	0.0	0.0	0.0	0.0	0.0	0.0	0.0	0.0	0.0	0.0	0.0	2.325311010347634e-05	0.0	0.0	0.0	0.0	0.0	0.0
d__Fungi;p__Basidiomycota;c__Agaricomycetes;o__Thelephorales;f__Thelephoraceae;g__Tomentella	0.0	0.0	0.0	0.0	0.0	3.37674324369956e-05	0.0	0.0	0.0	0.0	0.0	3.537360421653362e-05	0.0	0.00027506217551258983	0.0	2.4135351048681e-05	0.00011960864052819176	5.0152337725842243e-05	0.0	0.0	4.650622020695268e-05	0.0	0.0	0.0	0.0	0.0	0.0
d__Fungi;p__Basidiomycota;c__Agaricomycetes;o__Thelephorales;f__Thelephoraceae;g__unclassified_Thelephoraceae	0.00041037426132632963	0.0	0.0	0.0	0.0	0.0	4.538749574492228e-05	0.0	0.0	0.0	0.0	0.0	0.0	0.0	0.0	0.0	0.00021529555295074515	8.776659102022393e-05	0.0	9.713924911360436e-05	4.650622020695268e-05	3.6387012262423135e-05	0.0	0.0	0.0	0.0	0.0
d__Fungi;p__Basidiomycota;c__Agaricomycetes;o__Thelephorales;f__Thelephoraceae;g__unidentified	0.0	0.0	0.0	0.0	0.0	0.0	0.0	0.0	0.0	0.0	0.0	0.0	0.0	0.0	0.0	0.0	0.0	0.0	0.0	0.0	0.0	0.0	5.307686591722132e-05	0.0	0.0	0.0	0.0
d__Fungi;p__Basidiomycota;c__Agaricomycetes;o__Trechisporales;f__Hydnodontaceae;g__Brevicellicium	2.344995779007598e-05	0.0	0.0	0.0	0.0	0.0	0.0	0.0	0.0	0.0	0.0	0.0	0.0	0.0	0.0	0.0	0.0	0.0	0.0	0.0	0.0	0.0	0.0	0.0	0.0	0.0	0.0
d__Fungi;p__Basidiomycota;c__Agaricomycetes;o__Trechisporales;f__Hydnodontaceae;g__Trechispora	0.00026967451458587377	0.0	0.00045114567256321976	0.0	0.0	0.00011255810812331866	0.0	4.364810894567993e-05	0.0	0.0	0.0	0.0	0.0	0.0	0.0	0.0	9.568691242255341e-05	0.0001003046754516845	0.0	0.0	0.0	0.0	0.0	0.0	0.0	0.0	0.0
d__Fungi;p__Basidiomycota;c__Agaricomycetes;o__unclassified_Agaricomycetes;f__unclassified_Agaricomycetes;g__unclassified_Agaricomycetes	0.00036347434574617764	0.0	0.0005936127270568681	0.0	0.0	0.0001013022973109868	0.0	0.0	0.0	0.0	0.0	0.0	0.0	0.0	0.0	0.0	0.0	0.0	0.0	2.428481227840109e-05	0.0	2.4258008174948756e-05	0.0	0.0	0.0	0.0	0.0
d__Fungi;p__Basidiomycota;c__Agaricomycetes;o__unidentified;f__unidentified;g__unidentified	8.207485226526592e-05	0.0	0.00020182832719933515	0.0	0.0	0.0	0.0	0.0	0.0	0.0	0.0	0.0	0.0	8.02264678578387e-05	0.0	0.0	8.372604836973423e-05	0.0	0.0	0.0	0.0	0.0	0.0	0.0	0.0	0.0	0.0
d__Fungi;p__Basidiomycota;c__Agaricostilbomycetes;o__Agaricostilbales;f__Agaricostilbaceae;g__Sterigmatomyces	0.0	0.005836404157196761	0.0	0.0	0.0	0.0	2.269374787246114e-05	0.0	2.3629210429933485e-05	0.0	0.00018440377919274535	0.0	2.3739435951001804e-05	3.438277193907373e-05	8.647419980481538e-05	0.0	0.0	0.0	0.0	0.0	0.0	0.0	0.0	0.0	0.0	0.0	0.0
d__Fungi;p__Basidiomycota;c__Agaricostilbomycetes;o__Agaricostilbales;f__Chionosphaeraceae;g__unidentified	0.0	0.0	0.0	0.0014334794455633218	0.0014525984705698748	0.002442510946276015	0.0	0.0	0.0	0.0	0.0	0.0	0.0	0.0	0.0	0.0	0.0	0.0	0.0	0.0	0.0	0.0	0.0	0.0	0.0	0.0	0.0
d__Fungi;p__Basidiomycota;c__Agaricostilbomycetes;o__Agaricostilbales;f__Kondoaceae;g__Kondoa	0.0	0.0	0.0	5.923468783319512e-05	0.0	0.0	0.0	0.0	0.0	2.1779137763935926e-05	0.0	0.0	0.0	0.0	0.0	0.0	0.0	0.0	0.0	0.0	0.0	0.0	0.0	0.0	0.0	0.0	0.0
d__Fungi;p__Basidiomycota;c__Cystobasidiomycetes;o__Cystobasidiales;f__Cystobasidiaceae;g__Cystobasidium	0.0	0.0	0.0	0.0	0.0	6.75348648739912e-05	0.0	0.0	0.0	3.266870664590389e-05	0.0	0.0	0.0	0.0	0.0	0.0	0.0	0.0	0.0	0.0	0.0	0.0	0.0	0.0	0.0	0.0	0.0
d__Fungi;p__Basidiomycota;c__Cystobasidiomycetes;o__Cystobasidiomycetes_ord_Incertae_sedis;f__Buckleyzymaceae;g__Buckleyzyma	0.0	0.0	0.0	0.0006160407534652292	0.0008883660067947996	0.001339441486667492	0.0	0.0	0.0	0.0	0.0	3.537360421653362e-05	0.0	0.0	0.0	0.0	0.0	0.0	0.0	0.0	0.0	0.0	0.0	0.0	0.0	0.0	0.0
d__Fungi;p__Basidiomycota;c__Cystobasidiomycetes;o__Cystobasidiomycetes_ord_Incertae_sedis;f__Symmetrosporaceae;g__Symmetrospora	0.00017587468342556984	0.0	9.497803632909889e-05	0.001042530505864234	0.0008883660067947994	0.0016320925677881205	0.0	0.0	0.0	0.0005553680129803661	0.0	0.0001650768196771569	0.0	0.0	0.0	0.0	0.0	0.0	0.0	0.0	0.0	0.0	0.0	0.0	0.0	0.0	0.0
d__Fungi;p__Basidiomycota;c__Cystobasidiomycetes;o__Erythrobasidiales;f__Erythrobasidiaceae;g__Erythrobasidium	0.0	0.0	0.0	5.923468783319512e-05	0.0	0.0	0.0	0.0	0.0	5.4447844409839817e-05	0.0	0.0	0.0	0.0	0.0	0.0	0.0	0.0	0.0	0.0	0.0	0.0	0.0	0.0	0.0	0.0	0.0
d__Fungi;p__Basidiomycota;c__Cystobasidiomycetes;o__Erythrobasidiales;f__Erythrobasidiales_fam_Incertae_sedis;g__Sakaguchia	0.0	0.0	0.0	0.00017770406349958536	0.0001200494603776756	0.00012381391893565052	0.0	0.0	0.0	0.0	0.0	0.0	0.0	0.0	0.0	0.0	0.0	0.0	0.0	0.0	0.0	0.0	0.0	0.0	0.0	0.0	0.0
d__Fungi;p__Basidiomycota;c__Cystobasidiomycetes;o__unclassified_Cystobasidiomycetes;f__unclassified_Cystobasidiomycetes;g__unclassified_Cystobasidiomycetes	0.0	0.0	0.0	4.7387750266556095e-05	0.00014405935245321073	9.004648649865493e-05	0.0	0.0	0.0	0.0	0.0	0.0	0.0	0.0	0.0	0.0	0.0	0.0	0.0	0.0	0.0	0.0	0.0	0.0	0.0	0.0	0.0
d__Fungi;p__Basidiomycota;c__Exobasidiomycetes;o__Entylomatales;f__Entylomatales_fam_Incertae_sedis;g__Tilletiopsis	8.207485226526592e-05	0.00045234890443301924	0.00029680636352843407	0.0	8.403462226437293e-05	5.627905406165933e-05	0.0	0.0	0.0	0.0	0.0	0.0	0.0	0.0	0.0	0.0	0.0	0.0	0.0	2.428481227840109e-05	0.0	0.0	0.0	0.0	0.0	0.0	0.0
d__Fungi;p__Basidiomycota;c__Exobasidiomycetes;o__Entylomatales;f__unidentified;g__unidentified	0.00029312447237594974	0.0	7.123352724682418e-05	4.7387750266556095e-05	0.00013205440641544318	6.75348648739912e-05	0.0	0.0	0.0	0.0	0.0	0.0	0.0	0.0	0.0	6.033837762170251e-05	0.0	0.0	3.6593398550901415e-05	0.0	0.0	0.0	0.0	0.0	0.0	0.0	0.0
d__Fungi;p__Basidiomycota;c__Exobasidiomycetes;o__Microstromatales;f__Microstromataceae;g__Microstroma	0.0	0.0	0.0	2.3693875133278048e-05	0.0	0.0	0.0	0.0	0.0	0.0	0.0	0.0	0.0	0.0	0.0	0.0	0.0	0.0	0.0	0.0	0.0	0.0	0.0	0.0	0.0	0.0	0.0
d__Fungi;p__Basidiomycota;c__Exobasidiomycetes;o__Tilletiales;f__Tilletiaceae;g__Tilletia	0.0	0.0	3.561676362341209e-05	0.0	0.0	0.0	0.0	0.0	0.0	0.0	0.0	0.0	0.0	0.0	0.0	0.0	0.0	0.0	0.0	0.0	0.0	0.0	0.0	0.0	0.0	0.0	0.0
d__Fungi;p__Basidiomycota;c__Geminibasidiomycetes;o__Geminibasidiales;f__Geminibasidiaceae;g__Geminibasidium	0.0001993246412156458	0.0	9.497803632909889e-05	0.0	0.0	0.0	0.0	0.0	0.0	0.0	0.0	0.0	0.0	0.0	0.0	0.0	0.0	0.0	0.0	0.0	0.0	0.0	0.0	0.0	0.0	0.0	0.0
d__Fungi;p__Basidiomycota;c__Malasseziomycetes;o__Malasseziales;f__Malasseziaceae;g__Malassezia	0.00016414970453053183	0.007005891568657737	0.0005461237088923187	0.0	0.0	5.627905406165933e-05	0.0	0.0	0.0	0.0	0.0	7.074720843306724e-05	0.0	0.0	0.0	0.0	5.980432026409588e-05	0.0	0.0	0.0	0.0003371700965004069	0.0	0.0	0.0	0.0	0.0	0.0
d__Fungi;p__Basidiomycota;c__Malasseziomycetes;o__Malasseziales;f__unidentified;g__unidentified	0.00026967451458587377	0.0	0.00037991214531639557	0.0	0.0	0.0	0.0	0.0	0.0	0.0	0.0	0.0	3.5609153926502706e-05	0.0	0.0	0.0	0.0	0.0	0.0	0.0	0.00017439832577607255	0.0	0.0	0.0	0.0	0.0	0.0
d__Fungi;p__Basidiomycota;c__Microbotryomycetes;o__Leucosporidiales;f__Leucosporidiaceae;g__Leucosporidium	0.0	0.0	0.0	0.00018955100106622438	0.0002521038667931188	0.0	0.0	0.0	0.0	0.0003920244797508467	0.000553211337578236	0.00011791201405511207	0.0	0.0	0.0	0.0	0.0	0.0	0.0	0.0	0.0	0.0	0.0	0.0	0.0	0.0	0.0
d__Fungi;p__Basidiomycota;c__Microbotryomycetes;o__Microbotryomycetes_ord_Incertae_sedis;f__Chrysozymaceae;g__Sampaiozyma	0.0001993246412156458	0.0	0.0	0.0	0.0	0.0	0.0	0.0	0.0	0.0	9.762553016086517e-05	0.0	0.0	0.0	4.94138284598945e-05	0.0	4.7843456211276705e-05	0.0	0.0	0.0	0.0	0.0	0.0	0.0	0.0	0.0	0.0
d__Fungi;p__Basidiomycota;c__Microbotryomycetes;o__Microbotryomycetes_ord_Incertae_sedis;f__Chrysozymaceae;g__Udeniozyma	0.0	0.0	0.0	0.0005568060656320341	0.0006362621400016807	0.0006978602703645757	0.0	0.0	0.0	0.0	0.0	0.0	0.0	0.0	0.0	0.0	0.0	0.0	0.0	0.0	0.0	0.0	0.0	0.0	0.0	0.0	0.0
d__Fungi;p__Basidiomycota;c__Microbotryomycetes;o__Sporidiobolales;f__Sporidiobolaceae;g__Rhodosporidiobolus	8.207485226526592e-05	0.0	0.00029680636352843407	0.0	0.0	6.75348648739912e-05	0.0	0.0	0.0	0.0	0.0	3.537360421653362e-05	0.0	0.0	0.0	0.0	0.0	0.0	0.0	0.0	0.0	0.0	0.0	0.0	0.0	0.0	0.0
d__Fungi;p__Basidiomycota;c__Microbotryomycetes;o__Sporidiobolales;f__Sporidiobolaceae;g__Rhodotorula	0.0001055248100553419	0.0	0.0	0.0006752754412984244	0.0007803214924548914	0.0018684645948470898	0.0	0.0	7.088763128980045e-05	0.0002395705154032952	7.593096790289513e-05	0.0	0.0	5.7304619898456215e-05	0.0003335433421042879	0.0	0.0	0.0	0.0	0.0	0.0	4.851601634989751e-05	0.0	0.0	0.0	0.0	0.0
d__Fungi;p__Basidiomycota;c__Microbotryomycetes;o__Sporidiobolales;f__Sporidiobolaceae;g__Sporobolomyces	0.0009614482693931151	0.000838500408217304	0.0010328861450789506	0.002002132448761995	0.0021008655566093232	0.003928277973503822	0.0	0.0	0.0	5.4447844409839817e-05	0.0	0.0	4.747887190200361e-05	3.438277193907373e-05	0.00013588802826470988	0.00020515048391378852	5.980432026409588e-05	0.0	0.00017076919323753996	0.0004371266210112196	0.0011277758400186026	3.6387012262423135e-05	0.0	0.0	0.0	0.0	0.0
d__Fungi;p__Basidiomycota;c__Microbotryomycetes;o__Sporidiobolales;f__Sporidiobolaceae;g__unidentified	0.0001993246412156458	0.0	3.561676362341209e-05	0.00031986731429925366	0.00014405935245321073	0.0006190695946782527	0.0	0.0	0.0	0.0	0.0	0.0	0.0	0.0	0.0	0.0	0.0	0.0	0.0	0.0	0.0	0.0	0.0	0.0	0.0	0.0	0.0
d__Fungi;p__Basidiomycota;c__Tremellomycetes;o__Cystofilobasidiales;f__Cystofilobasidiaceae;g__Cystofilobasidium	0.0	0.0	0.0	0.0007937448169648147	0.0012485143879278262	0.0037819524329435073	0.0	0.0	4.725842085986697e-05	0.0002613496531672311	0.00011932009241883521	0.00016507681967715688	3.5609153926502706e-05	9.168739183752994e-05	0.0	0.0008206019356551542	0.00040666937779585197	0.0002256855197662901	0.0009148349637725354	0.0012628102384768566	0.002685734216951517	0.0	9.553835865099838e-05	0.0	0.0	0.0	0.0
d__Fungi;p__Basidiomycota;c__Tremellomycetes;o__Cystofilobasidiales;f__Cystofilobasidiales_fam_Incertae_sedis;g__Mrakiella	0.0	0.0	0.0	0.0	0.0	9.004648649865493e-05	0.0	0.0	0.0	0.0	0.0	0.0	0.0	0.0	0.0	0.0	0.0	0.0	0.0	0.0	0.0	0.0	0.0	0.0	0.0	0.0	0.0
d__Fungi;p__Basidiomycota;c__Tremellomycetes;o__Cystofilobasidiales;f__Mrakiaceae;g__Itersonilia	0.0025560453991182817	0.0	0.00018995607265819779	0.0005094183153654781	0.0005762374098128429	0.0016208367569757888	0.0	0.0	0.0	0.0	2.169456225797004e-05	2.3582402811022414e-05	0.0	0.0	0.0	0.002389399753819419	0.0012200081333875558	0.0006394423060044886	0.001146593154594911	0.0032055952207489437	0.0037902569468666433	0.0	2.123074636688853e-05	0.0	0.0	0.0	0.0
d__Fungi;p__Basidiomycota;c__Tremellomycetes;o__Cystofilobasidiales;f__Mrakiaceae;g__Tausonia	0.0	0.0009598623094066506	7.123352724682418e-05	0.00027247956403269756	0.0002400989207553512	0.00032641851355762414	0.0	0.0	0.0	7.622698217377574e-05	0.0	3.537360421653362e-05	0.0	0.0	4.94138284598945e-05	0.0	0.0	0.0	0.0	0.0	0.0	0.0	0.0	3.4573364679850644e-05	0.0001647935137272997	0.0002884892778151745	0.00022168033695411216
d__Fungi;p__Basidiomycota;c__Tremellomycetes;o__Cystofilobasidiales;f__Mrakiaceae;g__Udeniomyces	0.0	0.0	0.0	0.0	6.00247301888378e-05	0.00014632554056031428	0.0	0.0	0.0	3.266870664590389e-05	0.0	0.0	0.0	0.0	0.0	0.0013033089566287742	0.0003947085137430328	0.00022568551976629009	0.00045131858212778416	0.001202098207780854	0.0020927799093128706	0.0	2.123074636688853e-05	0.0	0.0	0.0	0.0
d__Fungi;p__Basidiomycota;c__Tremellomycetes;o__Filobasidiales;f__Filobasidiaceae;g__Filobasidium	0.001195947847293875	0.007392043072442022	0.006363528434049626	0.007747897168581921	0.01019219918606466	0.019179901624213503	0.0003517530920231476	0.00022915257196481963	0.0002835505251592018	0.00528144090775446	0.005922615496425821	0.007605324906554729	0.0052582850631469	0.003071527626557253	0.0024336310516498046	0.0023049260251490353	0.002093151209243356	0.000601828052710107	0.0023053841087067894	0.00557336441789305	0.008336239972096269	0.0003759991267117057	0.00036092268823710496	0.00025353800765223804	0.0	0.0	0.0
d__Fungi;p__Basidiomycota;c__Tremellomycetes;o__Filobasidiales;f__Filobasidiaceae;g__Naganishia	3.5174936685113966e-05	0.0	0.00022557283628160988	0.004217509773723493	0.007130937946433932	0.021273482435307228	0.00015885623510722796	0.00020732851749197967	5.907302607483371e-05	0.005085428667879039	0.0013884519845100824	0.0012734497517952104	0.00021365492355901624	0.0001833747836750599	0.00038295717056418237	0.0	0.00011960864052819176	0.0	0.0	6.071203069600272e-05	0.00013951866062085803	0.00010916103678726939	3.1846119550332795e-05	4.609781957313419e-05	0.0	0.0	0.0
d__Fungi;p__Basidiomycota;c__Tremellomycetes;o__Filobasidiales;f__Piskurozymaceae;g__Solicoccozyma	0.00014069974674045586	0.0	0.00016621156357592306	0.0	0.0	0.0	0.0	0.0	0.0	0.0	0.0	0.0001768680210826681	0.00014243661570601082	0.00016045293571567741	0.00011118111403476262	0.00012067675524340501	0.0	0.0	0.0	8.49968429744038e-05	3.487966515521451e-05	8.490302861232064e-05	8.492298546755412e-05	4.609781957313419e-05	0.00013183481098183976	0.0002083533673109594	0.0001875756697304026
d__Fungi;p__Basidiomycota;c__Tremellomycetes;o__Filobasidiales;f__unidentified;g__unidentified	0.0	0.0	0.0	0.0	0.0	0.0	0.0	0.0	0.0	0.0	0.0	0.0	0.0	0.0	0.0	0.0	0.0	0.0	0.0	3.6427218417601634e-05	0.0	0.0	0.0	0.0	0.0	0.0	0.0
d__Fungi;p__Basidiomycota;c__Tremellomycetes;o__Holtermanniales;f__Holtermanniales_fam_Incertae_sedis;g__Holtermanniella	0.0	0.0	0.0	0.0	0.0	3.37674324369956e-05	0.00010212186542607512	0.0	0.0	5.4447844409839817e-05	3.254184338695506e-05	0.0	0.0	0.0	0.0	0.0	0.0	0.0	0.0	2.428481227840109e-05	6.975933031042901e-05	0.0	0.0	0.0	0.0	0.0	0.0
d__Fungi;p__Basidiomycota;c__Tremellomycetes;o__Tremellales;f__Bulleraceae;g__Fonsecazyma	0.0	0.0	0.00010685029087023626	0.0	0.0	0.0	0.0	0.0	0.0	0.0	0.0	0.0	0.0	0.0	0.0	0.0	0.0	0.0	0.0	0.0	0.0	0.0	0.0	0.0	0.0	0.0	0.0
d__Fungi;p__Basidiomycota;c__Tremellomycetes;o__Tremellales;f__Bulleraceae;g__Genolevuria	0.0	0.0	0.00032055087261070875	0.00013031631323302925	0.0	0.0001013022973109868	0.0	0.0	0.0	8.71165510557437e-05	0.0	0.0	0.0	2.2921847959382486e-05	0.0	0.0	0.0	0.0	0.0	0.0	0.0	0.0	0.0	0.0	0.0	0.0	0.0
d__Fungi;p__Basidiomycota;c__Tremellomycetes;o__Tremellales;f__Bulleribasidiaceae;g__Bulleribasidium	0.0	0.0	5.936127270568681e-05	0.0	0.0	0.0	0.0	0.0	0.0	0.0	0.0	0.0	0.0	0.0	0.0	0.0	0.0	0.0	0.0	0.0	0.0	0.0	0.0	0.0	0.0	0.0	0.0
d__Fungi;p__Basidiomycota;c__Tremellomycetes;o__Tremellales;f__Bulleribasidiaceae;g__Dioszegia	0.003036769533814839	0.0009819281096228954	0.00387035498041078	0.0003672550645658097	0.001416583632456572	0.0014970228380401383	5.673436968115284e-05	0.0003164487898561795	0.00010633144693470068	0.002112576363101785	0.00035796027725650567	0.002464361093751842	0.00696752445161903	0.005592930902089326	0.009215679007770325	0.001399850360823498	0.0005860823385881397	0.0004639091239640408	0.001122197555560977	0.0019063577638544853	0.00317404952912452	0.0	0.0	0.0	0.0	0.0	0.0
d__Fungi;p__Basidiomycota;c__Tremellomycetes;o__Tremellales;f__Bulleribasidiaceae;g__Hannaella	0.0003869243035362536	0.000419250204108652	0.0023032173809806483	0.0	0.0	0.0	0.0	0.0	0.0	0.0010236194749049885	0.00023864018483767043	0.001473900175688901	0.0022315069793941694	0.004297846492384216	0.0035207352777674836	0.0	0.0	0.0	0.0	0.0	5.813277525869085e-05	0.0	0.0	0.0	0.0	8.013591050421515e-05	0.0
d__Fungi;p__Basidiomycota;c__Tremellomycetes;o__Tremellales;f__Bulleribasidiaceae;g__Vishniacozyma	0.0001055248100553419	0.0003751186036761623	0.0008073133087973406	0.0013031631323302925	0.00949591231587414	0.0014970228380401383	0.0	0.0	0.00011814605214966741	0.0004246931863967506	0.00017355649806376032	0.0007074720843306724	0.00026113379546101984	0.00020629663163444236	0.00029648297075936703	0.0006395868027900466	0.0009927517163839917	0.00033852827964943517	0.005025493400990462	0.0035455825926465592	0.0045808626903848385	0.00013341904496221816	0.00019107671730199676	0.0002996358272253722	0.0	0.0	0.0
d__Fungi;p__Basidiomycota;c__Tremellomycetes;o__Tremellales;f__Cryptococcaceae;g__Kwoniella	0.0	0.0	0.0	7.108162539983414e-05	6.00247301888378e-05	0.0	0.0	0.0	0.0	0.0001197852577016476	0.0	0.0	0.00021365492355901624	0.00012607016377660368	4.94138284598945e-05	0.0	0.0	0.0	0.0	0.0	0.0	0.0	0.0	0.0	0.0	0.0	0.0
d__Fungi;p__Basidiomycota;c__Tremellomycetes;o__Tremellales;f__Cryptococcaceae;g__Tsuchiyaea	0.00012897476784541788	0.0	0.00011872254541137362	0.0	0.0	0.0	0.0002496312265970725	0.000578337443530259	0.0003308089460190688	0.00031579749757707095	6.508368677391012e-05	0.0001768680210826681	0.004783496344126863	0.0023265675678773223	0.003792511334296903	0.0	0.0	0.0	0.0	0.0	0.0	0.0	0.0	0.0	0.0	0.0	0.0
d__Fungi;p__Basidiomycota;c__Tremellomycetes;o__Tremellales;f__Cuniculitremaceae;g__Kockovaella	0.0	0.0	0.0	3.554081269991707e-05	0.0	0.0	0.0	0.0	0.0	0.0	0.0	0.0	0.0	0.0	0.0	0.0	0.0	0.0	0.0	0.0	0.0	0.0	0.0	0.0	0.0	0.0	0.0
d__Fungi;p__Basidiomycota;c__Tremellomycetes;o__Tremellales;f__Naemateliaceae;g__Dimennazyma	0.0005041740924866335	0.0	0.004713285052831533	0.0	0.0	0.0	0.0	0.0	0.0	0.0008384968039115331	0.0	0.0	0.00315734498148324	0.00035528864337042854	0.0006176728557486812	0.0	0.0	0.0	0.0	0.0	0.0	0.0	0.0	0.0	0.0	0.0	0.0
d__Fungi;p__Basidiomycota;c__Tremellomycetes;o__Tremellales;f__Rhynchogastremataceae;g__Papiliotrema	0.002731920082543851	0.0038173834374103576	0.03289801733349163	0.00037910200213244876	0.0004681928954729348	0.0006866044595522438	0.0020424373085215024	0.001309443268370398	0.0010396852589170734	0.015582973070096156	0.004675178166592543	0.023358369984317704	0.11498195802867724	0.10869540302339174	0.05067388108562181	8.44737286703835e-05	0.0	3.761425329438169e-05	4.879119806786856e-05	0.0	0.00010463899546564353	3.6387012262423135e-05	0.0	0.0	0.0	0.0	5.115700083556435e-05
d__Fungi;p__Basidiomycota;c__Tremellomycetes;o__Tremellales;f__Rhynchogastremataceae;g__Rhynchogastrema	0.0	0.0	0.0	7.108162539983414e-05	0.00010804451433990804	0.0	0.0	0.0	0.0	0.0	0.0	0.0	0.0	0.0	0.0	0.0	0.0	0.0	0.0	0.0	0.0	0.0	0.0	0.0	0.0	0.0	0.0
d__Fungi;p__Basidiomycota;c__Tremellomycetes;o__Tremellales;f__Tremellaceae;g__Bulleromyces	9.379983116030391e-05	0.0	7.123352724682418e-05	0.0	3.601483811330268e-05	0.00014632554056031425	0.0	0.0	0.0	0.0	0.0	0.0	0.00023739435951001804	4.584369591876497e-05	0.0	0.0	0.0	0.0	0.0	0.0	0.0	0.0	0.0	0.0	0.0	0.0	0.0
d__Fungi;p__Basidiomycota;c__Tremellomycetes;o__Tremellales;f__Tremellaceae;g__Cryptococcus	0.0	0.0	0.0	0.0001066224380997512	0.00024009892075535123	0.00045023243249327465	0.0	0.0	0.0	0.0	0.0	0.0	0.0	0.0	0.0	0.0	3.588259215845753e-05	0.0	0.0	0.0	0.0	0.0	0.0	0.0	0.0	0.0	0.0
d__Fungi;p__Basidiomycota;c__Tremellomycetes;o__Tremellales;f__Tremellaceae;g__Tremella	0.0	0.0	0.0004036566543986703	0.0	0.0	3.37674324369956e-05	0.0	0.0	0.0	0.0	0.0	0.0	0.0	2.2921847959382486e-05	0.0	0.0	0.00013156950458101093	0.0	0.0	0.0	0.0	0.0	0.0	0.0	0.0	0.0	0.0
d__Fungi;p__Basidiomycota;c__Tremellomycetes;o__Tremellales;f__Tremellaceae;g__unclassified_Tremellaceae	0.0	0.0	0.0	4.7387750266556095e-05	0.00019207913660428098	4.5023243249327465e-05	0.0	0.0	0.0	0.0	0.0	0.0	0.0	0.0	0.0	0.0	0.0	0.0	0.0	0.0	0.0	0.0	0.0	0.0	0.0	0.0	0.0
d__Fungi;p__Basidiomycota;c__Tremellomycetes;o__Tremellales;f__Trimorphomycetaceae;g__Carlosrosaea	0.0	0.0	0.00011872254541137362	0.0	0.0	0.0	0.0	0.0	0.0	0.0	0.0	0.0	0.0	0.0	0.0	0.0	0.0	0.0	0.0	0.0	0.0	0.0	0.0	0.0	0.0	0.0	0.0
d__Fungi;p__Basidiomycota;c__Tremellomycetes;o__Tremellales;f__Trimorphomycetaceae;g__Saitozyma	0.005639714848513272	0.028277322977117766	0.06678143179389766	0.0002132448761995024	0.00028811870490642145	0.000754139324426235	0.0009304436627709066	0.0008402260972043387	0.004052409588733592	0.012370550249915607	0.008374101031576436	0.04879199141600538	0.17535134365207483	0.2564725568175306	0.14993390900443487	0.00010860907971906451	7.176518431691506e-05	0.0	0.00013417579468663854	7.285443683520327e-05	0.00022090454598302524	0.0003759991267117057	0.0001486152245682197	0.0001498179136126861	4.9438054118189906e-05	4.808154630252909e-05	0.0
d__Fungi;p__Basidiomycota;c__Tremellomycetes;o__Tremellales;f__unclassified_Tremellales;g__unclassified_Tremellales	0.0	0.0	0.0	0.0	0.0	6.75348648739912e-05	0.0	0.0	0.0	0.0	0.0	0.0	0.00017804576963251353	0.0	0.0	0.0	0.0	0.0	0.0	0.0	0.0	0.0	0.0	0.0	0.0	0.0	0.0
d__Fungi;p__Basidiomycota;c__Tremellomycetes;o__Tremellales;f__unidentified;g__unidentified	0.0	0.0	0.0	0.0	0.0	0.0	0.0	0.0	0.0	0.0	0.0	0.0	0.0	5.7304619898456215e-05	0.0	0.0	0.0	0.0	0.0	0.0	0.0	0.0	0.0	0.0	0.0	0.0	0.0
d__Fungi;p__Basidiomycota;c__Tremellomycetes;o__Trichosporonales;f__Trichosporonaceae;g__Apiotrichum	0.0007034987337022793	0.00048544760475738655	0.00010685029087023626	0.00014216325079966828	0.0019327963120805772	0.0001013022973109868	0.0	0.0010257305602234784	0.0	0.0009473924927312127	0.0	0.0002711976323267578	0.0	0.0	0.0	0.0	0.0	0.0	0.0	0.0	2.325311010347634e-05	0.0003153541062743338	2.123074636688853e-05	0.00013829345871940258	0.0	3.205436420168606e-05	0.0
d__Fungi;p__Basidiomycota;c__Tremellomycetes;o__Trichosporonales;f__Trichosporonaceae;g__Cutaneotrichosporon	0.2519932464121565	0.16380546790529363	0.023127151846135584	0.0002961734391659756	0.0003241335430197241	0.0	0.629717462838988	0.8584819187708692	0.5612882645526399	0.20618309721118142	0.09367711982991465	0.11831291490289944	0.00157867249074162	0.0013982327255223316	0.013032897256297176	0.0	0.0	0.0	0.0	2.428481227840109e-05	5.813277525869085e-05	0.004706053585940059	0.001613536723883528	0.005808325266214908	0.0	0.0002083533673109594	0.00013641866889483825
d__Fungi;p__Basidiomycota;c__Tremellomycetes;o__Trichosporonales;f__Trichosporonaceae;g__Haglerozyma	0.0	0.0	0.0	0.0	0.0	0.0	0.0	0.0	0.0	0.00023957051540329517	0.00030372387161158054	0.0	0.0	0.0	0.0	0.0	0.0	0.0	0.0	0.0	0.0	0.0	0.0	0.0	0.0	0.0	0.0
d__Fungi;p__Basidiomycota;c__Tremellomycetes;o__Trichosporonales;f__Trichosporonaceae;g__Trichosporon	0.001113872995028609	0.0	0.0004630179271043571	0.00022509181376614146	0.00010804451433990804	7.879067568632306e-05	0.002757290366504028	0.0015495078675716375	0.0036034545905648564	0.0048785268591216464	0.001605397607089783	0.006025303918216227	0.0004629190010445352	0.00014899201173598615	0.0020630273382005954	0.0	0.0	0.0	0.0	0.0	0.0	0.0007641272575108857	0.00028661507595299513	0.0008528096621029825	0.0	0.0	0.0
d__Fungi;p__Basidiomycota;c__Tremellomycetes;o__Trichosporonales;f__Trichosporonaceae;g__Vanrija	0.0	0.0	0.0	0.0008766733799312877	0.00026410881283088635	7.879067568632306e-05	0.0	5.456013618209991e-05	0.0	0.00042469318639675054	0.0	0.0004480656534094259	0.0	0.0	0.00040766408479412964	0.0	0.0	0.0	0.0	0.0	0.0	0.0	0.0	0.0	0.0	0.0	0.0
d__Fungi;p__Basidiomycota;c__Ustilaginomycetes;o__Ustilaginales;f__Ustilaginaceae;g__Anthracocystis	0.0	0.0027692579271387276	0.0005936127270568681	0.0	0.0	0.0	0.0	0.0	0.0	0.0	0.0	0.0	0.0006765739246035515	0.00013753108775629492	0.0010376903976577845	0.0	0.0	0.0	0.0	0.0	0.0	0.0	0.0	0.0	0.0	0.0	0.0
d__Fungi;p__Basidiomycota;c__Ustilaginomycetes;o__Ustilaginales;f__Ustilaginaceae;g__Dirkmeia	0.0	0.0	0.000130594799952511	0.0	0.0	0.0	0.0	0.0	0.0	0.0	0.0	0.0	0.0	0.0	0.0	0.0	0.0	0.0	0.0	0.0	0.0	0.0	0.0	0.0	0.0	0.0	0.0
d__Fungi;p__Basidiomycota;c__Ustilaginomycetes;o__Ustilaginales;f__Ustilaginaceae;g__Kalmanozyma	0.0	0.0	0.0	0.0	0.0	0.0	0.0	0.0	0.0	0.0	0.0	9.432961124408966e-05	0.0	0.0	0.0	0.0	0.0	0.0	0.0	0.0	0.0	0.0	0.0	0.0	0.0	0.0	0.0
d__Fungi;p__Basidiomycota;c__Ustilaginomycetes;o__Ustilaginales;f__Ustilaginaceae;g__Moesziomyces	0.00015242472563549385	0.0006178424060548556	0.0011278641814080493	0.0	0.0	0.0	0.0	5.456013618209991e-05	0.0	2.1779137763935926e-05	0.0	0.0	0.0004747887190200361	0.0014784591933801703	0.0003335433421042879	0.0	0.0	0.0	0.0	0.0	0.0	0.0	0.0	0.0	0.0	0.0	0.0
d__Fungi;p__Basidiomycota;c__Ustilaginomycetes;o__Ustilaginales;f__Ustilaginaceae;g__Pseudozyma	0.0003400243879561017	0.002890619828328074	0.0036566543986703073	0.0	0.0	0.0	0.0	0.0	0.0	7.622698217377574e-05	0.0	0.0	0.007691577248124585	0.0005845071229642533	0.000691793598438523	0.0	0.0	0.0	0.0	0.0	0.0	0.0	0.0	0.0	0.0	0.0	0.0
d__Fungi;p__Basidiomycota;c__Ustilaginomycetes;o__Ustilaginales;f__Ustilaginaceae;g__Ustilago	0.0001993246412156458	0.006917628367792758	0.00728956428825834	0.0	0.0	0.0	0.0	0.0	0.0	8.71165510557437e-05	0.00018440377919274535	3.537360421653362e-05	0.0026469471085367015	0.00997100386233138	0.00035825025633423515	0.0	0.0	0.0	0.0	0.0	5.813277525869085e-05	0.0	0.0	0.0	0.0	0.0	0.0
d__Fungi;p__Basidiomycota;c__Ustilaginomycetes;o__Ustilaginales;f__Ustilaginaceae;g__unidentified	0.0	0.0	0.00023744509082274725	0.0	0.0	0.0	0.0	0.0	0.0	2.1779137763935926e-05	0.0	0.0	0.000973316873991074	4.584369591876497e-05	0.00014824148537968351	0.0	0.0	0.0	0.0	0.0	0.0	0.0	0.0	0.0	0.0	0.0	0.0
d__Fungi;p__Basidiomycota;c__Wallemiomycetes;o__Wallemiales;f__Wallemiaceae;g__Wallemia	0.0	0.00027582250270306055	0.00011872254541137362	0.0	0.0	0.0	5.673436968115284e-05	4.364810894567993e-05	8.27022365047672e-05	0.0003375766353410068	8.677824903188016e-05	0.00022403282670471295	0.0	0.0	0.0	0.0	0.0	0.0	0.0	0.0	0.0	0.0	0.0	0.0	0.0	0.0	0.0
d__Fungi;p__Basidiomycota;c__unclassified_Basidiomycota;o__unclassified_Basidiomycota;f__unclassified_Basidiomycota;g__unclassified_Basidiomycota	9.379983116030391e-05	0.0	0.00021370058174047252	0.0	8.403462226437293e-05	0.0	0.0	0.0	0.0	0.0	0.0	2.3582402811022414e-05	7.121830785300541e-05	0.0	0.0	0.0	0.0	5.0152337725842243e-05	0.0	7.285443683520327e-05	0.0	3.6387012262423135e-05	0.0	2.3048909786567094e-05	0.0	0.0	0.0
d__Fungi;p__Basidiomycota;c__unidentified;o__unidentified;f__unidentified;g__unidentified	0.0	0.0	0.0	0.0	0.0	0.0	0.0	0.0	0.0	0.0	0.0	0.0	0.0	0.0	0.0	0.0	0.0	0.0	0.0	0.0	0.0	0.0	6.369223910066559e-05	0.0	0.0	0.0	0.0
d__Fungi;p__Chytridiomycota;c__Rhizophlyctidomycetes;o__Rhizophlyctidales;f__Rhizophlyctidaceae;g__Rhizophlyctis	0.0	0.0	0.0	0.0	0.0	0.0	0.0	0.0	0.0	0.0	0.0	0.0	0.0	0.0	0.0	0.0	0.0	7.522850658876338e-05	0.0	0.0	0.0	0.0	0.0	0.0	0.0	0.0	0.0
d__Fungi;p__Chytridiomycota;c__Rhizophydiomycetes;o__Rhizophydiales;f__unidentified;g__unidentified	0.0	0.0	0.0	0.0	0.0	0.0	0.0	0.0	0.0	0.0	0.0	0.0	0.0	2.2921847959382486e-05	0.0	0.0	0.0	0.0	0.0	0.0	0.0	0.0	0.0	0.0	0.0	0.0	0.0
d__Fungi;p__Chytridiomycota;c__Spizellomycetes;o__Spizellomycetales;f__Spizellomycetaceae;g__Spizellomyces	0.0	0.0	3.561676362341209e-05	0.0	0.0	0.0	0.0	0.0	0.0	0.0	0.0	0.0	0.0	0.0	0.0	0.0	0.0	0.0	0.0	0.0	0.0	0.0	0.0	0.0	0.0	0.0	0.0
d__Fungi;p__Chytridiomycota;c__unidentified;o__unidentified;f__unidentified;g__unidentified	0.0	0.0	0.0	0.0	0.0	0.0	0.0	0.0	4.725842085986697e-05	0.0	0.0	0.0	0.0	0.0	0.0	0.0	0.0	0.0	0.0	0.0	0.0	0.0	0.0	0.0	0.0	0.0	0.0
d__Fungi;p__Glomeromycota;c__Glomeromycetes;o__Glomerales;f__Glomeraceae;g__unidentified	0.0	0.0	0.0	0.0	0.0	0.0	0.0	0.0	0.0	0.0	0.00017355649806376032	0.0	0.0	0.0	0.0	0.0	0.0	0.0	0.0	0.0	0.0	0.0	0.0	0.0	0.0	0.0	0.0
d__Fungi;p__Mortierellomycota;c__Mortierellomycetes;o__Mortierellales;f__Mortierellaceae;g__Mortierella	7.034987337022793e-05	0.0005847437057304882	0.00010685029087023626	0.00043833668996564386	3.601483811330268e-05	4.5023243249327465e-05	0.0	0.00022915257196481963	0.0006143594711782705	0.007219784168744759	0.0009762553016086518	0.0008607577026023181	0.00016617605165701263	0.0013867718015426404	0.00098827656919789	0.0005913161006926846	0.0007176518431691507	0.0003510663640808958	0.00036593398550901417	0.0008013988051872358	0.000406929426810836	0.0007277402452484625	0.00019107671730199676	0.0001498179136126861	0.0	0.0	0.0
d__Fungi;p__Mortierellomycota;c__Mortierellomycetes;o__Mortierellales;f__Mortierellaceae;g__unidentified	0.0	0.0	0.0	0.0	0.0	0.0	0.0	0.0	0.0	0.0	0.0	0.0	0.0	6.876554387814746e-05	0.0	0.0	0.0	0.0	0.0	0.0	0.0	0.0	0.0	0.0	0.0	0.0	0.0
d__Fungi;p__Mortierellomycota;c__Mortierellomycetes;o__Mortierellales;f__unidentified;g__unidentified	0.0	0.0	0.0	0.0	0.0	0.0	0.0	0.0	0.0	0.0	0.0	0.00028298883373226896	4.747887190200361e-05	0.0	6.176728557486812e-05	0.00015687978181642653	0.0	0.0	0.0	0.0	0.0	0.0	0.0	0.0	0.0	0.0	0.0
d__Fungi;p__Mucoromycota;c__Mucoromycetes;o__Mucorales;f__Lichtheimiaceae;g__Circinella	0.0019463464965763062	0.0013791125135153028	0.0	0.0	0.0	0.0	0.00034040621808691704	0.00027280068091049955	0.0004962134190286032	0.005575459267567596	0.0024297909728926447	0.0021813722600195736	0.00010682746177950812	0.0	6.176728557486812e-05	0.0	0.0	0.0	0.0	0.0	0.0	0.0	0.0	0.0	0.0	0.0	0.0
d__Fungi;p__Mucoromycota;c__Mucoromycetes;o__Mucorales;f__Lichtheimiaceae;g__Lichtheimia	0.00026967451458587377	0.00045234890443301924	0.00010685029087023626	0.00010662243809975122	0.0	5.627905406165933e-05	9.077499148984455e-05	0.00019641649025555968	0.0002481067095143016	0.0010562881815508924	0.0006942259922550413	0.0011555377377400983	0.0019941126198841515	0.005065728399023529	0.06657278039259287	3.6203026573021506e-05	8.372604836973423e-05	0.00010030467545168449	4.879119806786856e-05	0.0	0.00013951866062085803	0.001249287421009861	0.003067842850015392	0.0007951873876365648	0.002191753732573086	0.0019873705805045355	0.00030694200501338607
d__Fungi;p__Mucoromycota;c__Mucoromycetes;o__Mucorales;f__Lichtheimiaceae;g__Rhizomucor	9.379983116030391e-05	0.00423663364151901	0.0	0.0002487856888994195	0.0	7.879067568632306e-05	0.0	0.0	0.0	4.355827552787185e-05	3.254184338695506e-05	0.0	0.0	4.584369591876497e-05	0.0	0.00014481210629208602	0.0	0.0	7.318679710180283e-05	0.00019427849822720872	0.00026741076618997793	0.0	0.0	0.0	0.0	0.0	0.0
d__Fungi;p__Mucoromycota;c__Mucoromycetes;o__Mucorales;f__Mucoraceae;g__Mucor	0.0001172497889503799	3.3098700324367264e-05	0.0	0.0	0.0	0.00031516270274529226	0.002450924770225803	0.001855044630191397	0.002150258149123947	0.003495551611111716	0.0034060462745012965	0.0007192632857361838	0.0036202639825277756	0.00025214032755320736	0.00042001754190910327	0.0	0.0	0.0	0.0	0.0	0.0	0.0013584484577971302	0.0003078458223198837	0.0005186004701977597	0.0	0.0	0.0
d__Fungi;p__Mucoromycota;c__Mucoromycetes;o__Mucorales;f__Rhizopodaceae;g__Rhizopus	0.004220992402213676	0.02789117147333348	0.0022082393446515493	0.0	0.0	3.37674324369956e-05	0.0001475093611709974	0.002378821937539556	0.00017721907822450112	0.0022323616208034325	0.001128117237414442	0.0010140433208739637	0.00011869717975500902	0.0017420604449130688	0.00718971204091465	0.0	0.0	0.0	0.0	0.0	0.00016277177072433437	0.01393622569650806	0.017812596201819474	0.01894620384455815	0.006212715467519198	0.008574542423951021	0.004621182408812647
d__Fungi;p__Mucoromycota;c__Umbelopsidomycetes;o__Umbelopsidales;f__Umbelopsidaceae;g__Umbelopsis	0.0	0.0	3.561676362341209e-05	0.0	0.0	0.0	0.0	0.0	0.0	0.0	0.0	0.0	0.0	0.0	0.0	0.0	0.0	0.0	0.0	0.0	0.0	0.0	0.0	0.0	0.0	0.0	0.0
d__Fungi;p__Olpidiomycota;c__Olpidiomycetes;o__Olpidiales;f__Olpidiaceae;g__Olpidium	0.0	0.0	9.497803632909889e-05	0.0	0.0	0.0	0.0	0.0	0.0	0.0	0.0	0.0	0.0	0.0	0.0	0.0	0.0	0.0	0.0	0.0	0.0	0.0	0.0	0.0	0.0	0.0	0.0
d__Fungi;p__Rozellomycota;c__unidentified;o__unidentified;f__unidentified;g__unidentified	0.0	0.0	0.0	0.0	0.0	0.0	0.0	0.0	4.725842085986697e-05	0.0	0.0	5.895600702755604e-05	0.0	3.438277193907373e-05	0.0	2.4135351048681e-05	0.0	5.0152337725842243e-05	0.0	2.428481227840109e-05	0.0	6.064502043737189e-05	0.0	6.914672935970129e-05	0.0	0.0	0.0
d__Fungi;p__unclassified_Fungi;c__unclassified_Fungi;o__unclassified_Fungi;f__unclassified_Fungi;g__unclassified_Fungi	0.006190788856580057	0.0015115073148127718	0.02126320788317702	0.005425897405520673	0.008919674906061291	0.011852368785385457	0.00046522183138545336	0.0004037450077475393	0.0011223874954218404	0.006392176933715193	0.0032541843386955046	0.0010847905293070311	0.000842749976260564	0.0020285835444053494	0.0025571656227995395	0.614727391209905	0.7045905796234719	0.5879609313289119	0.48147154253372665	0.5300038855699647	0.5187768864085569	0.0013099324414472327	0.0004670764200715476	0.00464435532199327	0.0012689100557002077	0.0014264192069750297	0.0004092560066845148
d__Fungi;p__unidentified;c__unidentified;o__unidentified;f__unidentified;g__unidentified	0.009591032736141076	0.0051413314503850486	0.03790810874985159	0.005354815780120839	0.005978463126808246	0.006201951757594858	0.00028367184840576425	0.00019641649025555968	0.0011578313110667407	0.001165183870370572	0.0006725314299970713	0.000742845688547206	0.0016380210806191246	0.0019712789245068937	0.0005435521130588395	0.30946347114618783	0.24488673061741983	0.39108792958611777	0.46378473323412456	0.3611394433921026	0.3035460992907802	0.0010673523596977453	0.0003184611955033279	0.004874844419858942	0.0	0.0004006795525210757	0.0001023140016711287
