# Supplementary material for: Evaluation of microbial communities of Chinese Feng-flavor Daqu with effects of environmental factors using traceability analysis
Source: Sci Rep. 2023 May 11;13:7657. doi: 10.1038/s41598-023-34506-z (PMC10175296; doi:10.1038/s41598-023-34506-z)
Supplement: Supplementary file 1 — Supplementary Information. [file 41598_2023_34506_MOESM1_ESM.zip › raw data/Raw data of fungal/4.tax_table/otu_table_order.xls]

Taxon	Air1	Air2	Air3	Water1	Water2	Water3	ING1	ING2	ING3	OUTG1	OUTG2	OUTG3	Tools1	Tools2	Tools3	NDaqu1	NDaqu2	NDaqu3	RM1	RM2	RM3	EDS1	EDS2	EDS3	Daqu1	Daqu2	Daqu3
d__Fungi;p__Aphelidiomycota;c__Aphelidiomycetes;o__GS16	0.0	0.0	0.0	0.0	0.0	0.0	2.269374787246114e-05	0.0	0.0	0.0	0.0	0.0	0.0	0.0	0.0	0.0	9.568691242255341e-05	0.0	0.0	0.0	0.0	0.0	0.0	0.0	0.0	0.0	0.0
d__Fungi;p__Ascomycota;c__Archaeorhizomycetes;o__Archaeorhizomycetales	0.0007152237125973174	3.3098700324367264e-05	0.004202778107562625	0.0	0.0	0.0	0.0	3.273608170925995e-05	0.0	0.0	0.0	0.00012970321546062328	0.00022552464153451714	0.0005501243510251797	0.0003088364278743406	0.0006637221538387276	0.00025117814510920266	0.0001003046754516845	0.00010978019565270424	0.00018213609208800815	3.487966515521451e-05	0.0	5.307686591722132e-05	0.0	0.0	0.0	0.0
d__Fungi;p__Ascomycota;c__Archaeorhizomycetes;o__GS31	0.00014069974674045586	0.0	0.0	0.0	0.0	0.0	0.0	0.0	0.0	0.0	0.0	0.0	0.0	0.0	0.0	0.0	0.0	0.0	0.0	0.0	0.0	0.0	0.0	0.0	0.0	0.0	0.0
d__Fungi;p__Ascomycota;c__Archaeorhizomycetes;o__unclassified_Archaeorhizomycetes	0.0006096989025419754	0.0	0.0007242075270093791	0.0	0.0	0.0	0.0	0.0	0.0	0.0	0.0	0.0	0.0	0.0	0.0	0.0	0.0	0.0	0.0	0.0	0.0	0.0	0.0	0.0	0.0	0.0	0.0
d__Fungi;p__Ascomycota;c__Arthoniomycetes;o__Lichenostigmatales	0.0	0.0	0.0	0.0	0.0	2.2511621624663733e-05	0.0	0.0	0.0	0.0	0.0	0.0	0.0	0.0	0.0	0.0	0.0	0.0	0.0	0.0	0.0	0.0	0.0	0.0	0.0	0.0	0.0
d__Fungi;p__Ascomycota;c__Dothideomycetes;o__Botryosphaeriales	0.0002813994934809117	0.0	0.0013296925086073844	0.0	0.0	0.0	0.0	0.0	0.0	5.4447844409839817e-05	6.508368677391012e-05	0.0	0.0	0.0	0.0	0.0	0.0	0.0	0.0	0.0	0.0	0.0	0.0	0.0	0.0	0.0	0.0
d__Fungi;p__Ascomycota;c__Dothideomycetes;o__Capnodiales	0.003974767845417879	0.03015291599549858	0.023020301555265344	0.0011965406942305414	0.0009603956830214047	0.004491068514120415	7.942811755361398e-05	3.273608170925995e-05	7.088763128980045e-05	0.0013829752480099312	0.0006399895866101163	0.0006485160773031164	0.0022671161333206722	0.0026703952872680595	0.0008647419980481538	0.0009292110153742186	0.0008133387555917039	0.0002507616886292112	0.0021468127149862166	0.0031813104084705427	0.008650156958493197	3.6387012262423135e-05	5.307686591722132e-05	3.4573364679850644e-05	0.0	0.0	0.0
d__Fungi;p__Ascomycota;c__Dothideomycetes;o__Dothideales	9.379983116030391e-05	0.001489441514596527	0.0017570936720883296	0.0004027958772657268	0.0	0.0002026045946219736	0.0	0.0	0.0	0.00045736189304265446	0.0003688075583854907	8.253840983857845e-05	0.00023739435951001804	0.000378210491329811	0.0008029747124732856	8.447372867038352e-05	0.0	0.0	0.0	0.0	4.650622020695268e-05	0.0	0.0	0.0	0.0	0.0	0.0
d__Fungi;p__Ascomycota;c__Dothideomycetes;o__Dothideomycetes_ord_Incertae_sedis	0.0	0.0	0.0	0.0	0.0	0.0	0.0	0.0	0.0	0.0	7.593096790289513e-05	0.0	0.0	0.0	0.0	0.0	0.0	0.0	0.0	0.0	0.0	0.0	0.0	0.0	0.0	0.0	0.0
d__Fungi;p__Ascomycota;c__Dothideomycetes;o__Pleosporales	0.0073281118093987425	0.03050596879895849	0.026795678499347032	0.010034356118943252	0.00982004585889386	0.01840325067816261	0.0005673436968115285	0.0009711704240413784	0.0013232357840762751	0.02543803290827716	0.025946696460532166	0.060311995189189845	0.010409742664514292	0.00653272666842401	0.02689347613929758	0.0192479424613231	0.007320048800325336	0.006181275624710057	0.01671098533824498	0.0599227742969547	0.08390884780839437	0.005397406818926098	0.004660148827532032	0.005186004701977596	6.591740549091988e-05	9.616309260505816e-05	0.00018757566973040264
d__Fungi;p__Ascomycota;c__Dothideomycetes;o__Venturiales	0.0	0.0	0.0	0.0	0.0	0.0	0.0	0.0	0.0	0.0	0.0	0.0	0.0	0.0	0.0	0.0	0.0	0.0	0.0	0.0	0.0	2.4258008174948756e-05	0.0	0.0	0.0	0.0	0.0
d__Fungi;p__Ascomycota;c__Dothideomycetes;o__unclassified_Dothideomycetes	0.00037519932464121565	0.0	0.00039178439985753294	0.0	0.0	0.0	0.0	0.0	8.27022365047672e-05	0.0	0.0	0.0	0.0	0.0	0.0	0.0	0.0	0.0	0.0	0.0	0.0	0.0	0.0	0.0	0.0	0.0	0.0
d__Fungi;p__Ascomycota;c__Eurotiomycetes;o__Chaetothyriales	0.0005393490291717474	0.0017431982170833427	0.0014127982903953458	0.0015637957587963513	0.0036495035954813384	0.0017896739191607667	2.269374787246114e-05	8.729621789135986e-05	0.0	4.355827552787185e-05	8.677824903188016e-05	0.00015328561827164568	0.00017804576963251353	3.438277193907373e-05	0.0005806124844037604	7.240605314604301e-05	2.3921728105638353e-05	0.0	0.0	0.0	0.00016277177072433437	0.00012129004087474377	0.0	0.00025353800765223804	0.0	0.0	0.0
d__Fungi;p__Ascomycota;c__Eurotiomycetes;o__Eurotiales	0.29075602663915207	0.2852115006950725	0.03488068384186155	0.000521265252932117	0.0003241335430197241	0.0011030694596085228	0.0016452967207534325	0.0009056982606228585	0.0032490164341158535	0.012163648441158212	0.005716517154975106	0.005518282257779244	0.001827936568227139	0.0046760569837140265	0.014428837910289193	0.005889025655878165	0.0024998205870392074	0.0009905086700853843	0.01257593130199312	0.019512846665695277	0.04751773049645389	0.0013341904496221814	0.00046707642007154756	0.001913059512285069	0.29929797963152166	0.3235567522518192	0.23581672151833977
d__Fungi;p__Ascomycota;c__Eurotiomycetes;o__Onygenales	0.0	0.0	0.0	0.0	0.0	0.0	0.0	0.0	0.0	0.0	0.0	0.0	0.0	0.0	0.0	0.0	0.0	0.0	0.0	0.0	0.0	0.0	3.1846119550332795e-05	0.0	0.0	0.0	0.0
d__Fungi;p__Ascomycota;c__Leotiomycetes;o__Erysiphales	0.0003165744301660257	0.0	0.0	2.3693875133278048e-05	0.0	0.00012381391893565052	0.0	0.0	0.0	0.00010889568881967963	0.0	0.0	0.0	0.0	0.0	0.0	0.0	0.0	0.0	0.0	0.0	0.0	0.0	0.0	0.0	0.0	0.0
d__Fungi;p__Ascomycota;c__Leotiomycetes;o__Helotiales	0.0008793734171278491	0.0003530528034599175	0.0018164549447940166	0.00014216325079966828	2.4009892075535122e-05	0.00011255810812331866	0.0	0.0	2.3629210429933485e-05	0.00015245396434755148	3.254184338695506e-05	0.00014149441686613448	0.00013056689773050992	0.00016045293571567741	9.8827656919789e-05	0.00012067675524340501	0.001351577637968567	6.26904221573028e-05	0.0002439559903393428	0.00018213609208800818	0.00013951866062085803	0.0001819350613121157	5.307686591722133e-05	0.00018439127829253675	4.9438054118189906e-05	0.0	0.0
d__Fungi;p__Ascomycota;c__Leotiomycetes;o__Phacidiales	0.0	0.0	0.0	0.0	0.0	0.0	0.0	0.0	0.0	0.0	0.0	0.0	0.0	0.0	0.0	0.0	2.3921728105638353e-05	0.0	0.0	0.0	0.0	0.0	0.0	0.0	0.0	0.0	0.0
d__Fungi;p__Ascomycota;c__Leotiomycetes;o__Thelebolales	3.5174936685113966e-05	0.0035856925351397868	0.0	0.0018599691979623268	0.0013205440641544317	0.0030840921625789313	0.0	4.364810894567993e-05	0.0	0.0001742331021114874	0.0002603347470956405	0.00012970321546062328	8.308802582850631e-05	3.438277193907373e-05	0.0006547332270936022	4.8270702097362e-05	5.980432026409588e-05	0.0	0.00010978019565270425	2.428481227840109e-05	0.0	0.0001819350613121157	0.0	0.0	0.0	0.0	0.0
d__Fungi;p__Ascomycota;c__Leotiomycetes;o__unclassified_Leotiomycetes	3.5174936685113966e-05	0.0	0.0	0.0	0.0	0.0	0.0	0.0	0.0	0.0	0.0	0.0	0.0	0.0	0.0	0.0	0.0	0.0	0.0	0.0	0.0	0.0	0.0	0.0	0.0	0.0	0.0
d__Fungi;p__Ascomycota;c__Leotiomycetes;o__unidentified	0.0	0.0	0.0	0.0	0.0	0.0	0.0	0.0	0.0	4.355827552787185e-05	0.0	0.0	0.0	0.0	0.0	0.0	0.0	0.0	0.0	0.0	0.0	0.0	0.0	0.0	0.0	0.0	0.0
d__Fungi;p__Ascomycota;c__Orbiliomycetes;o__GS33	0.0	0.0	4.7489018164549446e-05	0.0	0.0	0.0	0.0	0.0	0.0	0.0	0.0	0.0	0.0	0.0	0.0	0.0	0.0	0.0	0.0	0.0	0.0	0.0	0.0	0.0	0.0	0.0	0.0
d__Fungi;p__Ascomycota;c__Orbiliomycetes;o__Orbiliales	0.0	0.0	0.0	7.108162539983414e-05	0.00013205440641544318	0.0	0.0	0.0	0.0	2.1779137763935926e-05	0.0	0.0	0.0	0.0	0.0	0.0	0.0	0.0	0.0	0.0	0.0	0.0	0.0	0.0	0.0	0.0	0.0
d__Fungi;p__Ascomycota;c__Pezizomycetes;o__Pezizales	0.0	0.0	2.3744509082274723e-05	0.0	0.0	0.0	5.673436968115284e-05	0.0	0.0	0.0	0.0	0.0	0.0	4.584369591876497e-05	0.0	0.0	0.0	0.0	0.0	0.0	0.00013951866062085803	4.851601634989751e-05	0.0	0.0	0.0	0.0	0.0
d__Fungi;p__Ascomycota;c__Saccharomycetes;o__Saccharomycetales	0.3424983585029547	0.3633134005604713	0.6587439154695476	0.012403743632271058	0.015234276521927034	0.011796089731323794	0.35687053216838754	0.12626306715261562	0.41735092921870015	0.6677483638422755	0.8334399982644349	0.7086276220684127	0.6451785205583515	0.5744100489381455	0.6333988066560426	0.036166823546448484	0.028682151998660387	0.008538435497824641	0.006184284355102339	0.004371266210112196	0.007289850017439832	0.9627396994432788	0.9658715752152267	0.9513552758954502	0.6899574832734584	0.6624835721383467	0.7574135020377539
d__Fungi;p__Ascomycota;c__Sordariomycetes;o__Boliniales	0.0	0.0	0.0	0.0	0.0	0.0	0.0	0.0	0.0	0.0	0.0	0.0	0.0	0.0	0.0	3.6203026573021506e-05	0.0	0.0	0.0	0.0	0.0	0.0	0.0	0.0	0.0	0.0	0.0
d__Fungi;p__Ascomycota;c__Sordariomycetes;o__Chaetosphaeriales	0.0001993246412156458	0.0	0.00029680636352843407	0.0	0.0	0.0	0.0	0.0	0.0	0.0	0.0	0.0	0.0	3.438277193907373e-05	0.0	4.8270702097362e-05	0.0	2.5076168862921122e-05	0.0	7.285443683520327e-05	0.0	2.4258008174948756e-05	0.0	5.762227446641774e-05	0.0	0.0	0.0
d__Fungi;p__Ascomycota;c__Sordariomycetes;o__Coniochaetales	0.0	0.0	5.936127270568681e-05	0.0036133159578249025	0.0021728952328359287	0.015364181758832997	0.0	4.364810894567993e-05	0.0	0.0001197852577016476	0.0	0.0	0.0	0.00020629663163444236	0.0002470691422994725	0.0	0.0	0.0	0.0	0.0	0.0	0.0	0.0	0.0	0.0	0.0	0.0
d__Fungi;p__Ascomycota;c__Sordariomycetes;o__Diaporthales	0.0001993246412156458	0.0	0.0	2.3693875133278048e-05	0.0	0.0	0.0	0.0	0.0	0.0	8.677824903188016e-05	0.0	0.0	0.0	0.0	0.0	0.0	0.0	0.0	0.0	0.0	0.0	0.0	0.0	0.0	0.0	0.0
d__Fungi;p__Ascomycota;c__Sordariomycetes;o__Glomerellales	0.0002344995779007598	0.0	8.310578178796153e-05	0.0001540101883663073	0.0	2.2511621624663733e-05	0.0	6.54721634185199e-05	0.0	2.1779137763935926e-05	4.338912451594008e-05	2.3582402811022414e-05	0.0	0.0	2.470691422994725e-05	0.0	0.00019137382484510682	0.0	0.0	2.428481227840109e-05	0.0	0.0	0.0	2.3048909786567094e-05	3.295870274545994e-05	0.0	6.820933444741912e-05
d__Fungi;p__Ascomycota;c__Sordariomycetes;o__Hypocreales	0.042280273895506995	0.005549548754385578	0.0061023388341446055	0.006349958535718517	0.0065066807524700185	0.009837578649978052	0.0002723249744695336	0.00019641649025555968	0.0004607696033837029	0.0019383432609902974	0.0012040482053173374	0.0007428456885472061	0.00037983097521602886	0.0004469760352079585	0.0006670866842085758	0.0005551130741196631	0.0003229433294261178	0.000313452110786514	0.0006952745724671269	0.0005949779008208267	0.0007906057435181955	0.001734447584508836	0.00010615373183444264	0.0027543447194947686	0.00018127286510002965	0.00012821745680674423	0.0002728373377896765
d__Fungi;p__Ascomycota;c__Sordariomycetes;o__Magnaporthales	5.862489447518995e-05	0.0	0.0008904190905853021	0.0	0.0	0.0	0.0	0.0	0.0	6.533741329180777e-05	6.508368677391012e-05	0.00014149441686613448	0.0	0.0	0.0	0.0	0.0	0.0	0.0	0.0	0.0	0.0	0.0	0.0	0.0	0.0	0.0
d__Fungi;p__Ascomycota;c__Sordariomycetes;o__Microascales	0.0005745239658568614	0.0009819281096228956	0.0003205508726107088	9.477550053311219e-05	0.0	0.0	0.0	0.00025097662643765964	0.0	0.00025046008428526316	4.338912451594008e-05	3.537360421653362e-05	0.0	3.438277193907373e-05	0.00014824148537968351	0.0	8.372604836973423e-05	0.0	0.0	0.0	0.0	0.0	0.0	0.0	8.239675686364985e-05	0.0	0.0
d__Fungi;p__Ascomycota;c__Sordariomycetes;o__Myrmecridiales	0.0	0.0	0.0018283271993351537	0.0	0.0	0.0	0.0	0.0	0.0	0.0	0.0	0.0	0.0	0.0	0.0	0.0	5.980432026409588e-05	0.0	0.0	0.0	0.0	0.0	0.0	5.762227446641774e-05	0.0	4.808154630252909e-05	0.0
d__Fungi;p__Ascomycota;c__Sordariomycetes;o__Pleurotheciales	0.0	0.0	0.0	0.0	0.0	0.0001013022973109868	0.0	0.0	0.0	0.0	0.0	0.0	0.0	0.0	0.0	0.0	0.0	0.0	0.0	0.0	0.0	0.0	0.0	0.0	0.0	0.0	0.0
d__Fungi;p__Ascomycota;c__Sordariomycetes;o__Sordariales	0.0005276240502767094	0.0	0.00047489018164549455	3.554081269991707e-05	0.0	0.0	9.077499148984455e-05	0.0007747539337858187	9.451684171973394e-05	0.0007187115462098855	5.42364056449251e-05	0.0002947800351377802	3.5609153926502706e-05	4.584369591876497e-05	0.0	0.00013274443076774552	4.7843456211276705e-05	2.5076168862921122e-05	0.0	3.6427218417601634e-05	0.0001511452156725962	0.0002183220735745388	0.0	0.0001498179136126861	4.9438054118189906e-05	0.0002243805494118024	0.0
d__Fungi;p__Ascomycota;c__Sordariomycetes;o__Trichosphaeriales	0.0	0.0	0.0002849341089872967	0.0	0.0	0.0	0.0	0.0	0.0	0.0	0.0	0.0	0.0	0.0	0.0	0.0	0.00014353036863383012	0.0	0.0	0.0	3.487966515521451e-05	0.0	0.0	0.0	0.0	0.0	0.0
d__Fungi;p__Ascomycota;c__Sordariomycetes;o__Xylariales	0.001383547509614483	0.0013460138131909352	0.0019351774902053901	0.9097263357422106	0.8922796192031117	0.8325698141665635	0.0	3.273608170925995e-05	2.3629210429933485e-05	0.0002395705154032952	0.0	0.0003537360421653362	0.0013175386952806	0.0002636012515328986	0.0009265092836230219	0.00043443631887625804	0.00019137382484510682	0.00021314743533482956	0.00030494498792417847	0.000558550682403225	0.0002906638762934543	2.4258008174948756e-05	0.0	0.0001498179136126861	0.00011535545960910979	0.00014424463890758726	0.00013641866889483825
d__Fungi;p__Ascomycota;c__Sordariomycetes;o__unclassified_Sordariomycetes	0.0006448738392270893	0.0	0.001282203490442835	0.0	0.0	0.0	0.0	0.0	0.0	9.800611993771167e-05	0.0	0.0	0.0	0.0	0.0	0.00010860907971906451	0.00010764777647537259	0.0	7.318679710180283e-05	0.0	2.325311010347634e-05	0.0	0.0	0.0	0.0	0.0	0.0
d__Fungi;p__Ascomycota;c__Sordariomycetes;o__unidentified	0.0	0.0	0.0	0.0	0.0	0.0	0.0	0.0	0.0	0.0	0.0	0.0	0.0	0.0	2.470691422994725e-05	0.0	0.0	0.0	0.0	0.0	0.0	3.6387012262423135e-05	2.123074636688853e-05	0.0	0.0	0.0	0.0
d__Fungi;p__Ascomycota;c__Taphrinomycetes;o__Taphrinales	0.0	0.0	0.0	3.554081269991707e-05	0.0	0.0	0.0	0.0	0.0	0.0	0.0	0.0	0.0	0.0	0.0	0.0	0.0	0.0	0.0	0.0	0.0	0.0	0.0	0.0	0.0	0.0	0.0
d__Fungi;p__Ascomycota;c__unclassified_Ascomycota;o__unclassified_Ascomycota	0.00044554919801144356	5.516450054061211e-05	0.000688590763385967	0.012214192631204834	0.007899254492851053	0.013506972974798238	0.0	3.273608170925995e-05	5.907302607483371e-05	0.003092637562478902	0.0007159205545130113	0.0006603072787086276	8.308802582850631e-05	6.876554387814746e-05	0.00029648297075936703	0.0006033837762170251	3.588259215845753e-05	0.0	0.0	2.428481227840109e-05	6.975933031042901e-05	3.6387012262423135e-05	5.307686591722132e-05	0.0	0.0	0.0	0.0
d__Fungi;p__Basidiomycota;c__Agaricomycetes;o__Agaricales	0.002720195103648814	0.0	0.00233883414460406	0.00018955100106622438	2.4009892075535122e-05	0.0002701394594959648	0.0	0.0	3.5443815644900226e-05	4.355827552787185e-05	5.42364056449251e-05	9.432961124408966e-05	8.308802582850631e-05	0.00012607016377660368	0.00017294839960963076	6.033837762170251e-05	0.00021529555295074517	6.26904221573028e-05	0.00030494498792417847	6.071203069600272e-05	0.00016277177072433437	0.0003274831103618082	0.0	2.3048909786567094e-05	0.00014831416235456973	0.0	6.820933444741912e-05
d__Fungi;p__Basidiomycota;c__Agaricomycetes;o__Atheliales	0.0005041740924866335	0.0	0.0007954410542562033	0.0	0.0	0.0	0.0	0.0	5.907302607483371e-05	8.71165510557437e-05	0.0	0.0	0.0	0.0	0.0	0.0	0.0	0.0	0.0	3.6427218417601634e-05	0.0	0.0	0.0	0.0	0.0	0.0	0.0
d__Fungi;p__Basidiomycota;c__Agaricomycetes;o__Auriculariales	0.0002813994934809118	0.0	0.0005105069452689065	0.0	3.601483811330268e-05	0.0	0.0	0.0	0.0	0.0	5.42364056449251e-05	0.0	0.0	0.0	0.0	0.0	0.0	0.0	0.0	0.0	0.0	0.0	0.0	0.0	0.0	0.0	0.0
d__Fungi;p__Basidiomycota;c__Agaricomycetes;o__Boletales	0.0	0.0	0.0	0.0	0.0	0.0	7.942811755361398e-05	0.0	0.0	6.533741329180777e-05	0.0	0.00012970321546062328	3.5609153926502706e-05	4.584369591876497e-05	6.176728557486812e-05	2.4135351048681e-05	0.0	5.0152337725842243e-05	0.0002927471884072113	0.00018213609208800818	3.487966515521451e-05	0.00041238613897412885	0.0	0.0	0.0	0.0	0.0
d__Fungi;p__Basidiomycota;c__Agaricomycetes;o__Cantharellales	3.5174936685113966e-05	0.0	2.3744509082274723e-05	4.7387750266556095e-05	0.0	0.0	0.0	0.0	0.0	0.0	3.254184338695506e-05	0.0	0.0	0.0	0.0	0.0	0.00022725641700356434	0.0	0.0	3.6427218417601634e-05	0.0	0.0	0.0	0.0	0.0	3.205436420168606e-05	0.0
d__Fungi;p__Basidiomycota;c__Agaricomycetes;o__Polyporales	0.001149047931713723	0.00018755930183808115	0.0009022913451264395	0.002428622201161	0.0023049496392513716	0.0033204641896379	0.0	0.0	0.0	2.1779137763935926e-05	0.0001084728112898502	0.0	0.0	0.0	0.0	0.0	2.3921728105638353e-05	0.0	0.0	0.0	0.0	0.0	0.0	0.0	0.0	0.0	0.0
d__Fungi;p__Basidiomycota;c__Agaricomycetes;o__Russulales	0.001969796454366382	0.00014342770140559147	0.0023150896355217856	0.00023693875133278048	0.00026410881283088635	0.0	2.269374787246114e-05	0.0	0.0	3.266870664590389e-05	0.0	0.0001768680210826681	0.00029674294938752255	0.0005272025030657972	0.00038295717056418237	0.00016894745734076703	0.00021529555295074517	0.0006143661371415675	0.0019394501231977748	0.0009349652727184419	2.325311010347634e-05	0.0001698060572246413	3.1846119550332795e-05	0.00020744018807910387	0.0	0.0	0.0
d__Fungi;p__Basidiomycota;c__Agaricomycetes;o__Sebacinales	0.0006800487759122033	0.0	0.001175353199572599	0.0	2.4009892075535122e-05	0.0	0.0	0.0	0.0	0.0	0.0	0.0013559881616337888	0.0	0.00011460923979691243	0.0008647419980481537	0.0	0.0	0.0001253808443146056	0.001207582152179747	0.00024284812278401092	6.975933031042901e-05	0.00015767705313716692	0.003439380911435941	0.0	0.0	3.205436420168606e-05	0.0
d__Fungi;p__Basidiomycota;c__Agaricomycetes;o__Thelephorales	0.00041037426132632963	0.0	0.0	0.0	0.0	3.37674324369956e-05	4.538749574492228e-05	0.0	0.0	0.0	0.0	3.537360421653362e-05	0.0	0.00027506217551258983	0.0	2.4135351048681e-05	0.0003349041934789369	0.00013791892874606617	0.0	9.713924911360436e-05	9.301244041390536e-05	3.6387012262423135e-05	5.307686591722132e-05	0.0	0.0	0.0	0.0
d__Fungi;p__Basidiomycota;c__Agaricomycetes;o__Trechisporales	0.00029312447237594974	0.0	0.00045114567256321976	0.0	0.0	0.00011255810812331866	0.0	4.364810894567993e-05	0.0	0.0	0.0	0.0	0.0	0.0	0.0	0.0	9.568691242255341e-05	0.0001003046754516845	0.0	0.0	0.0	0.0	0.0	0.0	0.0	0.0	0.0
d__Fungi;p__Basidiomycota;c__Agaricomycetes;o__unclassified_Agaricomycetes	0.00036347434574617764	0.0	0.0005936127270568681	0.0	0.0	0.0001013022973109868	0.0	0.0	0.0	0.0	0.0	0.0	0.0	0.0	0.0	0.0	0.0	0.0	0.0	2.428481227840109e-05	0.0	2.4258008174948756e-05	0.0	0.0	0.0	0.0	0.0
d__Fungi;p__Basidiomycota;c__Agaricomycetes;o__unidentified	8.207485226526592e-05	0.0	0.00020182832719933515	0.0	0.0	0.0	0.0	0.0	0.0	0.0	0.0	0.0	0.0	8.02264678578387e-05	0.0	0.0	8.372604836973423e-05	0.0	0.0	0.0	0.0	0.0	0.0	0.0	0.0	0.0	0.0
d__Fungi;p__Basidiomycota;c__Agaricostilbomycetes;o__Agaricostilbales	0.0	0.005836404157196761	0.0	0.001492714133396517	0.0014525984705698748	0.002442510946276015	2.269374787246114e-05	0.0	2.3629210429933485e-05	2.1779137763935926e-05	0.00018440377919274535	0.0	2.3739435951001804e-05	3.438277193907373e-05	8.647419980481538e-05	0.0	0.0	0.0	0.0	0.0	0.0	0.0	0.0	0.0	0.0	0.0	0.0
d__Fungi;p__Basidiomycota;c__Cystobasidiomycetes;o__Cystobasidiales	0.0	0.0	0.0	0.0	0.0	6.75348648739912e-05	0.0	0.0	0.0	3.266870664590389e-05	0.0	0.0	0.0	0.0	0.0	0.0	0.0	0.0	0.0	0.0	0.0	0.0	0.0	0.0	0.0	0.0	0.0
d__Fungi;p__Basidiomycota;c__Cystobasidiomycetes;o__Cystobasidiomycetes_ord_Incertae_sedis	0.00017587468342556984	0.0	9.497803632909889e-05	0.0016585712593294635	0.001776732013589599	0.0029715340544556124	0.0	0.0	0.0	0.0005553680129803661	0.0	0.00020045042389369051	0.0	0.0	0.0	0.0	0.0	0.0	0.0	0.0	0.0	0.0	0.0	0.0	0.0	0.0	0.0
d__Fungi;p__Basidiomycota;c__Cystobasidiomycetes;o__Erythrobasidiales	0.0	0.0	0.0	0.00023693875133278048	0.0001200494603776756	0.00012381391893565052	0.0	0.0	0.0	5.4447844409839817e-05	0.0	0.0	0.0	0.0	0.0	0.0	0.0	0.0	0.0	0.0	0.0	0.0	0.0	0.0	0.0	0.0	0.0
d__Fungi;p__Basidiomycota;c__Cystobasidiomycetes;o__unclassified_Cystobasidiomycetes	0.0	0.0	0.0	4.7387750266556095e-05	0.00014405935245321073	9.004648649865493e-05	0.0	0.0	0.0	0.0	0.0	0.0	0.0	0.0	0.0	0.0	0.0	0.0	0.0	0.0	0.0	0.0	0.0	0.0	0.0	0.0	0.0
d__Fungi;p__Basidiomycota;c__Exobasidiomycetes;o__Entylomatales	0.00037519932464121565	0.00045234890443301924	0.00036803989077525826	4.7387750266556095e-05	0.0002160890286798161	0.00012381391893565052	0.0	0.0	0.0	0.0	0.0	0.0	0.0	0.0	0.0	6.033837762170251e-05	0.0	0.0	3.6593398550901415e-05	2.428481227840109e-05	0.0	0.0	0.0	0.0	0.0	0.0	0.0
d__Fungi;p__Basidiomycota;c__Exobasidiomycetes;o__Microstromatales	0.0	0.0	0.0	2.3693875133278048e-05	0.0	0.0	0.0	0.0	0.0	0.0	0.0	0.0	0.0	0.0	0.0	0.0	0.0	0.0	0.0	0.0	0.0	0.0	0.0	0.0	0.0	0.0	0.0
d__Fungi;p__Basidiomycota;c__Exobasidiomycetes;o__Tilletiales	0.0	0.0	3.561676362341209e-05	0.0	0.0	0.0	0.0	0.0	0.0	0.0	0.0	0.0	0.0	0.0	0.0	0.0	0.0	0.0	0.0	0.0	0.0	0.0	0.0	0.0	0.0	0.0	0.0
d__Fungi;p__Basidiomycota;c__Geminibasidiomycetes;o__Geminibasidiales	0.0001993246412156458	0.0	9.497803632909889e-05	0.0	0.0	0.0	0.0	0.0	0.0	0.0	0.0	0.0	0.0	0.0	0.0	0.0	0.0	0.0	0.0	0.0	0.0	0.0	0.0	0.0	0.0	0.0	0.0
d__Fungi;p__Basidiomycota;c__Malasseziomycetes;o__Malasseziales	0.0004338242191164056	0.007005891568657737	0.0009260358542087143	0.0	0.0	5.627905406165933e-05	0.0	0.0	0.0	0.0	0.0	7.074720843306724e-05	3.5609153926502706e-05	0.0	0.0	0.0	5.980432026409588e-05	0.0	0.0	0.0	0.0005115684222764794	0.0	0.0	0.0	0.0	0.0	0.0
d__Fungi;p__Basidiomycota;c__Microbotryomycetes;o__Leucosporidiales	0.0	0.0	0.0	0.00018955100106622438	0.0002521038667931188	0.0	0.0	0.0	0.0	0.0003920244797508467	0.000553211337578236	0.00011791201405511207	0.0	0.0	0.0	0.0	0.0	0.0	0.0	0.0	0.0	0.0	0.0	0.0	0.0	0.0	0.0
d__Fungi;p__Basidiomycota;c__Microbotryomycetes;o__Microbotryomycetes_ord_Incertae_sedis	0.0001993246412156458	0.0	0.0	0.0005568060656320341	0.0006362621400016807	0.0006978602703645757	0.0	0.0	0.0	0.0	9.762553016086517e-05	0.0	0.0	0.0	4.94138284598945e-05	0.0	4.7843456211276705e-05	0.0	0.0	0.0	0.0	0.0	0.0	0.0	0.0	0.0	0.0
d__Fungi;p__Basidiomycota;c__Microbotryomycetes;o__Sporidiobolales	0.0013483725729293687	0.000838500408217304	0.0013653092722307968	0.002997275204359673	0.0030252464015174257	0.006483347027903155	0.0	0.0	7.088763128980045e-05	0.000294018359813135	7.593096790289513e-05	3.537360421653362e-05	4.747887190200361e-05	9.168739183752994e-05	0.00046943137036899776	0.00020515048391378852	5.980432026409588e-05	0.0	0.00017076919323753996	0.0004371266210112196	0.0011277758400186026	8.490302861232065e-05	0.0	0.0	0.0	0.0	0.0
d__Fungi;p__Basidiomycota;c__Tremellomycetes;o__Cystofilobasidiales	0.0025560453991182817	0.0009598623094066506	0.000261189599905022	0.0015756426963629904	0.0021248754486848584	0.005965579730535888	0.0	0.0	4.725842085986697e-05	0.00037024534198691074	0.00014101465467680524	0.00022403282670471295	3.5609153926502706e-05	9.168739183752994e-05	4.94138284598945e-05	0.0045133106461033475	0.0020213860249264407	0.001090813345537069	0.002512746700495231	0.005670503667006654	0.008568771073131032	0.0	0.00013799985138477543	3.4573364679850644e-05	0.0001647935137272997	0.0002884892778151745	0.00022168033695411216
d__Fungi;p__Basidiomycota;c__Tremellomycetes;o__Filobasidiales	0.0013718225307194447	0.007392043072442022	0.00675531283390716	0.011965406942305416	0.01732313713249859	0.04045338405952073	0.0005106093271303756	0.0004364810894567993	0.00034262355123403554	0.010366869575633498	0.007311067480935903	0.009055642679432608	0.005614376602411927	0.00341535534594799	0.0029277693362487495	0.00242560278039244	0.0022127598497715477	0.000601828052710107	0.0023053841087067894	0.005755500509981059	0.00851063829787234	0.0005700631921112957	0.00047769179325499184	0.0003457336467985064	0.00013183481098183976	0.0002083533673109594	0.0001875756697304026
d__Fungi;p__Basidiomycota;c__Tremellomycetes;o__Holtermanniales	0.0	0.0	0.0	0.0	0.0	3.37674324369956e-05	0.00010212186542607512	0.0	0.0	5.4447844409839817e-05	3.254184338695506e-05	0.0	0.0	0.0	0.0	0.0	0.0	0.0	0.0	2.428481227840109e-05	6.975933031042901e-05	0.0	0.0	0.0	0.0	0.0	0.0
d__Fungi;p__Basidiomycota;c__Tremellomycetes;o__Tremellales	0.012627802269955914	0.03387100333193584	0.11257271755906442	0.002724795640326975	0.012305069688711746	0.005278975270983645	0.0032792465675706346	0.003044455598961175	0.005647381292754103	0.03287560845466127	0.013884519845100824	0.07697296277517715	0.30836340328553796	0.3782219522537907	0.2181002853648593	0.0022325199720029925	0.001818051336028515	0.0008400516569078577	0.0063306579493059454	0.005524794793336248	0.008138588536216719	0.000545805183936347	0.00033969194187021646	0.0004494537408380583	4.9438054118189906e-05	0.00012821745680674423	5.115700083556435e-05
d__Fungi;p__Basidiomycota;c__Tremellomycetes;o__Trichosporonales	0.25381061814088735	0.164290915510051	0.023697020064110175	0.001540101883663073	0.0026290831822710957	0.0002588836486836329	0.6324747532054921	0.8611117173348465	0.5648917191432048	0.2126732802648343	0.09558624130861602	0.12505748210685183	0.0020415914917861554	0.0015472247372583178	0.015503588679291901	0.0	0.0	0.0	0.0	2.428481227840109e-05	8.138588536216719e-05	0.005785534949725278	0.0019213825462034116	0.0067994283870372926	0.0	0.00024040773151264545	0.00013641866889483825
d__Fungi;p__Basidiomycota;c__Ustilaginomycetes;o__Ustilaginales	0.0006917737548072414	0.013195348529314416	0.013035735486168824	0.0	0.0	0.0	0.0	5.456013618209991e-05	0.0	0.0002069018087573913	0.00018440377919274535	0.00012970321546062328	0.012463203874275948	0.012217344962350867	0.0025695190799145135	0.0	0.0	0.0	0.0	0.0	5.813277525869085e-05	0.0	0.0	0.0	0.0	0.0	0.0
d__Fungi;p__Basidiomycota;c__Wallemiomycetes;o__Wallemiales	0.0	0.00027582250270306055	0.00011872254541137362	0.0	0.0	0.0	5.673436968115284e-05	4.364810894567993e-05	8.27022365047672e-05	0.0003375766353410068	8.677824903188016e-05	0.00022403282670471295	0.0	0.0	0.0	0.0	0.0	0.0	0.0	0.0	0.0	0.0	0.0	0.0	0.0	0.0	0.0
d__Fungi;p__Basidiomycota;c__unclassified_Basidiomycota;o__unclassified_Basidiomycota	9.379983116030391e-05	0.0	0.00021370058174047252	0.0	8.403462226437293e-05	0.0	0.0	0.0	0.0	0.0	0.0	2.3582402811022414e-05	7.121830785300541e-05	0.0	0.0	0.0	0.0	5.0152337725842243e-05	0.0	7.285443683520327e-05	0.0	3.6387012262423135e-05	0.0	2.3048909786567094e-05	0.0	0.0	0.0
d__Fungi;p__Basidiomycota;c__unidentified;o__unidentified	0.0	0.0	0.0	0.0	0.0	0.0	0.0	0.0	0.0	0.0	0.0	0.0	0.0	0.0	0.0	0.0	0.0	0.0	0.0	0.0	0.0	0.0	6.369223910066559e-05	0.0	0.0	0.0	0.0
d__Fungi;p__Chytridiomycota;c__Rhizophlyctidomycetes;o__Rhizophlyctidales	0.0	0.0	0.0	0.0	0.0	0.0	0.0	0.0	0.0	0.0	0.0	0.0	0.0	0.0	0.0	0.0	0.0	7.522850658876338e-05	0.0	0.0	0.0	0.0	0.0	0.0	0.0	0.0	0.0
d__Fungi;p__Chytridiomycota;c__Rhizophydiomycetes;o__Rhizophydiales	0.0	0.0	0.0	0.0	0.0	0.0	0.0	0.0	0.0	0.0	0.0	0.0	0.0	2.2921847959382486e-05	0.0	0.0	0.0	0.0	0.0	0.0	0.0	0.0	0.0	0.0	0.0	0.0	0.0
d__Fungi;p__Chytridiomycota;c__Spizellomycetes;o__Spizellomycetales	0.0	0.0	3.561676362341209e-05	0.0	0.0	0.0	0.0	0.0	0.0	0.0	0.0	0.0	0.0	0.0	0.0	0.0	0.0	0.0	0.0	0.0	0.0	0.0	0.0	0.0	0.0	0.0	0.0
d__Fungi;p__Chytridiomycota;c__unidentified;o__unidentified	0.0	0.0	0.0	0.0	0.0	0.0	0.0	0.0	4.725842085986697e-05	0.0	0.0	0.0	0.0	0.0	0.0	0.0	0.0	0.0	0.0	0.0	0.0	0.0	0.0	0.0	0.0	0.0	0.0
d__Fungi;p__Glomeromycota;c__Glomeromycetes;o__Glomerales	0.0	0.0	0.0	0.0	0.0	0.0	0.0	0.0	0.0	0.0	0.00017355649806376032	0.0	0.0	0.0	0.0	0.0	0.0	0.0	0.0	0.0	0.0	0.0	0.0	0.0	0.0	0.0	0.0
d__Fungi;p__Mortierellomycota;c__Mortierellomycetes;o__Mortierellales	7.034987337022793e-05	0.0005847437057304882	0.00010685029087023626	0.00043833668996564386	3.601483811330268e-05	4.5023243249327465e-05	0.0	0.00022915257196481963	0.0006143594711782705	0.007219784168744759	0.0009762553016086518	0.0011437465363345872	0.00021365492355901624	0.001455537345420788	0.001050043854772758	0.0007481958825091111	0.0007176518431691507	0.0003510663640808958	0.00036593398550901417	0.0008013988051872358	0.000406929426810836	0.0007277402452484625	0.00019107671730199676	0.0001498179136126861	0.0	0.0	0.0
d__Fungi;p__Mucoromycota;c__Mucoromycetes;o__Mucorales	0.006648063033486541	0.03399236523312518	0.0023150896355217856	0.0003554081269991707	0.0	0.00048399986493027024	0.0030296153409735617	0.004703083738897013	0.003071797355891353	0.01240321895656151	0.0076907223204503794	0.0050702166043698205	0.0058399012439464435	0.00710577286740857	0.0742442772609915	0.00018101513286510753	8.372604836973423e-05	0.00010030467545168449	0.00012197799516967139	0.00019427849822720872	0.0005697011975351703	0.016543961575315052	0.02118828487415475	0.020259991702392476	0.008404469200092284	0.010561913004455557	0.004928124413826032
d__Fungi;p__Mucoromycota;c__Umbelopsidomycetes;o__Umbelopsidales	0.0	0.0	3.561676362341209e-05	0.0	0.0	0.0	0.0	0.0	0.0	0.0	0.0	0.0	0.0	0.0	0.0	0.0	0.0	0.0	0.0	0.0	0.0	0.0	0.0	0.0	0.0	0.0	0.0
d__Fungi;p__Olpidiomycota;c__Olpidiomycetes;o__Olpidiales	0.0	0.0	9.497803632909889e-05	0.0	0.0	0.0	0.0	0.0	0.0	0.0	0.0	0.0	0.0	0.0	0.0	0.0	0.0	0.0	0.0	0.0	0.0	0.0	0.0	0.0	0.0	0.0	0.0
d__Fungi;p__Rozellomycota;c__unidentified;o__unidentified	0.0	0.0	0.0	0.0	0.0	0.0	0.0	0.0	4.725842085986697e-05	0.0	0.0	5.895600702755604e-05	0.0	3.438277193907373e-05	0.0	2.4135351048681e-05	0.0	5.0152337725842243e-05	0.0	2.428481227840109e-05	0.0	6.064502043737189e-05	0.0	6.914672935970129e-05	0.0	0.0	0.0
d__Fungi;p__unclassified_Fungi;c__unclassified_Fungi;o__unclassified_Fungi	0.006190788856580057	0.0015115073148127718	0.02126320788317702	0.005425897405520673	0.008919674906061291	0.011852368785385457	0.00046522183138545336	0.0004037450077475393	0.0011223874954218404	0.006392176933715193	0.0032541843386955046	0.0010847905293070311	0.000842749976260564	0.0020285835444053494	0.0025571656227995395	0.614727391209905	0.7045905796234719	0.5879609313289119	0.48147154253372665	0.5300038855699647	0.5187768864085569	0.0013099324414472327	0.0004670764200715476	0.00464435532199327	0.0012689100557002077	0.0014264192069750297	0.0004092560066845148
d__Fungi;p__unidentified;c__unidentified;o__unidentified	0.009591032736141076	0.0051413314503850486	0.03790810874985159	0.005354815780120839	0.005978463126808246	0.006201951757594858	0.00028367184840576425	0.00019641649025555968	0.0011578313110667407	0.001165183870370572	0.0006725314299970713	0.000742845688547206	0.0016380210806191246	0.0019712789245068937	0.0005435521130588395	0.30946347114618783	0.24488673061741983	0.39108792958611777	0.46378473323412456	0.3611394433921026	0.3035460992907802	0.0010673523596977453	0.0003184611955033279	0.004874844419858942	0.0	0.0004006795525210757	0.0001023140016711287
