# Supplementary material for: Evaluation of microbial communities of Chinese Feng-flavor Daqu with effects of environmental factors using traceability analysis
Source: Sci Rep. 2023 May 11;13:7657. doi: 10.1038/s41598-023-34506-z (PMC10175296; doi:10.1038/s41598-023-34506-z)
Supplement: Supplementary file 1 — Supplementary Information. [file 41598_2023_34506_MOESM1_ESM.zip › raw data/Raw data of fungal/4.tax_table/otu_table_phylum.xls]

Taxon	Air1	Air2	Air3	Water1	Water2	Water3	ING1	ING2	ING3	OUTG1	OUTG2	OUTG3	Tools1	Tools2	Tools3	NDaqu1	NDaqu2	NDaqu3	RM1	RM2	RM3	EDS1	EDS2	EDS3	Daqu1	Daqu2	Daqu3
d__Fungi;p__Aphelidiomycota	0.0	0.0	0.0	0.0	0.0	0.0	2.269374787246114e-05	0.0	0.0	0.0	0.0	0.0	0.0	0.0	0.0	0.0	9.568691242255341e-05	0.0	0.0	0.0	0.0	0.0	0.0	0.0	0.0	0.0	0.0
d__Fungi;p__Ascomycota	0.695127098771222	0.724320924998345	0.7693933277929462	0.9604667693401259	0.9403234132462573	0.9125310941773691	0.3596051287870191	0.12973309181379716	0.4227383891967249	0.7143339395193338	0.8688455238694428	0.7779952599370352	0.6623540024689015	0.5905928735974699	0.6803666506071723	0.06514131248039004	0.042209889242398865	0.016700728462705473	0.03915493644946455	0.08868813444072071	0.14925008719916308	0.972139677611071	0.971370338524251	0.9621191167657767	0.9898322402030256	0.9866814116741996	0.993895264566956
d__Fungi;p__Basidiomycota	0.28237266672919986	0.23444912729760153	0.16884720408405562	0.027958772657268097	0.04474243388275968	0.068885562171471	0.6365936684443437	0.8647345103773378	0.5712007183279975	0.25848569655127346	0.11838722624174251	0.213904184697379	0.3291116703067136	0.39678864910089023	0.24123831054120481	0.009714478797094108	0.007415735712747888	0.003673658738417945	0.015100875802005323	0.019148574481519257	0.027450296477153805	0.00815069074678278	0.006464762268717555	0.007882727147005946	0.0004943805411818991	0.0009295765618488957	0.0006650410108623365
d__Fungi;p__Chytridiomycota	0.0	0.0	3.561676362341209e-05	0.0	0.0	0.0	0.0	0.0	4.725842085986697e-05	0.0	0.0	0.0	0.0	2.2921847959382486e-05	0.0	0.0	0.0	7.522850658876338e-05	0.0	0.0	0.0	0.0	0.0	0.0	0.0	0.0	0.0
d__Fungi;p__Glomeromycota	0.0	0.0	0.0	0.0	0.0	0.0	0.0	0.0	0.0	0.0	0.00017355649806376032	0.0	0.0	0.0	0.0	0.0	0.0	0.0	0.0	0.0	0.0	0.0	0.0	0.0	0.0	0.0	0.0
d__Fungi;p__Mortierellomycota	7.034987337022793e-05	0.0005847437057304882	0.00010685029087023626	0.00043833668996564386	3.601483811330268e-05	4.5023243249327465e-05	0.0	0.00022915257196481963	0.0006143594711782705	0.007219784168744759	0.0009762553016086518	0.0011437465363345872	0.00021365492355901624	0.001455537345420788	0.001050043854772758	0.0007481958825091111	0.0007176518431691507	0.0003510663640808958	0.00036593398550901417	0.0008013988051872358	0.000406929426810836	0.0007277402452484625	0.00019107671730199676	0.0001498179136126861	0.0	0.0	0.0
d__Fungi;p__Mucoromycota	0.006648063033486541	0.03399236523312518	0.0023507063991451975	0.0003554081269991707	0.0	0.00048399986493027024	0.0030296153409735617	0.004703083738897013	0.003071797355891353	0.01240321895656151	0.0076907223204503794	0.0050702166043698205	0.0058399012439464435	0.00710577286740857	0.0742442772609915	0.00018101513286510753	8.372604836973423e-05	0.00010030467545168449	0.00012197799516967139	0.00019427849822720872	0.0005697011975351703	0.016543961575315052	0.02118828487415475	0.020259991702392476	0.008404469200092284	0.010561913004455557	0.004928124413826032
d__Fungi;p__Olpidiomycota	0.0	0.0	9.497803632909889e-05	0.0	0.0	0.0	0.0	0.0	0.0	0.0	0.0	0.0	0.0	0.0	0.0	0.0	0.0	0.0	0.0	0.0	0.0	0.0	0.0	0.0	0.0	0.0	0.0
d__Fungi;p__Rozellomycota	0.0	0.0	0.0	0.0	0.0	0.0	0.0	0.0	4.725842085986697e-05	0.0	0.0	5.895600702755604e-05	0.0	3.438277193907373e-05	0.0	2.4135351048681e-05	0.0	5.0152337725842243e-05	0.0	2.428481227840109e-05	0.0	6.064502043737189e-05	0.0	6.914672935970129e-05	0.0	0.0	0.0
d__Fungi;p__unclassified_Fungi	0.006190788856580057	0.0015115073148127718	0.02126320788317702	0.005425897405520673	0.008919674906061291	0.011852368785385457	0.00046522183138545336	0.0004037450077475393	0.0011223874954218404	0.006392176933715193	0.0032541843386955046	0.0010847905293070311	0.000842749976260564	0.0020285835444053494	0.0025571656227995395	0.614727391209905	0.7045905796234719	0.5879609313289119	0.48147154253372665	0.5300038855699647	0.5187768864085569	0.0013099324414472327	0.0004670764200715476	0.00464435532199327	0.0012689100557002077	0.0014264192069750297	0.0004092560066845148
d__Fungi;p__unidentified	0.009591032736141076	0.0051413314503850486	0.03790810874985159	0.005354815780120839	0.005978463126808246	0.006201951757594858	0.00028367184840576425	0.00019641649025555968	0.0011578313110667407	0.001165183870370572	0.0006725314299970713	0.000742845688547206	0.0016380210806191246	0.0019712789245068937	0.0005435521130588395	0.30946347114618783	0.24488673061741983	0.39108792958611777	0.46378473323412456	0.3611394433921026	0.3035460992907802	0.0010673523596977453	0.0003184611955033279	0.004874844419858942	0.0	0.0004006795525210757	0.0001023140016711287
