# Supplementary material for: Evaluation of microbial communities of Chinese Feng-flavor Daqu with effects of environmental factors using traceability analysis
Source: Sci Rep. 2023 May 11;13:7657. doi: 10.1038/s41598-023-34506-z (PMC10175296; doi:10.1038/s41598-023-34506-z)
Supplement: Supplementary file 1 — Supplementary Information. [file 41598_2023_34506_MOESM1_ESM.zip › raw data/Raw data of fungal/4.tax_table/otu_table_species.xls]

Taxon	Air1	Air2	Air3	Water1	Water2	Water3	ING1	ING2	ING3	OUTG1	OUTG2	OUTG3	Tools1	Tools2	Tools3	NDaqu1	NDaqu2	NDaqu3	RM1	RM2	RM3	EDS1	EDS2	EDS3	Daqu1	Daqu2	Daqu3
d__Fungi;p__Aphelidiomycota;c__Aphelidiomycetes;o__GS16;f__unidentified;g__unidentified;s__unidentified	0.0	0.0	0.0	0.0	0.0	0.0	2.269374787246114e-05	0.0	0.0	0.0	0.0	0.0	0.0	0.0	0.0	0.0	9.568691242255341e-05	0.0	0.0	0.0	0.0	0.0	0.0	0.0	0.0	0.0	0.0
d__Fungi;p__Ascomycota;c__Archaeorhizomycetes;o__Archaeorhizomycetales;f__Archaeorhizomycetaceae;g__Archaeorhizomyces;s__Archaeorhizomyces_borealis	0.0	0.0	0.0	0.0	0.0	0.0	0.0	0.0	0.0	0.0	0.0	0.0	0.0	0.0	0.0	0.0	0.0	0.0	0.0	0.0	3.487966515521451e-05	0.0	5.307686591722132e-05	0.0	0.0	0.0	0.0
d__Fungi;p__Ascomycota;c__Archaeorhizomycetes;o__Archaeorhizomycetales;f__Archaeorhizomycetaceae;g__Archaeorhizomyces;s__unidentified	0.0007152237125973174	3.3098700324367264e-05	0.004202778107562625	0.0	0.0	0.0	0.0	3.273608170925995e-05	0.0	0.0	0.0	0.00012970321546062328	0.00022552464153451714	0.0005501243510251797	0.0003088364278743406	0.0006637221538387276	0.00025117814510920266	0.0001003046754516845	0.00010978019565270424	0.00018213609208800815	0.0	0.0	0.0	0.0	0.0	0.0	0.0
d__Fungi;p__Ascomycota;c__Archaeorhizomycetes;o__GS31;f__unidentified;g__unidentified;s__unidentified	0.00014069974674045586	0.0	0.0	0.0	0.0	0.0	0.0	0.0	0.0	0.0	0.0	0.0	0.0	0.0	0.0	0.0	0.0	0.0	0.0	0.0	0.0	0.0	0.0	0.0	0.0	0.0	0.0
d__Fungi;p__Ascomycota;c__Archaeorhizomycetes;o__unclassified_Archaeorhizomycetes;f__unclassified_Archaeorhizomycetes;g__unclassified_Archaeorhizomycetes;s__unclassified_Archaeorhizomycetes	0.0006096989025419754	0.0	0.0007242075270093791	0.0	0.0	0.0	0.0	0.0	0.0	0.0	0.0	0.0	0.0	0.0	0.0	0.0	0.0	0.0	0.0	0.0	0.0	0.0	0.0	0.0	0.0	0.0	0.0
d__Fungi;p__Ascomycota;c__Arthoniomycetes;o__Lichenostigmatales;f__Phaeococcomycetaceae;g__Phaeococcomyces;s__unidentified	0.0	0.0	0.0	0.0	0.0	2.2511621624663733e-05	0.0	0.0	0.0	0.0	0.0	0.0	0.0	0.0	0.0	0.0	0.0	0.0	0.0	0.0	0.0	0.0	0.0	0.0	0.0	0.0	0.0
d__Fungi;p__Ascomycota;c__Dothideomycetes;o__Botryosphaeriales;f__Botryosphaeriaceae;g__Botryosphaeria;s__Botryosphaeria_agaves	7.034987337022793e-05	0.0	0.0	0.0	0.0	0.0	0.0	0.0	0.0	0.0	0.0	0.0	0.0	0.0	0.0	0.0	0.0	0.0	0.0	0.0	0.0	0.0	0.0	0.0	0.0	0.0	0.0
d__Fungi;p__Ascomycota;c__Dothideomycetes;o__Botryosphaeriales;f__Botryosphaeriaceae;g__Macrophoma;s__unidentified	0.0	0.0	0.0	0.0	0.0	0.0	0.0	0.0	0.0	5.4447844409839817e-05	0.0	0.0	0.0	0.0	0.0	0.0	0.0	0.0	0.0	0.0	0.0	0.0	0.0	0.0	0.0	0.0	0.0
d__Fungi;p__Ascomycota;c__Dothideomycetes;o__Botryosphaeriales;f__Botryosphaeriaceae;g__Neofusicoccum;s__Neofusicoccum_cordaticola	0.0002110496201106838	0.0	0.0013296925086073844	0.0	0.0	0.0	0.0	0.0	0.0	0.0	6.508368677391012e-05	0.0	0.0	0.0	0.0	0.0	0.0	0.0	0.0	0.0	0.0	0.0	0.0	0.0	0.0	0.0	0.0
d__Fungi;p__Ascomycota;c__Dothideomycetes;o__Capnodiales;f__Cladosporiaceae;g__Cladosporium;s__unclassified_Cladosporium	0.0	0.0	0.0	5.923468783319512e-05	0.0	0.0	0.0	0.0	0.0	0.0	0.0	0.0	0.0	0.0	0.0	0.0	0.0	0.0	0.0	0.0	0.0	0.0	0.0	0.0	0.0	0.0	0.0
d__Fungi;p__Ascomycota;c__Dothideomycetes;o__Capnodiales;f__Cladosporiaceae;g__Cladosporium;s__unidentified	0.0	0.0005516450054061211	0.0	0.0	0.0	0.0	0.0	0.0	0.0	0.0	0.0	0.0	0.0	0.0	0.0	0.0	0.0	0.0	0.0	0.0	0.0	0.0	0.0	0.0	0.0	0.0	0.0
d__Fungi;p__Ascomycota;c__Dothideomycetes;o__Capnodiales;f__Mycosphaerellaceae;g__Mycocentrospora;s__Mycocentrospora_acerina	0.0	0.0	0.0	0.0	0.0	0.0	0.0	0.0	0.0	0.0	0.0	0.0	0.0	0.0	0.0	0.0	0.0	0.0	0.0	2.428481227840109e-05	0.0	0.0	0.0	0.0	0.0	0.0	0.0
d__Fungi;p__Ascomycota;c__Dothideomycetes;o__Capnodiales;f__Mycosphaerellaceae;g__Mycosphaerella;s__Mycosphaerella_tassiana	0.002169121095582028	0.029137889185551318	0.021358185919506112	0.0011017651936974292	0.0009603956830214047	0.0044235336492464234	7.942811755361398e-05	3.273608170925995e-05	2.3629210429933485e-05	0.0009909507682590846	0.0005098222130622959	0.0006485160773031164	0.0022671161333206722	0.002567246971450838	0.0008647419980481538	0.0009292110153742186	0.00034686505753175607	0.00017553318204044786	0.002110219316435315	0.0031570255961921416	0.008557144518079292	0.0	5.307686591722132e-05	3.4573364679850644e-05	0.0	0.0	0.0
d__Fungi;p__Ascomycota;c__Dothideomycetes;o__Capnodiales;f__Mycosphaerellaceae;g__Pallidocercospora;s__Pallidocercospora_heimioides	0.001195947847293875	0.0	0.0	3.554081269991707e-05	0.0	0.0	0.0	0.0	4.725842085986697e-05	0.0003266870664590389	4.338912451594008e-05	0.0	0.0	0.00010314831581722118	0.0	0.0	0.00046647369805994786	2.5076168862921122e-05	0.0	0.0	0.0	0.0	0.0	0.0	0.0	0.0	0.0
d__Fungi;p__Ascomycota;c__Dothideomycetes;o__Capnodiales;f__Mycosphaerellaceae;g__Ramularia;s__Ramularia_pratensis	5.862489447518995e-05	0.0	0.0	0.0	0.0	0.0	0.0	0.0	0.0	0.0	0.0	0.0	0.0	0.0	0.0	0.0	0.0	0.0	0.0	0.0	2.325311010347634e-05	0.0	0.0	0.0	0.0	0.0	0.0
d__Fungi;p__Ascomycota;c__Dothideomycetes;o__Capnodiales;f__Mycosphaerellaceae;g__Septoria;s__Septoria_cretae	0.0003048494512709877	0.0	0.00018995607265819779	0.0	0.0	0.0	0.0	0.0	0.0	0.0	0.0	0.0	0.0	0.0	0.0	0.0	0.0	5.0152337725842243e-05	0.0	0.0	2.325311010347634e-05	0.0	0.0	0.0	0.0	0.0	0.0
d__Fungi;p__Ascomycota;c__Dothideomycetes;o__Capnodiales;f__Mycosphaerellaceae;g__Septoria;s__unclassified_Septoria	0.0	0.0	0.0	0.0	0.0	0.0	0.0	0.0	0.0	0.0	0.0	0.0	0.0	0.0	0.0	0.0	0.0	0.0	3.6593398550901415e-05	0.0	0.0	0.0	0.0	0.0	0.0	0.0	0.0
d__Fungi;p__Ascomycota;c__Dothideomycetes;o__Capnodiales;f__Mycosphaerellaceae;g__Sphaerulina;s__unidentified	0.0	0.0004633818045411417	0.00015433930903478572	0.0	0.0	6.75348648739912e-05	0.0	0.0	0.0	0.0	0.0	0.0	0.0	0.0	0.0	0.0	0.0	0.0	0.0	0.0	0.0	0.0	0.0	0.0	0.0	0.0	0.0
d__Fungi;p__Ascomycota;c__Dothideomycetes;o__Capnodiales;f__Mycosphaerellaceae;g__Zasmidium;s__unclassified_Zasmidium	0.0	0.0	8.310578178796153e-05	0.0	0.0	0.0	0.0	0.0	0.0	0.0	0.0	0.0	0.0	0.0	0.0	0.0	0.0	0.0	0.0	0.0	0.0	0.0	0.0	0.0	0.0	0.0	0.0
d__Fungi;p__Ascomycota;c__Dothideomycetes;o__Capnodiales;f__Teratosphaeriaceae;g__Capnobotryella;s__unidentified	3.5174936685113966e-05	0.0	0.0	0.0	0.0	0.0	0.0	0.0	0.0	0.0	0.0	0.0	0.0	0.0	0.0	0.0	0.0	0.0	0.0	0.0	0.0	0.0	0.0	0.0	0.0	0.0	0.0
d__Fungi;p__Ascomycota;c__Dothideomycetes;o__Capnodiales;f__Teratosphaeriaceae;g__Devriesia;s__Devriesia_americana	0.00012897476784541788	0.0	0.0003324231271518461	0.0	0.0	0.0	0.0	0.0	0.0	2.1779137763935926e-05	0.0	0.0	0.0	0.0	0.0	0.0	0.0	0.0	0.0	0.0	0.0	0.0	0.0	0.0	0.0	0.0	0.0
d__Fungi;p__Ascomycota;c__Dothideomycetes;o__Capnodiales;f__Teratosphaeriaceae;g__Devriesia;s__unidentified	0.0	0.0	0.0	0.0	0.0	0.0	0.0	0.0	0.0	0.0	0.0	0.0	0.0	0.0	0.0	0.0	0.0	0.0	0.0	0.0	4.650622020695268e-05	0.0	0.0	0.0	0.0	0.0	0.0
d__Fungi;p__Ascomycota;c__Dothideomycetes;o__Capnodiales;f__unclassified_Capnodiales;g__unclassified_Capnodiales;s__unclassified_Capnodiales	0.0	0.0	8.310578178796153e-05	0.0	0.0	0.0	0.0	0.0	0.0	0.0	8.677824903188016e-05	0.0	0.0	0.0	0.0	0.0	0.0	0.0	0.0	0.0	0.0	0.0	0.0	0.0	0.0	0.0	0.0
d__Fungi;p__Ascomycota;c__Dothideomycetes;o__Capnodiales;f__unidentified;g__unidentified;s__unidentified	8.207485226526592e-05	0.0	0.0008191855633384778	0.0	0.0	0.0	0.0	0.0	0.0	4.355827552787185e-05	0.0	0.0	0.0	0.0	0.0	0.0	0.0	0.0	0.0	0.0	0.0	3.6387012262423135e-05	0.0	0.0	0.0	0.0	0.0
d__Fungi;p__Ascomycota;c__Dothideomycetes;o__Dothideales;f__Aureobasidiaceae;g__Aureobasidium;s__Aureobasidium_pullulans	9.379983116030391e-05	0.0	0.0	0.0004027958772657268	0.0	0.0002026045946219736	0.0	0.0	0.0	0.00022868094652132723	0.0	8.253840983857845e-05	0.0	0.0	0.00032118988498931424	8.447372867038352e-05	0.0	0.0	0.0	0.0	4.650622020695268e-05	0.0	0.0	0.0	0.0	0.0	0.0
d__Fungi;p__Ascomycota;c__Dothideomycetes;o__Dothideales;f__Aureobasidiaceae;g__unclassified_Aureobasidiaceae;s__unclassified_Aureobasidiaceae	0.0	0.000496480504865509	0.000557995963433456	0.0	0.0	0.0	0.0	0.0	0.0	0.0	0.00022779290370868543	0.0	0.0	0.0001604529357156774	0.0	0.0	0.0	0.0	0.0	0.0	0.0	0.0	0.0	0.0	0.0	0.0	0.0
d__Fungi;p__Ascomycota;c__Dothideomycetes;o__Dothideales;f__Dothideales_fam_Incertae_sedis;g__Selenophoma;s__Selenophoma_mahoniae	0.0	0.000992961009731018	0.0011990977086548736	0.0	0.0	0.0	0.0	0.0	0.0	0.00022868094652132723	0.00014101465467680527	0.0	0.00023739435951001804	0.00021775755561413362	0.0004817848274839714	0.0	0.0	0.0	0.0	0.0	0.0	0.0	0.0	0.0	0.0	0.0	0.0
d__Fungi;p__Ascomycota;c__Dothideomycetes;o__Dothideomycetes_ord_Incertae_sedis;f__Dothideomycetes_fam_Incertae_sedis;g__Radulidium;s__Radulidium_subulatum	0.0	0.0	0.0	0.0	0.0	0.0	0.0	0.0	0.0	0.0	7.593096790289513e-05	0.0	0.0	0.0	0.0	0.0	0.0	0.0	0.0	0.0	0.0	0.0	0.0	0.0	0.0	0.0	0.0
d__Fungi;p__Ascomycota;c__Dothideomycetes;o__Pleosporales;f__Coniothyriaceae;g__Coniothyrium;s__Coniothyrium_sidae	0.0	0.0	0.00021370058174047252	0.0	0.0	4.5023243249327465e-05	0.0	0.0	0.0	0.0	0.0	0.0	0.0	0.0	0.00013588802826470988	0.0	0.0	0.0	0.0	0.0	0.0	0.0	0.0	0.0	0.0	0.0	0.0
d__Fungi;p__Ascomycota;c__Dothideomycetes;o__Pleosporales;f__Coniothyriaceae;g__Coniothyrium;s__unclassified_Coniothyrium	8.207485226526592e-05	0.0	0.0	0.0	0.0	0.0	0.0	0.0	0.0	0.0	0.0	0.0	0.0	0.0	0.0	0.0	0.0	0.0	0.0	0.0	0.0	0.0	0.0	0.0	0.0	0.0	0.0
d__Fungi;p__Ascomycota;c__Dothideomycetes;o__Pleosporales;f__Coniothyriaceae;g__Coniothyrium;s__unidentified	0.0	0.0	9.497803632909889e-05	0.0	0.0	0.0	0.0	0.0	0.0	0.0	0.0	0.0	0.0	0.0	0.0	0.0	0.0	0.0	0.0	0.0	0.0	0.0	0.0	0.0	0.0	0.0	0.0
d__Fungi;p__Ascomycota;c__Dothideomycetes;o__Pleosporales;f__Cucurbitariaceae;g__Pyrenochaeta;s__Pyrenochaeta_keratinophila	0.0	0.0	0.0	0.0	0.0	0.0	0.0	0.0002400645992012396	0.0	0.0	0.0	0.0	0.0	0.0	0.0	0.0	0.0	0.0	0.0	0.0	0.0	0.0	0.0	0.0	0.0	0.0	0.0
d__Fungi;p__Ascomycota;c__Dothideomycetes;o__Pleosporales;f__Cucurbitariaceae;g__Pyrenochaeta;s__unidentified	0.0	0.0	0.0	0.0	2.4009892075535122e-05	0.0	0.0	0.0	0.0	0.0	0.0	0.0	0.0	0.0	0.0	0.0	0.0	0.0	0.0	0.0	0.0	0.0	0.0	0.0	0.0	0.0	0.0
d__Fungi;p__Ascomycota;c__Dothideomycetes;o__Pleosporales;f__Cucurbitariaceae;g__Pyrenochaetopsis;s__Pyrenochaetopsis_leptospora	0.0002813994934809117	0.0	0.001115991926866912	0.0	0.0	0.00034893013518228784	0.0	0.0	5.907302607483371e-05	0.0	0.0	0.0	0.0	0.0	0.0	0.0	0.00043059110590149035	0.00015045701317752675	0.0	6.071203069600272e-05	0.0	0.0	0.0	2.3048909786567094e-05	0.0	0.0	0.0
d__Fungi;p__Ascomycota;c__Dothideomycetes;o__Pleosporales;f__Cucurbitariaceae;g__unclassified_Cucurbitariaceae;s__unclassified_Cucurbitariaceae	0.0005041740924866335	0.0	0.0	4.7387750266556095e-05	0.0008403462226437293	0.0012156275677318415	9.077499148984455e-05	0.0	0.0	0.0	0.0	0.0	0.0	0.0	0.0	0.0	0.0	0.0	0.0	0.0	0.0	0.0	0.0	0.0	0.0	0.0	0.0
d__Fungi;p__Ascomycota;c__Dothideomycetes;o__Pleosporales;f__Cucurbitariaceae;g__unidentified;s__unidentified	3.5174936685113966e-05	0.0	0.0	5.923468783319512e-05	0.0	0.0	0.0	0.0	0.0	0.0	0.0	0.0	0.0	0.0	0.0	0.0	0.00035882592158457526	0.00017553318204044786	0.0	0.0001092816552528049	0.0	0.0	0.0	0.0	0.0	0.0	0.0
d__Fungi;p__Ascomycota;c__Dothideomycetes;o__Pleosporales;f__Didymellaceae;g__Ascochyta;s__unclassified_Ascochyta	0.0	0.0	0.0	0.0	0.0	0.0	0.0	0.0	0.0	0.00010889568881967963	0.0	0.0	0.0	0.0	0.0	0.0	0.0	0.0	0.0	0.0	0.0	0.0	0.0	0.0	0.0	0.0	0.0
d__Fungi;p__Ascomycota;c__Dothideomycetes;o__Pleosporales;f__Didymellaceae;g__Calophoma;s__unidentified	0.0	0.0	0.0	0.0	0.0	6.75348648739912e-05	0.0	0.0	0.0	0.0	0.0	0.0	0.0	0.0	0.0	0.0	0.0	0.0	0.0	0.0	0.0	0.0	0.0	0.0	0.0	0.0	0.0
d__Fungi;p__Ascomycota;c__Dothideomycetes;o__Pleosporales;f__Didymellaceae;g__Didymella;s__Didymella_applanata	0.0	0.0	0.0	0.0	0.0	0.0	0.0	0.0	0.0	0.0	0.0	0.0	0.0	0.0	0.0	0.0	0.0	0.0	0.0	0.0	9.301244041390536e-05	6.064502043737189e-05	3.1846119550332795e-05	0.00016134236850596966	0.0	0.0	0.0
d__Fungi;p__Ascomycota;c__Dothideomycetes;o__Pleosporales;f__Didymellaceae;g__Didymella;s__Didymella_exigua	0.00015242472563549385	0.0007723030075685695	0.0006292294906802802	0.0	0.0	0.0	0.0	0.0	0.0	0.0	0.00020609834145071538	0.0	0.0	0.0	0.003990166648136481	0.0	0.0	0.0	0.0	0.0	0.0	0.0	0.0	0.0	0.0	0.0	0.0
d__Fungi;p__Ascomycota;c__Dothideomycetes;o__Pleosporales;f__Didymellaceae;g__Didymella;s__Didymella_fabae	0.0	0.0	0.0	0.0030802037673261463	0.0034814343509525923	0.004209673243812118	0.0	0.0	0.0	0.00019601223987542334	0.0	0.0	0.0	0.0	0.0	0.0	0.0	0.0	0.0	0.0	0.0	0.0	0.0	0.0	0.0	0.0	0.0
d__Fungi;p__Ascomycota;c__Dothideomycetes;o__Pleosporales;f__Didymellaceae;g__Didymella;s__Didymella_glomerata	0.0	0.0	0.0	0.0	0.0	0.0	0.0	0.0	0.0	0.0	9.762553016086517e-05	0.0	0.0	0.0	0.0	0.0	0.0	0.0	0.0	0.0	0.0	0.0	0.0	0.0	0.0	0.0	0.0
d__Fungi;p__Ascomycota;c__Dothideomycetes;o__Pleosporales;f__Didymellaceae;g__Didymella;s__Didymella_urticicola	0.0	0.0	0.0	0.0	0.0	7.879067568632306e-05	0.0	0.0	0.0	0.0	0.0	0.0	0.0	0.0	0.0	0.0	0.0	0.0	0.0	0.0	0.0	0.0	0.0	0.0	0.0	0.0	0.0
d__Fungi;p__Ascomycota;c__Dothideomycetes;o__Pleosporales;f__Didymellaceae;g__Didymella;s__unclassified_Didymella	0.00022277459900572178	0.010690880204770626	0.0	0.003435611894325317	0.001824751797740669	0.0049525567574260215	0.00023828435266084195	0.0	0.0	0.0006315949951541419	0.0	0.0	0.0	0.0	0.0	6.033837762170251e-05	0.0005023562902184053	0.0	0.0	0.0	0.0009882571793977445	0.0	0.0	0.0	0.0	0.0	0.0
d__Fungi;p__Ascomycota;c__Dothideomycetes;o__Pleosporales;f__Didymellaceae;g__Epicoccum;s__Epicoccum_draconis	0.0	0.0	0.00010685029087023626	0.0	0.0	0.0	0.0	0.0	0.0	0.0	0.0	0.0	0.0	0.0	0.0	0.0	0.0	0.0	0.0	0.0	0.0	0.0	0.0	0.0	0.0	0.0	0.0
d__Fungi;p__Ascomycota;c__Dothideomycetes;o__Pleosporales;f__Didymellaceae;g__Epicoccum;s__Epicoccum_pimprinum	0.0	0.0	0.00018995607265819779	0.0	0.0	0.0	0.0	0.0	0.0	0.0	0.0	0.0	0.0	0.0	0.0	0.0	0.0	0.0	0.0	0.0	0.0	0.0	0.0	0.0	0.0	0.0	0.0
d__Fungi;p__Ascomycota;c__Dothideomycetes;o__Pleosporales;f__Didymellaceae;g__Epicoccum;s__Epicoccum_plurivorum	0.0	0.0	0.0	0.0	0.0	0.0	0.0	0.0	0.0	0.0	0.0	0.0	0.00016617605165701263	0.0	0.0	0.0	0.0	0.0	0.0	0.0	0.0	0.0	0.0	0.0	0.0	0.0	0.0
d__Fungi;p__Ascomycota;c__Dothideomycetes;o__Pleosporales;f__Didymellaceae;g__Neoascochyta;s__Neoascochyta_desmazieri	0.0	0.0	0.0	0.0	0.0	0.0	0.0	0.0	0.0	9.800611993771167e-05	0.0	0.0	0.0	0.0	0.0	7.240605314604301e-05	0.0	0.0	0.0	0.00014570887367040654	0.0	0.0	0.0	0.0	0.0	0.0	0.0
d__Fungi;p__Ascomycota;c__Dothideomycetes;o__Pleosporales;f__Didymellaceae;g__Neoascochyta;s__Neoascochyta_exitialis	0.00015242472563549385	0.0	0.0	0.0	0.0	0.0	0.0	0.0	0.0	0.0	0.0	0.0	0.0	0.0	0.0	0.0	0.0	0.0	0.0	0.0	0.0	0.0	0.0	0.0	0.0	0.0	0.0
d__Fungi;p__Ascomycota;c__Dothideomycetes;o__Pleosporales;f__Didymellaceae;g__Paraboeremia;s__Paraboeremia_selaginellae	0.0	0.0	0.0	0.0	0.0	0.0	0.0	0.0	3.5443815644900226e-05	0.0	0.0	0.0002711976323267578	0.0	0.0	0.0	0.0	0.0	0.0	0.0	0.0	0.0	0.0	0.0	0.0	0.0	0.0	0.0
d__Fungi;p__Ascomycota;c__Dothideomycetes;o__Pleosporales;f__Didymellaceae;g__Phoma;s__Phoma_herbarum	0.0	0.0	0.0	0.0	0.0	0.00033767432436995596	0.0	0.0	0.0	0.0	0.0	0.0	0.0	0.0	0.0	0.0	0.0	0.0	0.0	0.0	0.0	0.0	0.0	0.0	0.0	0.0	0.0
d__Fungi;p__Ascomycota;c__Dothideomycetes;o__Pleosporales;f__Didymellaceae;g__unclassified_Didymellaceae;s__unclassified_Didymellaceae	0.002122221180001876	0.007072088969306473	0.011753531995725989	0.0005686530031986731	0.0006362621400016807	0.0038044640545681708	0.0	0.0	0.00037806736687893576	0.00176411015887881	0.005835837247393941	0.0026648115176455328	0.0019110245940556453	0.0020515053923647326	0.014478251738749089	0.0017980836531267348	0.000610004066693778	0.00031345211078651406	0.0005489009782635212	0.0015663703919568703	0.000883618183932101	0.0	3.1846119550332795e-05	0.001094823214861937	0.0	0.0	0.0
d__Fungi;p__Ascomycota;c__Dothideomycetes;o__Pleosporales;f__Didymellaceae;g__unidentified;s__unidentified	0.0	0.0	0.0	0.0	0.0	5.627905406165933e-05	0.0	0.0	0.0	0.0	0.0	0.0	0.0	0.0	0.0	0.0	0.00020333468889792598	0.0	0.0	0.0	0.0	0.0	0.0	0.0	0.0	0.0	0.0
d__Fungi;p__Ascomycota;c__Dothideomycetes;o__Pleosporales;f__Didymosphaeriaceae;g__Paraphaeosphaeria;s__Paraphaeosphaeria_michotii	0.0	0.0	4.7489018164549446e-05	0.0	0.0	0.0	0.0	0.0	0.0	0.0	0.0	0.0	0.0	0.0	0.0	0.0	0.0	0.0	0.0	0.0	0.0	0.0	0.0	0.0	0.0	0.0	0.0
d__Fungi;p__Ascomycota;c__Dothideomycetes;o__Pleosporales;f__Didymosphaeriaceae;g__Paraphaeosphaeria;s__Paraphaeosphaeria_neglecta	0.0	0.0	7.123352724682418e-05	0.0	0.0	0.0	0.0	0.0	0.0	0.0	0.0	0.0	0.0	0.0	0.0	0.0	0.0	0.0	0.0	0.0	0.0	0.0	0.0	0.0	0.0	0.0	0.0
d__Fungi;p__Ascomycota;c__Dothideomycetes;o__Pleosporales;f__Didymosphaeriaceae;g__Paraphaeosphaeria;s__Paraphaeosphaeria_sporulosa	0.0006331488603320514	0.0	0.000522379199810044	0.0	0.0	0.0	0.0	0.0	0.0	0.0	0.0	0.0	0.0	0.0	0.0	0.0	0.0	0.0	0.0	0.0	0.0	0.0	0.0	0.0	0.0	0.0	0.0
d__Fungi;p__Ascomycota;c__Dothideomycetes;o__Pleosporales;f__Didymosphaeriaceae;g__Spegazzinia;s__Spegazzinia_parkeri	0.0002110496201106838	0.0	0.00045114567256321976	0.0	0.0	0.0	0.0	0.0	0.0	0.0	0.0	0.0	0.0	0.0	0.0	0.0	0.0	0.0	0.0	0.0	0.0	0.0	0.0	0.0	0.0	0.0	0.0
d__Fungi;p__Ascomycota;c__Dothideomycetes;o__Pleosporales;f__Didymosphaeriaceae;g__Spegazzinia;s__Spegazzinia_tessarthra	0.0	0.0	0.0	0.0	0.0	0.0	0.0	0.0	0.0	0.0	0.0	0.0	0.0	0.0	0.0	0.0	0.0	0.0	0.0	0.0	0.0	0.0	5.307686591722132e-05	0.0	0.0	0.0	0.0
d__Fungi;p__Ascomycota;c__Dothideomycetes;o__Pleosporales;f__Didymosphaeriaceae;g__Spegazzinia;s__unidentified	0.0	0.0	0.0	0.0	0.0	0.0	0.0	0.0	0.0	0.0	0.0	0.0	0.0	0.0	0.0	0.0	4.7843456211276705e-05	0.0	0.0	0.0	0.0	0.0	0.0	0.0	0.0	0.0	0.0
d__Fungi;p__Ascomycota;c__Dothideomycetes;o__Pleosporales;f__Leptosphaeriaceae;g__Acicuseptoria;s__Acicuseptoria_rumicis	0.0	0.0	0.0	0.0	0.0	0.0	0.0	0.0	0.0	0.0	0.0	0.0	0.0	0.0	0.0	2.4135351048681e-05	0.0	0.0	0.0	0.0	0.0	0.0	0.0	0.0	0.0	0.0	0.0
d__Fungi;p__Ascomycota;c__Dothideomycetes;o__Pleosporales;f__Leptosphaeriaceae;g__Ampelomyces;s__unidentified	0.0	0.0013349809130828129	0.0	0.0	0.00013205440641544318	0.00031516270274529226	0.0	0.0	0.0	0.00014156439546558351	0.0	0.0	0.0	0.0	0.00014824148537968351	0.0	0.0	0.0	0.0	0.0	0.00010463899546564353	0.0	0.0	0.0	0.0	0.0	0.0
d__Fungi;p__Ascomycota;c__Dothideomycetes;o__Pleosporales;f__Leptosphaeriaceae;g__Leptosphaeria;s__unidentified	0.0	0.0	0.0	0.0009596019428977609	0.0013805687943432695	0.0	0.0	0.0	0.0	0.0	0.0	0.0	0.0	0.0	0.0	0.0	0.0	0.0	0.0	0.0	0.0	0.0	0.0	0.0	0.0	0.0	0.0
d__Fungi;p__Ascomycota;c__Dothideomycetes;o__Pleosporales;f__Lophiostomataceae;g__Lophiostoma;s__unidentified	0.0	0.0	0.0	0.0	0.0	0.0	0.0	0.0	0.0	0.0	0.0	0.0	0.0	0.0	0.0	0.0	0.0	0.0	0.0	0.0	0.0	3.6387012262423135e-05	0.0	2.3048909786567094e-05	0.0	0.0	0.0
d__Fungi;p__Ascomycota;c__Dothideomycetes;o__Pleosporales;f__Periconiaceae;g__Periconia;s__Periconia_byssoides	0.0	0.0	0.0	0.0	0.0	0.0	0.0	0.0	2.3629210429933485e-05	0.0	0.00013016737354782024	0.0001886592224881793	0.0	0.0	0.0	0.0	0.0	0.0	0.0	0.0	0.0	0.0	0.0	0.0	0.0	0.0	0.0
d__Fungi;p__Ascomycota;c__Dothideomycetes;o__Pleosporales;f__Phaeosphaeriaceae;g__Allophaeosphaeria;s__Allophaeosphaeria_muriformia	0.0	0.0003089212030274278	0.0	0.0	0.0	0.0	0.0	0.0	0.0	0.0	0.0	0.0	0.0	0.0	0.0	0.0	0.0	0.0	0.0	0.0	0.0	0.0	0.0	0.0	0.0	0.0	0.0
d__Fungi;p__Ascomycota;c__Dothideomycetes;o__Pleosporales;f__Phaeosphaeriaceae;g__Chaetosphaeronema;s__unidentified	2.344995779007598e-05	0.0	0.0	0.0	0.0	0.0	0.0	0.0	0.0	0.0	0.0	0.0	0.0	0.0	0.0	0.0	0.0	0.0	0.0	0.0	0.0	0.0	0.0	0.0	0.0	0.0	0.0
d__Fungi;p__Ascomycota;c__Dothideomycetes;o__Pleosporales;f__Phaeosphaeriaceae;g__Leptospora;s__unidentified	7.034987337022793e-05	0.001312915112866568	0.0	0.0	0.0	0.0	0.0	0.0	0.0	2.1779137763935926e-05	0.0	0.0	0.0	0.0	0.0	0.0	0.0	0.0	0.0	0.0	0.0	0.0	0.0	0.0	0.0	0.0	0.0
d__Fungi;p__Ascomycota;c__Dothideomycetes;o__Pleosporales;f__Phaeosphaeriaceae;g__Neosetophoma;s__Neosetophoma_samararum	0.0002110496201106838	0.0030450804298417884	0.00014246705449364835	0.0	2.4009892075535122e-05	3.37674324369956e-05	0.0	0.0	0.0	0.0	0.0	2.3582402811022414e-05	0.0	0.0	0.0	0.0	0.0	0.0	0.0	0.0	0.0	0.0	0.0	0.0	0.0	0.0	0.0
d__Fungi;p__Ascomycota;c__Dothideomycetes;o__Pleosporales;f__Phaeosphaeriaceae;g__Ophiosphaerella;s__unidentified	0.0	0.0	0.0	0.0	0.0	0.0	0.0	0.0	0.0	0.0	0.0	0.0	0.0	0.0	0.0	0.0	0.0	0.0	0.0	0.0	0.0	3.6387012262423135e-05	0.0	0.0	0.0	0.0	0.0
d__Fungi;p__Ascomycota;c__Dothideomycetes;o__Pleosporales;f__Phaeosphaeriaceae;g__Paraphoma;s__Paraphoma_chrysanthemicola	0.0	0.0	0.0	0.0	0.0	0.0	0.0	0.0	0.0	5.4447844409839817e-05	0.0	0.0	0.0	0.0	0.0	0.0	0.0	0.0	0.0	0.0	0.0	0.0	0.0	0.0	0.0	0.0	0.0
d__Fungi;p__Ascomycota;c__Dothideomycetes;o__Pleosporales;f__Phaeosphaeriaceae;g__Paraphoma;s__Paraphoma_fimeti	0.0	0.0	0.0	3.554081269991707e-05	6.00247301888378e-05	0.00034893013518228784	0.0	0.0	0.0	0.0	0.0	0.0	0.0	0.0	0.0	0.0	0.0	0.0	0.0	0.0	0.0	0.0	0.0	0.0	0.0	0.0	0.0
d__Fungi;p__Ascomycota;c__Dothideomycetes;o__Pleosporales;f__Phaeosphaeriaceae;g__Paraphoma;s__unclassified_Paraphoma	0.0	0.0	0.0	3.554081269991707e-05	0.0	0.0	0.0	0.0	0.0	0.0	0.0	0.0	0.0	0.0	0.0	0.0	0.0	0.0	0.0	0.0	0.0	0.0	0.0	0.0	0.0	0.0	0.0
d__Fungi;p__Ascomycota;c__Dothideomycetes;o__Pleosporales;f__Phaeosphaeriaceae;g__Parastagonospora;s__Parastagonospora_poae	0.0	0.0	0.0	0.0	0.0	0.0	0.0	0.0	0.0	0.0	0.0	0.0	0.0	0.0	0.0	8.447372867038352e-05	0.0	0.0	0.00036593398550901417	0.0	0.0	0.0	0.0	0.0	0.0	0.0	0.0
d__Fungi;p__Ascomycota;c__Dothideomycetes;o__Pleosporales;f__Phaeosphaeriaceae;g__Phaeosphaeria;s__Phaeosphaeria_caricicola	0.0	0.0	5.936127270568681e-05	0.0	0.0	0.0	0.0	0.0	0.0	0.0	0.0	0.0	0.0	0.0	0.0	0.0	0.0	0.0	0.0	0.0	0.0	0.0	0.0	0.0	0.0	0.0	0.0
d__Fungi;p__Ascomycota;c__Dothideomycetes;o__Pleosporales;f__Phaeosphaeriaceae;g__Phaeosphaeria;s__Phaeosphaeria_fuckelii	8.207485226526592e-05	0.0	0.0	0.0	0.0	0.0	0.0	0.0	0.0	0.0	0.0	0.0	0.0	0.0	0.0	0.0	0.0	0.0	0.0	0.0	0.0	0.0	0.0	0.0	0.0	3.205436420168606e-05	0.0
d__Fungi;p__Ascomycota;c__Dothideomycetes;o__Pleosporales;f__Phaeosphaeriaceae;g__Phaeosphaeria;s__unidentified	0.0	0.0	0.0	0.00017770406349958536	4.8019784151070244e-05	0.00021386040543430545	0.0	0.0	0.0	0.0	0.0	0.0	0.0	0.0	0.0	0.0	0.0	0.0	0.0	0.0	0.0	0.0	0.0	0.0	0.0	0.0	5.115700083556435e-05
d__Fungi;p__Ascomycota;c__Dothideomycetes;o__Pleosporales;f__Phaeosphaeriaceae;g__Sclerostagonospora;s__Sclerostagonospora_phragmiticola	0.0	0.0	0.0	0.0	0.0	0.0	0.0	0.0	0.0	4.355827552787185e-05	0.0	0.0	0.0	0.0	0.0	0.0	0.0	0.0	0.0	0.0	0.0	0.0	0.0	0.0	0.0	0.0	0.0
d__Fungi;p__Ascomycota;c__Dothideomycetes;o__Pleosporales;f__Phaeosphaeriaceae;g__Setophaeosphaeria;s__Setophaeosphaeria_hemerocallidis	0.0	0.0	3.561676362341209e-05	0.0	0.0	0.0	0.0	0.0	0.0	0.0	0.0	0.0	0.0	0.0	0.0	0.0	0.0	0.0	0.0	0.0	0.0	0.0	0.0	0.0	0.0	0.0	0.0
d__Fungi;p__Ascomycota;c__Dothideomycetes;o__Pleosporales;f__Phaeosphaeriaceae;g__Setophaeosphaeria;s__unclassified_Setophaeosphaeria	0.0	0.0	0.0003680398907752582	0.0	0.0	0.0	0.0	0.0	0.0	0.0	0.0	0.0	0.0	0.0	0.0	0.0	0.0	0.0	0.0	0.0	0.0	0.0	0.0	0.0	0.0	0.0	0.0
d__Fungi;p__Ascomycota;c__Dothideomycetes;o__Pleosporales;f__Phaeosphaeriaceae;g__Setophoma;s__unidentified	0.0	0.0	0.0	0.0	0.0	0.0	0.0	0.0	0.0	0.0	0.0	0.0	0.0	2.2921847959382486e-05	0.0	0.0	4.7843456211276705e-05	0.0	0.0	0.0	0.0	0.0	0.0	0.0	0.0	0.0	0.0
d__Fungi;p__Ascomycota;c__Dothideomycetes;o__Pleosporales;f__Phaeosphaeriaceae;g__unclassified_Phaeosphaeriaceae;s__unclassified_Phaeosphaeriaceae	0.0	0.0	0.0002849341089872967	0.0	0.0	0.0	0.0	0.0	0.0	0.0	0.0	0.0	0.0	0.0	0.0	0.0	0.0	0.0	2.439559903393428e-05	0.0	0.0	0.0	0.0	0.0	0.0	0.0	0.0
d__Fungi;p__Ascomycota;c__Dothideomycetes;o__Pleosporales;f__Phaeosphaeriaceae;g__unidentified;s__unidentified	7.034987337022793e-05	0.0	0.0	0.0	0.0	0.0	0.0	0.0	0.0	0.0	0.0	5.895600702755604e-05	0.0	0.0	0.0	0.0	0.0	0.0	0.0	6.071203069600272e-05	0.0	0.0	0.0	0.0	0.0	0.0	0.0
d__Fungi;p__Ascomycota;c__Dothideomycetes;o__Pleosporales;f__Pleosporaceae;g__Alternaria;s__Alternaria_chlamydosporigena	0.0	0.0	0.0	0.0	0.0	0.0	0.0	0.0	0.0	7.622698217377574e-05	0.0	5.895600702755604e-05	0.0	0.0	0.0	0.0	0.0	0.0	0.0	0.0	0.0	0.0	0.0	0.0	0.0	0.0	0.0
d__Fungi;p__Ascomycota;c__Dothideomycetes;o__Pleosporales;f__Pleosporaceae;g__Alternaria;s__Alternaria_obovoidea	0.0	0.0	0.0	0.0	0.0	0.0	0.0	0.0	0.0	0.0	0.0	0.0	0.0	0.0	0.0	6.033837762170251e-05	0.0	0.0	0.0	0.0	0.0	0.0	0.0	0.0	0.0	0.0	0.0
d__Fungi;p__Ascomycota;c__Dothideomycetes;o__Pleosporales;f__Pleosporaceae;g__Alternaria;s__Alternaria_subcucurbitae	0.0	0.0	0.0	0.0	3.601483811330268e-05	0.0	0.0	0.0	0.0	0.0	0.00014101465467680527	0.0	0.0	0.0	0.0	0.0	0.0	0.0	0.0	0.0	0.0	0.0	0.0	0.0	0.0	0.0	0.0
d__Fungi;p__Ascomycota;c__Dothideomycetes;o__Pleosporales;f__Pleosporaceae;g__Alternaria;s__unidentified	0.0015594221930400525	0.00346433063395044	0.007883177015315209	0.0008292856296647316	0.0	0.0009117206757988811	0.00023828435266084195	0.0005456013618209991	0.0005907302607483371	0.021136653199899817	0.018049875798631074	0.05677463476753646	0.007905232171683601	0.004435377580140511	0.007659143411283648	0.01519320348514469	0.00333708107073655	0.005428990558822423	0.012039228123246567	0.054592258001845646	0.05950470875479595	0.005045665700389341	0.004543379722514145	0.003780021204997004	6.591740549091988e-05	6.410872840337211e-05	0.0001023140016711287
d__Fungi;p__Ascomycota;c__Dothideomycetes;o__Pleosporales;f__Pleosporaceae;g__Bipolaris;s__Bipolaris_maydis	0.0	0.0	0.0	0.0	0.0	0.0	0.0	0.0	0.0	0.0	0.0	0.0	0.0	0.0	0.0	0.00018101513286510753	9.568691242255341e-05	0.0	0.00042692298309384986	0.00013356646753120597	0.0018137425880711546	0.0	0.0	0.0	0.0	0.0	0.0
d__Fungi;p__Ascomycota;c__Dothideomycetes;o__Pleosporales;f__Pleosporaceae;g__Bipolaris;s__Bipolaris_melinidis	0.0	0.0	0.0	0.0	0.0	0.0	0.0	0.0	0.0	0.0	0.0	0.0	0.0	0.0	0.0	0.0	0.0	0.0	0.0	0.0	0.0002441576560865016	0.0	0.0	0.0	0.0	0.0	0.0
d__Fungi;p__Ascomycota;c__Dothideomycetes;o__Pleosporales;f__Pleosporaceae;g__Bipolaris;s__unclassified_Bipolaris	5.862489447518995e-05	0.0	0.00015433930903478572	0.0	0.0	0.0	0.0	0.0	0.0	0.0	0.0002928765904825955	5.895600702755604e-05	0.0	0.0	0.0	0.0	0.0	0.0	0.0	0.0	0.0	0.0	0.0	0.0	0.0	0.0	0.0
d__Fungi;p__Ascomycota;c__Dothideomycetes;o__Pleosporales;f__Pleosporaceae;g__Comoclathris;s__Comoclathris_rosae	0.0	0.0	0.0	0.0	0.0	0.0	0.0	0.0	0.0	0.0	0.0	0.0	0.0	0.0	0.0	0.0	0.0	0.0	0.0	0.0006435475253776288	0.0	0.0	0.0	0.0	0.0	0.0	0.0
d__Fungi;p__Ascomycota;c__Dothideomycetes;o__Pleosporales;f__Pleosporaceae;g__Comoclathris;s__unidentified	0.0	0.0	0.00010685029087023626	0.0	0.0	0.0	0.0	0.0	0.0	0.0	0.0	0.0	0.0	0.0	0.0	0.0	0.0	0.0	0.0	0.0	0.0	0.0	0.0	0.0	0.0	0.0	0.0
d__Fungi;p__Ascomycota;c__Dothideomycetes;o__Pleosporales;f__Pleosporaceae;g__Curvularia;s__Curvularia_lunata	0.0	0.0	0.00017808381811706042	0.0	0.0	0.0	0.0	0.0	0.0	0.0	0.0	3.537360421653362e-05	0.0	0.0	0.0	0.0	0.0	0.0	0.0	0.0	0.0	0.0	0.0	0.0	0.0	0.0	0.0
d__Fungi;p__Ascomycota;c__Dothideomycetes;o__Pleosporales;f__Pleosporaceae;g__Curvularia;s__unclassified_Curvularia	0.0	0.0	9.497803632909889e-05	0.0	0.0	0.0	0.0	0.0	0.0	0.0	0.0	0.0	0.0	0.0	0.0	0.0	0.0	0.0	0.0	0.0	0.0	0.0	0.0	0.0	0.0	0.0	0.0
d__Fungi;p__Ascomycota;c__Dothideomycetes;o__Pleosporales;f__Pleosporaceae;g__Exserohilum;s__Exserohilum_rostratum	0.0	0.00029788830291930537	0.0	0.0	0.0	0.0	0.0	0.0	0.0	0.0	0.0	0.0	0.0	0.0	0.0	0.0	0.0	0.0	0.0	0.0	0.0	0.0	0.0	0.0	0.0	0.0	0.0
d__Fungi;p__Ascomycota;c__Dothideomycetes;o__Pleosporales;f__Pleosporaceae;g__Neocamarosporium;s__Neocamarosporium_goegapense	0.0	0.0	0.00029680636352843407	0.0	0.0	0.0	0.0	0.0	0.0	0.0	0.0	0.0	0.0	0.0	0.0	0.0	0.0	0.0	0.0	0.0	0.0	0.0	0.0	0.0	0.0	0.0	0.0
d__Fungi;p__Ascomycota;c__Dothideomycetes;o__Pleosporales;f__Pleosporaceae;g__Neocamarosporium;s__unclassified_Neocamarosporium	0.0	0.0	0.0	0.0	0.0	0.0	0.0	0.0	0.0	0.0	6.508368677391012e-05	0.0	0.0	0.0	0.0	0.0	0.0	0.0	0.0	0.0	0.0	0.0	0.0	0.0	0.0	0.0	0.0
d__Fungi;p__Ascomycota;c__Dothideomycetes;o__Pleosporales;f__Pleosporaceae;g__Neocamarosporium;s__unidentified	0.0	0.0	0.00010685029087023626	0.0	0.0	0.0	0.0	0.0	0.0	0.0	0.0	0.0	0.0	0.0	0.0	0.0	0.0	0.0	0.0	0.0	0.0	0.0	0.0	0.0	0.0	0.0	0.0
d__Fungi;p__Ascomycota;c__Dothideomycetes;o__Pleosporales;f__Pleosporaceae;g__Stemphylium;s__Stemphylium_vesicarium	0.0	0.0	0.0	0.0	0.0	0.0002926510811206285	0.0	0.0	0.0	0.0	0.00030372387161158054	0.0	0.0	0.0	0.0	7.240605314604301e-05	0.0	0.0	0.00012197799516967139	0.0	0.0	0.0	0.0	0.0	0.0	0.0	0.0
d__Fungi;p__Ascomycota;c__Dothideomycetes;o__Pleosporales;f__Pleosporaceae;g__unidentified;s__unidentified	0.0	0.0	0.0	0.0	0.0	0.0	0.0	0.0	0.0	9.800611993771167e-05	0.0	0.0	0.0	2.2921847959382486e-05	0.0	0.00012067675524340501	0.0	0.0	0.0	0.00020642090436640925	0.00020927799093128707	0.0	0.0	0.0	0.0	0.0	0.0
d__Fungi;p__Ascomycota;c__Dothideomycetes;o__Pleosporales;f__Pleosporales_fam_Incertae_sedis;g__Chalastospora;s__Chalastospora_gossypii	0.0	0.0	0.0	0.0	0.0	0.0	0.0	0.0	0.0	0.0	0.0	0.0	0.0	0.0	0.0	0.0004947746964979606	0.0005621606104825013	0.0	0.002427362103876461	0.0014570887367040654	0.01709103592605511	0.00018193506131211566	0.0	0.0	0.0	0.0	0.0
d__Fungi;p__Ascomycota;c__Dothideomycetes;o__Pleosporales;f__Pleosporales_fam_Incertae_sedis;g__Nigrograna;s__unidentified	0.0	0.0	0.00023744509082274725	0.0	0.0	0.0	0.0	0.0	0.0	0.0	0.0	0.0	0.0	0.0	0.0	0.0	0.0	0.0	0.0	0.0	0.0	0.0	0.0	0.0	0.0	0.0	0.0
d__Fungi;p__Ascomycota;c__Dothideomycetes;o__Pleosporales;f__Pleosporales_fam_Incertae_sedis;g__Ochrocladosporium;s__Ochrocladosporium_elatum	0.0	0.0	0.0	0.0	0.00014405935245321073	0.00011255810812331866	0.0	0.0	0.0	3.266870664590389e-05	0.0	0.0	0.0	0.0	0.0	0.0	0.0	0.0	0.0	0.0	0.0	0.0	0.0	0.0	0.0	0.0	0.0
d__Fungi;p__Ascomycota;c__Dothideomycetes;o__Pleosporales;f__Pleosporales_fam_Incertae_sedis;g__Thyrostroma;s__unidentified	0.0	0.0	0.0	0.0	0.0	0.0	0.0	0.0	0.0	0.0	0.0	0.0	0.0	0.0	0.0	6.033837762170251e-05	0.0	0.0	0.0	0.0	0.0	0.0	0.0	0.0	0.0	0.0	0.0
d__Fungi;p__Ascomycota;c__Dothideomycetes;o__Pleosporales;f__Sporormiaceae;g__Preussia;s__Preussia_pilosella	7.034987337022793e-05	0.0	0.0	0.0	0.0	0.0	0.0	0.0	0.0	0.0	0.0	0.0	0.0	0.0	0.0	0.0	0.0	0.0	0.0	0.0	0.0	0.0	0.0	0.0	0.0	0.0	0.0
d__Fungi;p__Ascomycota;c__Dothideomycetes;o__Pleosporales;f__Sporormiaceae;g__Preussia;s__unidentified	0.0	0.0	0.0	0.0	0.0	0.0	0.0	0.0	0.0	3.266870664590389e-05	0.0	0.0	0.0	0.0	0.0	0.0	0.0	0.0	0.0	0.0	0.0	0.0	0.0	0.0	0.0	0.0	0.0
d__Fungi;p__Ascomycota;c__Dothideomycetes;o__Pleosporales;f__Sporormiaceae;g__Sporormiella;s__Sporormiella_megalospora	0.0	0.0	0.0	0.0	0.0	0.0	0.0	0.0	0.0	0.0	0.0	0.0	0.0	0.0	0.0	0.0	0.0	0.0	0.0	2.428481227840109e-05	0.0	0.0	0.0	0.0	0.0	0.0	0.0
d__Fungi;p__Ascomycota;c__Dothideomycetes;o__Pleosporales;f__Sporormiaceae;g__Westerdykella;s__unidentified	0.0	0.0	0.0	0.0	0.0	0.0	0.0	0.00014185635407345978	0.0	0.0	0.0	3.537360421653362e-05	0.0	0.0	0.0	0.0	0.0	0.0	0.0	0.0	0.0	0.0	0.0	0.0	0.0	0.0	0.0
d__Fungi;p__Ascomycota;c__Dothideomycetes;o__Pleosporales;f__Sporormiaceae;g__unclassified_Sporormiaceae;s__unclassified_Sporormiaceae	9.379983116030391e-05	0.0	7.123352724682418e-05	0.0	0.0	0.0	0.0	0.0	0.0	0.0	0.0	0.0	0.0	0.0	0.0	0.0	0.0	0.0	0.0	0.0	0.0	0.0	0.0	0.0	0.0	0.0	0.0
d__Fungi;p__Ascomycota;c__Dothideomycetes;o__Pleosporales;f__Sporormiaceae;g__unidentified;s__unidentified	0.0	0.0	0.0	0.0	0.0	0.0	0.0	0.0	0.0	0.0	0.00011932009241883521	0.0	0.0	0.0	0.0	0.0	0.0	0.0	0.0	0.0	0.0	0.0	0.0	0.0	0.0	0.0	0.0
d__Fungi;p__Ascomycota;c__Dothideomycetes;o__Pleosporales;f__Thyridariaceae;g__Parathyridaria;s__Parathyridaria_percutanea	0.0	0.0	0.0	0.0	0.0	0.0	0.0	0.0	0.0	0.0	0.0	0.0	0.0	0.0	6.176728557486812e-05	0.0	0.0	0.0	0.0	0.0	0.0	0.0	0.0	0.0	0.0	0.0	0.0
d__Fungi;p__Ascomycota;c__Dothideomycetes;o__Pleosporales;f__Thyridariaceae;g__unidentified;s__unidentified	0.0	0.0	0.0	0.0	0.0	0.0	0.0	0.0	0.0	0.0	0.0	0.0	0.0	0.0	0.0	0.0	5.980432026409588e-05	0.0	0.0	0.0	0.0	0.0	0.0	0.0	0.0	0.0	0.0
d__Fungi;p__Ascomycota;c__Dothideomycetes;o__Pleosporales;f__unclassified_Pleosporales;g__unclassified_Pleosporales;s__unclassified_Pleosporales	0.0006565988181221273	0.0022065800216244844	0.001507776326724445	0.0007818978793981756	0.0011884896577389885	0.0010580462163591953	0.0	4.364810894567993e-05	0.00023629210429933483	0.0010018403371410526	0.0007050732733840263	0.00014149441686613448	0.00042730984711803247	0.0	0.00042001754190910327	0.0009533463664228996	0.0010645169007009066	0.00011284275988314506	0.0007562635700519626	0.0009228228665792413	0.0029763980932449715	3.6387012262423135e-05	0.0	0.00010372009403955193	0.0	0.0	0.0
d__Fungi;p__Ascomycota;c__Dothideomycetes;o__Pleosporales;f__unidentified;g__unidentified;s__unidentified	3.5174936685113966e-05	0.0	7.123352724682418e-05	2.3693875133278048e-05	0.0	0.0	0.0	0.0	0.0	0.0	0.0	0.0	0.0	0.0	0.0	7.240605314604301e-05	0.0	0.0	0.0	0.0	0.0	0.0	0.0	0.0	0.0	0.0	3.410466722370956e-05
d__Fungi;p__Ascomycota;c__Dothideomycetes;o__Venturiales;f__Venturiaceae;g__Venturia;s__Venturia_hystrioides	0.0	0.0	0.0	0.0	0.0	0.0	0.0	0.0	0.0	0.0	0.0	0.0	0.0	0.0	0.0	0.0	0.0	0.0	0.0	0.0	0.0	2.4258008174948756e-05	0.0	0.0	0.0	0.0	0.0
d__Fungi;p__Ascomycota;c__Dothideomycetes;o__unclassified_Dothideomycetes;f__unclassified_Dothideomycetes;g__unclassified_Dothideomycetes;s__unclassified_Dothideomycetes	0.00037519932464121565	0.0	0.00039178439985753294	0.0	0.0	0.0	0.0	0.0	8.27022365047672e-05	0.0	0.0	0.0	0.0	0.0	0.0	0.0	0.0	0.0	0.0	0.0	0.0	0.0	0.0	0.0	0.0	0.0	0.0
d__Fungi;p__Ascomycota;c__Eurotiomycetes;o__Chaetothyriales;f__Chaetothyriales_fam_Incertae_sedis;g__Strelitziana;s__Strelitziana_eucalypti	0.00015242472563549385	0.0	0.0	0.0	0.0	0.0	0.0	0.0	0.0	0.0	0.0	0.0	0.0	3.438277193907373e-05	0.0	0.0	0.0	0.0	0.0	0.0	0.0	0.0	0.0	0.0	0.0	0.0	0.0
d__Fungi;p__Ascomycota;c__Eurotiomycetes;o__Chaetothyriales;f__Cyphellophoraceae;g__Cyphellophora;s__Cyphellophora_gamsii	0.0	0.0	0.0	0.0	0.0	0.0	0.0	0.0	0.0	0.0	0.0	0.0	0.0	0.0	0.0	0.0	0.0	0.0	0.0	0.0	3.487966515521451e-05	0.0	0.0	0.0	0.0	0.0	0.0
d__Fungi;p__Ascomycota;c__Eurotiomycetes;o__Chaetothyriales;f__Cyphellophoraceae;g__Cyphellophora;s__unclassified_Cyphellophora	0.0	0.0	4.7489018164549446e-05	0.0	0.0	0.0	0.0	0.0	0.0	0.0	0.0	0.0	0.0	0.0	0.0	0.0	0.0	0.0	0.0	0.0	0.0	0.0	0.0	0.0	0.0	0.0	0.0
d__Fungi;p__Ascomycota;c__Eurotiomycetes;o__Chaetothyriales;f__Herpotrichiellaceae;g__Cladophialophora;s__Cladophialophora_chaetospira	0.0	0.0	0.0	0.0	0.0	0.0	0.0	0.0	0.0	0.0	0.0	0.0	0.0	0.0	2.470691422994725e-05	0.0	0.0	0.0	0.0	0.0	0.0	6.064502043737189e-05	0.0	0.0	0.0	0.0	0.0
d__Fungi;p__Ascomycota;c__Eurotiomycetes;o__Chaetothyriales;f__Herpotrichiellaceae;g__Cladophialophora;s__unidentified	3.5174936685113966e-05	0.0	9.497803632909889e-05	0.0	0.0	0.0	0.0	0.0	0.0	0.0	0.0	0.0	0.0	0.0	6.176728557486812e-05	7.240605314604301e-05	0.0	0.0	0.0	0.0	3.487966515521451e-05	0.0	0.0	0.0	0.0	0.0	0.0
d__Fungi;p__Ascomycota;c__Eurotiomycetes;o__Chaetothyriales;f__Herpotrichiellaceae;g__Coniosporium;s__Coniosporium_apollinis	0.0	0.0	0.0	0.0	0.0	0.0	0.0	0.0	0.0	0.0	0.0	0.0	0.0	0.0	0.0	0.0	0.0	0.0	0.0	0.0	0.0	0.0	0.0	4.609781957313419e-05	0.0	0.0	0.0
d__Fungi;p__Ascomycota;c__Eurotiomycetes;o__Chaetothyriales;f__Herpotrichiellaceae;g__Exophiala;s__Exophiala_dermatitidis	7.034987337022793e-05	0.0011363887111366093	0.00022557283628160988	0.0	0.0	0.0	2.269374787246114e-05	8.729621789135986e-05	0.0	4.355827552787185e-05	8.677824903188016e-05	0.00012970321546062328	0.00017804576963251353	0.0	0.000494138284598945	0.0	0.0	0.0	0.0	0.0	0.0	0.0	0.0	0.0	0.0	0.0	0.0
d__Fungi;p__Ascomycota;c__Eurotiomycetes;o__Chaetothyriales;f__Herpotrichiellaceae;g__Exophiala;s__Exophiala_equina	0.0	0.0	0.0	0.0	0.0	0.0	0.0	0.0	0.0	0.0	0.0	2.3582402811022414e-05	0.0	0.0	0.0	0.0	0.0	0.0	0.0	0.0	0.0	0.0	0.0	0.0	0.0	0.0	0.0
d__Fungi;p__Ascomycota;c__Eurotiomycetes;o__Chaetothyriales;f__Herpotrichiellaceae;g__Exophiala;s__Exophiala_lecanii-corni	0.0	0.0	0.0	0.0015401018836630732	0.0036495035954813384	0.0016208367569757888	0.0	0.0	0.0	0.0	0.0	0.0	0.0	0.0	0.0	0.0	0.0	0.0	0.0	0.0	0.0	0.0	0.0	0.0	0.0	0.0	0.0
d__Fungi;p__Ascomycota;c__Eurotiomycetes;o__Chaetothyriales;f__Herpotrichiellaceae;g__Exophiala;s__Exophiala_phaeomuriformis	0.0	0.0	0.0	0.0	0.0	7.879067568632306e-05	0.0	0.0	0.0	0.0	0.0	0.0	0.0	0.0	0.0	0.0	0.0	0.0	0.0	0.0	0.0	0.0	0.0	0.0	0.0	0.0	0.0
d__Fungi;p__Ascomycota;c__Eurotiomycetes;o__Chaetothyriales;f__Herpotrichiellaceae;g__Exophiala;s__Exophiala_xenobiotica	0.0	0.0	0.0	0.0	0.0	4.5023243249327465e-05	0.0	0.0	0.0	0.0	0.0	0.0	0.0	0.0	0.0	0.0	0.0	0.0	0.0	0.0	0.0	0.0	0.0	0.0	0.0	0.0	0.0
d__Fungi;p__Ascomycota;c__Eurotiomycetes;o__Chaetothyriales;f__Herpotrichiellaceae;g__Exophiala;s__unidentified	0.0	0.00034201990335179505	0.0	0.0	0.0	0.0	0.0	0.0	0.0	0.0	0.0	0.0	0.0	0.0	0.0	0.0	0.0	0.0	0.0	0.0	5.813277525869085e-05	0.0	0.0	9.219563914626838e-05	0.0	0.0	0.0
d__Fungi;p__Ascomycota;c__Eurotiomycetes;o__Chaetothyriales;f__Herpotrichiellaceae;g__Rhinocladiella;s__unidentified	0.0	0.0	0.0	0.0	0.0	0.0	0.0	0.0	0.0	0.0	0.0	0.0	0.0	0.0	0.0	0.0	0.0	0.0	0.0	0.0	3.487966515521451e-05	0.0	0.0	8.067118425298483e-05	0.0	0.0	0.0
d__Fungi;p__Ascomycota;c__Eurotiomycetes;o__Chaetothyriales;f__Herpotrichiellaceae;g__unidentified;s__unidentified	0.0	0.0	0.0002849341089872967	0.0	0.0	0.0	0.0	0.0	0.0	0.0	0.0	0.0	0.0	0.0	0.0	0.0	0.0	0.0	0.0	0.0	0.0	0.0	0.0	0.0	0.0	0.0	0.0
d__Fungi;p__Ascomycota;c__Eurotiomycetes;o__Chaetothyriales;f__Trichomeriaceae;g__Knufia;s__Knufia_aspidiotus	0.0	0.0	0.0	2.3693875133278048e-05	0.0	2.2511621624663733e-05	0.0	0.0	0.0	0.0	0.0	0.0	0.0	0.0	0.0	0.0	0.0	0.0	0.0	0.0	0.0	0.0	0.0	0.0	0.0	0.0	0.0
d__Fungi;p__Ascomycota;c__Eurotiomycetes;o__Chaetothyriales;f__Trichomeriaceae;g__Knufia;s__Knufia_epidermidis	8.207485226526592e-05	0.0	0.0	0.0	0.0	0.0	0.0	0.0	0.0	0.0	0.0	0.0	0.0	0.0	0.0	0.0	0.0	0.0	0.0	0.0	0.0	0.0	0.0	0.0	0.0	0.0	0.0
d__Fungi;p__Ascomycota;c__Eurotiomycetes;o__Chaetothyriales;f__Trichomeriaceae;g__Knufia;s__Knufia_peltigerae	0.0	0.0	0.0	0.0	0.0	0.0	0.0	0.0	0.0	0.0	0.0	0.0	0.0	0.0	0.0	0.0	0.0	0.0	0.0	0.0	0.0	0.0	0.0	3.4573364679850644e-05	0.0	0.0	0.0
d__Fungi;p__Ascomycota;c__Eurotiomycetes;o__Chaetothyriales;f__Trichomeriaceae;g__Knufia;s__Knufia_tsunedae	0.0001055248100553419	0.0002647896025949381	0.00016621156357592306	0.0	0.0	2.2511621624663733e-05	0.0	0.0	0.0	0.0	0.0	0.0	0.0	0.0	0.0	0.0	0.0	0.0	0.0	0.0	0.0	0.0	0.0	0.0	0.0	0.0	0.0
d__Fungi;p__Ascomycota;c__Eurotiomycetes;o__Chaetothyriales;f__Trichomeriaceae;g__unidentified;s__unidentified	4.689991558015196e-05	0.0	2.3744509082274723e-05	0.0	0.0	0.0	0.0	0.0	0.0	0.0	0.0	0.0	0.0	0.0	0.0	0.0	0.0	0.0	0.0	0.0	0.0	0.0	0.0	0.0	0.0	0.0	0.0
d__Fungi;p__Ascomycota;c__Eurotiomycetes;o__Chaetothyriales;f__unclassified_Chaetothyriales;g__unclassified_Chaetothyriales;s__unclassified_Chaetothyriales	4.689991558015196e-05	0.0	2.3744509082274723e-05	0.0	0.0	0.0	0.0	0.0	0.0	0.0	0.0	0.0	0.0	0.0	0.0	0.0	0.0	0.0	0.0	0.0	0.0	6.064502043737189e-05	0.0	0.0	0.0	0.0	0.0
d__Fungi;p__Ascomycota;c__Eurotiomycetes;o__Chaetothyriales;f__unidentified;g__unidentified;s__unidentified	0.0	0.0	0.0005461237088923187	0.0	0.0	0.0	0.0	0.0	0.0	0.0	0.0	0.0	0.0	0.0	0.0	0.0	2.3921728105638353e-05	0.0	0.0	0.0	0.0	0.0	0.0	0.0	0.0	0.0	0.0
d__Fungi;p__Ascomycota;c__Eurotiomycetes;o__Eurotiales;f__Aspergillaceae;g__Aspergillus;s__Aspergillus_flavus	0.2757949535690836	0.04773935876784571	0.023293363409711505	0.0	2.4009892075535122e-05	0.0001350697297479824	0.0005900374446839896	0.00015276838130987976	0.000413511182523836	0.0053685574588102055	0.0026792784388593	0.0031718331780825147	0.0008664894122115659	0.0016847558250146126	0.004681960246575004	0.0	2.3921728105638353e-05	0.0	0.0	0.0	0.0	0.0009945783351728989	0.0002653843295861066	0.0012907389480477573	0.0003625457302000593	0.0003365708241177036	0.0001023140016711287
d__Fungi;p__Ascomycota;c__Eurotiomycetes;o__Eurotiales;f__Aspergillaceae;g__Aspergillus;s__Aspergillus_fumigatus	0.0	0.0	0.0	0.0	0.0	0.0	0.0	0.0	2.3629210429933485e-05	0.0	0.0	0.0	0.0	0.0	0.0	0.0	0.0	0.0	0.0	0.0	0.0	0.0	0.0	0.0	0.0	0.0	0.0
d__Fungi;p__Ascomycota;c__Eurotiomycetes;o__Eurotiales;f__Aspergillaceae;g__Aspergillus;s__Aspergillus_halophilicus	0.0	0.00011032900108122421	0.0	0.0	0.0	0.0	0.0	0.0	0.0	0.0	0.0	0.0	0.0	0.0	0.0	0.0	0.0	0.0	0.0	0.0	0.0	0.0	0.0	0.0	0.0	0.0	0.0
d__Fungi;p__Ascomycota;c__Eurotiomycetes;o__Eurotiales;f__Aspergillaceae;g__Aspergillus;s__Aspergillus_niger	0.00018759966232060783	0.0	0.00018995607265819779	0.0	0.0	0.0	4.538749574492228e-05	6.54721634185199e-05	5.907302607483371e-05	0.000294018359813135	3.254184338695506e-05	0.00010612081264960087	0.0	0.0	0.0	0.0	0.0	0.0	0.0	0.0	0.0	0.0002910960980993851	8.492298546755412e-05	9.219563914626838e-05	0.0	0.00014424463890758726	0.0
d__Fungi;p__Ascomycota;c__Eurotiomycetes;o__Eurotiales;f__Aspergillaceae;g__Aspergillus;s__Aspergillus_penicillioides	0.00016414970453053183	0.004942739248438844	5.936127270568681e-05	0.0	0.0	0.0	0.0	0.0	0.0	5.4447844409839817e-05	0.0001084728112898502	0.0	0.0	0.0	3.706037134492088e-05	0.0	0.0	0.0	0.0	3.6427218417601634e-05	0.0	0.0	0.0	0.0	0.0	0.0	0.0
d__Fungi;p__Ascomycota;c__Eurotiomycetes;o__Eurotiales;f__Aspergillaceae;g__Aspergillus;s__Aspergillus_pseudodeflectus	0.0	0.0	0.0	0.0	0.0	0.0	0.0	0.0	0.0	3.266870664590389e-05	0.0	0.0	0.0	0.0	0.0	0.0	0.0	0.0	0.0	0.0	0.0	0.0	0.0	0.0	0.0	4.808154630252909e-05	6.820933444741912e-05
d__Fungi;p__Ascomycota;c__Eurotiomycetes;o__Eurotiales;f__Aspergillaceae;g__Aspergillus;s__Aspergillus_ruber	0.0017118469186755464	0.01812705487764514	0.0007954410542562033	0.00047387750266556097	0.00022809397471758365	0.000754139324426235	0.0	3.273608170925995e-05	0.0	0.002199692914157529	0.0009437134582216967	0.0009550873138464078	5.934858987750451e-05	5.7304619898456215e-05	0.0006670866842085758	0.005116694422320373	0.002057268617084898	0.0008651278257707787	0.011197579956575833	0.014194472776725435	0.041971863736774785	4.851601634989751e-05	5.307686591722132e-05	0.0002996358272253722	0.055271744504136314	0.06971824213866717	0.04633119042340944
d__Fungi;p__Ascomycota;c__Eurotiomycetes;o__Eurotiales;f__Aspergillaceae;g__Aspergillus;s__Aspergillus_sojae	3.5174936685113966e-05	0.0	3.561676362341209e-05	0.0	0.0	0.0	0.0	0.0	0.0	0.0	0.0	0.0	0.0	0.0	0.0	0.0	0.0	0.0	0.0	0.0	0.0	0.0	0.0	0.0	0.0	0.0	0.0
d__Fungi;p__Ascomycota;c__Eurotiomycetes;o__Eurotiales;f__Aspergillaceae;g__Aspergillus;s__Aspergillus_subramanianii	0.001055248100553419	0.0008274675081091816	0.0	0.0	0.0	0.0	0.0	0.0	0.0	7.622698217377574e-05	0.0	0.0	0.0	0.0	0.0	0.0	0.0	0.0	0.0	0.0	0.0	0.0	0.0	0.0	0.0	0.0	0.0
d__Fungi;p__Ascomycota;c__Eurotiomycetes;o__Eurotiales;f__Aspergillaceae;g__Aspergillus;s__Aspergillus_subversicolor	0.0035174936685113964	0.03275668042101547	0.0026118959990502192	0.0	0.0	0.0	0.0003630999659593782	0.00027280068091049955	0.0013941234153660755	0.0010671777504328605	0.000531516775320266	0.0003537360421653362	9.495774380400722e-05	0.0	0.00013588802826470988	0.0	0.0	0.0	0.0	4.856962455680218e-05	0.00017439832577607255	0.0	0.0	0.0	0.0	0.0	0.0
d__Fungi;p__Ascomycota;c__Eurotiomycetes;o__Eurotiales;f__Aspergillaceae;g__Aspergillus;s__Aspergillus_tamarii	0.00048072413469655754	0.0	0.0	0.0	0.0	0.0	0.0	0.0	0.0	0.0	0.0	0.0	0.0	0.0	0.0	0.0	0.0	0.0	0.0	0.0	0.0	0.0	0.0	0.0	0.0	0.0	0.0
d__Fungi;p__Ascomycota;c__Eurotiomycetes;o__Eurotiales;f__Aspergillaceae;g__Aspergillus;s__Aspergillus_unguis	0.0	0.0010150268099472627	0.00021370058174047252	0.0	0.0	0.0	0.00041983433564053105	0.00014185635407345978	0.0007679493389728383	0.0006098158573902059	8.677824903188016e-05	0.00021224162529920174	0.0	4.584369591876497e-05	0.0	0.0	0.0	0.0	0.0	0.0	0.0	0.0	0.0	0.0	0.0	0.0	0.0
d__Fungi;p__Ascomycota;c__Eurotiomycetes;o__Eurotiales;f__Aspergillaceae;g__Aspergillus;s__unclassified_Aspergillus	0.006378388518900666	0.01135285421125797	0.005496853852546599	0.0	0.0	0.0	0.00019289685691591967	0.00020732851749197967	0.0005907302607483371	0.0011107360259607322	0.001117269956285457	0.0004834392576259595	0.0007596619504320577	0.0027620826791055894	0.00885742875143609	0.0	0.0	0.0	7.318679710180283e-05	0.0	4.650622020695268e-05	0.0	3.1846119550332795e-05	0.00023048909786567095	0.00018127286510002965	6.410872840337211e-05	0.0
d__Fungi;p__Ascomycota;c__Eurotiomycetes;o__Eurotiales;f__Aspergillaceae;g__Aspergillus;s__unidentified	0.00015242472563549385	0.0	0.0	0.0	0.0	0.0	0.0	0.0	0.0	0.0	0.0	0.0	0.0	0.0	0.0	0.0	0.0	0.0	0.0	0.0	0.0	0.0	0.0	0.0	0.0	0.0	0.0
d__Fungi;p__Ascomycota;c__Eurotiomycetes;o__Eurotiales;f__Aspergillaceae;g__Monascus;s__Monascus_purpureus	0.0	0.0	0.0	0.0	0.0	0.0	0.0	0.0	0.0	0.0	0.0	0.0	0.0	0.0	0.0	0.0	0.0	0.0	0.0	0.0	0.0	0.0	0.0	0.0	0.0014996209749184274	0.0022758598583197103	0.0008696690142045939
d__Fungi;p__Ascomycota;c__Eurotiomycetes;o__Eurotiales;f__Aspergillaceae;g__Penicillium;s__Penicillium_brocae	0.0	0.0	8.310578178796153e-05	0.0	0.0	0.0	0.0	0.0	0.0	0.0	0.0	0.0	0.0	0.0	0.0	0.0	0.0	0.0	0.0	0.0	0.0	0.0	0.0	0.0	0.0	0.0	0.0
d__Fungi;p__Ascomycota;c__Eurotiomycetes;o__Eurotiales;f__Aspergillaceae;g__Penicillium;s__Penicillium_cinnamopurpureum	0.0001055248100553419	0.0	0.000130594799952511	0.0	0.0	0.0	0.0	0.0	0.0	8.71165510557437e-05	7.593096790289513e-05	0.0	0.0	0.0	0.0	0.0	0.0	0.0	0.0	0.0	0.0	0.0	0.0	0.0	0.0	0.0	0.0
d__Fungi;p__Ascomycota;c__Eurotiomycetes;o__Eurotiales;f__Aspergillaceae;g__Penicillium;s__Penicillium_citreonigrum	0.0	0.0	0.0	0.0	0.0	0.0	0.0	0.0	0.0	0.0	0.0	0.0	0.0	0.0	0.0	0.0	0.0	0.0	0.0	0.0	0.0	0.0	0.0	0.0	4.9438054118189906e-05	0.0	0.0
d__Fungi;p__Ascomycota;c__Eurotiomycetes;o__Eurotiales;f__Aspergillaceae;g__Penicillium;s__Penicillium_oxalicum	4.689991558015196e-05	0.00022065800216244843	5.936127270568681e-05	0.0	0.0	0.0	0.0	0.0	0.0	0.0	0.0	0.0	0.0	0.0	0.0	0.0	0.0	0.0	0.0	0.0	0.0	0.0	0.0	0.0	0.0	0.0	0.0
d__Fungi;p__Ascomycota;c__Eurotiomycetes;o__Eurotiales;f__Aspergillaceae;g__Penicillium;s__Penicillium_polonicum	8.207485226526592e-05	0.0	0.0	0.0	0.0	0.0	0.0	0.0	0.0	0.0	0.0	0.0	0.0	2.2921847959382486e-05	0.0	0.0	0.0	0.0	0.0	3.6427218417601634e-05	0.0	0.0	0.0	0.0	0.0	0.0	0.0
d__Fungi;p__Ascomycota;c__Eurotiomycetes;o__Eurotiales;f__Aspergillaceae;g__Penicillium;s__unclassified_Penicillium	0.0001993246412156458	0.0	0.00030867861806957144	0.0	0.0	0.0	0.0	0.0	0.0	0.0	0.0	0.0	0.0	0.0	0.0	0.0	4.7843456211276705e-05	0.0	0.0	0.0	0.0	0.0	0.0	0.0	0.0	0.0	0.0
d__Fungi;p__Ascomycota;c__Eurotiomycetes;o__Eurotiales;f__Aspergillaceae;g__Xeromyces;s__Xeromyces_bisporus	0.0	0.010260597100553851	0.00014246705449364835	0.0	0.0	0.0	3.404062180869171e-05	0.0	0.0	7.622698217377574e-05	4.338912451594008e-05	0.0	0.0	0.0	0.0	0.0	0.0	0.0	0.0	0.0	0.0	0.0	0.0	0.0	0.0	0.0	0.0
d__Fungi;p__Ascomycota;c__Eurotiomycetes;o__Eurotiales;f__Thermoascaceae;g__Thermoascus;s__Thermoascus_aurantiacus	0.0006331488603320514	0.12366777731194421	0.0005342514543511813	4.7387750266556095e-05	7.202967622660536e-05	0.00021386040543430545	0.0	3.273608170925995e-05	0.0	0.0010562881815508924	9.762553016086517e-05	0.00023582402811022415	4.747887190200361e-05	0.00010314831581722118	4.94138284598945e-05	0.000772331233557792	0.00034686505753175607	0.0001253808443146056	0.0013051645483154839	0.005196949827577833	0.005324962213696082	0.0	3.1846119550332795e-05	0.0	0.24193335750304867	0.250969644517101	0.18844533874460717
d__Fungi;p__Ascomycota;c__Eurotiomycetes;o__Eurotiales;f__Thermoascaceae;g__Thermoascus;s__Thermoascus_crustaceus	0.00014069974674045586	0.0	0.0	0.0	0.0	0.0	0.0	0.0	0.0	0.0	0.0	0.0	0.0	0.0	0.0	0.0	0.0	0.0	0.0	0.0	0.0	0.0	0.0	0.0	0.0	0.0	0.0
d__Fungi;p__Ascomycota;c__Eurotiomycetes;o__Eurotiales;f__Trichocomaceae;g__Sagenomella;s__Sagenomella_oligospora	0.0	0.0	0.000261189599905022	0.0	0.0	0.0	0.0	0.0	0.0	0.0	0.0	0.0	0.0	0.0	0.0	0.0	0.0	0.0	0.0	0.0	0.0	0.0	0.0	0.0	0.0	0.0	0.0
d__Fungi;p__Ascomycota;c__Eurotiomycetes;o__Eurotiales;f__Trichocomaceae;g__Talaromyces;s__Talaromyces_wortmannii	0.0	0.0	3.561676362341209e-05	0.0	0.0	0.0	0.0	0.0	0.0	0.0	0.0	0.0	0.0	0.0	0.0	0.0	0.0	0.0	0.0	0.0	0.0	0.0	0.0	0.0	0.0	0.0	0.0
d__Fungi;p__Ascomycota;c__Eurotiomycetes;o__Eurotiales;f__Trichocomaceae;g__Talaromyces;s__unclassified_Talaromyces	0.0	0.0	3.561676362341209e-05	0.0	0.0	0.0	0.0	0.0	0.0	0.00013067482658361555	0.0	0.0	0.0	0.0	0.0	0.0	2.3921728105638353e-05	0.0	0.0	0.0	0.0	0.0	0.0	0.0	0.0	0.0	0.0
d__Fungi;p__Ascomycota;c__Eurotiomycetes;o__Eurotiales;f__Trichocomaceae;g__Thermomyces;s__unclassified_Thermomyces	7.034987337022793e-05	0.03366137822988151	0.0005936127270568681	0.0	0.0	0.0	0.0	0.0	0.0	0.0	0.0	0.0	0.0	0.0	0.0	0.0	0.0	0.0	0.0	0.0	0.0	0.0	0.0	0.0	0.0	0.0	0.0
d__Fungi;p__Ascomycota;c__Eurotiomycetes;o__Eurotiales;f__unclassified_Eurotiales;g__unclassified_Eurotiales;s__unclassified_Eurotiales	0.0	0.0005295792051898762	0.0	0.0	0.0	0.0	0.0	0.0	0.0	0.0	0.0	0.0	0.0	0.0	0.0	0.0	0.0	0.0	0.0	0.0	0.0	0.0	0.0	0.0	0.0	0.0	0.0
d__Fungi;p__Ascomycota;c__Eurotiomycetes;o__Onygenales;f__Onygenales_fam_Incertae_sedis;g__Chrysosporium;s__unclassified_Chrysosporium	0.0	0.0	0.0	0.0	0.0	0.0	0.0	0.0	0.0	0.0	0.0	0.0	0.0	0.0	0.0	0.0	0.0	0.0	0.0	0.0	0.0	0.0	3.1846119550332795e-05	0.0	0.0	0.0	0.0
d__Fungi;p__Ascomycota;c__Leotiomycetes;o__Erysiphales;f__Erysiphaceae;g__Blumeria;s__Blumeria_graminis	0.0003165744301660257	0.0	0.0	0.0	0.0	0.00012381391893565052	0.0	0.0	0.0	0.00010889568881967963	0.0	0.0	0.0	0.0	0.0	0.0	0.0	0.0	0.0	0.0	0.0	0.0	0.0	0.0	0.0	0.0	0.0
d__Fungi;p__Ascomycota;c__Leotiomycetes;o__Erysiphales;f__Erysiphaceae;g__Golovinomyces;s__Golovinomyces_artemisiae	0.0	0.0	0.0	2.3693875133278048e-05	0.0	0.0	0.0	0.0	0.0	0.0	0.0	0.0	0.0	0.0	0.0	0.0	0.0	0.0	0.0	0.0	0.0	0.0	0.0	0.0	0.0	0.0	0.0
d__Fungi;p__Ascomycota;c__Leotiomycetes;o__Helotiales;f__Dermateaceae;g__Mollisia;s__Mollisia_dextrinospora	0.0	0.0	0.0	0.0	0.0	0.0	0.0	0.0	0.0	0.0	0.0	0.0	0.0	0.0	0.0	0.0	0.0	0.0	0.0	0.0	0.0	3.6387012262423135e-05	0.0	0.0	0.0	0.0	0.0
d__Fungi;p__Ascomycota;c__Leotiomycetes;o__Helotiales;f__Dermateaceae;g__Mollisia;s__unidentified	0.0	0.0	8.310578178796153e-05	0.0	0.0	0.0	0.0	0.0	0.0	0.0	0.0	0.0	0.0	0.0	0.0	4.8270702097362e-05	0.0	0.0	0.0	0.0	0.0	0.0	0.0	0.0	0.0	0.0	0.0
d__Fungi;p__Ascomycota;c__Leotiomycetes;o__Helotiales;f__Helotiaceae;g__Articulospora;s__unidentified	0.0	0.0	0.0	0.0	0.0	0.00011255810812331866	0.0	0.0	0.0	0.0	0.0	0.0	0.0	0.0	0.0	0.0	0.0	0.0	0.0	0.0	0.0	0.0	0.0	0.0	0.0	0.0	0.0
d__Fungi;p__Ascomycota;c__Leotiomycetes;o__Helotiales;f__Helotiaceae;g__Crocicreas;s__unidentified	0.0	0.0	0.0	0.0	0.0	0.0	0.0	0.0	0.0	0.0	0.0	0.0	0.0	0.0	0.0	0.0	0.0	0.0	0.0	0.0	0.0	0.0	3.1846119550332795e-05	0.0	0.0	0.0	0.0
d__Fungi;p__Ascomycota;c__Leotiomycetes;o__Helotiales;f__Helotiaceae;g__Meliniomyces;s__unidentified	0.0	0.0	0.0	0.0	0.0	0.0	0.0	0.0	0.0	0.0	0.0	0.0	0.0	0.0	0.0	0.0	0.0	0.0	0.0	2.428481227840109e-05	0.0	0.0	0.0	0.0	0.0	0.0	0.0
d__Fungi;p__Ascomycota;c__Leotiomycetes;o__Helotiales;f__Helotiaceae;g__Scytalidium;s__Scytalidium_circinatum	0.0	0.0	3.561676362341209e-05	0.0	0.0	0.0	0.0	0.0	0.0	0.0	0.0	0.0	0.0	0.0	0.0	0.0	0.0	0.0	0.0	0.0	0.0	0.0	0.0	0.0	0.0	0.0	0.0
d__Fungi;p__Ascomycota;c__Leotiomycetes;o__Helotiales;f__Helotiaceae;g__Scytalidium;s__Scytalidium_sphaerosporum	0.0	0.0	0.00016621156357592306	0.0	0.0	0.0	0.0	0.0	0.0	0.0	0.0	0.0	0.0	0.0	0.0	0.0	0.0	0.0	0.0	0.0	0.0	0.0	0.0	0.0	0.0	0.0	0.0
d__Fungi;p__Ascomycota;c__Leotiomycetes;o__Helotiales;f__Helotiaceae;g__Tricladium;s__Tricladium_splendens	0.0	0.0	0.0	0.0	0.0	0.0	0.0	0.0	0.0	0.0	0.0	0.0	0.0	0.0	0.0	0.0	0.0	0.0	0.0	0.0	2.325311010347634e-05	0.0	0.0	0.0	0.0	0.0	0.0
d__Fungi;p__Ascomycota;c__Leotiomycetes;o__Helotiales;f__Helotiaceae;g__unidentified;s__unidentified	0.0	0.0	0.0	0.0	0.0	0.0	0.0	0.0	0.0	0.0	0.0	8.253840983857845e-05	0.0	0.0	0.0	0.0	0.0	0.0	0.0	0.0	0.0	0.0	0.0	0.0	0.0	0.0	0.0
d__Fungi;p__Ascomycota;c__Leotiomycetes;o__Helotiales;f__Helotiales_fam_Incertae_sedis;g__Cadophora;s__unidentified	0.0	0.0	0.0	0.0	0.0	0.0	0.0	0.0	2.3629210429933485e-05	0.0	0.0	0.0	0.0	0.0	0.0	0.0	0.0	0.0	0.0	0.0	0.0	0.0	0.0	0.0	0.0	0.0	0.0
d__Fungi;p__Ascomycota;c__Leotiomycetes;o__Helotiales;f__Helotiales_fam_Incertae_sedis;g__Chalara;s__unidentified	0.0	0.0	0.0	0.0	0.0	0.0	0.0	0.0	0.0	0.0	0.0	0.0	5.934858987750451e-05	0.0	0.0	0.0	0.0	0.0	0.0	0.0	0.0	0.0	0.0	0.0	0.0	0.0	0.0
d__Fungi;p__Ascomycota;c__Leotiomycetes;o__Helotiales;f__Helotiales_fam_Incertae_sedis;g__Leptodontidium;s__unclassified_Leptodontidium	0.0	0.0	0.0	0.0	0.0	0.0	0.0	0.0	0.0	0.0	0.0	0.0	0.0	0.0	0.0	0.0	0.0	0.0	0.0	0.0	0.0	0.0	2.123074636688853e-05	0.0	0.0	0.0	0.0
d__Fungi;p__Ascomycota;c__Leotiomycetes;o__Helotiales;f__Helotiales_fam_Incertae_sedis;g__Leptodontidium;s__unidentified	0.0	0.0	0.0	0.0	0.0	0.0	0.0	0.0	0.0	0.0	0.0	0.0	0.0	0.0	0.0	0.0	0.0	0.0	0.0	3.6427218417601634e-05	0.0	0.0	0.0	0.0	0.0	0.0	0.0
d__Fungi;p__Ascomycota;c__Leotiomycetes;o__Helotiales;f__Helotiales_fam_Incertae_sedis;g__Microglossum;s__Microglossum_griseoviride	0.0	0.0	0.0	0.0	0.0	0.0	0.0	0.0	0.0	0.0	0.0	0.0	0.0	0.0	0.0	0.0	0.0	0.0	6.0988997584835694e-05	0.0	0.0	0.0	0.0	0.0	0.0	0.0	0.0
d__Fungi;p__Ascomycota;c__Leotiomycetes;o__Helotiales;f__Helotiales_fam_Incertae_sedis;g__unidentified;s__unidentified	0.0001993246412156458	0.0003530528034599175	3.561676362341209e-05	0.0	0.0	0.0	0.0	0.0	0.0	0.0	0.0	0.0	0.0	0.0	0.0	0.0	0.0	0.0	0.0	0.0	3.487966515521451e-05	0.0	0.0	3.4573364679850644e-05	0.0	0.0	0.0
d__Fungi;p__Ascomycota;c__Leotiomycetes;o__Helotiales;f__Hyaloscyphaceae;g__Setoscypha;s__Setoscypha_lachnobrachyoidea	0.0	0.0	0.0	0.0	0.0	0.0	0.0	0.0	0.0	0.0	0.0	0.0	0.0	0.0	0.0	0.0	0.0	0.0	0.0	0.0	0.0	0.0	0.0	3.4573364679850644e-05	0.0	0.0	0.0
d__Fungi;p__Ascomycota;c__Leotiomycetes;o__Helotiales;f__Hyaloscyphaceae;g__unidentified;s__unidentified	7.034987337022793e-05	0.0	0.00042740116348094503	0.0	0.0	0.0	0.0	0.0	0.0	0.0	0.0	0.0	0.0	0.0	0.0	0.0	0.0	0.0	8.538459661876998e-05	0.0	0.0	0.0	0.0	0.0	0.0	0.0	0.0
d__Fungi;p__Ascomycota;c__Leotiomycetes;o__Helotiales;f__Leotiaceae;g__Alatospora;s__unclassified_Alatospora	0.0	0.0	0.0	0.0	0.0	0.0	0.0	0.0	0.0	0.0	0.0	0.0	0.0	0.0	0.0	0.0	0.0	0.0	0.0	0.0	0.0	2.4258008174948756e-05	0.0	0.0	0.0	0.0	0.0
d__Fungi;p__Ascomycota;c__Leotiomycetes;o__Helotiales;f__Leotiaceae;g__Pezoloma;s__Pezoloma_ericae	0.0	0.0	0.0	0.0	0.0	0.0	0.0	0.0	0.0	2.1779137763935926e-05	0.0	0.0	0.0	0.0	0.0	0.0	0.0	0.0	6.0988997584835694e-05	0.0	0.0	0.0	0.0	0.0	0.0	0.0	0.0
d__Fungi;p__Ascomycota;c__Leotiomycetes;o__Helotiales;f__Myxotrichaceae;g__Oidiodendron;s__unidentified	0.0	0.0	0.0	0.0	0.0	0.0	0.0	0.0	0.0	7.622698217377574e-05	0.0	0.0	0.0	0.0	0.0	0.0	0.0	0.0	3.6593398550901415e-05	0.0	0.0	4.851601634989751e-05	0.0	0.0	0.0	0.0	0.0
d__Fungi;p__Ascomycota;c__Leotiomycetes;o__Helotiales;f__Sclerotiniaceae;g__Ciboria;s__Ciboria_shiraiana	0.0	0.0	0.0	0.0	0.0	0.0	0.0	0.0	0.0	0.0	0.0	0.0	0.0	0.0	0.0	0.0	0.0	0.0	0.0	0.0	0.0	0.0	0.0	9.219563914626838e-05	0.0	0.0	0.0
d__Fungi;p__Ascomycota;c__Leotiomycetes;o__Helotiales;f__Sclerotiniaceae;g__Haradamyces;s__Haradamyces_foliicola	0.00048072413469655754	0.0	0.00023744509082274725	0.0	0.0	0.0	0.0	0.0	0.0	0.0	3.254184338695506e-05	0.0	0.0	9.168739183752994e-05	0.0	0.0	0.0012798124536516518	3.761425329438169e-05	0.0	0.0	0.0	0.0	0.0	0.0	0.0	0.0	0.0
d__Fungi;p__Ascomycota;c__Leotiomycetes;o__Helotiales;f__Sclerotiniaceae;g__Monilinia;s__Monilinia_laxa	3.5174936685113966e-05	0.0	0.0	0.0	0.0	0.0	0.0	0.0	0.0	2.1779137763935926e-05	0.0	0.0	0.0	0.0	2.470691422994725e-05	0.0	0.0	0.0	0.0	0.0	0.0	0.0	0.0	0.0	0.0	0.0	0.0
d__Fungi;p__Ascomycota;c__Leotiomycetes;o__Helotiales;f__Sclerotiniaceae;g__Monilinia;s__Monilinia_linhartiana	0.0	0.0	0.0	0.0	0.0	0.0	0.0	0.0	0.0	3.266870664590389e-05	0.0	0.0	0.0	0.0	0.0	0.0	0.0	0.0	0.0	0.0	0.0	0.0	0.0	0.0	0.0	0.0	0.0
d__Fungi;p__Ascomycota;c__Leotiomycetes;o__Helotiales;f__Sclerotiniaceae;g__unclassified_Sclerotiniaceae;s__unclassified_Sclerotiniaceae	0.0	0.0	0.0	0.0	0.0	0.0	0.0	0.0	0.0	0.0	0.0	0.0	0.0	0.0	0.0	0.0	3.588259215845753e-05	0.0	0.0	8.49968429744038e-05	0.0	0.0	0.0	0.0	0.0	0.0	0.0
d__Fungi;p__Ascomycota;c__Leotiomycetes;o__Helotiales;f__Vibrisseaceae;g__Phialocephala;s__Phialocephala_fortinii	0.0	0.0	0.0	0.0	0.0	0.0	0.0	0.0	0.0	0.0	0.0	0.0	4.747887190200361e-05	0.0	0.0	0.0	0.0	2.5076168862921122e-05	0.0	0.0	0.0	0.0	0.0	2.3048909786567094e-05	4.9438054118189906e-05	0.0	0.0
d__Fungi;p__Ascomycota;c__Leotiomycetes;o__Helotiales;f__Vibrisseaceae;g__Phialocephala;s__Phialocephala_humicola	0.0	0.0	0.0	0.0	0.0	0.0	0.0	0.0	0.0	0.0	0.0	0.0	2.3739435951001804e-05	0.0	0.0	0.0	0.0	0.0	0.0	0.0	0.0	0.0	0.0	0.0	0.0	0.0	0.0
d__Fungi;p__Ascomycota;c__Leotiomycetes;o__Helotiales;f__unclassified_Helotiales;g__unclassified_Helotiales;s__unclassified_Helotiales	9.379983116030391e-05	0.0	5.936127270568681e-05	0.00014216325079966828	0.0	0.0	0.0	0.0	0.0	0.0	0.0	5.895600702755604e-05	0.0	6.876554387814746e-05	7.412074268984176e-05	7.240605314604301e-05	3.588259215845753e-05	0.0	0.0	3.6427218417601634e-05	4.650622020695268e-05	0.0	0.0	0.0	0.0	0.0	0.0
d__Fungi;p__Ascomycota;c__Leotiomycetes;o__Helotiales;f__unidentified;g__unidentified;s__unidentified	0.0	0.0	0.0007716965451739285	0.0	2.4009892075535122e-05	0.0	0.0	0.0	0.0	0.0	0.0	0.0	0.0	0.0	0.0	0.0	0.0	0.0	0.0	0.0	3.487966515521451e-05	7.277402452484627e-05	0.0	0.0	0.0	0.0	0.0
d__Fungi;p__Ascomycota;c__Leotiomycetes;o__Phacidiales;f__Phacidiaceae;g__Phacidium;s__Phacidium_lacerum	0.0	0.0	0.0	0.0	0.0	0.0	0.0	0.0	0.0	0.0	0.0	0.0	0.0	0.0	0.0	0.0	2.3921728105638353e-05	0.0	0.0	0.0	0.0	0.0	0.0	0.0	0.0	0.0	0.0
d__Fungi;p__Ascomycota;c__Leotiomycetes;o__Thelebolales;f__Pseudeurotiaceae;g__Geomyces;s__Geomyces_auratus	0.0	0.0	0.0	0.0	0.0	0.0	0.0	0.0	0.0	0.0	0.0	0.0	0.0	0.0	0.0	0.0	0.0	0.0	0.00010978019565270425	2.428481227840109e-05	0.0	3.6387012262423135e-05	0.0	0.0	0.0	0.0	0.0
d__Fungi;p__Ascomycota;c__Leotiomycetes;o__Thelebolales;f__Pseudeurotiaceae;g__Pleuroascus;s__Pleuroascus_nicholsonii	0.0	0.0	0.0	0.0	0.0	0.0	0.0	0.0	0.0	0.0	0.0	0.0	0.0	0.0	0.0	0.0	0.0	0.0	0.0	0.0	0.0	0.00014554804904969254	0.0	0.0	0.0	0.0	0.0
d__Fungi;p__Ascomycota;c__Leotiomycetes;o__Thelebolales;f__Pseudeurotiaceae;g__Pseudeurotium;s__Pseudeurotium_hygrophilum	3.5174936685113966e-05	0.0	0.0	0.0	0.0	0.0	0.0	4.364810894567993e-05	0.0	0.0	0.0	0.0	0.0	0.0	0.0	0.0	5.980432026409588e-05	0.0	0.0	0.0	0.0	0.0	0.0	0.0	0.0	0.0	0.0
d__Fungi;p__Ascomycota;c__Leotiomycetes;o__Thelebolales;f__Pseudeurotiaceae;g__Pseudeurotium;s__unidentified	0.0	0.0	0.0	0.0	0.0	0.0	0.0	0.0	0.0	4.355827552787185e-05	0.0	0.0	0.0	0.0	0.0	0.0	0.0	0.0	0.0	0.0	0.0	0.0	0.0	0.0	0.0	0.0	0.0
d__Fungi;p__Ascomycota;c__Leotiomycetes;o__Thelebolales;f__Pseudeurotiaceae;g__Pseudogymnoascus;s__Pseudogymnoascus_roseus	0.0	0.0	0.0	5.923468783319512e-05	0.0	0.0	0.0	0.0	0.0	7.622698217377574e-05	0.0	0.00012970321546062328	8.308802582850631e-05	3.438277193907373e-05	0.0	0.0	0.0	0.0	0.0	0.0	0.0	0.0	0.0	0.0	0.0	0.0	0.0
d__Fungi;p__Ascomycota;c__Leotiomycetes;o__Thelebolales;f__Thelebolaceae;g__Thelebolus;s__Thelebolus_globosus	0.0	0.00048544760475738655	0.0	0.0	0.0	0.0	0.0	0.0	0.0	0.0	0.0	0.0	0.0	0.0	0.0	0.0	0.0	0.0	0.0	0.0	0.0	0.0	0.0	0.0	0.0	0.0	0.0
d__Fungi;p__Ascomycota;c__Leotiomycetes;o__Thelebolales;f__Thelebolaceae;g__unclassified_Thelebolaceae;s__unclassified_Thelebolaceae	0.0	0.0009267636090822834	0.0	0.0	0.0	0.0	0.0	0.0	0.0	0.0	0.0	0.0	0.0	0.0	0.0	0.0	0.0	0.0	0.0	0.0	0.0	0.0	0.0	0.0	0.0	0.0	0.0
d__Fungi;p__Ascomycota;c__Leotiomycetes;o__Thelebolales;f__unclassified_Thelebolales;g__unclassified_Thelebolales;s__unclassified_Thelebolales	0.0	0.0	0.0	0.0018007345101291317	0.0013205440641544317	0.0030840921625789313	0.0	0.0	0.0	5.4447844409839817e-05	0.0	0.0	0.0	0.0	0.0	0.0	0.0	0.0	0.0	0.0	0.0	0.0	0.0	0.0	0.0	0.0	0.0
d__Fungi;p__Ascomycota;c__Leotiomycetes;o__Thelebolales;f__unidentified;g__unidentified;s__unidentified	0.0	0.002173481321300117	0.0	0.0	0.0	0.0	0.0	0.0	0.0	0.0	0.0002603347470956405	0.0	0.0	0.0	0.0006547332270936022	4.8270702097362e-05	0.0	0.0	0.0	0.0	0.0	0.0	0.0	0.0	0.0	0.0	0.0
d__Fungi;p__Ascomycota;c__Leotiomycetes;o__unclassified_Leotiomycetes;f__unclassified_Leotiomycetes;g__unclassified_Leotiomycetes;s__unclassified_Leotiomycetes	3.5174936685113966e-05	0.0	0.0	0.0	0.0	0.0	0.0	0.0	0.0	0.0	0.0	0.0	0.0	0.0	0.0	0.0	0.0	0.0	0.0	0.0	0.0	0.0	0.0	0.0	0.0	0.0	0.0
d__Fungi;p__Ascomycota;c__Leotiomycetes;o__unidentified;f__unidentified;g__unidentified;s__unidentified	0.0	0.0	0.0	0.0	0.0	0.0	0.0	0.0	0.0	4.355827552787185e-05	0.0	0.0	0.0	0.0	0.0	0.0	0.0	0.0	0.0	0.0	0.0	0.0	0.0	0.0	0.0	0.0	0.0
d__Fungi;p__Ascomycota;c__Orbiliomycetes;o__GS33;f__unidentified;g__unidentified;s__unidentified	0.0	0.0	4.7489018164549446e-05	0.0	0.0	0.0	0.0	0.0	0.0	0.0	0.0	0.0	0.0	0.0	0.0	0.0	0.0	0.0	0.0	0.0	0.0	0.0	0.0	0.0	0.0	0.0	0.0
d__Fungi;p__Ascomycota;c__Orbiliomycetes;o__Orbiliales;f__Orbiliaceae;g__Arthrobotrys;s__Arthrobotrys_multisecundaria	0.0	0.0	0.0	0.0	0.0	0.0	0.0	0.0	0.0	2.1779137763935926e-05	0.0	0.0	0.0	0.0	0.0	0.0	0.0	0.0	0.0	0.0	0.0	0.0	0.0	0.0	0.0	0.0	0.0
d__Fungi;p__Ascomycota;c__Orbiliomycetes;o__Orbiliales;f__Orbiliaceae;g__unidentified;s__unidentified	0.0	0.0	0.0	7.108162539983414e-05	0.00013205440641544318	0.0	0.0	0.0	0.0	0.0	0.0	0.0	0.0	0.0	0.0	0.0	0.0	0.0	0.0	0.0	0.0	0.0	0.0	0.0	0.0	0.0	0.0
d__Fungi;p__Ascomycota;c__Pezizomycetes;o__Pezizales;f__Ascobolaceae;g__unidentified;s__unidentified	0.0	0.0	0.0	0.0	0.0	0.0	5.673436968115284e-05	0.0	0.0	0.0	0.0	0.0	0.0	0.0	0.0	0.0	0.0	0.0	0.0	0.0	0.0	0.0	0.0	0.0	0.0	0.0	0.0
d__Fungi;p__Ascomycota;c__Pezizomycetes;o__Pezizales;f__Morchellaceae;g__unidentified;s__unidentified	0.0	0.0	2.3744509082274723e-05	0.0	0.0	0.0	0.0	0.0	0.0	0.0	0.0	0.0	0.0	0.0	0.0	0.0	0.0	0.0	0.0	0.0	0.0	0.0	0.0	0.0	0.0	0.0	0.0
d__Fungi;p__Ascomycota;c__Pezizomycetes;o__Pezizales;f__Pezizaceae;g__Delastria;s__unidentified	0.0	0.0	0.0	0.0	0.0	0.0	0.0	0.0	0.0	0.0	0.0	0.0	0.0	0.0	0.0	0.0	0.0	0.0	0.0	0.0	0.00013951866062085803	4.851601634989751e-05	0.0	0.0	0.0	0.0	0.0
d__Fungi;p__Ascomycota;c__Pezizomycetes;o__Pezizales;f__Pyronemataceae;g__Pseudaleuria;s__unidentified	0.0	0.0	0.0	0.0	0.0	0.0	0.0	0.0	0.0	0.0	0.0	0.0	0.0	4.584369591876497e-05	0.0	0.0	0.0	0.0	0.0	0.0	0.0	0.0	0.0	0.0	0.0	0.0	0.0
d__Fungi;p__Ascomycota;c__Saccharomycetes;o__Saccharomycetales;f__Debaryomycetaceae;g__Debaryomyces;s__Debaryomyces_prosopidis	0.0	0.0	0.0	0.0	0.0	0.0	0.0	4.364810894567993e-05	0.0	0.0	0.0	0.0	0.0	0.0	0.0	0.0	0.0	0.0	0.0	0.0	0.0	0.0	0.0	0.0	0.0	0.0	0.0
d__Fungi;p__Ascomycota;c__Saccharomycetes;o__Saccharomycetales;f__Debaryomycetaceae;g__Hyphopichia;s__Hyphopichia_burtonii	0.00012897476784541788	0.0007943688077848143	0.0	0.0	0.0	0.0	0.0	0.0	0.0001417752625796009	0.00044647232416068647	0.0	0.0004480656534094259	0.00029674294938752255	0.0	0.0	0.0	0.0	0.0	0.0	0.0	0.0	0.0	0.0	0.0	0.0	0.0	0.0
d__Fungi;p__Ascomycota;c__Saccharomycetes;o__Saccharomycetales;f__Debaryomycetaceae;g__Meyerozyma;s__Meyerozyma_guilliermondii	0.0	0.0034091661334098283	0.0	0.0	0.0	0.0	2.269374787246114e-05	5.456013618209991e-05	0.0	0.00013067482658361555	0.00013016737354782024	0.0	0.0	3.438277193907373e-05	0.00012353457114973624	0.0	0.0	0.0	0.0	0.0	0.0	0.0011279973801351171	0.00030784582231988363	3.4573364679850644e-05	0.0	0.0	0.0
d__Fungi;p__Ascomycota;c__Saccharomycetes;o__Saccharomycetales;f__Phaffomycetaceae;g__Cyberlindnera;s__Cyberlindnera_fabianii	0.0	0.0	0.0	0.0	0.0	0.0	4.538749574492228e-05	0.00010912027236419982	9.451684171973394e-05	0.00013067482658361555	9.762553016086517e-05	7.074720843306724e-05	8.308802582850631e-05	0.0	7.412074268984176e-05	0.0	0.0	0.0	0.0	0.0	0.0	0.0008490302861232065	0.0002441535832192181	0.0	0.0	0.0	0.0
d__Fungi;p__Ascomycota;c__Saccharomycetes;o__Saccharomycetales;f__Phaffomycetaceae;g__Wickerhamomyces;s__Wickerhamomyces_anomalus	0.0006800487759122033	0.002758225027030605	0.00018995607265819779	0.0	0.0	5.627905406165933e-05	0.0026892091228866446	0.003022631544488335	0.002197516569983814	0.00352822031775762	0.0025708056275694498	0.0020870426487754837	0.004771626626151363	0.0008824911464362257	0.004126054676401191	3.6203026573021506e-05	0.0	0.0	0.0	0.0	0.0	0.0053488908025762	0.0022292283685232954	0.0018669616927119348	0.0	0.00014424463890758726	0.0
d__Fungi;p__Ascomycota;c__Saccharomycetes;o__Saccharomycetales;f__Pichiaceae;g__Pichia;s__Pichia_fermentans	0.004596191726854892	0.023345616628787043	0.001602754363053544	0.000497571377798839	0.0006962868701905184	0.00034893013518228784	0.04457052082151367	0.03562776892691124	0.0875344100376886	0.13006501072622534	0.06263220123875951	0.1498072138570199	0.03998907985946254	0.00544393889035334	0.009635696549679428	0.0036565056838751718	0.01712795732363706	0.004789548252817934	0.0	0.00026713293506241194	0.0003487966515521451	0.2126942156779507	0.11248049425177542	0.059466187249343105	0.1947694538742955	0.1667147482129692	0.309772692392954
d__Fungi;p__Ascomycota;c__Saccharomycetes;o__Saccharomycetales;f__Pichiaceae;g__Pichia;s__Pichia_kluyveri	0.0	0.0	0.0	0.0	0.0	0.0	0.0	0.0	0.0	0.0	0.0001627092169347753	0.0	0.0	0.0	0.0	0.0	0.0	0.0	0.0	0.0	0.0	0.0	0.0	0.0	0.0	0.0	0.0
d__Fungi;p__Ascomycota;c__Saccharomycetes;o__Saccharomycetales;f__Pichiaceae;g__Pichia;s__Pichia_mandshurica	0.0	0.00023169090227057084	0.0	0.0	0.0	0.0	0.0	0.0	0.0	0.0	0.0	0.0	0.0	0.0	0.0	0.0	0.0	0.0	0.0	0.0	0.0	0.0	0.0	0.0	0.00018127286510002965	0.000560951373529506	0.00025578500417782174
d__Fungi;p__Ascomycota;c__Saccharomycetes;o__Saccharomycetales;f__Pichiaceae;g__Pichia;s__Pichia_membranifaciens	0.00048072413469655754	0.0	0.0002849341089872967	0.0	0.0	0.0	0.0	0.00010912027236419982	0.0	0.00013067482658361555	0.00022779290370868543	0.0	0.0	0.0	0.0	0.0	0.0	0.0	0.0	0.0	0.0	0.0	0.0	0.0	0.0001647935137272997	0.0	0.00015347100250669304
d__Fungi;p__Ascomycota;c__Saccharomycetes;o__Saccharomycetales;f__Pichiaceae;g__Pichia;s__Pichia_norvegensis	0.0	0.001886625918488934	0.0	0.0	0.0	0.0	0.0	0.0	0.0	0.0	0.0	0.0	0.0	0.0	0.0	0.0	0.0	0.0	0.0	0.0	0.0	0.0	0.0	0.0	0.0	0.0	0.0
d__Fungi;p__Ascomycota;c__Saccharomycetes;o__Saccharomycetales;f__Pichiaceae;g__Pichia;s__Pichia_terricola	0.0	0.0	0.0011990977086548736	0.0	0.0	0.0	0.0	0.0	0.0	0.0	0.0	0.0	0.0	0.0	0.0	0.0	0.0	0.0	0.0	0.0	0.0	0.0	0.0	0.0	0.0	0.0	0.0
d__Fungi;p__Ascomycota;c__Saccharomycetes;o__Saccharomycetales;f__Pichiaceae;g__Pichia;s__unidentified	0.02088218741206266	0.0032547055318961145	0.02557283628160988	0.008624570548513209	0.00846348695662613	0.009331067163423117	0.1112107114489958	0.04184762445167063	0.06828841814250777	0.17342727401422178	0.09622623089522611	0.16110318480349964	0.05555028012534423	0.014177162962878067	0.08187871375804519	0.028322834455627156	0.005119249814606608	0.0021941647755055983	0.00567197677538972	0.0028291806304337266	0.005871410301127775	0.3672783727728116	0.6155217986688322	0.7425206287742591	0.18987508651659474	0.16820527614834763	0.21501287451187695
d__Fungi;p__Ascomycota;c__Saccharomycetes;o__Saccharomycetales;f__Saccharomycetaceae;g__Kazachstania;s__Kazachstania_humilis	0.0	0.0	0.0	0.0	0.0	0.0	0.0	3.273608170925995e-05	0.00012996065736463417	9.800611993771167e-05	0.0	0.0	2.3739435951001804e-05	0.0	0.0	4.8270702097362e-05	0.0	0.0	0.0	0.0	0.0	0.0	0.0	0.0	0.0	0.0	0.0
d__Fungi;p__Ascomycota;c__Saccharomycetes;o__Saccharomycetales;f__Saccharomycetaceae;g__Naumovozyma;s__Naumovozyma_castellii	0.0	0.0	0.0	0.0	0.0	0.0	0.0	0.0	0.0	0.0	0.0	0.0	0.0	0.0	0.0	0.0	0.0	2.5076168862921122e-05	0.0	0.0	0.0	0.0	0.0	0.0	0.0	0.0	0.0
d__Fungi;p__Ascomycota;c__Saccharomycetes;o__Saccharomycetales;f__Saccharomycetales_fam_Incertae_sedis;g__Candida;s__Candida_albicans	0.00024622455679579775	0.0	0.0019114329811231153	0.0	0.0	0.0	0.0	0.0	0.0	6.533741329180777e-05	0.0	0.0	0.0	0.0	0.000197655313839578	0.0	0.0	0.0	0.0	0.0	0.0	0.0	0.0	0.0	0.0	0.0	0.0
d__Fungi;p__Ascomycota;c__Saccharomycetes;o__Saccharomycetales;f__Saccharomycetales_fam_Incertae_sedis;g__Candida;s__Candida_apicola	0.0	0.0	0.0	0.0	0.0	0.0	0.0	0.0	0.0	0.005085428667879039	0.0	0.0	0.0	0.0	0.0	0.0	0.0	0.0	0.0	0.0	0.0	2.4258008174948756e-05	0.0	0.0	0.0	0.0	0.0
d__Fungi;p__Ascomycota;c__Saccharomycetes;o__Saccharomycetales;f__Saccharomycetales_fam_Incertae_sedis;g__Candida;s__Candida_boleticola	0.0	0.0	0.0	0.0	0.0	0.0	2.269374787246114e-05	0.0	0.0	9.800611993771167e-05	5.42364056449251e-05	0.0	0.0	0.0	0.0	0.0	0.0	0.0	0.0	0.0	0.0	0.00013341904496221816	5.307686591722132e-05	0.0	0.0	0.0	0.0
d__Fungi;p__Ascomycota;c__Saccharomycetes;o__Saccharomycetales;f__Saccharomycetales_fam_Incertae_sedis;g__Candida;s__Candida_ethanolica	0.00022277459900572178	0.0	0.00032055087261070875	0.0	0.0	0.0	0.0	0.0	0.0	0.022051376985985124	0.0	0.0	0.0	0.0	9.8827656919789e-05	0.0	0.0	0.0	0.0	0.0	0.0	0.0	0.0	0.0	0.00044494248706370917	0.0002884892778151745	0.00030694200501338607
d__Fungi;p__Ascomycota;c__Saccharomycetes;o__Saccharomycetales;f__Saccharomycetales_fam_Incertae_sedis;g__Candida;s__Candida_glaebosa	3.5174936685113966e-05	0.0	3.561676362341209e-05	0.0	0.0	0.0	0.0	0.0	0.0	8.71165510557437e-05	8.677824903188016e-05	0.0	0.0	0.0	0.0	0.0	0.0	0.0	0.0	0.0	0.0	0.0	0.0	0.0	0.0	0.0	0.0
d__Fungi;p__Ascomycota;c__Saccharomycetes;o__Saccharomycetales;f__Saccharomycetales_fam_Incertae_sedis;g__Candida;s__Candida_hyderabadensis	4.689991558015196e-05	0.0	0.0	0.0	0.0	0.0	0.0	0.0	0.0	0.0	0.0	0.0	0.0	0.0	0.0	0.0	0.0	0.0	0.0	0.0	0.0	0.0	0.0	0.0	0.0	0.0	0.0
d__Fungi;p__Ascomycota;c__Saccharomycetes;o__Saccharomycetales;f__Saccharomycetales_fam_Incertae_sedis;g__Candida;s__Candida_norvegica	0.0	0.0	0.0	0.0	0.0	0.0	0.0	0.0	0.0	4.355827552787185e-05	7.593096790289513e-05	0.0002476152295157354	0.0	0.0	0.0	0.0	0.0	0.0	0.0	0.0	0.0	0.0	0.0	0.0	0.0	0.0	0.0
d__Fungi;p__Ascomycota;c__Saccharomycetes;o__Saccharomycetales;f__Saccharomycetales_fam_Incertae_sedis;g__Candida;s__Candida_tropicalis	0.0	0.0001985922019462036	0.0	0.0	0.0	5.627905406165933e-05	0.0	0.0	0.0	7.622698217377574e-05	0.0	0.0	0.0	0.0	0.0	0.0	0.0	0.0	2.439559903393428e-05	0.0	3.487966515521451e-05	0.0	0.0	0.00011524454893283548	0.0	0.0	0.0
d__Fungi;p__Ascomycota;c__Saccharomycetes;o__Saccharomycetales;f__Saccharomycetales_fam_Incertae_sedis;g__Candida;s__unclassified_Candida	0.0	0.0	0.0	0.0	0.0	5.627905406165933e-05	9.077499148984455e-05	0.0001855044630191397	0.0002008482886544346	0.0013176378347181236	0.0004338912451594008	0.0005070216604369819	0.0017804576963251354	0.001982739848486585	0.0030389504502835118	0.0	0.0	0.0	0.0	0.0	0.0	0.00014554804904969254	7.430761228410985e-05	6.914672935970129e-05	0.0	0.0	0.0
d__Fungi;p__Ascomycota;c__Saccharomycetes;o__Saccharomycetales;f__Saccharomycetales_fam_Incertae_sedis;g__Diutina;s__Diutina_catenulata	0.0	0.0	0.0	0.0	0.0	0.0	0.0	0.0	0.0	0.0007404906839738215	0.0	0.0	0.0	0.0	0.0	0.0	0.0	0.0	0.0	0.0	0.0	0.0	0.0	0.0	0.0	0.0	0.0
d__Fungi;p__Ascomycota;c__Saccharomycetes;o__Saccharomycetales;f__Saccharomycetales_fam_Incertae_sedis;g__Nadsonia;s__Nadsonia_fulvescens	0.0	0.0	0.0	0.0	0.0	0.0	0.0	0.0	0.0	0.0	0.0	0.0	0.0	0.0	0.0	0.0	0.0	0.0	0.0	0.0	0.0	0.0	3.1846119550332795e-05	0.0	0.0	0.0	0.0
d__Fungi;p__Ascomycota;c__Saccharomycetes;o__Saccharomycetales;f__unclassified_Saccharomycetales;g__unclassified_Saccharomycetales;s__unclassified_Saccharomycetales	0.0	0.0	0.0	0.0	0.0	0.0	0.0	8.729621789135986e-05	0.0	0.0004464723241606865	4.338912451594008e-05	0.0008135928969802734	0.0	0.0	0.0	0.0	0.0	0.0	0.0	0.00013356646753120597	6.975933031042901e-05	0.0	0.0	0.0	0.0	0.0007372503766387794	0.0002728373377896765
d__Fungi;p__Ascomycota;c__Saccharomycetes;o__Saccharomycetales;f__unidentified;g__unidentified;s__unidentified	0.3151791576775162	0.3274344094088572	0.6276267363172267	0.0032816017059590094	0.006074502695110386	0.001947255270533413	0.1982185407920118	0.045143056677069464	0.2587634834182016	0.3297797040215178	0.6706982394862727	0.3935431381103421	0.5426835058399012	0.5518893333180521	0.5342252529370344	0.00410300967827577	0.006434944860416717	0.0015296463006381886	0.00048791198067868555	0.0011413861770848512	0.0009650040692942681	0.375137967421495	0.234928823922805	0.14728253353616375	0.3045219340166771	0.3258326121101388	0.23163889978343535
d__Fungi;p__Ascomycota;c__Sordariomycetes;o__Boliniales;f__Boliniaceae;g__unidentified;s__unidentified	0.0	0.0	0.0	0.0	0.0	0.0	0.0	0.0	0.0	0.0	0.0	0.0	0.0	0.0	0.0	3.6203026573021506e-05	0.0	0.0	0.0	0.0	0.0	0.0	0.0	0.0	0.0	0.0	0.0
d__Fungi;p__Ascomycota;c__Sordariomycetes;o__Chaetosphaeriales;f__Chaetosphaeriaceae;g__Chaetosphaeria;s__unidentified	0.0001172497889503799	0.0	0.0	0.0	0.0	0.0	0.0	0.0	0.0	0.0	0.0	0.0	0.0	0.0	0.0	4.8270702097362e-05	0.0	0.0	0.0	7.285443683520327e-05	0.0	0.0	0.0	0.0	0.0	0.0	0.0
d__Fungi;p__Ascomycota;c__Sordariomycetes;o__Chaetosphaeriales;f__Chaetosphaeriaceae;g__Chloridium;s__unidentified	0.0	0.0	0.0	0.0	0.0	0.0	0.0	0.0	0.0	0.0	0.0	0.0	0.0	3.438277193907373e-05	0.0	0.0	0.0	0.0	0.0	0.0	0.0	0.0	0.0	0.0	0.0	0.0	0.0
d__Fungi;p__Ascomycota;c__Sordariomycetes;o__Chaetosphaeriales;f__Chaetosphaeriaceae;g__Dictyochaeta;s__Dictyochaeta_simplex	0.0	0.0	0.0	0.0	0.0	0.0	0.0	0.0	0.0	0.0	0.0	0.0	0.0	0.0	0.0	0.0	0.0	2.5076168862921122e-05	0.0	0.0	0.0	0.0	0.0	0.0	0.0	0.0	0.0
d__Fungi;p__Ascomycota;c__Sordariomycetes;o__Chaetosphaeriales;f__Chaetosphaeriaceae;g__unidentified;s__unidentified	8.207485226526592e-05	0.0	0.00029680636352843407	0.0	0.0	0.0	0.0	0.0	0.0	0.0	0.0	0.0	0.0	0.0	0.0	0.0	0.0	0.0	0.0	0.0	0.0	2.4258008174948756e-05	0.0	5.762227446641774e-05	0.0	0.0	0.0
d__Fungi;p__Ascomycota;c__Sordariomycetes;o__Coniochaetales;f__Coniochaetaceae;g__Coniochaeta;s__Coniochaeta_acaciae	0.0	0.0	0.0	0.0	0.0	0.00015758135137264613	0.0	0.0	0.0	0.0	0.0	0.0	0.0	0.0	0.0	0.0	0.0	0.0	0.0	0.0	0.0	0.0	0.0	0.0	0.0	0.0	0.0
d__Fungi;p__Ascomycota;c__Sordariomycetes;o__Coniochaetales;f__Coniochaetaceae;g__Coniochaeta;s__Coniochaeta_mutabilis	0.0	0.0	5.936127270568681e-05	0.0	0.0	0.0	0.0	0.0	0.0	0.0	0.0	0.0	0.0	0.0	0.0	0.0	0.0	0.0	0.0	0.0	0.0	0.0	0.0	0.0	0.0	0.0	0.0
d__Fungi;p__Ascomycota;c__Sordariomycetes;o__Coniochaetales;f__Coniochaetaceae;g__Coniochaeta;s__unclassified_Coniochaeta	0.0	0.0	0.0	0.003459305769458595	0.0019207913660428098	0.015161577164211024	0.0	0.0	0.0	0.0	0.0	0.0	0.0	0.0	0.0	0.0	0.0	0.0	0.0	0.0	0.0	0.0	0.0	0.0	0.0	0.0	0.0
d__Fungi;p__Ascomycota;c__Sordariomycetes;o__Coniochaetales;f__Coniochaetaceae;g__unclassified_Coniochaetaceae;s__unclassified_Coniochaetaceae	0.0	0.0	0.0	0.0001540101883663073	0.0002521038667931188	4.5023243249327465e-05	0.0	0.0	0.0	0.0	0.0	0.0	0.0	0.0	0.0	0.0	0.0	0.0	0.0	0.0	0.0	0.0	0.0	0.0	0.0	0.0	0.0
d__Fungi;p__Ascomycota;c__Sordariomycetes;o__Coniochaetales;f__Coniochaetaceae;g__unidentified;s__unidentified	0.0	0.0	0.0	0.0	0.0	0.0	0.0	4.364810894567993e-05	0.0	0.0001197852577016476	0.0	0.0	0.0	0.00020629663163444236	0.0002470691422994725	0.0	0.0	0.0	0.0	0.0	0.0	0.0	0.0	0.0	0.0	0.0	0.0
d__Fungi;p__Ascomycota;c__Sordariomycetes;o__Diaporthales;f__Diaporthaceae;g__Diaporthe;s__unclassified_Diaporthe	9.379983116030391e-05	0.0	0.0	0.0	0.0	0.0	0.0	0.0	0.0	0.0	4.338912451594008e-05	0.0	0.0	0.0	0.0	0.0	0.0	0.0	0.0	0.0	0.0	0.0	0.0	0.0	0.0	0.0	0.0
d__Fungi;p__Ascomycota;c__Sordariomycetes;o__Diaporthales;f__Schizoparmaceae;g__unidentified;s__unidentified	0.0001055248100553419	0.0	0.0	0.0	0.0	0.0	0.0	0.0	0.0	0.0	0.0	0.0	0.0	0.0	0.0	0.0	0.0	0.0	0.0	0.0	0.0	0.0	0.0	0.0	0.0	0.0	0.0
d__Fungi;p__Ascomycota;c__Sordariomycetes;o__Diaporthales;f__Valsaceae;g__Valsa;s__Valsa_mali	0.0	0.0	0.0	2.3693875133278048e-05	0.0	0.0	0.0	0.0	0.0	0.0	0.0	0.0	0.0	0.0	0.0	0.0	0.0	0.0	0.0	0.0	0.0	0.0	0.0	0.0	0.0	0.0	0.0
d__Fungi;p__Ascomycota;c__Sordariomycetes;o__Diaporthales;f__Valsaceae;g__unclassified_Valsaceae;s__unclassified_Valsaceae	0.0	0.0	0.0	0.0	0.0	0.0	0.0	0.0	0.0	0.0	4.338912451594008e-05	0.0	0.0	0.0	0.0	0.0	0.0	0.0	0.0	0.0	0.0	0.0	0.0	0.0	0.0	0.0	0.0
d__Fungi;p__Ascomycota;c__Sordariomycetes;o__Glomerellales;f__Glomerellaceae;g__Colletotrichum;s__Colletotrichum_gloeosporioides	0.0	0.0	0.0	0.0	0.0	0.0	0.0	0.0	0.0	0.0	0.0	0.0	0.0	0.0	0.0	0.0	0.00014353036863383012	0.0	0.0	0.0	0.0	0.0	0.0	0.0	0.0	0.0	0.0
d__Fungi;p__Ascomycota;c__Sordariomycetes;o__Glomerellales;f__Glomerellaceae;g__Colletotrichum;s__unclassified_Colletotrichum	0.0	0.0	0.0	0.0	0.0	0.0	0.0	0.0	0.0	0.0	0.0	0.0	0.0	0.0	0.0	0.0	0.0	0.0	0.0	2.428481227840109e-05	0.0	0.0	0.0	0.0	0.0	0.0	0.0
d__Fungi;p__Ascomycota;c__Sordariomycetes;o__Glomerellales;f__Plectosphaerellaceae;g__Acrostalagmus;s__Acrostalagmus_luteoalbus	0.0	0.0	0.0	0.0	0.0	0.0	0.0	0.0	0.0	0.0	0.0	2.3582402811022414e-05	0.0	0.0	0.0	0.0	0.0	0.0	0.0	0.0	0.0	0.0	0.0	0.0	0.0	0.0	0.0
d__Fungi;p__Ascomycota;c__Sordariomycetes;o__Glomerellales;f__Plectosphaerellaceae;g__Plectosphaerella;s__Plectosphaerella_oratosquillae	0.00018759966232060783	0.0	8.310578178796153e-05	0.0001540101883663073	0.0	0.0	0.0	0.0	0.0	2.1779137763935926e-05	0.0	0.0	0.0	0.0	2.470691422994725e-05	0.0	0.0	0.0	0.0	0.0	0.0	0.0	0.0	2.3048909786567094e-05	3.295870274545994e-05	0.0	6.820933444741912e-05
d__Fungi;p__Ascomycota;c__Sordariomycetes;o__Glomerellales;f__Plectosphaerellaceae;g__Plectosphaerella;s__unclassified_Plectosphaerella	0.0	0.0	0.0	0.0	0.0	0.0	0.0	6.54721634185199e-05	0.0	0.0	0.0	0.0	0.0	0.0	0.0	0.0	0.0	0.0	0.0	0.0	0.0	0.0	0.0	0.0	0.0	0.0	0.0
d__Fungi;p__Ascomycota;c__Sordariomycetes;o__Glomerellales;f__Plectosphaerellaceae;g__Verticillium;s__Verticillium_leptobactrum	4.689991558015196e-05	0.0	0.0	0.0	0.0	2.2511621624663733e-05	0.0	0.0	0.0	0.0	4.338912451594008e-05	0.0	0.0	0.0	0.0	0.0	4.7843456211276705e-05	0.0	0.0	0.0	0.0	0.0	0.0	0.0	0.0	0.0	0.0
d__Fungi;p__Ascomycota;c__Sordariomycetes;o__Hypocreales;f__Bionectriaceae;g__Clonostachys;s__Clonostachys_rosea	0.0	0.0	3.561676362341209e-05	0.0	0.0	0.0	0.0	0.0	0.0	0.0	0.0	0.0	0.0	0.0	0.0	0.0	0.0	0.0	0.0	0.0	0.0	0.0	0.0	0.0	0.0	0.0	0.0
d__Fungi;p__Ascomycota;c__Sordariomycetes;o__Hypocreales;f__Bionectriaceae;g__Gliomastix;s__Gliomastix_tumulicola	3.5174936685113966e-05	0.0	5.936127270568681e-05	0.0	0.0	0.0	0.0	0.0	0.0	0.0	0.0	0.0	0.0	0.0	0.0	0.0	0.0	0.0	0.0	0.0	0.0	0.0	0.0	0.0	0.0	0.0	0.0
d__Fungi;p__Ascomycota;c__Sordariomycetes;o__Hypocreales;f__Bionectriaceae;g__Valsonectria;s__Valsonectria_pulchella	0.0	0.0	3.561676362341209e-05	0.0	0.0	0.0	0.0	0.0	0.0	0.0	0.0	0.0	0.0	0.0	0.0	0.0	0.0	0.0	0.0	0.0	0.0	0.0	0.0	0.0	0.0	0.0	0.0
d__Fungi;p__Ascomycota;c__Sordariomycetes;o__Hypocreales;f__Clavicipitaceae;g__Claviceps;s__unclassified_Claviceps	0.0002813994934809117	0.0	0.0	0.0	0.0	0.0	0.0	0.0	0.0	0.0	0.0	0.0	0.0	0.0	0.0	0.0	0.0	0.0	0.0	7.285443683520327e-05	0.0	0.0	0.0	0.0	0.0	0.0	0.0
d__Fungi;p__Ascomycota;c__Sordariomycetes;o__Hypocreales;f__Clavicipitaceae;g__Metarhizium;s__Metarhizium_anisopliae	0.0	0.0	0.000130594799952511	0.0	0.0	0.0	0.0	0.0	0.0	0.0	0.0	0.0	0.0	0.0	0.0	0.0	0.0	0.0	0.0	0.0	0.0	0.0	0.0	0.0	0.0	0.0	0.0
d__Fungi;p__Ascomycota;c__Sordariomycetes;o__Hypocreales;f__Clavicipitaceae;g__Metarhizium;s__Metarhizium_marquandii	0.0	0.0	0.0	0.0	0.0	0.0	0.0	0.0	0.0	0.0	0.0	0.0	0.0	0.0	0.0	0.0	0.0	0.0	0.0	0.0	4.650622020695268e-05	4.851601634989751e-05	0.0	0.0	0.0	0.0	0.0
d__Fungi;p__Ascomycota;c__Sordariomycetes;o__Hypocreales;f__Clavicipitaceae;g__Paecilomyces;s__Paecilomyces_formosa	0.0002110496201106838	0.0	0.0	0.0	0.0	0.0	5.673436968115284e-05	0.0	0.00015358986779456763	7.622698217377574e-05	0.0	0.0	8.308802582850631e-05	6.876554387814746e-05	9.8827656919789e-05	0.0	0.0	0.0	0.0	0.0	0.0	0.0	0.0	0.0	0.0	0.0	0.0
d__Fungi;p__Ascomycota;c__Sordariomycetes;o__Hypocreales;f__Clavicipitaceae;g__unidentified;s__unidentified	2.344995779007598e-05	0.0	0.0	0.0	0.0	0.0	0.0	0.0	0.0	0.0	0.0	0.0	0.0	0.0	0.0	0.0	0.0	0.0	0.0	3.6427218417601634e-05	0.0	2.4258008174948756e-05	0.0	0.0	0.0	0.0	0.0
d__Fungi;p__Ascomycota;c__Sordariomycetes;o__Hypocreales;f__Cordycipitaceae;g__Cordyceps;s__Cordyceps_bassiana	0.03991182815870931	0.0	0.0013415647631485218	0.00018955100106622438	0.00038415827320856195	0.0001350697297479824	0.0	0.0	0.0002008482886544346	0.0003484662042229748	0.0002711820282246255	0.0001532856182716457	0.0	0.0	4.94138284598945e-05	0.0	0.0	0.0	0.0	0.0	0.0	0.0	0.0	0.0	0.0	0.0	0.0
d__Fungi;p__Ascomycota;c__Sordariomycetes;o__Hypocreales;f__Cordycipitaceae;g__Lecanicillium;s__unidentified	0.0	0.0	0.0	0.0	0.0	0.0	0.0	0.0	2.3629210429933485e-05	0.0	0.0	0.0	0.0	0.0	0.0	0.0	0.0	0.0	0.0	0.0	0.0	0.0	0.0	0.0	0.0	0.0	0.0
d__Fungi;p__Ascomycota;c__Sordariomycetes;o__Hypocreales;f__Cordycipitaceae;g__Simplicillium;s__Simplicillium_aogashimaense	0.0	0.0	0.0	5.923468783319512e-05	2.4009892075535122e-05	4.5023243249327465e-05	0.0	0.0	0.0	0.0	0.0	0.0	0.0	0.0	0.0	0.0	0.0	0.0	0.0	0.0	0.0	0.0	0.0	0.0	0.0	0.0	0.0
d__Fungi;p__Ascomycota;c__Sordariomycetes;o__Hypocreales;f__Cordycipitaceae;g__Simplicillium;s__Simplicillium_lanosoniveum	0.0	0.0	4.7489018164549446e-05	0.0	0.0	0.0	0.0	0.0	0.0	0.0	0.0	0.0	0.0	0.0	0.0	0.0	0.0	0.0	0.0	0.0	0.0	0.0	0.0	0.0	0.0	0.0	0.0
d__Fungi;p__Ascomycota;c__Sordariomycetes;o__Hypocreales;f__Hypocreaceae;g__Trichoderma;s__Trichoderma_atroviride	0.0	0.0005737108056223659	0.0	0.0	0.0	0.0	0.0	0.0	0.0	0.0	0.0	0.0	0.0	0.0	0.0	0.0	0.0	0.0	0.0	0.0	0.0	0.0	0.0	0.0	0.0	0.0	0.0
d__Fungi;p__Ascomycota;c__Sordariomycetes;o__Hypocreales;f__Hypocreaceae;g__Trichoderma;s__Trichoderma_hamatum	0.0	0.0	3.561676362341209e-05	0.0	0.0	0.0	0.0	0.0	0.0	0.0	0.0	0.0	0.0	0.0	0.0	8.447372867038352e-05	0.0	0.0	0.0	0.0	0.0	0.0	0.0	0.0	0.0	4.808154630252909e-05	8.526166805927391e-05
d__Fungi;p__Ascomycota;c__Sordariomycetes;o__Hypocreales;f__Hypocreaceae;g__Trichoderma;s__unclassified_Trichoderma	0.0	0.0	0.0	0.0	0.0	0.0	0.0	0.0	0.0	0.0	0.0	0.0	0.0	0.0	0.0	0.0	0.0	0.0	0.0	0.0	0.0	3.6387012262423135e-05	0.0	0.0	0.0	0.0	0.0
d__Fungi;p__Ascomycota;c__Sordariomycetes;o__Hypocreales;f__Hypocreales_fam_Incertae_sedis;g__Acremonium;s__Acremonium_alternatum	0.0	0.0	0.0	0.0	2.4009892075535122e-05	0.0002701394594959648	0.0	0.0	0.0	0.0	0.0001084728112898502	0.0	0.0	0.0	0.0	0.0	0.0	0.0	0.0	0.0	0.0	0.0	0.0	0.0	0.0	0.0	0.0
d__Fungi;p__Ascomycota;c__Sordariomycetes;o__Hypocreales;f__Hypocreales_fam_Incertae_sedis;g__Acremonium;s__Acremonium_fusidioides	0.0	0.0	0.00014246705449364835	0.0	0.0	0.0	0.0	0.0	0.0	0.0	0.0	0.0	0.0	0.0	0.0	0.0	0.0	0.0	0.0	0.0	0.0	0.0	0.0	0.0	0.0	0.0	0.0
d__Fungi;p__Ascomycota;c__Sordariomycetes;o__Hypocreales;f__Hypocreales_fam_Incertae_sedis;g__Acremonium;s__Acremonium_tubakii	3.5174936685113966e-05	0.0	3.561676362341209e-05	0.0	0.0	0.0	0.0	0.0	0.0	0.0	0.0	0.0	0.0	0.0	0.0	0.0	0.0	0.0	0.0	0.0	0.0	0.0	0.0	0.0	0.0	0.0	0.0
d__Fungi;p__Ascomycota;c__Sordariomycetes;o__Hypocreales;f__Hypocreales_fam_Incertae_sedis;g__Acremonium;s__unclassified_Acremonium	0.0	0.0	0.00017808381811706042	0.0	0.0	0.0	0.0	0.0	0.0	0.0	0.0	0.0	0.0	0.0	0.0	0.0	0.0	0.0	0.0	0.0	0.0	0.0	0.0	0.0	0.0	0.0	0.0
d__Fungi;p__Ascomycota;c__Sordariomycetes;o__Hypocreales;f__Hypocreales_fam_Incertae_sedis;g__Chlamydomyces;s__unidentified	0.0	0.0	0.0	0.0	0.0	0.0	0.0	0.0	0.0	7.622698217377574e-05	0.0	0.0	0.0	0.0	0.0	0.0	0.0	0.0	0.0	0.0	3.487966515521451e-05	0.0	0.0	0.0	0.0	0.0	0.0
d__Fungi;p__Ascomycota;c__Sordariomycetes;o__Hypocreales;f__Hypocreales_fam_Incertae_sedis;g__Sarocladium;s__Sarocladium_bacillisporum	0.0	0.0	0.0	4.7387750266556095e-05	0.0	0.0	0.0	0.0	0.0	0.0	0.0	0.0	0.0	0.0	0.0	0.0	0.0	0.0	0.0	0.0	0.0	0.0	0.0	0.0	0.0	0.0	0.0
d__Fungi;p__Ascomycota;c__Sordariomycetes;o__Hypocreales;f__Hypocreales_fam_Incertae_sedis;g__Sarocladium;s__Sarocladium_implicatum	5.862489447518995e-05	0.0017211324168670977	0.00021370058174047252	0.0	0.0	0.0	0.0	4.364810894567993e-05	0.0	0.0	0.0	0.0	0.0	0.0	0.0	0.0	0.0	0.0	0.0	0.0	0.0	0.0	0.0	0.0	0.0	0.0	0.00011936633528298347
d__Fungi;p__Ascomycota;c__Sordariomycetes;o__Hypocreales;f__Hypocreales_fam_Incertae_sedis;g__Sarocladium;s__Sarocladium_kiliense	0.0	0.0006950727068117125	0.0	0.0	0.0	0.0	0.0	0.0	0.0	0.0	0.0	0.0	0.0	0.0	0.0	0.0	0.0	0.0	0.0	0.0	0.0	0.0	0.0	0.0	0.0	0.0	0.0
d__Fungi;p__Ascomycota;c__Sordariomycetes;o__Hypocreales;f__Hypocreales_fam_Incertae_sedis;g__Sarocladium;s__Sarocladium_strictum	0.0	0.000496480504865509	0.00023744509082274725	0.0	0.0	0.0	0.0	0.0	0.0	0.0	0.0	0.0	0.0	0.0	0.0	0.0	0.0	0.0	0.0	0.0	0.0	0.0	0.0	0.0	0.0	0.0	0.0
d__Fungi;p__Ascomycota;c__Sordariomycetes;o__Hypocreales;f__Hypocreales_fam_Incertae_sedis;g__Sarocladium;s__Sarocladium_summerbellii	0.0	0.0	0.0	0.0	0.0	0.0	0.0	0.0	0.0	0.0	0.0	0.0	0.0	0.0	0.0	0.0	0.0	5.0152337725842243e-05	0.0	0.0	0.0	0.0	0.0	0.0	0.0	0.0	0.0
d__Fungi;p__Ascomycota;c__Sordariomycetes;o__Hypocreales;f__Hypocreales_fam_Incertae_sedis;g__Trichothecium;s__Trichothecium_ovalisporum	0.0	0.0	0.0	0.0	0.0	7.879067568632306e-05	0.0	0.0	0.0	0.0	0.0	0.0	0.0	0.0	0.0	0.0	0.0	0.0	0.0	0.0	0.0	0.0	0.0	0.0	0.0	0.0	0.0
d__Fungi;p__Ascomycota;c__Sordariomycetes;o__Hypocreales;f__Hypocreales_fam_Incertae_sedis;g__Trichothecium;s__Trichothecium_roseum	0.0	0.0003971844038924072	8.310578178796153e-05	0.0	0.0	0.0	0.0	0.0	0.0	3.266870664590389e-05	0.0	0.0	0.0	0.0	0.0	4.8270702097362e-05	0.0	3.761425329438169e-05	0.0	0.0	3.487966515521451e-05	0.0	0.0	0.0	0.0	0.0	0.0
d__Fungi;p__Ascomycota;c__Sordariomycetes;o__Hypocreales;f__Hypocreales_fam_Incertae_sedis;g__Ustilaginoidea;s__Ustilaginoidea_virens	0.0	0.0	0.0	0.0	0.0	0.0	0.0	0.0	0.0	0.0	4.338912451594008e-05	0.0	0.0	0.0	0.0	0.0	0.0	0.0	0.0	0.0	0.0	0.0	0.0	0.0	0.0	0.0	0.0
d__Fungi;p__Ascomycota;c__Sordariomycetes;o__Hypocreales;f__Nectriaceae;g__Fusarium;s__Fusarium_poae	0.0	0.0	0.0	0.0	0.0	0.0	0.0	0.0	0.0	0.0	0.0	0.0	0.0	0.0	0.0	0.0	0.0	0.0	0.0	0.0	0.0	0.001419093478234502	0.0	0.0	0.0	0.0	0.0
d__Fungi;p__Ascomycota;c__Sordariomycetes;o__Hypocreales;f__Nectriaceae;g__Fusarium;s__Fusarium_solani	0.0	0.0003971844038924072	0.00023744509082274725	0.0	0.0	0.0	5.673436968115284e-05	3.273608170925995e-05	0.0	6.533741329180777e-05	0.0	0.0	0.0	0.0	0.00012353457114973624	0.0	8.372604836973423e-05	0.0	0.0	0.0	0.0	0.0	0.0	6.914672935970129e-05	0.0	0.0	0.0
d__Fungi;p__Ascomycota;c__Sordariomycetes;o__Hypocreales;f__Nectriaceae;g__Fusarium;s__unclassified_Fusarium	0.0007855735859675452	0.000628875306162978	0.0014484150540187582	8.292856296647316e-05	0.0	6.75348648739912e-05	0.00012481561329853624	0.0001200322996006198	0.0	0.0004464723241606865	0.00035796027725650567	0.00028298883373226896	0.00013056689773050992	0.0001833747836750599	0.00022236222806952524	0.00024135351048681003	0.00016745209673946847	7.522850658876338e-05	0.0005123075797126199	0.00019427849822720872	0.0004534356470177886	8.490302861232064e-05	0.0	0.0025699534412022313	0.00018127286510002965	8.013591050421515e-05	0.0
d__Fungi;p__Ascomycota;c__Sordariomycetes;o__Hypocreales;f__Nectriaceae;g__Fusicolla;s__Fusicolla_acetilerea	0.0	0.0	0.0	0.0	6.00247301888378e-05	0.0	0.0	0.0	0.0	0.0	0.0	0.0	0.0	0.0	0.0	0.0	0.0	0.0	0.0	0.0	0.0	0.0	0.0	0.0	0.0	0.0	0.0
d__Fungi;p__Ascomycota;c__Sordariomycetes;o__Hypocreales;f__Nectriaceae;g__Fusicolla;s__Fusicolla_aquaeductuum	0.0	0.00011032900108122421	0.00020182832719933515	0.003873948584290961	0.004021656922652133	0.0065058586495278185	0.0	0.0	0.0	0.00021779137763935927	0.00017355649806376032	8.253840983857845e-05	0.0	0.0	0.0	0.0	0.0	0.0	0.0	0.0	6.975933031042901e-05	0.0	0.0	0.0	0.0	0.0	0.0
d__Fungi;p__Ascomycota;c__Sordariomycetes;o__Hypocreales;f__Nectriaceae;g__Gibberella;s__Gibberella_baccata	0.0	0.0	0.0	0.00033171425186589266	0.00019207913660428098	0.0007653951352385669	0.0	0.0	0.0	9.800611993771167e-05	0.0001084728112898502	4.716480562204483e-05	0.0	0.0	0.0	4.8270702097362e-05	0.0	0.00015045701317752675	0.00018296699275450708	0.0	4.650622020695268e-05	0.0	0.0	0.0	0.0	0.0	0.0
d__Fungi;p__Ascomycota;c__Sordariomycetes;o__Hypocreales;f__Nectriaceae;g__Ilyonectria;s__Ilyonectria_macrodidyma	0.0	0.0	0.0	0.0	0.0	0.0	0.0	0.0	0.0	7.622698217377574e-05	0.0	0.0	0.0	0.0	0.0	0.0	0.0	0.0	0.0	0.0	0.0	0.0	0.0	0.0	0.0	0.0	0.0
d__Fungi;p__Ascomycota;c__Sordariomycetes;o__Hypocreales;f__Nectriaceae;g__Ilyonectria;s__Ilyonectria_mors-panacis	0.0	0.0	0.0	0.0	0.0	0.0	0.0	0.0	0.0	0.0	0.0	0.0	0.0	8.02264678578387e-05	0.0	0.0	0.0	0.0	0.0	0.0	0.0	0.00012129004087474377	5.307686591722132e-05	0.0	0.0	0.0	0.0
d__Fungi;p__Ascomycota;c__Sordariomycetes;o__Hypocreales;f__Nectriaceae;g__Ilyonectria;s__Ilyonectria_robusta	0.0	0.0	0.0	0.0	0.0	0.0	0.0	0.0	3.5443815644900226e-05	0.0	0.0	0.0	0.0	0.0	0.0	0.0	0.0	0.0	0.0	0.0	4.650622020695268e-05	0.0	0.0	0.0	0.0	0.0	0.0
d__Fungi;p__Ascomycota;c__Sordariomycetes;o__Hypocreales;f__Nectriaceae;g__Mariannaea;s__Mariannaea_pinicola	0.0	0.0	3.561676362341209e-05	0.0	0.0	0.0	0.0	0.0	0.0	0.0	0.0	0.0	0.0	0.0	0.0	0.0	0.0	0.0	0.0	0.0	0.0	0.0	0.0	0.0	0.0	0.0	0.0
d__Fungi;p__Ascomycota;c__Sordariomycetes;o__Hypocreales;f__Nectriaceae;g__Nectria;s__Nectria_ramulariae	0.0	0.0004302831042167744	0.0	0.0	0.0	0.0	0.0	0.0	4.725842085986697e-05	0.0	0.0	0.0	0.0	0.0	0.00014824148537968351	0.0	0.0	0.0	0.0	7.285443683520327e-05	0.0	0.0	0.0	0.0	0.0	0.0	0.0
d__Fungi;p__Ascomycota;c__Sordariomycetes;o__Hypocreales;f__Nectriaceae;g__Thelonectria;s__Thelonectria_rubi	0.0	0.0	0.0	0.0	0.0	0.0	0.0	0.0	0.0	0.0	0.0	0.0	0.0	0.0	2.470691422994725e-05	0.0	0.0	0.0	0.0	0.0	0.0	0.0	0.0	0.0	0.0	0.0	0.0
d__Fungi;p__Ascomycota;c__Sordariomycetes;o__Hypocreales;f__Nectriaceae;g__Viridispora;s__unidentified	0.0	0.0	8.310578178796153e-05	0.0	0.0	0.0	0.0	0.0	0.0	0.0	0.0	0.0	0.0	0.0	0.0	0.0	0.0	0.0	0.0	0.0	0.0	0.0	0.0	0.0	0.0	0.0	0.0
d__Fungi;p__Ascomycota;c__Sordariomycetes;o__Hypocreales;f__Nectriaceae;g__unclassified_Nectriaceae;s__unclassified_Nectriaceae	0.0005158990713816715	0.0	0.0009853971269144011	0.0016111835090629073	0.0017047023373629937	0.0014632554056031428	3.404062180869171e-05	0.0	0.0	0.0005009201685705263	0.00014101465467680524	0.0001768680210826681	0.00016617605165701263	0.00011460923979691243	0.0	8.447372867038352e-05	7.176518431691506e-05	0.0	0.0	0.0	0.0	0.0	0.0	4.609781957313419e-05	0.0	0.0	0.0
d__Fungi;p__Ascomycota;c__Sordariomycetes;o__Hypocreales;f__Nectriaceae;g__unidentified;s__unidentified	9.379983116030391e-05	0.0	0.000130594799952511	0.0	0.0	0.0	0.0	0.0	0.0	0.0	0.0	0.0	0.0	0.0	0.0	0.0	0.0	0.0	0.0	0.0	0.0	0.0	0.0	0.0	0.0	0.0	0.0
d__Fungi;p__Ascomycota;c__Sordariomycetes;o__Hypocreales;f__Ophiocordycipitaceae;g__Purpureocillium;s__Purpureocillium_lilacinum	0.00015242472563549385	0.0	3.561676362341209e-05	0.0	0.0	0.0	0.0	0.0	0.0	0.0	0.0	0.0	0.0	0.0	0.0	2.4135351048681e-05	0.0	0.0	0.0	0.0	0.0	0.0	0.0	0.0	0.0	0.0	6.820933444741912e-05
d__Fungi;p__Ascomycota;c__Sordariomycetes;o__Hypocreales;f__Ophiocordycipitaceae;g__Tolypocladium;s__Tolypocladium_album	0.0	0.0	0.00010685029087023626	0.0	0.0	0.0	0.0	0.0	0.0	0.0	0.0	0.0	0.0	0.0	0.0	2.4135351048681e-05	0.0	0.0	0.0	0.0	2.325311010347634e-05	0.0	0.0	0.0	0.0	0.0	0.0
d__Fungi;p__Ascomycota;c__Sordariomycetes;o__Hypocreales;f__Ophiocordycipitaceae;g__Tolypocladium;s__unclassified_Tolypocladium	0.0	0.0	0.0	0.0	0.0	0.0	0.0	0.0	0.0	0.0	0.0	0.0	0.0	0.0	0.0	0.0	0.0	0.0	0.0	0.0002185633105056098	0.0	0.0	0.0	4.609781957313419e-05	0.0	0.0	0.0
d__Fungi;p__Ascomycota;c__Sordariomycetes;o__Hypocreales;f__Stachybotryaceae;g__Paramyrothecium;s__unclassified_Paramyrothecium	0.0	0.0	5.936127270568681e-05	0.0	0.0	0.0	0.0	0.0	0.0	0.0	0.0	0.0	0.0	0.0	0.0	0.0	0.0	0.0	0.0	0.0	0.0	0.0	0.0	0.0	0.0	0.0	0.0
d__Fungi;p__Ascomycota;c__Sordariomycetes;o__Hypocreales;f__Stachybotryaceae;g__Stachybotrys;s__Stachybotrys_chartarum	0.00017587468342556984	9.92961009731018e-05	0.0	0.0	0.0	0.0	0.0	0.0	0.0	0.0	0.0	0.0	0.0	0.0	0.0	0.0	0.0	0.0	0.0	0.0	0.0	0.0	0.0	0.0	0.0	0.0	0.0
d__Fungi;p__Ascomycota;c__Sordariomycetes;o__Hypocreales;f__Stachybotryaceae;g__unidentified;s__unidentified	0.0	0.0	0.00016621156357592306	0.0	0.0	0.0	0.0	0.0	0.0	0.0	0.0	0.0	0.0	0.0	0.0	0.0	0.0	0.0	0.0	0.0	0.0	0.0	0.0	0.0	0.0	0.0	0.0
d__Fungi;p__Ascomycota;c__Sordariomycetes;o__Hypocreales;f__unclassified_Hypocreales;g__unclassified_Hypocreales;s__unclassified_Hypocreales	0.0	0.0	0.0	0.0	2.4009892075535122e-05	0.0	0.0	0.0	0.0	0.0	0.0	0.0	0.0	0.0	0.0	0.0	0.0	0.0	0.0	0.0	3.487966515521451e-05	0.0	5.307686591722132e-05	0.0	0.0	0.0	0.0
d__Fungi;p__Ascomycota;c__Sordariomycetes;o__Hypocreales;f__unidentified;g__unidentified;s__unidentified	0.0	0.0	3.561676362341209e-05	0.0001540101883663073	7.202967622660536e-05	0.000506511486554934	0.0	0.0	0.0	0.0	0.0	0.0	0.0	0.0	0.0	0.0	0.0	0.0	0.0	0.0	0.0	0.0	0.0	2.3048909786567094e-05	0.0	0.0	0.0
d__Fungi;p__Ascomycota;c__Sordariomycetes;o__Magnaporthales;f__Magnaporthaceae;g__Pseudophialophora;s__Pseudophialophora_eragrostis	0.0	0.0	3.561676362341209e-05	0.0	0.0	0.0	0.0	0.0	0.0	0.0	0.0	0.0	0.0	0.0	0.0	0.0	0.0	0.0	0.0	0.0	0.0	0.0	0.0	0.0	0.0	0.0	0.0
d__Fungi;p__Ascomycota;c__Sordariomycetes;o__Magnaporthales;f__Magnaporthaceae;g__Pyricularia;s__Pyricularia_angulata	5.862489447518995e-05	0.0	0.000819185563338478	0.0	0.0	0.0	0.0	0.0	0.0	6.533741329180777e-05	6.508368677391012e-05	0.00014149441686613448	0.0	0.0	0.0	0.0	0.0	0.0	0.0	0.0	0.0	0.0	0.0	0.0	0.0	0.0	0.0
d__Fungi;p__Ascomycota;c__Sordariomycetes;o__Magnaporthales;f__Magnaporthaceae;g__unidentified;s__unidentified	0.0	0.0	3.561676362341209e-05	0.0	0.0	0.0	0.0	0.0	0.0	0.0	0.0	0.0	0.0	0.0	0.0	0.0	0.0	0.0	0.0	0.0	0.0	0.0	0.0	0.0	0.0	0.0	0.0
d__Fungi;p__Ascomycota;c__Sordariomycetes;o__Microascales;f__Microascaceae;g__Cephalotrichum;s__Cephalotrichum_stemonitis	0.0	0.0	0.0	0.0	0.0	0.0	0.0	0.0	0.0	0.0	0.0	0.0	0.0	0.0	0.0	0.0	5.980432026409588e-05	0.0	0.0	0.0	0.0	0.0	0.0	0.0	0.0	0.0	0.0
d__Fungi;p__Ascomycota;c__Sordariomycetes;o__Microascales;f__Microascaceae;g__Cephalotrichum;s__unclassified_Cephalotrichum	0.0	0.0	0.0	4.7387750266556095e-05	0.0	0.0	0.0	0.0	0.0	0.0001742331021114874	0.0	0.0	0.0	0.0	0.0	0.0	0.0	0.0	0.0	0.0	0.0	0.0	0.0	0.0	0.0	0.0	0.0
d__Fungi;p__Ascomycota;c__Sordariomycetes;o__Microascales;f__Microascaceae;g__Gamsia;s__Gamsia_simplex	0.0002344995779007598	0.0	0.0	0.0	0.0	0.0	0.0	0.0	0.0	0.0	0.0	0.0	0.0	0.0	0.0	0.0	0.0	0.0	0.0	0.0	0.0	0.0	0.0	0.0	0.0	0.0	0.0
d__Fungi;p__Ascomycota;c__Sordariomycetes;o__Microascales;f__Microascaceae;g__Kernia;s__Kernia_nitida	0.0	0.0007392043072442022	3.561676362341209e-05	0.0	0.0	0.0	0.0	6.54721634185199e-05	0.0	4.355827552787185e-05	0.0	0.0	0.0	0.0	0.0	0.0	0.0	0.0	0.0	0.0	0.0	0.0	0.0	0.0	0.0	0.0	0.0
d__Fungi;p__Ascomycota;c__Sordariomycetes;o__Microascales;f__Microascaceae;g__Lophotrichus;s__Lophotrichus_fimeti	5.862489447518995e-05	0.0	3.561676362341209e-05	4.7387750266556095e-05	0.0	0.0	0.0	0.0	0.0	0.0	0.0	0.0	0.0	0.0	0.00014824148537968351	0.0	0.0	0.0	0.0	0.0	0.0	0.0	0.0	0.0	8.239675686364985e-05	0.0	0.0
d__Fungi;p__Ascomycota;c__Sordariomycetes;o__Microascales;f__Microascaceae;g__Microascus;s__Microascus_brevicaulis	4.689991558015196e-05	0.0	0.0	0.0	0.0	0.0	0.0	0.0	0.0	0.0	4.338912451594008e-05	0.0	0.0	0.0	0.0	0.0	0.0	0.0	0.0	0.0	0.0	0.0	0.0	0.0	0.0	0.0	0.0
d__Fungi;p__Ascomycota;c__Sordariomycetes;o__Microascales;f__Microascaceae;g__Microascus;s__Microascus_cirrosus	0.0001055248100553419	0.0	0.0	0.0	0.0	0.0	0.0	0.0	0.0	0.0	0.0	0.0	0.0	0.0	0.0	0.0	0.0	0.0	0.0	0.0	0.0	0.0	0.0	0.0	0.0	0.0	0.0
d__Fungi;p__Ascomycota;c__Sordariomycetes;o__Microascales;f__Microascaceae;g__Microascus;s__Microascus_croci	0.0	0.0	0.0	0.0	0.0	0.0	0.0	0.0001309443268370398	0.0	0.0	0.0	0.0	0.0	0.0	0.0	0.0	0.0	0.0	0.0	0.0	0.0	0.0	0.0	0.0	0.0	0.0	0.0
d__Fungi;p__Ascomycota;c__Sordariomycetes;o__Microascales;f__Microascaceae;g__Microascus;s__Microascus_verrucosus	0.0	0.0	0.00018995607265819779	0.0	0.0	0.0	0.0	0.0	0.0	3.266870664590389e-05	0.0	0.0	0.0	0.0	0.0	0.0	0.0	0.0	0.0	0.0	0.0	0.0	0.0	0.0	0.0	0.0	0.0
d__Fungi;p__Ascomycota;c__Sordariomycetes;o__Microascales;f__Microascaceae;g__Microascus;s__unclassified_Microascus	0.0	0.00024272380237869327	5.936127270568681e-05	0.0	0.0	0.0	0.0	0.0	0.0	0.0	0.0	0.0	0.0	0.0	0.0	0.0	0.0	0.0	0.0	0.0	0.0	0.0	0.0	0.0	0.0	0.0	0.0
d__Fungi;p__Ascomycota;c__Sordariomycetes;o__Microascales;f__Microascaceae;g__Parascedosporium;s__Parascedosporium_putredinis	0.0	0.0	0.0	0.0	0.0	0.0	0.0	0.0	0.0	0.0	0.0	0.0	0.0	3.438277193907373e-05	0.0	0.0	0.0	0.0	0.0	0.0	0.0	0.0	0.0	0.0	0.0	0.0	0.0
d__Fungi;p__Ascomycota;c__Sordariomycetes;o__Microascales;f__Microascaceae;g__Pseudallescheria;s__Pseudallescheria_angusta	4.689991558015196e-05	0.0	0.0	0.0	0.0	0.0	0.0	0.0	0.0	0.0	0.0	0.0	0.0	0.0	0.0	0.0	2.3921728105638353e-05	0.0	0.0	0.0	0.0	0.0	0.0	0.0	0.0	0.0	0.0
d__Fungi;p__Ascomycota;c__Sordariomycetes;o__Microascales;f__Microascaceae;g__Scedosporium;s__Scedosporium_prolificans	8.207485226526592e-05	0.0	0.0	0.0	0.0	0.0	0.0	5.456013618209991e-05	0.0	0.0	0.0	3.537360421653362e-05	0.0	0.0	0.0	0.0	0.0	0.0	0.0	0.0	0.0	0.0	0.0	0.0	0.0	0.0	0.0
d__Fungi;p__Ascomycota;c__Sordariomycetes;o__Myrmecridiales;f__Myrmecridiaceae;g__Myrmecridium;s__Myrmecridium_schulzeri	0.0	0.0	0.0018283271993351537	0.0	0.0	0.0	0.0	0.0	0.0	0.0	0.0	0.0	0.0	0.0	0.0	0.0	5.980432026409588e-05	0.0	0.0	0.0	0.0	0.0	0.0	0.0	0.0	4.808154630252909e-05	0.0
d__Fungi;p__Ascomycota;c__Sordariomycetes;o__Myrmecridiales;f__unidentified;g__unidentified;s__unidentified	0.0	0.0	0.0	0.0	0.0	0.0	0.0	0.0	0.0	0.0	0.0	0.0	0.0	0.0	0.0	0.0	0.0	0.0	0.0	0.0	0.0	0.0	0.0	5.762227446641774e-05	0.0	0.0	0.0
d__Fungi;p__Ascomycota;c__Sordariomycetes;o__Pleurotheciales;f__Pleurotheciaceae;g__Phaeoisaria;s__unclassified_Phaeoisaria	0.0	0.0	0.0	0.0	0.0	0.0001013022973109868	0.0	0.0	0.0	0.0	0.0	0.0	0.0	0.0	0.0	0.0	0.0	0.0	0.0	0.0	0.0	0.0	0.0	0.0	0.0	0.0	0.0
d__Fungi;p__Ascomycota;c__Sordariomycetes;o__Sordariales;f__Cephalothecaceae;g__Cephalotheca;s__unidentified	0.0	0.0	0.0	0.0	0.0	0.0	0.0	0.0	0.0	0.0	0.0	0.0	0.0	0.0	0.0	0.0	0.0	0.0	0.0	0.0	0.0	2.4258008174948756e-05	0.0	0.0	0.0	0.0	0.0
d__Fungi;p__Ascomycota;c__Sordariomycetes;o__Sordariales;f__Chaetomiaceae;g__Botryotrichum;s__Botryotrichum_atrogriseum	0.00044554919801144356	0.0	0.00017808381811706042	0.0	0.0	0.0	9.077499148984455e-05	0.0005019532528753192	9.451684171973394e-05	0.0006315949951541419	0.0	7.074720843306724e-05	0.0	0.0	0.0	3.6203026573021506e-05	0.0	0.0	0.0	0.0	0.0	0.0	0.0	0.0	4.9438054118189906e-05	0.0	0.0
d__Fungi;p__Ascomycota;c__Sordariomycetes;o__Sordariales;f__Chaetomiaceae;g__Chaetomium;s__Chaetomium_grande	0.0	0.0	0.0	0.0	0.0	0.0	0.0	0.0	0.0	0.0	0.0	0.0	0.0	0.0	0.0	0.0	0.0	0.0	0.0	0.0	0.0	0.0	0.0	0.0	0.0	8.013591050421515e-05	0.0
d__Fungi;p__Ascomycota;c__Sordariomycetes;o__Sordariales;f__Chaetomiaceae;g__Humicola;s__Humicola_nigrescens	2.344995779007598e-05	0.0	0.0	0.0	0.0	0.0	0.0	0.0	0.0	0.0	0.0	0.0	0.0	0.0	0.0	0.0	0.0	0.0	0.0	0.0	0.0001511452156725962	2.4258008174948756e-05	0.0	5.762227446641774e-05	0.0	0.0	0.0
d__Fungi;p__Ascomycota;c__Sordariomycetes;o__Sordariales;f__Chaetomiaceae;g__Humicola;s__Humicola_olivacea	0.0	0.0	0.0	0.0	0.0	0.0	0.0	0.0	0.0	0.0	0.0	0.0	0.0	0.0	0.0	0.0	0.0	0.0	0.0	0.0	0.0	6.064502043737189e-05	0.0	0.0	0.0	0.0	0.0
d__Fungi;p__Ascomycota;c__Sordariomycetes;o__Sordariales;f__Chaetomiaceae;g__Myceliophthora;s__Myceliophthora_lutea	0.0	0.0	0.0	0.0	0.0	0.0	0.0	3.273608170925995e-05	0.0	6.533741329180777e-05	0.0	0.0	0.0	0.0	0.0	0.0	0.0	0.0	0.0	0.0	0.0	0.0	0.0	0.0	0.0	0.0	0.0
d__Fungi;p__Ascomycota;c__Sordariomycetes;o__Sordariales;f__Chaetomiaceae;g__Mycothermus;s__Mycothermus_thermophilus	5.862489447518995e-05	0.0	4.7489018164549446e-05	0.0	0.0	0.0	0.0	0.0	0.0	0.0	0.0	0.0	0.0	0.0	0.0	0.0	0.0	0.0	0.0	0.0	0.0	0.0	0.0	0.0	0.0	0.0	0.0
d__Fungi;p__Ascomycota;c__Sordariomycetes;o__Sordariales;f__Chaetomiaceae;g__Trichocladium;s__Trichocladium_opacum	0.0	0.0	0.0	0.0	0.0	0.0	0.0	0.0	0.0	2.1779137763935926e-05	0.0	0.00011791201405511207	3.5609153926502706e-05	4.584369591876497e-05	0.0	2.4135351048681e-05	4.7843456211276705e-05	2.5076168862921122e-05	0.0	0.0	0.0	4.851601634989751e-05	0.0	4.609781957313419e-05	0.0	0.0	0.0
d__Fungi;p__Ascomycota;c__Sordariomycetes;o__Sordariales;f__Chaetomiaceae;g__unclassified_Chaetomiaceae;s__unclassified_Chaetomiaceae	0.0	0.0	0.0	0.0	0.0	0.0	0.0	0.0	0.0	0.0	5.42364056449251e-05	0.0	0.0	0.0	0.0	0.0	0.0	0.0	0.0	0.0	0.0	0.0	0.0	0.0	0.0	0.0	0.0
d__Fungi;p__Ascomycota;c__Sordariomycetes;o__Sordariales;f__Lasiosphaeriaceae;g__Cercophora;s__Cercophora_samala	0.0	0.0	0.0	0.0	0.0	0.0	0.0	0.0002400645992012396	0.0	0.0	0.0	2.3582402811022414e-05	0.0	0.0	0.0	0.0	0.0	0.0	0.0	0.0	0.0	0.0	0.0	0.0	0.0	0.0	0.0
d__Fungi;p__Ascomycota;c__Sordariomycetes;o__Sordariales;f__Lasiosphaeriaceae;g__Echria;s__unidentified	0.0	0.0	0.00014246705449364835	0.0	0.0	0.0	0.0	0.0	0.0	0.0	0.0	8.253840983857845e-05	0.0	0.0	0.0	0.0	0.0	0.0	0.0	0.0	0.0	0.0	0.0	0.0	0.0	0.0	0.0
d__Fungi;p__Ascomycota;c__Sordariomycetes;o__Sordariales;f__Lasiosphaeriaceae;g__Schizothecium;s__Schizothecium_inaequale	0.0	0.0	0.0	0.0	0.0	0.0	0.0	0.0	0.0	0.0	0.0	0.0	0.0	0.0	0.0	0.0	0.0	0.0	0.0	3.6427218417601634e-05	0.0	0.0	0.0	0.0	0.0	0.0	0.0
d__Fungi;p__Ascomycota;c__Sordariomycetes;o__Sordariales;f__Lasiosphaeriaceae;g__Schizothecium;s__Schizothecium_miniglutinans	0.0	0.0	0.0	0.0	0.0	0.0	0.0	0.0	0.0	0.0	0.0	0.0	0.0	0.0	0.0	7.240605314604301e-05	0.0	0.0	0.0	0.0	0.0	0.0	0.0	0.0	0.0	0.0	0.0
d__Fungi;p__Ascomycota;c__Sordariomycetes;o__Sordariales;f__Lasiosphaeriaceae;g__Schizothecium;s__unclassified_Schizothecium	0.0	0.0	0.0	0.0	0.0	0.0	0.0	0.0	0.0	0.0	0.0	0.0	0.0	0.0	0.0	0.0	0.0	0.0	0.0	0.0	0.0	6.064502043737189e-05	0.0	2.3048909786567094e-05	0.0	0.0	0.0
d__Fungi;p__Ascomycota;c__Sordariomycetes;o__Sordariales;f__Lasiosphaeriaceae;g__unclassified_Lasiosphaeriaceae;s__unclassified_Lasiosphaeriaceae	0.0	0.0	0.0	0.0	0.0	0.0	0.0	0.0	0.0	0.0	0.0	0.0	0.0	0.0	0.0	0.0	0.0	0.0	0.0	0.0	0.0	0.0	0.0	0.0	0.0	0.00014424463890758726	0.0
d__Fungi;p__Ascomycota;c__Sordariomycetes;o__Sordariales;f__Lasiosphaeriaceae;g__unidentified;s__unidentified	0.0	0.0	3.561676362341209e-05	0.0	0.0	0.0	0.0	0.0	0.0	0.0	0.0	0.0	0.0	0.0	0.0	0.0	0.0	0.0	0.0	0.0	0.0	0.0	0.0	0.0	0.0	0.0	0.0
d__Fungi;p__Ascomycota;c__Sordariomycetes;o__Sordariales;f__unclassified_Sordariales;g__unclassified_Sordariales;s__unclassified_Sordariales	0.0	0.0	0.0	3.554081269991707e-05	0.0	0.0	0.0	0.0	0.0	0.0	0.0	0.0	0.0	0.0	0.0	0.0	0.0	0.0	0.0	0.0	0.0	0.0	0.0	2.3048909786567094e-05	0.0	0.0	0.0
d__Fungi;p__Ascomycota;c__Sordariomycetes;o__Sordariales;f__unidentified;g__unidentified;s__unidentified	0.0	0.0	7.123352724682418e-05	0.0	0.0	0.0	0.0	0.0	0.0	0.0	0.0	0.0	0.0	0.0	0.0	0.0	0.0	0.0	0.0	0.0	0.0	0.0	0.0	0.0	0.0	0.0	0.0
d__Fungi;p__Ascomycota;c__Sordariomycetes;o__Trichosphaeriales;f__Trichosphaeriaceae;g__Nigrospora;s__Nigrospora_oryzae	0.0	0.0	0.0	0.0	0.0	0.0	0.0	0.0	0.0	0.0	0.0	0.0	0.0	0.0	0.0	0.0	0.00014353036863383012	0.0	0.0	0.0	3.487966515521451e-05	0.0	0.0	0.0	0.0	0.0	0.0
d__Fungi;p__Ascomycota;c__Sordariomycetes;o__Trichosphaeriales;f__Trichosphaeriaceae;g__unidentified;s__unidentified	0.0	0.0	0.0002849341089872967	0.0	0.0	0.0	0.0	0.0	0.0	0.0	0.0	0.0	0.0	0.0	0.0	0.0	0.0	0.0	0.0	0.0	0.0	0.0	0.0	0.0	0.0	0.0	0.0
d__Fungi;p__Ascomycota;c__Sordariomycetes;o__Xylariales;f__Amphisphaeriaceae;g__unclassified_Amphisphaeriaceae;s__unclassified_Amphisphaeriaceae	0.0	0.0	3.561676362341209e-05	0.0	0.0	0.0	0.0	0.0	0.0	0.0	0.0	3.537360421653362e-05	0.0	0.0	0.0	0.0	0.0	0.0	0.0	0.0	0.0	0.0	0.0	0.0	0.0	0.0	0.0
d__Fungi;p__Ascomycota;c__Sordariomycetes;o__Xylariales;f__Bartaliniaceae;g__Bartalinia;s__Bartalinia_robillardoides	0.0	0.0	0.0	0.0	0.0	0.0	0.0	3.273608170925995e-05	0.0	0.0	0.0	0.0	0.0	0.0	0.0	0.0	0.0	0.0	0.0	0.0	0.0	0.0	0.0	0.0	0.0	0.0	0.0
d__Fungi;p__Ascomycota;c__Sordariomycetes;o__Xylariales;f__Diatrypaceae;g__Eutypella;s__Eutypella_citricola	0.0005627989869618235	0.00036408570356803987	0.00014246705449364835	0.0	0.0	0.0	0.0	0.0	0.0	0.0	0.0	0.0	0.0	0.0	0.0	0.0	0.0	0.0	0.0	0.0	0.0	0.0	0.0	0.0	0.0	0.0	0.0
d__Fungi;p__Ascomycota;c__Sordariomycetes;o__Xylariales;f__Diatrypaceae;g__Eutypella;s__unidentified	0.0006331488603320514	0.0005075134049736314	0.00021370058174047252	0.0	0.0	0.0	0.0	0.0	0.0	0.0	0.0	0.0	0.0	0.0	0.0	0.0	0.0	0.0	0.0	0.0	0.0	0.0	0.0	0.0	0.0	0.0	0.0
d__Fungi;p__Ascomycota;c__Sordariomycetes;o__Xylariales;f__Diatrypaceae;g__Monosporascus;s__unidentified	0.0	0.0	4.7489018164549446e-05	0.0	0.0	0.0	0.0	0.0	0.0	0.0	0.0	0.0	0.0	0.0	0.0	0.0	0.0	0.0	0.0	0.0	0.0	0.0	0.0	0.0	0.0	0.0	0.0
d__Fungi;p__Ascomycota;c__Sordariomycetes;o__Xylariales;f__Hyponectriaceae;g__Monographella;s__Monographella_nivalis	0.0	0.0	0.0	0.0	0.0	0.00012381391893565052	0.0	0.0	0.0	0.0	0.0	0.0	0.0	0.0	0.0	0.0	0.0	0.0	6.0988997584835694e-05	0.0003035601534800136	0.00018602488082781072	0.0	0.0	0.0	0.0	0.0	0.0
d__Fungi;p__Ascomycota;c__Sordariomycetes;o__Xylariales;f__Hyponectriaceae;g__unidentified;s__unidentified	0.0	0.0	0.0	0.0	0.0	0.0	0.0	0.0	0.0	0.0	0.0	0.0	0.0	0.0	0.0	0.0	0.0	0.0	0.0	0.0	0.0	0.0	0.0	2.3048909786567094e-05	0.0	0.0	0.0
d__Fungi;p__Ascomycota;c__Sordariomycetes;o__Xylariales;f__Microdochiaceae;g__Microdochium;s__Microdochium_novae-zelandiae	0.0	0.0	0.00020182832719933515	0.0	0.0	0.0	0.0	0.0	0.0	0.0	0.0	0.0	0.0	0.0	0.0	0.0	0.0	0.0	0.0	0.0	0.0	0.0	0.0	0.0	0.0	0.0	0.0
d__Fungi;p__Ascomycota;c__Sordariomycetes;o__Xylariales;f__Microdochiaceae;g__Microdochium;s__Microdochium_paspali	0.0	0.0	0.00016621156357592306	0.0	0.0	0.0	0.0	0.0	0.0	0.0	0.0	3.537360421653362e-05	0.0	0.0	0.00014824148537968351	0.00012067675524340501	0.0	0.0	0.0	0.0	0.0	0.0	0.0	0.0	0.0	0.0	0.0
d__Fungi;p__Ascomycota;c__Sordariomycetes;o__Xylariales;f__Microdochiaceae;g__Microdochium;s__unclassified_Microdochium	5.862489447518995e-05	0.0	0.00042740116348094503	0.0	0.0	0.0	0.0	0.0	0.0	0.00021779137763935927	0.0	4.716480562204483e-05	0.001103883771721584	0.0	0.0005929659415187341	0.0	0.0	0.0	0.0	0.0	0.0	0.0	0.0	0.0	0.0	0.0	0.0
d__Fungi;p__Ascomycota;c__Sordariomycetes;o__Xylariales;f__Microdochiaceae;g__Microdochium;s__unidentified	0.0	0.0	0.0	0.0	0.0	0.0	0.0	0.0	0.0	0.0	0.0	0.0	0.0	0.0	0.0	8.447372867038352e-05	0.0	0.0	0.0	0.0	0.0	0.0	0.0	0.0	0.0	0.0	0.0
d__Fungi;p__Ascomycota;c__Sordariomycetes;o__Xylariales;f__Sporocadaceae;g__Neopestalotiopsis;s__Neopestalotiopsis_foedans	0.0	0.0	0.0	0.0	0.0	0.0	0.0	0.0	2.3629210429933485e-05	0.0	0.0	0.0	0.0	0.0	0.0	0.0	0.0	0.0	0.0	0.0	0.0	0.0	0.0	4.609781957313419e-05	0.0	0.0	0.0
d__Fungi;p__Ascomycota;c__Sordariomycetes;o__Xylariales;f__Xylariales_fam_Incertae_sedis;g__Phialemoniopsis;s__Phialemoniopsis_curvata	0.00012897476784541788	0.0004744147046492641	0.00029680636352843407	0.9097263357422106	0.8922796192031117	0.8324460002476278	0.0	0.0	0.0	2.1779137763935926e-05	0.0	0.00023582402811022415	0.00021365492355901624	0.0002636012515328986	0.0001853018567246044	0.00022928583496246952	0.00019137382484510682	0.00021314743533482956	0.00024395599033934278	0.0002549905289232114	8.138588536216719e-05	2.4258008174948756e-05	0.0	0.0	0.00011535545960910979	0.00014424463890758726	0.00013641866889483825
d__Fungi;p__Ascomycota;c__Sordariomycetes;o__Xylariales;f__unclassified_Xylariales;g__unclassified_Xylariales;s__unclassified_Xylariales	0.0	0.0	0.0003442953816929835	0.0	0.0	0.0	0.0	0.0	0.0	0.0	0.0	0.0	0.0	0.0	0.0	0.0	0.0	0.0	0.0	0.0	2.325311010347634e-05	0.0	0.0	0.0	0.0	0.0	0.0
d__Fungi;p__Ascomycota;c__Sordariomycetes;o__Xylariales;f__unidentified;g__unidentified;s__unidentified	0.0	0.0	5.936127270568681e-05	0.0	0.0	0.0	0.0	0.0	0.0	0.0	0.0	0.0	0.0	0.0	0.0	0.0	0.0	0.0	0.0	0.0	0.0	0.0	0.0	8.067118425298483e-05	0.0	0.0	0.0
d__Fungi;p__Ascomycota;c__Sordariomycetes;o__unclassified_Sordariomycetes;f__unclassified_Sordariomycetes;g__unclassified_Sordariomycetes;s__unclassified_Sordariomycetes	0.0006448738392270893	0.0	0.001282203490442835	0.0	0.0	0.0	0.0	0.0	0.0	9.800611993771167e-05	0.0	0.0	0.0	0.0	0.0	0.00010860907971906451	0.00010764777647537259	0.0	7.318679710180283e-05	0.0	2.325311010347634e-05	0.0	0.0	0.0	0.0	0.0	0.0
d__Fungi;p__Ascomycota;c__Sordariomycetes;o__unidentified;f__unidentified;g__unidentified;s__unidentified	0.0	0.0	0.0	0.0	0.0	0.0	0.0	0.0	0.0	0.0	0.0	0.0	0.0	0.0	2.470691422994725e-05	0.0	0.0	0.0	0.0	0.0	0.0	3.6387012262423135e-05	2.123074636688853e-05	0.0	0.0	0.0	0.0
d__Fungi;p__Ascomycota;c__Taphrinomycetes;o__Taphrinales;f__Taphrinaceae;g__Taphrina;s__Taphrina_mume	0.0	0.0	0.0	3.554081269991707e-05	0.0	0.0	0.0	0.0	0.0	0.0	0.0	0.0	0.0	0.0	0.0	0.0	0.0	0.0	0.0	0.0	0.0	0.0	0.0	0.0	0.0	0.0	0.0
d__Fungi;p__Ascomycota;c__unclassified_Ascomycota;o__unclassified_Ascomycota;f__unclassified_Ascomycota;g__unclassified_Ascomycota;s__unclassified_Ascomycota	0.00044554919801144356	5.516450054061211e-05	0.000688590763385967	0.012214192631204834	0.007899254492851053	0.013506972974798238	0.0	3.273608170925995e-05	5.907302607483371e-05	0.003092637562478902	0.0007159205545130113	0.0006603072787086276	8.308802582850631e-05	6.876554387814746e-05	0.00029648297075936703	0.0006033837762170251	3.588259215845753e-05	0.0	0.0	2.428481227840109e-05	6.975933031042901e-05	3.6387012262423135e-05	5.307686591722132e-05	0.0	0.0	0.0	0.0
d__Fungi;p__Basidiomycota;c__Agaricomycetes;o__Agaricales;f__Amanitaceae;g__Amanita;s__Amanita_pseudovaginata	0.0	0.0	0.0	0.0	0.0	0.0	0.0	0.0	0.0	0.0	0.0	0.0	0.0	9.168739183752994e-05	0.0	0.0	0.0	0.0	0.0	0.0	0.0	0.0	0.0	0.0	0.0	0.0	0.0
d__Fungi;p__Basidiomycota;c__Agaricomycetes;o__Agaricales;f__Amanitaceae;g__Amanita;s__unclassified_Amanita	0.00017587468342556984	0.0	0.0	0.0	0.0	0.0	0.0	0.0	0.0	0.0	0.0	0.0	0.0	0.0	0.0	0.0	0.0	0.0	0.0	0.0	0.0	0.0	0.0	0.0	0.0	0.0	0.0
d__Fungi;p__Basidiomycota;c__Agaricomycetes;o__Agaricales;f__Amanitaceae;g__Amanita;s__unidentified	0.0003986492824312916	0.0	0.0	0.0	0.0	0.0	0.0	0.0	0.0	0.0	0.0	0.0	0.0	0.0	0.0	0.0	0.0	0.0	0.0	0.0	0.0	0.0	0.0	0.0	0.0	0.0	0.0
d__Fungi;p__Basidiomycota;c__Agaricomycetes;o__Agaricales;f__Clavariaceae;g__Clavaria;s__unidentified	0.0	0.0	0.0	0.0	0.0	0.0	0.0	0.0	0.0	0.0	0.0	2.3582402811022414e-05	0.0	0.0	0.0	0.0	0.0	0.0	0.0	0.0	0.0	0.0	0.0	0.0	0.0	0.0	0.0
d__Fungi;p__Basidiomycota;c__Agaricomycetes;o__Agaricales;f__Clavariaceae;g__Clavulinopsis;s__Clavulinopsis_fusiformis	0.0	0.0	9.497803632909889e-05	0.0	0.0	0.0	0.0	0.0	0.0	0.0	0.0	0.0	0.0	0.0	0.0	0.0	0.0	0.0	0.0	0.0	0.0	0.0	0.0	0.0	0.0	0.0	0.0
d__Fungi;p__Basidiomycota;c__Agaricomycetes;o__Agaricales;f__Clavariaceae;g__Ramariopsis;s__unidentified	0.0	0.0	5.936127270568681e-05	0.0	0.0	0.0	0.0	0.0	0.0	0.0	0.0	0.0	0.0	0.0	0.0	0.0	0.0	0.0	0.0	0.0	0.0	0.0	0.0	0.0	0.0	0.0	0.0
d__Fungi;p__Basidiomycota;c__Agaricomycetes;o__Agaricales;f__Clavariaceae;g__unidentified;s__unidentified	0.0	0.0	0.0	0.0	0.0	0.0	0.0	0.0	0.0	0.0	0.0	0.0	0.0	0.0	0.0	0.0	0.0	0.0	0.0	0.0	4.650622020695268e-05	0.0	0.0	0.0	0.0	0.0	0.0
d__Fungi;p__Basidiomycota;c__Agaricomycetes;o__Agaricales;f__Cortinariaceae;g__Cortinarius;s__unclassified_Cortinarius	0.0	0.0	0.0	0.0	0.0	0.0	0.0	0.0	0.0	0.0	0.0	7.074720843306724e-05	0.0	0.0	0.0	0.0	0.0	0.0	0.00024395599033934278	0.0	0.0	0.0	0.0	0.0	0.0	0.0	0.0
d__Fungi;p__Basidiomycota;c__Agaricomycetes;o__Agaricales;f__Cortinariaceae;g__Protoglossum;s__Protoglossum_niveum	0.0	0.0	0.0	0.0	0.0	0.0	0.0	0.0	0.0	0.0	0.0	0.0	0.0	0.0	0.0	0.0	0.0	2.5076168862921122e-05	0.0	0.0	0.0	0.0	0.0	0.0	0.0	0.0	0.0
d__Fungi;p__Basidiomycota;c__Agaricomycetes;o__Agaricales;f__Entolomataceae;g__Clitopilus;s__unidentified	0.0	0.0	0.0	0.0	0.0	0.0	0.0	0.0	0.0	0.0	0.0	0.0	0.0	0.0	0.0	3.6203026573021506e-05	0.0	0.0	0.0	0.0	0.0	0.00018193506131211566	0.0	0.0	0.0	0.0	0.0
d__Fungi;p__Basidiomycota;c__Agaricomycetes;o__Agaricales;f__Entolomataceae;g__Entoloma;s__Entoloma_cetratum	0.0	0.0	0.0	0.0	0.0	0.0	0.0	0.0	0.0	0.0	0.0	0.0	0.0	0.0	0.0	0.0	0.0	0.0	0.0	0.0	0.0	0.0	0.0	2.3048909786567094e-05	0.0	0.0	0.0
d__Fungi;p__Basidiomycota;c__Agaricomycetes;o__Agaricales;f__Entolomataceae;g__Entoloma;s__Entoloma_conferendum	0.0	0.0	0.0	0.0	0.0	0.0	0.0	0.0	0.0	0.0	0.0	0.0	4.747887190200361e-05	0.0	7.412074268984176e-05	2.4135351048681e-05	0.0	0.0	0.0	0.0	0.0	3.6387012262423135e-05	0.0	0.0	0.0	0.0	0.0
d__Fungi;p__Basidiomycota;c__Agaricomycetes;o__Agaricales;f__Hydnangiaceae;g__unidentified;s__unidentified	0.0	0.0	0.0	0.0	0.0	0.0	0.0	0.0	0.0	0.0	0.0	0.0	0.0	0.0	0.0	0.0	0.0	0.0	6.0988997584835694e-05	0.0	0.0	0.0	0.0	0.0	0.0	0.0	0.0
d__Fungi;p__Basidiomycota;c__Agaricomycetes;o__Agaricales;f__Hygrophoraceae;g__Hygrophorus;s__unidentified	0.0	0.0	0.0	0.0	0.0	0.0	0.0	0.0	0.0	0.0	0.0	0.0	0.0	0.0	0.0	0.0	0.0	0.0	0.0	0.0	0.0	0.0	0.0	0.0	0.0	0.0	6.820933444741912e-05
d__Fungi;p__Basidiomycota;c__Agaricomycetes;o__Agaricales;f__Inocybaceae;g__Inocybe;s__Inocybe_lanatodisca	0.0	0.0	0.0	0.0	0.0	0.0	0.0	0.0	0.0	0.0	0.0	0.0	0.0	0.0	0.0	0.0	2.3921728105638353e-05	0.0	0.0	0.0	0.0	0.0	0.0	0.0	0.0	0.0	0.0
d__Fungi;p__Basidiomycota;c__Agaricomycetes;o__Agaricales;f__Inocybaceae;g__Inocybe;s__Inocybe_putilla	0.0	0.0	0.0	0.0	0.0	0.0	0.0	0.0	0.0	0.0	0.0	0.0	0.0	0.0	0.0	0.0	0.0	0.0	0.0	0.0	0.0001162655505173817	0.0	0.0	0.0	0.0	0.0	0.0
d__Fungi;p__Basidiomycota;c__Agaricomycetes;o__Agaricales;f__Inocybaceae;g__Inocybe;s__unclassified_Inocybe	0.0	0.0	0.00011872254541137362	0.0	0.0	0.0	0.0	0.0	0.0	0.0	0.0	0.0	0.0	0.0	0.0	0.0	0.0	0.0	0.0	0.0	0.0	0.0	0.0	0.0	0.0	0.0	0.0
d__Fungi;p__Basidiomycota;c__Agaricomycetes;o__Agaricales;f__Inocybaceae;g__Inocybe;s__unidentified	0.0	0.0	0.0	0.0	0.0	0.0	0.0	0.0	0.0	0.0	0.0	0.0	0.0	0.0	0.0	0.0	0.00016745209673946847	3.761425329438169e-05	0.0	0.0	0.0	0.00010916103678726939	0.0	0.0	0.0	0.0	0.0
d__Fungi;p__Basidiomycota;c__Agaricomycetes;o__Agaricales;f__Lycoperdaceae;g__Lycoperdon;s__Lycoperdon_pratense	0.0	0.0	0.0	0.0	0.0	0.0	0.0	0.0	0.0	0.0	0.0	0.0	0.0	0.0	0.0	0.0	2.3921728105638353e-05	0.0	0.0	0.0	0.0	0.0	0.0	0.0	0.0	0.0	0.0
d__Fungi;p__Basidiomycota;c__Agaricomycetes;o__Agaricales;f__Lyophyllaceae;g__Termitomyces;s__Termitomyces_eurrhizus	9.379983116030391e-05	0.0	8.310578178796153e-05	0.0	0.0	0.0	0.0	0.0	0.0	0.0	0.0	0.0	0.0	0.0	0.0	0.0	0.0	0.0	0.0	0.0	0.0	0.0	0.0	0.0	0.0	0.0	0.0
d__Fungi;p__Basidiomycota;c__Agaricomycetes;o__Agaricales;f__Marasmiaceae;g__Marasmius;s__Marasmius_curreyi	0.0002344995779007598	0.0	0.000130594799952511	0.0	0.0	0.0	0.0	0.0	0.0	4.355827552787185e-05	0.0	0.0	0.0	0.0	0.0	0.0	0.0	0.0	0.0	0.0	0.0	0.0	0.0	0.0	0.0	0.0	0.0
d__Fungi;p__Basidiomycota;c__Agaricomycetes;o__Agaricales;f__Nidulariaceae;g__Cyathus;s__Cyathus_stercoreus	0.0	0.0	0.0	0.0	0.0	0.0	0.0	0.0	0.0	0.0	0.0	0.0	0.0	0.0	0.0	0.0	0.0	0.0	0.0	0.0	0.0	0.0	0.0	0.0	0.00014831416235456973	0.0	0.0
d__Fungi;p__Basidiomycota;c__Agaricomycetes;o__Agaricales;f__Omphalotaceae;g__Gymnopus;s__Gymnopus_polygrammus	0.0	0.0	4.7489018164549446e-05	0.0	0.0	0.0	0.0	0.0	0.0	0.0	0.0	0.0	0.0	0.0	0.0	0.0	0.0	0.0	0.0	0.0	0.0	0.0	0.0	0.0	0.0	0.0	0.0
d__Fungi;p__Basidiomycota;c__Agaricomycetes;o__Agaricales;f__Psathyrellaceae;g__Coprinopsis;s__Coprinopsis_acuminata	0.0	0.0	0.0	0.0	0.0	0.0	0.0	0.0	0.0	0.0	3.254184338695506e-05	0.0	0.0	0.0	0.0	0.0	0.0	0.0	0.0	0.0	0.0	0.0	0.0	0.0	0.0	0.0	0.0
d__Fungi;p__Basidiomycota;c__Agaricomycetes;o__Agaricales;f__Schizophyllaceae;g__Schizophyllum;s__Schizophyllum_commune	0.0012545727417690648	0.0	0.0008073133087973406	0.00018955100106622438	2.4009892075535122e-05	0.0002701394594959648	0.0	0.0	0.0	0.0	2.169456225797004e-05	0.0	0.0	0.0	9.8827656919789e-05	0.0	0.0	0.0	0.0	6.071203069600272e-05	0.0	0.0	0.0	0.0	0.0	0.0	0.0
d__Fungi;p__Basidiomycota;c__Agaricomycetes;o__Agaricales;f__Strophariaceae;g__Psilocybe;s__Psilocybe_coprophila	0.00045727417690648157	0.0	0.0008548023269618901	0.0	0.0	0.0	0.0	0.0	3.5443815644900226e-05	0.0	0.0	0.0	0.0	0.0	0.0	0.0	0.0	0.0	0.0	0.0	0.0	0.0	0.0	0.0	0.0	0.0	0.0
d__Fungi;p__Basidiomycota;c__Agaricomycetes;o__Agaricales;f__Strophariaceae;g__unclassified_Strophariaceae;s__unclassified_Strophariaceae	0.0	0.0	0.0	0.0	0.0	0.0	0.0	0.0	0.0	0.0	0.0	0.0	0.0	3.438277193907373e-05	0.0	0.0	0.0	0.0	0.0	0.0	0.0	0.0	0.0	0.0	0.0	0.0	0.0
d__Fungi;p__Basidiomycota;c__Agaricomycetes;o__Agaricales;f__Tricholomataceae;g__Gerronema;s__unclassified_Gerronema	2.344995779007598e-05	0.0	0.0	0.0	0.0	0.0	0.0	0.0	0.0	0.0	0.0	0.0	0.0	0.0	0.0	0.0	0.0	0.0	0.0	0.0	0.0	0.0	0.0	0.0	0.0	0.0	0.0
d__Fungi;p__Basidiomycota;c__Agaricomycetes;o__Agaricales;f__Tricholomataceae;g__Mycena;s__unclassified_Mycena	0.0	0.0	0.0	0.0	0.0	0.0	0.0	0.0	0.0	0.0	0.0	0.0	3.5609153926502706e-05	0.0	0.0	0.0	0.0	0.0	0.0	0.0	0.0	0.0	0.0	0.0	0.0	0.0	0.0
d__Fungi;p__Basidiomycota;c__Agaricomycetes;o__Agaricales;f__unclassified_Agaricales;g__unclassified_Agaricales;s__unclassified_Agaricales	8.207485226526592e-05	0.0	0.00014246705449364835	0.0	0.0	0.0	0.0	0.0	0.0	0.0	0.0	0.0	0.0	0.0	0.0	0.0	0.0	0.0	0.0	0.0	0.0	0.0	0.0	0.0	0.0	0.0	0.0
d__Fungi;p__Basidiomycota;c__Agaricomycetes;o__Atheliales;f__Atheliaceae;g__Amphinema;s__unclassified_Amphinema	0.0001055248100553419	0.0	0.0	0.0	0.0	0.0	0.0	0.0	0.0	0.0	0.0	0.0	0.0	0.0	0.0	0.0	0.0	0.0	0.0	0.0	0.0	0.0	0.0	0.0	0.0	0.0	0.0
d__Fungi;p__Basidiomycota;c__Agaricomycetes;o__Atheliales;f__Atheliaceae;g__Amphinema;s__unidentified	0.0003048494512709877	0.0	0.0006411017452214176	0.0	0.0	0.0	0.0	0.0	5.907302607483371e-05	8.71165510557437e-05	0.0	0.0	0.0	0.0	0.0	0.0	0.0	0.0	0.0	3.6427218417601634e-05	0.0	0.0	0.0	0.0	0.0	0.0	0.0
d__Fungi;p__Basidiomycota;c__Agaricomycetes;o__Atheliales;f__Atheliaceae;g__Piloderma;s__unidentified	9.379983116030391e-05	0.0	0.00015433930903478572	0.0	0.0	0.0	0.0	0.0	0.0	0.0	0.0	0.0	0.0	0.0	0.0	0.0	0.0	0.0	0.0	0.0	0.0	0.0	0.0	0.0	0.0	0.0	0.0
d__Fungi;p__Basidiomycota;c__Agaricomycetes;o__Auriculariales;f__Auriculariaceae;g__Auricularia;s__Auricularia_auricula-judae	0.0	0.0	0.0	0.0	3.601483811330268e-05	0.0	0.0	0.0	0.0	0.0	0.0	0.0	0.0	0.0	0.0	0.0	0.0	0.0	0.0	0.0	0.0	0.0	0.0	0.0	0.0	0.0	0.0
d__Fungi;p__Basidiomycota;c__Agaricomycetes;o__Auriculariales;f__Auriculariaceae;g__Auricularia;s__Auricularia_villosula	3.5174936685113966e-05	0.0	0.0	0.0	0.0	0.0	0.0	0.0	0.0	0.0	5.42364056449251e-05	0.0	0.0	0.0	0.0	0.0	0.0	0.0	0.0	0.0	0.0	0.0	0.0	0.0	0.0	0.0	0.0
d__Fungi;p__Basidiomycota;c__Agaricomycetes;o__Auriculariales;f__Exidiaceae;g__Exidia;s__Exidia_glandulosa	0.0001172497889503799	0.0	0.0	0.0	0.0	0.0	0.0	0.0	0.0	0.0	0.0	0.0	0.0	0.0	0.0	0.0	0.0	0.0	0.0	0.0	0.0	0.0	0.0	0.0	0.0	0.0	0.0
d__Fungi;p__Basidiomycota;c__Agaricomycetes;o__Auriculariales;f__unidentified;g__unidentified;s__unidentified	0.00012897476784541788	0.0	0.0005105069452689065	0.0	0.0	0.0	0.0	0.0	0.0	0.0	0.0	0.0	0.0	0.0	0.0	0.0	0.0	0.0	0.0	0.0	0.0	0.0	0.0	0.0	0.0	0.0	0.0
d__Fungi;p__Basidiomycota;c__Agaricomycetes;o__Boletales;f__Boletaceae;g__Rossbeevera;s__Rossbeevera_griseovelutina	0.0	0.0	0.0	0.0	0.0	0.0	0.0	0.0	0.0	0.0	0.0	0.0	0.0	0.0	0.0	0.0	0.0	0.0	0.0002927471884072113	3.6427218417601634e-05	0.0	0.0	0.0	0.0	0.0	0.0	0.0
d__Fungi;p__Basidiomycota;c__Agaricomycetes;o__Boletales;f__Boletaceae;g__Rossbeevera;s__Rossbeevera_yunnanensis	0.0	0.0	0.0	0.0	0.0	0.0	0.0	0.0	0.0	0.0	0.0	0.0	0.0	0.0	0.0	0.0	0.0	0.0	0.0	0.0	3.487966515521451e-05	0.0	0.0	0.0	0.0	0.0	0.0
d__Fungi;p__Basidiomycota;c__Agaricomycetes;o__Boletales;f__Rhizopogonaceae;g__Rhizopogon;s__Rhizopogon_abietis	0.0	0.0	0.0	0.0	0.0	0.0	0.0	0.0	0.0	0.0	0.0	3.537360421653362e-05	3.5609153926502706e-05	4.584369591876497e-05	6.176728557486812e-05	2.4135351048681e-05	0.0	0.0	0.0	3.6427218417601634e-05	0.0	0.0	0.0	0.0	0.0	0.0	0.0
d__Fungi;p__Basidiomycota;c__Agaricomycetes;o__Boletales;f__Sclerodermataceae;g__Scleroderma;s__unidentified	0.0	0.0	0.0	0.0	0.0	0.0	0.0	0.0	0.0	0.0	0.0	0.0	0.0	0.0	0.0	0.0	0.0	0.0	0.0	0.0	0.0	0.00041238613897412885	0.0	0.0	0.0	0.0	0.0
d__Fungi;p__Basidiomycota;c__Agaricomycetes;o__Boletales;f__Suillaceae;g__Suillus;s__Suillus_placidus	0.0	0.0	0.0	0.0	0.0	0.0	7.942811755361398e-05	0.0	0.0	6.533741329180777e-05	0.0	9.432961124408966e-05	0.0	0.0	0.0	0.0	0.0	5.0152337725842243e-05	0.0	0.0001092816552528049	0.0	0.0	0.0	0.0	0.0	0.0	0.0
d__Fungi;p__Basidiomycota;c__Agaricomycetes;o__Cantharellales;f__Cantharellales_fam_Incertae_sedis;g__Minimedusa;s__Minimedusa_polyspora	0.0	0.0	2.3744509082274723e-05	0.0	0.0	0.0	0.0	0.0	0.0	0.0	0.0	0.0	0.0	0.0	0.0	0.0	0.0	0.0	0.0	0.0	0.0	0.0	0.0	0.0	0.0	0.0	0.0
d__Fungi;p__Basidiomycota;c__Agaricomycetes;o__Cantharellales;f__Cantharellales_fam_Incertae_sedis;g__Sistotrema;s__Sistotrema_brinkmannii	0.0	0.0	0.0	0.0	0.0	0.0	0.0	0.0	0.0	0.0	0.0	0.0	0.0	0.0	0.0	0.0	0.0	0.0	0.0	0.0	0.0	0.0	0.0	0.0	0.0	3.205436420168606e-05	0.0
d__Fungi;p__Basidiomycota;c__Agaricomycetes;o__Cantharellales;f__Ceratobasidiaceae;g__Rhizoctonia;s__unidentified	0.0	0.0	0.0	4.7387750266556095e-05	0.0	0.0	0.0	0.0	0.0	0.0	0.0	0.0	0.0	0.0	0.0	0.0	0.0	0.0	0.0	0.0	0.0	0.0	0.0	0.0	0.0	0.0	0.0
d__Fungi;p__Basidiomycota;c__Agaricomycetes;o__Cantharellales;f__Ceratobasidiaceae;g__unidentified;s__unidentified	3.5174936685113966e-05	0.0	0.0	0.0	0.0	0.0	0.0	0.0	0.0	0.0	3.254184338695506e-05	0.0	0.0	0.0	0.0	0.0	0.0	0.0	0.0	3.6427218417601634e-05	0.0	0.0	0.0	0.0	0.0	0.0	0.0
d__Fungi;p__Basidiomycota;c__Agaricomycetes;o__Cantharellales;f__Clavulinaceae;g__Clavulina;s__Clavulina_coralloides	0.0	0.0	0.0	0.0	0.0	0.0	0.0	0.0	0.0	0.0	0.0	0.0	0.0	0.0	0.0	0.0	0.00022725641700356434	0.0	0.0	0.0	0.0	0.0	0.0	0.0	0.0	0.0	0.0
d__Fungi;p__Basidiomycota;c__Agaricomycetes;o__Polyporales;f__Coriolaceae;g__Trametes;s__Trametes_hirsuta	0.0002110496201106838	0.0	0.0	0.001978438573628717	0.0020648507184960205	0.002003534324595072	0.0	0.0	0.0	0.0	0.0	0.0	0.0	0.0	0.0	0.0	0.0	0.0	0.0	0.0	0.0	0.0	0.0	0.0	0.0	0.0	0.0
d__Fungi;p__Basidiomycota;c__Agaricomycetes;o__Polyporales;f__Ganodermataceae;g__Ganoderma;s__Ganoderma_sichuanense	0.00012897476784541788	0.0	0.0005936127270568681	0.0	0.0	0.0	0.0	0.0	0.0	0.0	8.677824903188016e-05	0.0	0.0	0.0	0.0	0.0	0.0	0.0	0.0	0.0	0.0	0.0	0.0	0.0	0.0	0.0	0.0
d__Fungi;p__Basidiomycota;c__Agaricomycetes;o__Polyporales;f__Meruliaceae;g__Byssomerulius;s__Byssomerulius_corium	0.0	0.0	0.0	0.0	0.0	0.0	0.0	0.0	0.0	2.1779137763935926e-05	0.0	0.0	0.0	0.0	0.0	0.0	0.0	0.0	0.0	0.0	0.0	0.0	0.0	0.0	0.0	0.0	0.0
d__Fungi;p__Basidiomycota;c__Agaricomycetes;o__Polyporales;f__Meruliaceae;g__Irpex;s__Irpex_hydnoides	0.0006096989025419754	0.00018755930183808115	0.000130594799952511	0.0	0.0	0.0	0.0	0.0	0.0	0.0	0.0	0.0	0.0	0.0	0.0	0.0	0.0	0.0	0.0	0.0	0.0	0.0	0.0	0.0	0.0	0.0	0.0
d__Fungi;p__Basidiomycota;c__Agaricomycetes;o__Polyporales;f__Meruliaceae;g__Phanerochaete;s__Phanerochaete_xerophila	0.0	0.0	0.0	0.0	0.0	4.5023243249327465e-05	0.0	0.0	0.0	0.0	2.169456225797004e-05	0.0	0.0	0.0	0.0	0.0	0.0	0.0	0.0	0.0	0.0	0.0	0.0	0.0	0.0	0.0	0.0
d__Fungi;p__Basidiomycota;c__Agaricomycetes;o__Polyporales;f__Meruliaceae;g__Porostereum;s__unidentified	0.0001993246412156458	0.0	0.0	0.0004501836275322829	0.0002400989207553512	0.001271906621793501	0.0	0.0	0.0	0.0	0.0	0.0	0.0	0.0	0.0	0.0	0.0	0.0	0.0	0.0	0.0	0.0	0.0	0.0	0.0	0.0	0.0
d__Fungi;p__Basidiomycota;c__Agaricomycetes;o__Polyporales;f__Polyporaceae;g__Microporus;s__Microporus_affinis	0.0	0.0	0.0	0.0	0.0	0.0	0.0	0.0	0.0	0.0	0.0	0.0	0.0	0.0	0.0	0.0	2.3921728105638353e-05	0.0	0.0	0.0	0.0	0.0	0.0	0.0	0.0	0.0	0.0
d__Fungi;p__Basidiomycota;c__Agaricomycetes;o__Polyporales;f__unidentified;g__unidentified;s__unidentified	0.0	0.0	0.00017808381811706042	0.0	0.0	0.0	0.0	0.0	0.0	0.0	0.0	0.0	0.0	0.0	0.0	0.0	0.0	0.0	0.0	0.0	0.0	0.0	0.0	0.0	0.0	0.0	0.0
d__Fungi;p__Basidiomycota;c__Agaricomycetes;o__Russulales;f__Peniophoraceae;g__Peniophora;s__Peniophora_incarnata	0.00015242472563549385	0.0	0.0	0.0	8.403462226437293e-05	0.0	0.0	0.0	0.0	0.0	0.0	0.0	0.0	0.0	0.0	0.0	0.0	0.0	0.0	0.0	0.0	0.0	0.0	0.0	0.0	0.0	0.0
d__Fungi;p__Basidiomycota;c__Agaricomycetes;o__Russulales;f__Peniophoraceae;g__Peniophora;s__Peniophora_lycii	0.0	0.0	0.0	0.0002013979386328634	0.0001800741905665134	0.0	0.0	0.0	0.0	0.0	0.0	3.537360421653362e-05	0.0	0.0	0.0	0.0	0.0	0.0	0.0	0.0	0.0	0.0	0.0	0.0	0.0	0.0	0.0
d__Fungi;p__Basidiomycota;c__Agaricomycetes;o__Russulales;f__Russulaceae;g__Lactarius;s__Lactarius_deliciosus	0.0	0.0	0.0	0.0	0.0	0.0	0.0	0.0	0.0	0.0	0.0	0.0	0.00018991548760801443	5.7304619898456215e-05	9.8827656919789e-05	0.0	0.0	0.0	0.00010978019565270425	0.0	0.0	0.0	0.0	0.0	0.0	0.0	0.0
d__Fungi;p__Basidiomycota;c__Agaricomycetes;o__Russulales;f__Russulaceae;g__Lactarius;s__Lactarius_fuliginosus	0.00017587468342556984	0.0	4.7489018164549446e-05	0.0	0.0	0.0	2.269374787246114e-05	0.0	0.0	0.0	0.0	0.0	0.0	0.0	0.0	0.0	0.0	0.0	0.0	0.0	0.0	0.0	0.0	0.0	0.0	0.0	0.0
d__Fungi;p__Basidiomycota;c__Agaricomycetes;o__Russulales;f__Russulaceae;g__Lactarius;s__Lactarius_salmonicolor	0.00018759966232060783	0.00014342770140559147	0.0	0.0	0.0	0.0	0.0	0.0	0.0	0.0	0.0	0.0	0.0	0.0	0.0	0.0	2.3921728105638353e-05	0.0	0.0	0.0	0.0	0.0	0.0	0.0	0.0	0.0	0.0
d__Fungi;p__Basidiomycota;c__Agaricomycetes;o__Russulales;f__Russulaceae;g__Lactarius;s__unclassified_Lactarius	0.0	0.0	0.0	0.0	0.0	0.0	0.0	0.0	0.0	0.0	0.0	0.0	0.0	0.0	4.94138284598945e-05	0.0	0.0	0.0	0.0	0.0	0.0	0.0	0.0	0.0	0.0	0.0	0.0
d__Fungi;p__Basidiomycota;c__Agaricomycetes;o__Russulales;f__Russulaceae;g__Lactarius;s__unidentified	0.0	0.0	0.0	0.0	0.0	0.0	0.0	0.0	0.0	0.0	0.0	0.0	0.0	0.0	0.0	0.0	0.0	0.0	0.0	0.0	0.0	0.0	0.0	0.00013829345871940258	0.0	0.0	0.0
d__Fungi;p__Basidiomycota;c__Agaricomycetes;o__Russulales;f__Russulaceae;g__Lactifluus;s__Lactifluus_bertillonii	0.00016414970453053183	0.0	0.0	0.0	0.0	0.0	0.0	0.0	0.0	0.0	0.0	0.0	0.0	0.0	0.0	0.0	0.0	3.761425329438169e-05	0.0002195603913054085	6.071203069600272e-05	0.0	0.0	0.0	0.0	0.0	0.0	0.0
d__Fungi;p__Basidiomycota;c__Agaricomycetes;o__Russulales;f__Russulaceae;g__Lactifluus;s__Lactifluus_glaucescens	0.0	0.0	0.0	0.0	0.0	0.0	0.0	0.0	0.0	0.0	0.0	0.0	0.0	0.0	0.0	0.0	0.0	0.00018807126647190842	0.0	0.0	0.0	0.0	0.0	0.0	0.0	0.0	0.0
d__Fungi;p__Basidiomycota;c__Agaricomycetes;o__Russulales;f__Russulaceae;g__Macowanites;s__Macowanites_chlorinosmus	0.0	0.0	0.00045114567256321976	0.0	0.0	0.0	0.0	0.0	0.0	0.0	0.0	0.0	0.0	0.0	0.0	0.0	0.0	0.0	0.0	0.0	0.0	0.0	0.0	0.0	0.0	0.0	0.0
d__Fungi;p__Basidiomycota;c__Agaricomycetes;o__Russulales;f__Russulaceae;g__Russula;s__Russula_brevipes	5.862489447518995e-05	0.0	0.00020182832719933515	0.0	0.0	0.0	0.0	0.0	0.0	0.0	0.0	0.0	0.0	0.0	0.0	0.0	0.0	0.0	0.0	0.0	0.0	0.0	0.0	0.0	0.0	0.0	0.0
d__Fungi;p__Basidiomycota;c__Agaricomycetes;o__Russulales;f__Russulaceae;g__Russula;s__Russula_crustosa	0.0	0.0	0.0	0.0	0.0	0.0	0.0	0.0	0.0	0.0	0.0	0.0	0.0	0.0	0.0	0.0	0.0	0.0	0.00010978019565270425	0.0	0.0	2.4258008174948756e-05	0.0	0.0	0.0	0.0	0.0
d__Fungi;p__Basidiomycota;c__Agaricomycetes;o__Russulales;f__Russulaceae;g__Russula;s__Russula_cyanoxantha	0.0002813994934809117	0.0	0.0007716965451739286	0.0	0.0	0.0	0.0	0.0	0.0	0.0	0.0	0.0	0.0	0.0	0.0	0.0	0.0	0.0	2.439559903393428e-05	0.0	0.0	0.0	0.0	0.0	0.0	0.0	0.0
d__Fungi;p__Basidiomycota;c__Agaricomycetes;o__Russulales;f__Russulaceae;g__Russula;s__Russula_densifolia	0.0	0.0	0.0	0.0	0.0	0.0	0.0	0.0	0.0	0.0	0.0	0.0	0.0	0.0	0.0	0.0	0.0	6.26904221573028e-05	0.0	0.0005342658701248239	0.0	0.0	0.0	0.0	0.0	0.0	0.0
d__Fungi;p__Basidiomycota;c__Agaricomycetes;o__Russulales;f__Russulaceae;g__Russula;s__Russula_dryadicola	0.0	0.0	0.0002493173453638846	0.0	0.0	0.0	0.0	0.0	0.0	3.266870664590389e-05	0.0	0.0	0.0	0.0	0.0	0.0	0.0	0.0	0.0	0.0	0.0	0.0	0.0	0.0	0.0	0.0	0.0
d__Fungi;p__Basidiomycota;c__Agaricomycetes;o__Russulales;f__Russulaceae;g__Russula;s__Russula_illota	0.0	0.0	0.0	0.0	0.0	0.0	0.0	0.0	0.0	0.0	0.0	0.0	0.0	0.0	0.0	6.033837762170251e-05	0.0	0.0	0.0	0.0	0.0	0.0	0.0	0.0	0.0	0.0	0.0
d__Fungi;p__Basidiomycota;c__Agaricomycetes;o__Russulales;f__Russulaceae;g__Russula;s__Russula_ionochlora	0.0	0.0	0.0	0.0	0.0	0.0	0.0	0.0	0.0	0.0	0.0	0.0	0.0	0.0	0.0	0.0	0.0	0.0	0.0	0.0	0.0	0.0	3.1846119550332795e-05	0.0	0.0	0.0	0.0
d__Fungi;p__Basidiomycota;c__Agaricomycetes;o__Russulales;f__Russulaceae;g__Russula;s__Russula_nauseosa	0.0	0.0	0.0	0.0	0.0	0.0	0.0	0.0	0.0	0.0	0.0	0.00014149441686613448	0.0	0.0	0.0	0.0	0.00016745209673946847	0.0	0.0	0.0	0.0	0.0	0.0	0.0	0.0	0.0	0.0
d__Fungi;p__Basidiomycota;c__Agaricomycetes;o__Russulales;f__Russulaceae;g__Russula;s__Russula_poichilochroa	0.0	0.0	0.0	0.0	0.0	0.0	0.0	0.0	0.0	0.0	0.0	0.0	4.747887190200361e-05	0.0	0.0	0.0	2.3921728105638353e-05	0.0	0.0	0.0	0.0	0.0	0.0	0.0	0.0	0.0	0.0
d__Fungi;p__Basidiomycota;c__Agaricomycetes;o__Russulales;f__Russulaceae;g__Russula;s__Russula_sanguinea	0.0	0.0	0.0	0.0	0.0	0.0	0.0	0.0	0.0	0.0	0.0	0.0	3.5609153926502706e-05	0.00046989788316734095	0.00012353457114973624	0.0	0.0	0.0	0.0	0.0	0.0	0.0	0.0	0.0	0.0	0.0	0.0
d__Fungi;p__Basidiomycota;c__Agaricomycetes;o__Russulales;f__Russulaceae;g__Russula;s__Russula_senecis	0.0	0.0	0.0	0.0	0.0	0.0	0.0	0.0	0.0	0.0	0.0	0.0	0.0	0.0	0.0	0.0	0.0	0.0003259901952179746	0.0	0.0	0.0	0.0	0.0	0.0	0.0	0.0	0.0
d__Fungi;p__Basidiomycota;c__Agaricomycetes;o__Russulales;f__Russulaceae;g__Russula;s__Russula_subfoetens	0.0	0.0	0.00027306185444615934	0.0	0.0	0.0	0.0	0.0	0.0	0.0	0.0	0.0	0.0	0.0	0.0	0.0	0.0	0.0	0.0	0.0	0.0	0.0	0.0	0.0	0.0	0.0	0.0
d__Fungi;p__Basidiomycota;c__Agaricomycetes;o__Russulales;f__Russulaceae;g__Russula;s__Russula_turci	0.0005862489447518995	0.0	0.0	0.0	0.0	0.0	0.0	0.0	0.0	0.0	0.0	0.0	2.3739435951001804e-05	0.0	0.0	0.0	0.0	0.0	0.0	0.0	0.0	0.0	0.0	0.0	0.0	0.0	0.0
d__Fungi;p__Basidiomycota;c__Agaricomycetes;o__Russulales;f__Russulaceae;g__Russula;s__Russula_velenovskyi	0.0001993246412156458	0.0	5.936127270568681e-05	0.0	0.0	0.0	0.0	0.0	0.0	0.0	0.0	0.0	0.0	0.0	0.0	0.0	0.0	0.0	0.0	0.0	0.0	0.0	0.0	0.0	0.0	0.0	0.0
d__Fungi;p__Basidiomycota;c__Agaricomycetes;o__Russulales;f__Russulaceae;g__Russula;s__Russula_vesca	0.0	0.0	0.0	0.0	0.0	0.0	0.0	0.0	0.0	0.0	0.0	0.0	0.0	0.0	0.0	3.6203026573021506e-05	0.0	0.0	0.00014637359420360566	0.0003399873718976152	0.0	0.0	0.0	0.0	0.0	0.0	0.0
d__Fungi;p__Basidiomycota;c__Agaricomycetes;o__Russulales;f__Russulaceae;g__Russula;s__Russula_violeipes	0.0	0.0	0.0	0.0	0.0	0.0	0.0	0.0	0.0	0.0	0.0	0.0	0.0	0.0	0.0	0.0	0.0	0.0	0.0	0.0	2.325311010347634e-05	0.0	0.0	0.0	0.0	0.0	0.0
d__Fungi;p__Basidiomycota;c__Agaricomycetes;o__Russulales;f__Russulaceae;g__Russula;s__unclassified_Russula	0.0	0.0	0.000261189599905022	3.554081269991707e-05	0.0	0.0	0.0	0.0	0.0	0.0	0.0	0.0	0.0	0.0	0.0	7.240605314604301e-05	0.0	0.0	0.001329560147349418	0.0	0.0	0.00014554804904969254	0.0	0.0	0.0	0.0	0.0
d__Fungi;p__Basidiomycota;c__Agaricomycetes;o__Russulales;f__Russulaceae;g__Russula;s__unidentified	0.0	0.0	0.0	0.0	0.0	0.0	0.0	0.0	0.0	0.0	0.0	0.0	0.0	0.0	0.00011118111403476262	0.0	0.0	0.0	0.0	0.0	0.0	0.0	0.0	6.914672935970129e-05	0.0	0.0	0.0
d__Fungi;p__Basidiomycota;c__Agaricomycetes;o__Russulales;f__Russulaceae;g__unclassified_Russulaceae;s__unclassified_Russulaceae	0.00016414970453053183	0.0	0.0	0.0	0.0	0.0	0.0	0.0	0.0	0.0	0.0	0.0	0.0	0.0	0.0	0.0	0.0	0.0	0.0	0.0	0.0	0.0	0.0	0.0	0.0	0.0	0.0
d__Fungi;p__Basidiomycota;c__Agaricomycetes;o__Sebacinales;f__Sebacinaceae;g__Sebacina;s__Sebacina_dimitica	0.0	0.0	0.0	0.0	0.0	0.0	0.0	0.0	0.0	0.0	0.0	0.0	0.0	0.0	0.0	0.0	0.0	0.0	0.0	0.0	0.0	0.0	0.0	0.0	0.0	3.205436420168606e-05	0.0
d__Fungi;p__Basidiomycota;c__Agaricomycetes;o__Sebacinales;f__Sebacinaceae;g__Sebacina;s__Sebacina_incrustans	0.0002344995779007598	0.0	0.0006767185088448296	0.0	0.0	0.0	0.0	0.0	0.0	0.0	0.0	0.0	0.0	0.0	0.0	0.0	0.0	5.0152337725842243e-05	0.0	0.0	0.0	0.00012129004087474377	0.0	0.0	0.0	0.0	0.0
d__Fungi;p__Basidiomycota;c__Agaricomycetes;o__Sebacinales;f__Sebacinaceae;g__Sebacina;s__unclassified_Sebacina	0.0	0.0	0.0	0.0	2.4009892075535122e-05	0.0	0.0	0.0	0.0	0.0	0.0	0.0	0.0	0.0	0.0	0.0	0.0	0.0	0.0	0.0	0.0	0.0	0.0	0.0	0.0	0.0	0.0
d__Fungi;p__Basidiomycota;c__Agaricomycetes;o__Sebacinales;f__Sebacinaceae;g__Sebacina;s__unidentified	0.0	0.0	0.0004986346907277692	0.0	0.0	0.0	0.0	0.0	0.0	0.0	0.0	0.0013559881616337888	0.0	5.7304619898456215e-05	0.0008647419980481537	0.0	0.0	7.522850658876338e-05	0.001207582152179747	0.00024284812278401092	4.650622020695268e-05	3.6387012262423135e-05	0.003439380911435941	0.0	0.0	0.0	0.0
d__Fungi;p__Basidiomycota;c__Agaricomycetes;o__Sebacinales;f__Serendipitaceae;g__Serendipita;s__unidentified	0.00032829940906106366	0.0	0.0	0.0	0.0	0.0	0.0	0.0	0.0	0.0	0.0	0.0	0.0	2.2921847959382486e-05	0.0	0.0	0.0	0.0	0.0	0.0	0.0	0.0	0.0	0.0	0.0	0.0	0.0
d__Fungi;p__Basidiomycota;c__Agaricomycetes;o__Sebacinales;f__unclassified_Sebacinales;g__unclassified_Sebacinales;s__unclassified_Sebacinales	0.0	0.0	0.0	0.0	0.0	0.0	0.0	0.0	0.0	0.0	0.0	0.0	0.0	3.438277193907373e-05	0.0	0.0	0.0	0.0	0.0	0.0	0.0	0.0	0.0	0.0	0.0	0.0	0.0
d__Fungi;p__Basidiomycota;c__Agaricomycetes;o__Sebacinales;f__unidentified;g__unidentified;s__unidentified	0.0001172497889503799	0.0	0.0	0.0	0.0	0.0	0.0	0.0	0.0	0.0	0.0	0.0	0.0	0.0	0.0	0.0	0.0	0.0	0.0	0.0	2.325311010347634e-05	0.0	0.0	0.0	0.0	0.0	0.0
d__Fungi;p__Basidiomycota;c__Agaricomycetes;o__Thelephorales;f__Thelephoraceae;g__Tomentella;s__Tomentella_coerulea	0.0	0.0	0.0	0.0	0.0	0.0	0.0	0.0	0.0	0.0	0.0	0.0	0.0	0.0	0.0	0.0	0.0	5.0152337725842243e-05	0.0	0.0	0.0	0.0	0.0	0.0	0.0	0.0	0.0
d__Fungi;p__Basidiomycota;c__Agaricomycetes;o__Thelephorales;f__Thelephoraceae;g__Tomentella;s__Tomentella_ellisii	0.0	0.0	0.0	0.0	0.0	3.37674324369956e-05	0.0	0.0	0.0	0.0	0.0	0.0	0.0	0.0	0.0	0.0	8.372604836973423e-05	0.0	0.0	0.0	0.0	0.0	0.0	0.0	0.0	0.0	0.0
d__Fungi;p__Basidiomycota;c__Agaricomycetes;o__Thelephorales;f__Thelephoraceae;g__Tomentella;s__Tomentella_papuae	0.0	0.0	0.0	0.0	0.0	0.0	0.0	0.0	0.0	0.0	0.0	3.537360421653362e-05	0.0	0.0	0.0	0.0	0.0	0.0	0.0	0.0	0.0	0.0	0.0	0.0	0.0	0.0	0.0
d__Fungi;p__Basidiomycota;c__Agaricomycetes;o__Thelephorales;f__Thelephoraceae;g__Tomentella;s__unclassified_Tomentella	0.0	0.0	0.0	0.0	0.0	0.0	0.0	0.0	0.0	0.0	0.0	0.0	0.0	0.00027506217551258983	0.0	2.4135351048681e-05	3.588259215845753e-05	0.0	0.0	0.0	0.0	0.0	0.0	0.0	0.0	0.0	0.0
d__Fungi;p__Basidiomycota;c__Agaricomycetes;o__Thelephorales;f__Thelephoraceae;g__Tomentella;s__unidentified	0.0	0.0	0.0	0.0	0.0	0.0	0.0	0.0	0.0	0.0	0.0	0.0	0.0	0.0	0.0	0.0	0.0	0.0	0.0	0.0	4.650622020695268e-05	0.0	0.0	0.0	0.0	0.0	0.0
d__Fungi;p__Basidiomycota;c__Agaricomycetes;o__Thelephorales;f__Thelephoraceae;g__unclassified_Thelephoraceae;s__unclassified_Thelephoraceae	0.00041037426132632963	0.0	0.0	0.0	0.0	0.0	4.538749574492228e-05	0.0	0.0	0.0	0.0	0.0	0.0	0.0	0.0	0.0	0.00021529555295074515	8.776659102022393e-05	0.0	9.713924911360436e-05	4.650622020695268e-05	3.6387012262423135e-05	0.0	0.0	0.0	0.0	0.0
d__Fungi;p__Basidiomycota;c__Agaricomycetes;o__Thelephorales;f__Thelephoraceae;g__unidentified;s__unidentified	0.0	0.0	0.0	0.0	0.0	0.0	0.0	0.0	0.0	0.0	0.0	0.0	0.0	0.0	0.0	0.0	0.0	0.0	0.0	0.0	0.0	0.0	5.307686591722132e-05	0.0	0.0	0.0	0.0
d__Fungi;p__Basidiomycota;c__Agaricomycetes;o__Trechisporales;f__Hydnodontaceae;g__Brevicellicium;s__Brevicellicium_olivascens	2.344995779007598e-05	0.0	0.0	0.0	0.0	0.0	0.0	0.0	0.0	0.0	0.0	0.0	0.0	0.0	0.0	0.0	0.0	0.0	0.0	0.0	0.0	0.0	0.0	0.0	0.0	0.0	0.0
d__Fungi;p__Basidiomycota;c__Agaricomycetes;o__Trechisporales;f__Hydnodontaceae;g__Trechispora;s__Trechispora_microspora	0.0	0.0	7.123352724682418e-05	0.0	0.0	0.0	0.0	0.0	0.0	0.0	0.0	0.0	0.0	0.0	0.0	0.0	0.0	0.0	0.0	0.0	0.0	0.0	0.0	0.0	0.0	0.0	0.0
d__Fungi;p__Basidiomycota;c__Agaricomycetes;o__Trechisporales;f__Hydnodontaceae;g__Trechispora;s__Trechispora_stellulata	0.00026967451458587377	0.0	0.00021370058174047252	0.0	0.0	0.00011255810812331866	0.0	4.364810894567993e-05	0.0	0.0	0.0	0.0	0.0	0.0	0.0	0.0	9.568691242255341e-05	6.26904221573028e-05	0.0	0.0	0.0	0.0	0.0	0.0	0.0	0.0	0.0
d__Fungi;p__Basidiomycota;c__Agaricomycetes;o__Trechisporales;f__Hydnodontaceae;g__Trechispora;s__unidentified	0.0	0.0	0.00016621156357592306	0.0	0.0	0.0	0.0	0.0	0.0	0.0	0.0	0.0	0.0	0.0	0.0	0.0	0.0	3.761425329438169e-05	0.0	0.0	0.0	0.0	0.0	0.0	0.0	0.0	0.0
d__Fungi;p__Basidiomycota;c__Agaricomycetes;o__unclassified_Agaricomycetes;f__unclassified_Agaricomycetes;g__unclassified_Agaricomycetes;s__unclassified_Agaricomycetes	0.00036347434574617764	0.0	0.0005936127270568681	0.0	0.0	0.0001013022973109868	0.0	0.0	0.0	0.0	0.0	0.0	0.0	0.0	0.0	0.0	0.0	0.0	0.0	2.428481227840109e-05	0.0	2.4258008174948756e-05	0.0	0.0	0.0	0.0	0.0
d__Fungi;p__Basidiomycota;c__Agaricomycetes;o__unidentified;f__unidentified;g__unidentified;s__unidentified	8.207485226526592e-05	0.0	0.00020182832719933515	0.0	0.0	0.0	0.0	0.0	0.0	0.0	0.0	0.0	0.0	8.02264678578387e-05	0.0	0.0	8.372604836973423e-05	0.0	0.0	0.0	0.0	0.0	0.0	0.0	0.0	0.0	0.0
d__Fungi;p__Basidiomycota;c__Agaricostilbomycetes;o__Agaricostilbales;f__Agaricostilbaceae;g__Sterigmatomyces;s__Sterigmatomyces_elviae	0.0	0.005836404157196761	0.0	0.0	0.0	0.0	2.269374787246114e-05	0.0	2.3629210429933485e-05	0.0	0.00018440377919274535	0.0	2.3739435951001804e-05	3.438277193907373e-05	8.647419980481538e-05	0.0	0.0	0.0	0.0	0.0	0.0	0.0	0.0	0.0	0.0	0.0	0.0
d__Fungi;p__Basidiomycota;c__Agaricostilbomycetes;o__Agaricostilbales;f__Chionosphaeraceae;g__unidentified;s__unidentified	0.0	0.0	0.0	0.0014334794455633218	0.0014525984705698748	0.002442510946276015	0.0	0.0	0.0	0.0	0.0	0.0	0.0	0.0	0.0	0.0	0.0	0.0	0.0	0.0	0.0	0.0	0.0	0.0	0.0	0.0	0.0
d__Fungi;p__Basidiomycota;c__Agaricostilbomycetes;o__Agaricostilbales;f__Kondoaceae;g__Kondoa;s__Kondoa_sorbi	0.0	0.0	0.0	0.0	0.0	0.0	0.0	0.0	0.0	2.1779137763935926e-05	0.0	0.0	0.0	0.0	0.0	0.0	0.0	0.0	0.0	0.0	0.0	0.0	0.0	0.0	0.0	0.0	0.0
d__Fungi;p__Basidiomycota;c__Agaricostilbomycetes;o__Agaricostilbales;f__Kondoaceae;g__Kondoa;s__Kondoa_yuccicola	0.0	0.0	0.0	5.923468783319512e-05	0.0	0.0	0.0	0.0	0.0	0.0	0.0	0.0	0.0	0.0	0.0	0.0	0.0	0.0	0.0	0.0	0.0	0.0	0.0	0.0	0.0	0.0	0.0
d__Fungi;p__Basidiomycota;c__Cystobasidiomycetes;o__Cystobasidiales;f__Cystobasidiaceae;g__Cystobasidium;s__Cystobasidium_pallidum	0.0	0.0	0.0	0.0	0.0	0.0	0.0	0.0	0.0	3.266870664590389e-05	0.0	0.0	0.0	0.0	0.0	0.0	0.0	0.0	0.0	0.0	0.0	0.0	0.0	0.0	0.0	0.0	0.0
d__Fungi;p__Basidiomycota;c__Cystobasidiomycetes;o__Cystobasidiales;f__Cystobasidiaceae;g__Cystobasidium;s__Cystobasidium_slooffiae	0.0	0.0	0.0	0.0	0.0	6.75348648739912e-05	0.0	0.0	0.0	0.0	0.0	0.0	0.0	0.0	0.0	0.0	0.0	0.0	0.0	0.0	0.0	0.0	0.0	0.0	0.0	0.0	0.0
d__Fungi;p__Basidiomycota;c__Cystobasidiomycetes;o__Cystobasidiomycetes_ord_Incertae_sedis;f__Buckleyzymaceae;g__Buckleyzyma;s__Buckleyzyma_aurantiaca	0.0	0.0	0.0	0.0006160407534652292	0.0008643561147192644	0.0012606508109811688	0.0	0.0	0.0	0.0	0.0	3.537360421653362e-05	0.0	0.0	0.0	0.0	0.0	0.0	0.0	0.0	0.0	0.0	0.0	0.0	0.0	0.0	0.0
d__Fungi;p__Basidiomycota;c__Cystobasidiomycetes;o__Cystobasidiomycetes_ord_Incertae_sedis;f__Buckleyzymaceae;g__Buckleyzyma;s__Buckleyzyma_kluyveri-nielii	0.0	0.0	0.0	0.0	2.4009892075535122e-05	7.879067568632306e-05	0.0	0.0	0.0	0.0	0.0	0.0	0.0	0.0	0.0	0.0	0.0	0.0	0.0	0.0	0.0	0.0	0.0	0.0	0.0	0.0	0.0
d__Fungi;p__Basidiomycota;c__Cystobasidiomycetes;o__Cystobasidiomycetes_ord_Incertae_sedis;f__Symmetrosporaceae;g__Symmetrospora;s__Symmetrospora_coprosmae	3.5174936685113966e-05	0.0	9.497803632909889e-05	0.00013031631323302925	0.0	0.0	0.0	0.0	0.0	0.0002613496531672311	0.0	0.0	0.0	0.0	0.0	0.0	0.0	0.0	0.0	0.0	0.0	0.0	0.0	0.0	0.0	0.0	0.0
d__Fungi;p__Basidiomycota;c__Cystobasidiomycetes;o__Cystobasidiomycetes_ord_Incertae_sedis;f__Symmetrosporaceae;g__Symmetrospora;s__unclassified_Symmetrospora	0.0	0.0	0.0	0.0	0.0	0.0001013022973109868	0.0	0.0	0.0	0.0001197852577016476	0.0	0.0001650768196771569	0.0	0.0	0.0	0.0	0.0	0.0	0.0	0.0	0.0	0.0	0.0	0.0	0.0	0.0	0.0
d__Fungi;p__Basidiomycota;c__Cystobasidiomycetes;o__Cystobasidiomycetes_ord_Incertae_sedis;f__Symmetrosporaceae;g__Symmetrospora;s__unidentified	0.00014069974674045586	0.0	0.0	0.0009122141926312049	0.0008883660067947994	0.0015307902704771337	0.0	0.0	0.0	0.0001742331021114874	0.0	0.0	0.0	0.0	0.0	0.0	0.0	0.0	0.0	0.0	0.0	0.0	0.0	0.0	0.0	0.0	0.0
d__Fungi;p__Basidiomycota;c__Cystobasidiomycetes;o__Erythrobasidiales;f__Erythrobasidiaceae;g__Erythrobasidium;s__Erythrobasidium_hasegawianum	0.0	0.0	0.0	5.923468783319512e-05	0.0	0.0	0.0	0.0	0.0	5.4447844409839817e-05	0.0	0.0	0.0	0.0	0.0	0.0	0.0	0.0	0.0	0.0	0.0	0.0	0.0	0.0	0.0	0.0	0.0
d__Fungi;p__Basidiomycota;c__Cystobasidiomycetes;o__Erythrobasidiales;f__Erythrobasidiales_fam_Incertae_sedis;g__Sakaguchia;s__Sakaguchia_dacryoidea	0.0	0.0	0.0	0.00017770406349958536	0.0001200494603776756	0.00012381391893565052	0.0	0.0	0.0	0.0	0.0	0.0	0.0	0.0	0.0	0.0	0.0	0.0	0.0	0.0	0.0	0.0	0.0	0.0	0.0	0.0	0.0
d__Fungi;p__Basidiomycota;c__Cystobasidiomycetes;o__unclassified_Cystobasidiomycetes;f__unclassified_Cystobasidiomycetes;g__unclassified_Cystobasidiomycetes;s__unclassified_Cystobasidiomycetes	0.0	0.0	0.0	4.7387750266556095e-05	0.00014405935245321073	9.004648649865493e-05	0.0	0.0	0.0	0.0	0.0	0.0	0.0	0.0	0.0	0.0	0.0	0.0	0.0	0.0	0.0	0.0	0.0	0.0	0.0	0.0	0.0
d__Fungi;p__Basidiomycota;c__Exobasidiomycetes;o__Entylomatales;f__Entylomatales_fam_Incertae_sedis;g__Tilletiopsis;s__Tilletiopsis_washingtonensis	8.207485226526592e-05	0.00045234890443301924	0.00029680636352843407	0.0	8.403462226437293e-05	5.627905406165933e-05	0.0	0.0	0.0	0.0	0.0	0.0	0.0	0.0	0.0	0.0	0.0	0.0	0.0	2.428481227840109e-05	0.0	0.0	0.0	0.0	0.0	0.0	0.0
d__Fungi;p__Basidiomycota;c__Exobasidiomycetes;o__Entylomatales;f__unidentified;g__unidentified;s__unidentified	0.00029312447237594974	0.0	7.123352724682418e-05	4.7387750266556095e-05	0.00013205440641544318	6.75348648739912e-05	0.0	0.0	0.0	0.0	0.0	0.0	0.0	0.0	0.0	6.033837762170251e-05	0.0	0.0	3.6593398550901415e-05	0.0	0.0	0.0	0.0	0.0	0.0	0.0	0.0
d__Fungi;p__Basidiomycota;c__Exobasidiomycetes;o__Microstromatales;f__Microstromataceae;g__Microstroma;s__unidentified	0.0	0.0	0.0	2.3693875133278048e-05	0.0	0.0	0.0	0.0	0.0	0.0	0.0	0.0	0.0	0.0	0.0	0.0	0.0	0.0	0.0	0.0	0.0	0.0	0.0	0.0	0.0	0.0	0.0
d__Fungi;p__Basidiomycota;c__Exobasidiomycetes;o__Tilletiales;f__Tilletiaceae;g__Tilletia;s__Tilletia_barclayana	0.0	0.0	3.561676362341209e-05	0.0	0.0	0.0	0.0	0.0	0.0	0.0	0.0	0.0	0.0	0.0	0.0	0.0	0.0	0.0	0.0	0.0	0.0	0.0	0.0	0.0	0.0	0.0	0.0
d__Fungi;p__Basidiomycota;c__Geminibasidiomycetes;o__Geminibasidiales;f__Geminibasidiaceae;g__Geminibasidium;s__Geminibasidium_hirsutum	0.0001993246412156458	0.0	0.0	0.0	0.0	0.0	0.0	0.0	0.0	0.0	0.0	0.0	0.0	0.0	0.0	0.0	0.0	0.0	0.0	0.0	0.0	0.0	0.0	0.0	0.0	0.0	0.0
d__Fungi;p__Basidiomycota;c__Geminibasidiomycetes;o__Geminibasidiales;f__Geminibasidiaceae;g__Geminibasidium;s__unidentified	0.0	0.0	9.497803632909889e-05	0.0	0.0	0.0	0.0	0.0	0.0	0.0	0.0	0.0	0.0	0.0	0.0	0.0	0.0	0.0	0.0	0.0	0.0	0.0	0.0	0.0	0.0	0.0	0.0
d__Fungi;p__Basidiomycota;c__Malasseziomycetes;o__Malasseziales;f__Malasseziaceae;g__Malassezia;s__Malassezia_globosa	0.0	0.00017652640172995874	0.0	0.0	0.0	0.0	0.0	0.0	0.0	0.0	0.0	0.0	0.0	0.0	0.0	0.0	0.0	0.0	0.0	0.0	0.0	0.0	0.0	0.0	0.0	0.0	0.0
d__Fungi;p__Basidiomycota;c__Malasseziomycetes;o__Malasseziales;f__Malasseziaceae;g__Malassezia;s__Malassezia_restricta	0.00016414970453053183	0.0068293651669277785	0.00032055087261070875	0.0	0.0	0.0	0.0	0.0	0.0	0.0	0.0	2.3582402811022414e-05	0.0	0.0	0.0	0.0	5.980432026409588e-05	0.0	0.0	0.0	0.0003371700965004069	0.0	0.0	0.0	0.0	0.0	0.0
d__Fungi;p__Basidiomycota;c__Malasseziomycetes;o__Malasseziales;f__Malasseziaceae;g__Malassezia;s__Malassezia_yamatoensis	0.0	0.0	0.0	0.0	0.0	5.627905406165933e-05	0.0	0.0	0.0	0.0	0.0	0.0	0.0	0.0	0.0	0.0	0.0	0.0	0.0	0.0	0.0	0.0	0.0	0.0	0.0	0.0	0.0
d__Fungi;p__Basidiomycota;c__Malasseziomycetes;o__Malasseziales;f__Malasseziaceae;g__Malassezia;s__unclassified_Malassezia	0.0	0.0	0.0	0.0	0.0	0.0	0.0	0.0	0.0	0.0	0.0	4.716480562204483e-05	0.0	0.0	0.0	0.0	0.0	0.0	0.0	0.0	0.0	0.0	0.0	0.0	0.0	0.0	0.0
d__Fungi;p__Basidiomycota;c__Malasseziomycetes;o__Malasseziales;f__Malasseziaceae;g__Malassezia;s__unidentified	0.0	0.0	0.00022557283628160988	0.0	0.0	0.0	0.0	0.0	0.0	0.0	0.0	0.0	0.0	0.0	0.0	0.0	0.0	0.0	0.0	0.0	0.0	0.0	0.0	0.0	0.0	0.0	0.0
d__Fungi;p__Basidiomycota;c__Malasseziomycetes;o__Malasseziales;f__unidentified;g__unidentified;s__unidentified	0.00026967451458587377	0.0	0.00037991214531639557	0.0	0.0	0.0	0.0	0.0	0.0	0.0	0.0	0.0	3.5609153926502706e-05	0.0	0.0	0.0	0.0	0.0	0.0	0.0	0.00017439832577607255	0.0	0.0	0.0	0.0	0.0	0.0
d__Fungi;p__Basidiomycota;c__Microbotryomycetes;o__Leucosporidiales;f__Leucosporidiaceae;g__Leucosporidium;s__Leucosporidium_scottii	0.0	0.0	0.0	0.00018955100106622438	0.0002521038667931188	0.0	0.0	0.0	0.0	0.00028312879093116703	0.0004338912451594008	0.0	0.0	0.0	0.0	0.0	0.0	0.0	0.0	0.0	0.0	0.0	0.0	0.0	0.0	0.0	0.0
d__Fungi;p__Basidiomycota;c__Microbotryomycetes;o__Leucosporidiales;f__Leucosporidiaceae;g__Leucosporidium;s__unclassified_Leucosporidium	0.0	0.0	0.0	0.0	0.0	0.0	0.0	0.0	0.0	0.00010889568881967963	0.00011932009241883521	0.00011791201405511207	0.0	0.0	0.0	0.0	0.0	0.0	0.0	0.0	0.0	0.0	0.0	0.0	0.0	0.0	0.0
d__Fungi;p__Basidiomycota;c__Microbotryomycetes;o__Microbotryomycetes_ord_Incertae_sedis;f__Chrysozymaceae;g__Sampaiozyma;s__Sampaiozyma_vanillica	0.0001993246412156458	0.0	0.0	0.0	0.0	0.0	0.0	0.0	0.0	0.0	9.762553016086517e-05	0.0	0.0	0.0	4.94138284598945e-05	0.0	4.7843456211276705e-05	0.0	0.0	0.0	0.0	0.0	0.0	0.0	0.0	0.0	0.0
d__Fungi;p__Basidiomycota;c__Microbotryomycetes;o__Microbotryomycetes_ord_Incertae_sedis;f__Chrysozymaceae;g__Udeniozyma;s__unidentified	0.0	0.0	0.0	0.0005568060656320341	0.0006362621400016807	0.0006978602703645757	0.0	0.0	0.0	0.0	0.0	0.0	0.0	0.0	0.0	0.0	0.0	0.0	0.0	0.0	0.0	0.0	0.0	0.0	0.0	0.0	0.0
d__Fungi;p__Basidiomycota;c__Microbotryomycetes;o__Sporidiobolales;f__Sporidiobolaceae;g__Rhodosporidiobolus;s__Rhodosporidiobolus_colostri	0.0	0.0	0.0	0.0	0.0	6.75348648739912e-05	0.0	0.0	0.0	0.0	0.0	0.0	0.0	0.0	0.0	0.0	0.0	0.0	0.0	0.0	0.0	0.0	0.0	0.0	0.0	0.0	0.0
d__Fungi;p__Basidiomycota;c__Microbotryomycetes;o__Sporidiobolales;f__Sporidiobolaceae;g__Rhodosporidiobolus;s__Rhodosporidiobolus_odoratus	8.207485226526592e-05	0.0	0.00029680636352843407	0.0	0.0	0.0	0.0	0.0	0.0	0.0	0.0	3.537360421653362e-05	0.0	0.0	0.0	0.0	0.0	0.0	0.0	0.0	0.0	0.0	0.0	0.0	0.0	0.0	0.0
d__Fungi;p__Basidiomycota;c__Microbotryomycetes;o__Sporidiobolales;f__Sporidiobolaceae;g__Rhodotorula;s__Rhodotorula_araucariae	0.0	0.0	0.0	0.0	0.0	3.37674324369956e-05	0.0	0.0	7.088763128980045e-05	0.0002395705154032952	7.593096790289513e-05	0.0	0.0	5.7304619898456215e-05	0.0002841295136443934	0.0	0.0	0.0	0.0	0.0	0.0	4.851601634989751e-05	0.0	0.0	0.0	0.0	0.0
d__Fungi;p__Basidiomycota;c__Microbotryomycetes;o__Sporidiobolales;f__Sporidiobolaceae;g__Rhodotorula;s__Rhodotorula_mucilaginosa	0.0	0.0	0.0	0.0006752754412984244	0.0007803214924548914	0.0018346971624100942	0.0	0.0	0.0	0.0	0.0	0.0	0.0	0.0	0.0	0.0	0.0	0.0	0.0	0.0	0.0	0.0	0.0	0.0	0.0	0.0	0.0
d__Fungi;p__Basidiomycota;c__Microbotryomycetes;o__Sporidiobolales;f__Sporidiobolaceae;g__Rhodotorula;s__unclassified_Rhodotorula	0.0001055248100553419	0.0	0.0	0.0	0.0	0.0	0.0	0.0	0.0	0.0	0.0	0.0	0.0	0.0	4.94138284598945e-05	0.0	0.0	0.0	0.0	0.0	0.0	0.0	0.0	0.0	0.0	0.0	0.0
d__Fungi;p__Basidiomycota;c__Microbotryomycetes;o__Sporidiobolales;f__Sporidiobolaceae;g__Sporobolomyces;s__Sporobolomyces_roseus	0.0009614482693931151	0.000838500408217304	0.0004392734180220824	0.002002132448761995	0.0021008655566093232	0.003928277973503822	0.0	0.0	0.0	0.0	0.0	0.0	0.0	0.0	0.0	0.00020515048391378852	5.980432026409588e-05	0.0	0.00017076919323753996	0.0004371266210112196	0.0011277758400186026	3.6387012262423135e-05	0.0	0.0	0.0	0.0	0.0
d__Fungi;p__Basidiomycota;c__Microbotryomycetes;o__Sporidiobolales;f__Sporidiobolaceae;g__Sporobolomyces;s__unclassified_Sporobolomyces	0.0	0.0	0.0005936127270568681	0.0	0.0	0.0	0.0	0.0	0.0	5.4447844409839817e-05	0.0	0.0	4.747887190200361e-05	3.438277193907373e-05	0.00013588802826470988	0.0	0.0	0.0	0.0	0.0	0.0	0.0	0.0	0.0	0.0	0.0	0.0
d__Fungi;p__Basidiomycota;c__Microbotryomycetes;o__Sporidiobolales;f__Sporidiobolaceae;g__unidentified;s__unidentified	0.0001993246412156458	0.0	3.561676362341209e-05	0.00031986731429925366	0.00014405935245321073	0.0006190695946782527	0.0	0.0	0.0	0.0	0.0	0.0	0.0	0.0	0.0	0.0	0.0	0.0	0.0	0.0	0.0	0.0	0.0	0.0	0.0	0.0	0.0
d__Fungi;p__Basidiomycota;c__Tremellomycetes;o__Cystofilobasidiales;f__Cystofilobasidiaceae;g__Cystofilobasidium;s__Cystofilobasidium_infirmominiatum	0.0	0.0	0.0	5.923468783319512e-05	0.0	0.0	0.0	0.0	0.0	0.00013067482658361555	0.0	7.074720843306724e-05	0.0	0.0	0.0	0.0	0.0	0.0	0.0	0.0	0.0	0.0	0.0	0.0	0.0	0.0	0.0
d__Fungi;p__Basidiomycota;c__Tremellomycetes;o__Cystofilobasidiales;f__Cystofilobasidiaceae;g__Cystofilobasidium;s__Cystofilobasidium_macerans	0.0	0.0	0.0	0.0007345101291316195	0.0012485143879278262	0.0037819524329435073	0.0	0.0	4.725842085986697e-05	0.00013067482658361555	0.00011932009241883521	9.432961124408966e-05	3.5609153926502706e-05	9.168739183752994e-05	0.0	0.0008206019356551542	0.00040666937779585197	0.0002256855197662901	0.0009148349637725354	0.0012628102384768566	0.002685734216951517	0.0	9.553835865099838e-05	0.0	0.0	0.0	0.0
d__Fungi;p__Basidiomycota;c__Tremellomycetes;o__Cystofilobasidiales;f__Cystofilobasidiales_fam_Incertae_sedis;g__Mrakiella;s__Mrakiella_aquatica	0.0	0.0	0.0	0.0	0.0	9.004648649865493e-05	0.0	0.0	0.0	0.0	0.0	0.0	0.0	0.0	0.0	0.0	0.0	0.0	0.0	0.0	0.0	0.0	0.0	0.0	0.0	0.0	0.0
d__Fungi;p__Basidiomycota;c__Tremellomycetes;o__Cystofilobasidiales;f__Mrakiaceae;g__Itersonilia;s__Itersonilia_pannonica	0.0025560453991182817	0.0	0.00018995607265819779	0.0005094183153654781	0.0005762374098128429	0.0016208367569757888	0.0	0.0	0.0	0.0	2.169456225797004e-05	2.3582402811022414e-05	0.0	0.0	0.0	0.002389399753819419	0.0012200081333875558	0.0006394423060044886	0.001146593154594911	0.0032055952207489437	0.0037902569468666433	0.0	2.123074636688853e-05	0.0	0.0	0.0	0.0
d__Fungi;p__Basidiomycota;c__Tremellomycetes;o__Cystofilobasidiales;f__Mrakiaceae;g__Tausonia;s__Tausonia_pullulans	0.0	0.0009598623094066506	7.123352724682418e-05	0.00027247956403269756	0.0002400989207553512	0.00032641851355762414	0.0	0.0	0.0	7.622698217377574e-05	0.0	3.537360421653362e-05	0.0	0.0	4.94138284598945e-05	0.0	0.0	0.0	0.0	0.0	0.0	0.0	0.0	3.4573364679850644e-05	0.0001647935137272997	0.0002884892778151745	0.00022168033695411216
d__Fungi;p__Basidiomycota;c__Tremellomycetes;o__Cystofilobasidiales;f__Mrakiaceae;g__Udeniomyces;s__Udeniomyces_kanasensis	0.0	0.0	0.0	0.0	2.4009892075535122e-05	3.37674324369956e-05	0.0	0.0	0.0	3.266870664590389e-05	0.0	0.0	0.0	0.0	0.0	0.0005913161006926846	0.00014353036863383012	2.5076168862921122e-05	9.758239613573712e-05	0.0005585506824032251	0.0007208464132077665	0.0	0.0	0.0	0.0	0.0	0.0
d__Fungi;p__Basidiomycota;c__Tremellomycetes;o__Cystofilobasidiales;f__Mrakiaceae;g__Udeniomyces;s__Udeniomyces_puniceus	0.0	0.0	0.0	0.0	3.601483811330268e-05	0.00011255810812331866	0.0	0.0	0.0	0.0	0.0	0.0	0.0	0.0	0.0	0.0007119928559360896	0.00025117814510920266	0.00020060935090336897	0.000353736185992047	0.0006435475253776288	0.0013719334961051041	0.0	2.123074636688853e-05	0.0	0.0	0.0	0.0
d__Fungi;p__Basidiomycota;c__Tremellomycetes;o__Filobasidiales;f__Filobasidiaceae;g__Filobasidium;s__Filobasidium_chernovii	0.0	0.00045234890443301924	0.00022557283628160988	0.00013031631323302925	0.0002521038667931188	0.0005740463514289252	0.0	0.0	0.0	0.00022868094652132723	0.0003254184338695506	0.0002476152295157354	7.121830785300541e-05	0.0	6.176728557486812e-05	0.0	0.00015549123268664928	3.761425329438169e-05	9.758239613573712e-05	0.00018213609208800815	0.00032554354144866875	0.0	0.0	0.0	0.0	0.0	0.0
d__Fungi;p__Basidiomycota;c__Tremellomycetes;o__Filobasidiales;f__Filobasidiaceae;g__Filobasidium;s__Filobasidium_magnum	0.0009145483538129631	0.006939694168009003	0.005045708179983379	0.004643999526122497	0.00698687859398072	0.012583996488187027	0.0003517530920231476	0.00022915257196481963	0.00025992131472926834	0.004671625050364256	0.004740261853366454	0.006626655189897299	0.004593580856518849	0.002922535614821267	0.0019518462241658327	0.0014481210629208603	0.0015429514628136738	0.0004639091239640408	0.0016223073357566294	0.004043421244353781	0.006092314847110801	0.00030322510218685946	0.00036092268823710496	0.00025353800765223804	0.0	0.0	0.0
d__Fungi;p__Basidiomycota;c__Tremellomycetes;o__Filobasidiales;f__Filobasidiaceae;g__Filobasidium;s__unclassified_Filobasidium	0.0	0.0	0.0	0.0	0.0	0.0	0.0	0.0	0.0	0.0	0.0	0.0	0.0	0.0	0.0	0.00015687978181642653	0.0	0.0	0.0	0.00014570887367040654	0.0	0.0	0.0	0.0	0.0	0.0	0.0
d__Fungi;p__Basidiomycota;c__Tremellomycetes;o__Filobasidiales;f__Filobasidiaceae;g__Filobasidium;s__unidentified	0.0002813994934809117	0.0	0.0010922474177846374	0.002973581329226395	0.0029532167252908203	0.006021858784597548	0.0	0.0	2.3629210429933485e-05	0.00038113491086887874	0.0008569352091898166	0.0007310544871416949	0.0005934858987750451	0.00014899201173598615	0.00042001754190910327	0.0006999251804117491	0.0003947085137430328	0.00010030467545168449	0.0005854943768144226	0.0012020982077808537	0.0019183815835367981	7.277402452484627e-05	0.0	0.0	0.0	0.0	0.0
d__Fungi;p__Basidiomycota;c__Tremellomycetes;o__Filobasidiales;f__Filobasidiaceae;g__Naganishia;s__Naganishia_albida	3.5174936685113966e-05	0.0	0.0	0.003376377206492122	0.004934032821522468	0.0176265997321117	0.00015885623510722796	0.0	5.907302607483371e-05	0.0038875760908625634	0.001171506361930382	0.0008371752997912957	0.00021365492355901624	0.0	0.00038295717056418237	0.0	0.00011960864052819176	0.0	0.0	0.0	0.00013951866062085803	0.0	3.1846119550332795e-05	4.609781957313419e-05	0.0	0.0	0.0
d__Fungi;p__Basidiomycota;c__Tremellomycetes;o__Filobasidiales;f__Filobasidiaceae;g__Naganishia;s__Naganishia_diffluens	0.0	0.0	5.936127270568681e-05	0.0006397346285985073	0.0011524748196256858	0.0012944182434181646	0.0	0.00020732851749197967	0.0	0.0008493863727935011	0.0002169456225797004	0.0	0.0	0.0001833747836750599	0.0	0.0	0.0	0.0	0.0	0.0	0.0	0.00010916103678726939	0.0	0.0	0.0	0.0	0.0
d__Fungi;p__Basidiomycota;c__Tremellomycetes;o__Filobasidiales;f__Filobasidiaceae;g__Naganishia;s__Naganishia_friedmannii	0.0	0.0	5.936127270568681e-05	0.0	4.8019784151070244e-05	7.879067568632306e-05	0.0	0.0	0.0	0.0	0.0	0.0	0.0	0.0	0.0	0.0	0.0	0.0	0.0	0.0	0.0	0.0	0.0	0.0	0.0	0.0	0.0
d__Fungi;p__Basidiomycota;c__Tremellomycetes;o__Filobasidiales;f__Filobasidiaceae;g__Naganishia;s__Naganishia_globosa	0.0	0.0	0.00010685029087023626	0.0002013979386328634	0.00021608902867981607	0.0007091160811769076	0.0	0.0	0.0	0.0003484662042229748	0.0	0.0	0.0	0.0	0.0	0.0	0.0	0.0	0.0	0.0	0.0	0.0	0.0	0.0	0.0	0.0	0.0
d__Fungi;p__Basidiomycota;c__Tremellomycetes;o__Filobasidiales;f__Filobasidiaceae;g__Naganishia;s__unclassified_Naganishia	0.0	0.0	0.0	0.0	0.0007803214924548914	0.0015645577029141295	0.0	0.0	0.0	0.0	0.0	0.00043627445200391466	0.0	0.0	0.0	0.0	0.0	0.0	0.0	6.071203069600272e-05	0.0	0.0	0.0	0.0	0.0	0.0	0.0
d__Fungi;p__Basidiomycota;c__Tremellomycetes;o__Filobasidiales;f__Piskurozymaceae;g__Solicoccozyma;s__Solicoccozyma_aeria	0.0	0.0	0.0	0.0	0.0	0.0	0.0	0.0	0.0	0.0	0.0	0.0001768680210826681	0.00014243661570601082	0.00013753108775629492	0.0	7.240605314604301e-05	0.0	0.0	0.0	0.0	3.487966515521451e-05	0.0	0.0	0.0	0.00013183481098183976	0.0002083533673109594	0.0001875756697304026
d__Fungi;p__Basidiomycota;c__Tremellomycetes;o__Filobasidiales;f__Piskurozymaceae;g__Solicoccozyma;s__Solicoccozyma_terrea	0.00014069974674045586	0.0	0.00016621156357592306	0.0	0.0	0.0	0.0	0.0	0.0	0.0	0.0	0.0	0.0	0.0	4.94138284598945e-05	0.0	0.0	0.0	0.0	0.0	0.0	6.064502043737189e-05	0.0	4.609781957313419e-05	0.0	0.0	0.0
d__Fungi;p__Basidiomycota;c__Tremellomycetes;o__Filobasidiales;f__Piskurozymaceae;g__Solicoccozyma;s__Solicoccozyma_terricola	0.0	0.0	0.0	0.0	0.0	0.0	0.0	0.0	0.0	0.0	0.0	0.0	0.0	2.2921847959382486e-05	6.176728557486812e-05	4.8270702097362e-05	0.0	0.0	0.0	8.49968429744038e-05	0.0	2.4258008174948756e-05	8.492298546755412e-05	0.0	0.0	0.0	0.0
d__Fungi;p__Basidiomycota;c__Tremellomycetes;o__Filobasidiales;f__unidentified;g__unidentified;s__unidentified	0.0	0.0	0.0	0.0	0.0	0.0	0.0	0.0	0.0	0.0	0.0	0.0	0.0	0.0	0.0	0.0	0.0	0.0	0.0	3.6427218417601634e-05	0.0	0.0	0.0	0.0	0.0	0.0	0.0
d__Fungi;p__Basidiomycota;c__Tremellomycetes;o__Holtermanniales;f__Holtermanniales_fam_Incertae_sedis;g__Holtermanniella;s__Holtermanniella_takashimae	0.0	0.0	0.0	0.0	0.0	3.37674324369956e-05	0.00010212186542607512	0.0	0.0	5.4447844409839817e-05	3.254184338695506e-05	0.0	0.0	0.0	0.0	0.0	0.0	0.0	0.0	2.428481227840109e-05	6.975933031042901e-05	0.0	0.0	0.0	0.0	0.0	0.0
d__Fungi;p__Basidiomycota;c__Tremellomycetes;o__Tremellales;f__Bulleraceae;g__Fonsecazyma;s__Fonsecazyma_mujuensis	0.0	0.0	0.00010685029087023626	0.0	0.0	0.0	0.0	0.0	0.0	0.0	0.0	0.0	0.0	0.0	0.0	0.0	0.0	0.0	0.0	0.0	0.0	0.0	0.0	0.0	0.0	0.0	0.0
d__Fungi;p__Basidiomycota;c__Tremellomycetes;o__Tremellales;f__Bulleraceae;g__Genolevuria;s__unclassified_Genolevuria	0.0	0.0	0.0	3.554081269991707e-05	0.0	0.0	0.0	0.0	0.0	0.0	0.0	0.0	0.0	0.0	0.0	0.0	0.0	0.0	0.0	0.0	0.0	0.0	0.0	0.0	0.0	0.0	0.0
d__Fungi;p__Basidiomycota;c__Tremellomycetes;o__Tremellales;f__Bulleraceae;g__Genolevuria;s__unidentified	0.0	0.0	0.00032055087261070875	9.477550053311219e-05	0.0	0.0001013022973109868	0.0	0.0	0.0	8.71165510557437e-05	0.0	0.0	0.0	2.2921847959382486e-05	0.0	0.0	0.0	0.0	0.0	0.0	0.0	0.0	0.0	0.0	0.0	0.0	0.0
d__Fungi;p__Basidiomycota;c__Tremellomycetes;o__Tremellales;f__Bulleribasidiaceae;g__Bulleribasidium;s__Bulleribasidium_variabile	0.0	0.0	5.936127270568681e-05	0.0	0.0	0.0	0.0	0.0	0.0	0.0	0.0	0.0	0.0	0.0	0.0	0.0	0.0	0.0	0.0	0.0	0.0	0.0	0.0	0.0	0.0	0.0	0.0
d__Fungi;p__Basidiomycota;c__Tremellomycetes;o__Tremellales;f__Bulleribasidiaceae;g__Dioszegia;s__Dioszegia_fristingensis	0.00024622455679579775	0.0	0.0	8.292856296647316e-05	0.00014405935245321073	0.00012381391893565052	0.0	0.0	0.0	0.0	0.0	0.0	0.0	0.0	0.0	0.0011464291748123478	0.00041863024184867116	0.0003636044485123563	0.0009880217608743383	0.0014813735489824665	0.0026392279967445646	0.0	0.0	0.0	0.0	0.0	0.0
d__Fungi;p__Basidiomycota;c__Tremellomycetes;o__Tremellales;f__Bulleribasidiaceae;g__Dioszegia;s__Dioszegia_hungarica	0.0025325954413282056	0.00036408570356803987	0.0004392734180220824	0.00028432650159933656	0.0012725242800033613	0.0013732089191044877	0.0	0.0	0.0	7.622698217377574e-05	8.677824903188016e-05	0.0	0.0	0.0	0.0	0.00025342118601115053	0.00016745209673946847	0.00010030467545168449	0.00013417579468663854	0.00042498421487201904	0.0004883153121730032	0.0	0.0	0.0	0.0	0.0	0.0
d__Fungi;p__Basidiomycota;c__Tremellomycetes;o__Tremellales;f__Bulleribasidiaceae;g__Dioszegia;s__Dioszegia_zsoltii_var._yunnanensis	0.00025794953569083576	0.0006178424060548556	0.0034310815623886976	0.0	0.0	0.0	5.673436968115284e-05	0.0003164487898561795	0.00010633144693470068	0.002036349380928009	0.0002711820282246255	0.002464361093751842	0.00696752445161903	0.005592930902089326	0.009215679007770325	0.0	0.0	0.0	0.0	0.0	0.0	0.0	0.0	0.0	0.0	0.0	0.0
d__Fungi;p__Basidiomycota;c__Tremellomycetes;o__Tremellales;f__Bulleribasidiaceae;g__Dioszegia;s__unclassified_Dioszegia	0.0	0.0	0.0	0.0	0.0	0.0	0.0	0.0	0.0	0.0	0.0	0.0	0.0	0.0	0.0	0.0	0.0	0.0	0.0	0.0	4.650622020695268e-05	0.0	0.0	0.0	0.0	0.0	0.0
d__Fungi;p__Basidiomycota;c__Tremellomycetes;o__Tremellales;f__Bulleribasidiaceae;g__Hannaella;s__Hannaella_luteola	0.0	0.0	7.123352724682418e-05	0.0	0.0	0.0	0.0	0.0	0.0	0.0	0.0	9.432961124408966e-05	0.0	0.0	7.412074268984176e-05	0.0	0.0	0.0	0.0	0.0	0.0	0.0	0.0	0.0	0.0	0.0	0.0
d__Fungi;p__Basidiomycota;c__Tremellomycetes;o__Tremellales;f__Bulleribasidiaceae;g__Hannaella;s__Hannaella_oryzae	0.0	0.0	9.497803632909889e-05	0.0	0.0	0.0	0.0	0.0	0.0	0.0	0.0	0.0	0.0007834013863830595	0.00017191385969536865	0.0	0.0	0.0	0.0	0.0	0.0	0.0	0.0	0.0	0.0	0.0	8.013591050421515e-05	0.0
d__Fungi;p__Basidiomycota;c__Tremellomycetes;o__Tremellales;f__Bulleribasidiaceae;g__Hannaella;s__Hannaella_sinensis	0.0001055248100553419	0.0	0.00042740116348094503	0.0	0.0	0.0	0.0	0.0	0.0	0.0	0.00015186193580579027	0.00023582402811022415	0.0008071408223340613	0.0015930684331770827	7.412074268984176e-05	0.0	0.0	0.0	0.0	0.0	0.0	0.0	0.0	0.0	0.0	0.0	0.0
d__Fungi;p__Basidiomycota;c__Tremellomycetes;o__Tremellales;f__Bulleribasidiaceae;g__Hannaella;s__Hannaella_surugaensis	0.0002813994934809117	0.000419250204108652	0.000130594799952511	0.0	0.0	0.0	0.0	0.0	0.0	0.0	0.0	0.0	0.0	0.0	0.0	0.0	0.0	0.0	0.0	0.0	0.0	0.0	0.0	0.0	0.0	0.0	0.0
d__Fungi;p__Basidiomycota;c__Tremellomycetes;o__Tremellales;f__Bulleribasidiaceae;g__Hannaella;s__Hannaella_zeae	0.0	0.0	0.001579009853971269	0.0	0.0	0.0	0.0	0.0	0.0	0.000860275941675469	8.677824903188016e-05	0.0011437465363345872	0.0006409647706770487	0.0025328641995117644	0.0033724937923877998	0.0	0.0	0.0	0.0	0.0	5.813277525869085e-05	0.0	0.0	0.0	0.0	0.0	0.0
d__Fungi;p__Basidiomycota;c__Tremellomycetes;o__Tremellales;f__Bulleribasidiaceae;g__Hannaella;s__unclassified_Hannaella	0.0	0.0	0.0	0.0	0.0	0.0	0.0	0.0	0.0	0.00016334353322951944	0.0	0.0	0.0	0.0	0.0	0.0	0.0	0.0	0.0	0.0	0.0	0.0	0.0	0.0	0.0	0.0	0.0
d__Fungi;p__Basidiomycota;c__Tremellomycetes;o__Tremellales;f__Bulleribasidiaceae;g__Vishniacozyma;s__Vishniacozyma_carnescens	0.0	0.0003751186036761623	0.0	0.00017770406349958536	0.0004441830033973997	7.879067568632306e-05	0.0	0.0	0.0	0.00010889568881967963	0.0	0.0	0.0	0.0	0.0	0.0	0.0	0.0	0.00010978019565270425	0.00023070571664481033	8.138588536216719e-05	0.0	0.0	0.0	0.0	0.0	0.0
d__Fungi;p__Basidiomycota;c__Tremellomycetes;o__Tremellales;f__Bulleribasidiaceae;g__Vishniacozyma;s__Vishniacozyma_dimennae	0.0	0.0	3.561676362341209e-05	5.923468783319512e-05	8.403462226437293e-05	0.0	0.0	0.0	0.0	0.0	0.0	0.0	0.0	5.7304619898456215e-05	0.00011118111403476262	0.0	0.0	0.0	0.0	0.0	3.487966515521451e-05	0.0	0.0	0.0	0.0	0.0	0.0
d__Fungi;p__Basidiomycota;c__Tremellomycetes;o__Tremellales;f__Bulleribasidiaceae;g__Vishniacozyma;s__Vishniacozyma_heimaeyensis	3.5174936685113966e-05	0.0	0.00014246705449364835	0.0	0.0	0.0	0.0	0.0	0.00011814605214966741	0.0	0.0	0.0	0.0	0.0	0.0	0.0	0.0	0.0	0.0	0.0	0.0	0.0	0.0	0.0	0.0	0.0	0.0
d__Fungi;p__Basidiomycota;c__Tremellomycetes;o__Tremellales;f__Bulleribasidiaceae;g__Vishniacozyma;s__Vishniacozyma_psychrotolerans	0.0	0.0	7.123352724682418e-05	0.0	0.0	0.0	0.0	0.0	0.0	0.0	0.0	0.0	0.0	0.0	0.0	0.0	0.0	0.0	0.0	0.0	0.0	0.0	0.0	0.0	0.0	0.0	0.0
d__Fungi;p__Basidiomycota;c__Tremellomycetes;o__Tremellales;f__Bulleribasidiaceae;g__Vishniacozyma;s__Vishniacozyma_tephrensis	0.0	0.0	0.0	0.0	0.0005162126796240051	0.00014632554056031425	0.0	0.0	0.0	0.0	0.0	0.0	0.0	0.0	0.0	0.0	0.00013156950458101093	0.0	0.0003415383864750799	0.00038855699645441743	0.0003487966515521451	0.0	3.1846119550332795e-05	0.0	0.0	0.0	0.0
d__Fungi;p__Basidiomycota;c__Tremellomycetes;o__Tremellales;f__Bulleribasidiaceae;g__Vishniacozyma;s__Vishniacozyma_victoriae	7.034987337022793e-05	0.0	0.000557995963433456	0.0010188366307309561	0.00801930395322873	0.0011706043244825142	0.0	0.0	0.0	0.00031579749757707095	0.00017355649806376032	0.0007074720843306724	0.00016617605165701263	0.00014899201173598615	0.0001853018567246044	0.0006395868027900466	0.0008611822118029807	0.00033852827964943517	0.004574174818862678	0.0029263198795473314	0.004115800488315312	0.00013341904496221816	0.00015923059775166395	0.0002996358272253722	0.0	0.0	0.0
d__Fungi;p__Basidiomycota;c__Tremellomycetes;o__Tremellales;f__Bulleribasidiaceae;g__Vishniacozyma;s__unidentified	0.0	0.0	0.0	4.7387750266556095e-05	0.00043217805735963215	0.0001013022973109868	0.0	0.0	0.0	0.0	0.0	0.0	9.495774380400722e-05	0.0	0.0	0.0	0.0	0.0	0.0	0.0	0.0	0.0	0.0	0.0	0.0	0.0	0.0
d__Fungi;p__Basidiomycota;c__Tremellomycetes;o__Tremellales;f__Cryptococcaceae;g__Kwoniella;s__Kwoniella_heveanensis	0.0	0.0	0.0	0.0	0.0	0.0	0.0	0.0	0.0	0.0001197852577016476	0.0	0.0	0.00021365492355901624	9.168739183752994e-05	4.94138284598945e-05	0.0	0.0	0.0	0.0	0.0	0.0	0.0	0.0	0.0	0.0	0.0	0.0
d__Fungi;p__Basidiomycota;c__Tremellomycetes;o__Tremellales;f__Cryptococcaceae;g__Kwoniella;s__unclassified_Kwoniella	0.0	0.0	0.0	7.108162539983414e-05	6.00247301888378e-05	0.0	0.0	0.0	0.0	0.0	0.0	0.0	0.0	3.438277193907373e-05	0.0	0.0	0.0	0.0	0.0	0.0	0.0	0.0	0.0	0.0	0.0	0.0	0.0
d__Fungi;p__Basidiomycota;c__Tremellomycetes;o__Tremellales;f__Cryptococcaceae;g__Tsuchiyaea;s__Tsuchiyaea_wingfieldii	0.00012897476784541788	0.0	0.00011872254541137362	0.0	0.0	0.0	0.0002496312265970725	0.000578337443530259	0.0003308089460190688	0.00031579749757707095	6.508368677391012e-05	0.0001768680210826681	0.004783496344126863	0.0023265675678773223	0.003792511334296903	0.0	0.0	0.0	0.0	0.0	0.0	0.0	0.0	0.0	0.0	0.0	0.0
d__Fungi;p__Basidiomycota;c__Tremellomycetes;o__Tremellales;f__Cuniculitremaceae;g__Kockovaella;s__Kockovaella_lichenicola	0.0	0.0	0.0	3.554081269991707e-05	0.0	0.0	0.0	0.0	0.0	0.0	0.0	0.0	0.0	0.0	0.0	0.0	0.0	0.0	0.0	0.0	0.0	0.0	0.0	0.0	0.0	0.0	0.0
d__Fungi;p__Basidiomycota;c__Tremellomycetes;o__Tremellales;f__Naemateliaceae;g__Dimennazyma;s__Dimennazyma_cistialbidi	0.0005041740924866335	0.0	0.004713285052831533	0.0	0.0	0.0	0.0	0.0	0.0	0.0008384968039115331	0.0	0.0	0.00315734498148324	0.00035528864337042854	0.0006176728557486812	0.0	0.0	0.0	0.0	0.0	0.0	0.0	0.0	0.0	0.0	0.0	0.0
d__Fungi;p__Basidiomycota;c__Tremellomycetes;o__Tremellales;f__Rhynchogastremataceae;g__Papiliotrema;s__Papiliotrema_aurea	0.0	0.0	0.00023744509082274725	0.0	0.0	0.0	0.0	0.0	0.0	0.0004791410308065904	0.0	0.0	0.0	0.0	0.0	0.0	0.0	0.0	0.0	0.0	0.0	0.0	0.0	0.0	0.0	0.0	5.115700083556435e-05
d__Fungi;p__Basidiomycota;c__Tremellomycetes;o__Tremellales;f__Rhynchogastremataceae;g__Papiliotrema;s__Papiliotrema_flavescens	0.0008207485226526593	0.0017983627176239546	0.008369939451501841	0.00018955100106622438	0.0004681928954729348	0.0005177672973672658	0.0013956654941563599	0.00039283298051111937	0.0005789156555333704	0.009648158029423615	0.002050136133378169	0.004999469395936752	0.03737774190485234	0.03403894421968299	0.02405218100285365	0.0	0.0	0.0	0.0	0.0	2.325311010347634e-05	3.6387012262423135e-05	0.0	0.0	0.0	0.0	0.0
d__Fungi;p__Basidiomycota;c__Tremellomycetes;o__Tremellales;f__Rhynchogastremataceae;g__Papiliotrema;s__Papiliotrema_frias	0.0	0.0	0.0	0.0	0.0	0.0	0.0	0.0	0.0	0.0	0.0	0.0	0.0	0.0	0.0	2.4135351048681e-05	0.0	0.0	4.879119806786856e-05	0.0	8.138588536216719e-05	0.0	0.0	0.0	0.0	0.0	0.0
d__Fungi;p__Basidiomycota;c__Tremellomycetes;o__Tremellales;f__Rhynchogastremataceae;g__Papiliotrema;s__Papiliotrema_fuscus	0.0	0.0	0.0	0.0	0.0	0.0	0.0	0.0	0.0	0.0	0.000553211337578236	9.432961124408966e-05	0.00021365492355901624	0.00019483570765475112	0.00013588802826470988	0.0	0.0	0.0	0.0	0.0	0.0	0.0	0.0	0.0	0.0	0.0	0.0
d__Fungi;p__Basidiomycota;c__Tremellomycetes;o__Tremellales;f__Rhynchogastremataceae;g__Papiliotrema;s__Papiliotrema_laurentii	0.0	0.0	0.0	0.00018955100106622438	0.0	6.75348648739912e-05	0.0	0.0	0.0	0.0	0.0	0.0	0.0	0.0	0.0	0.0	0.0	0.0	0.0	0.0	0.0	0.0	0.0	0.0	0.0	0.0	0.0
d__Fungi;p__Basidiomycota;c__Tremellomycetes;o__Tremellales;f__Rhynchogastremataceae;g__Papiliotrema;s__Papiliotrema_pseudoalba	0.00032829940906106366	0.002019020719786403	0.010696901341564763	0.0	0.0	0.0	0.0	0.0	0.0	0.0019274536921083294	0.0012365900487042922	0.014797957763916566	0.007442313170639065	0.03449738117887064	0.019987893612027324	3.6203026573021506e-05	0.0	0.0	0.0	0.0	0.0	0.0	0.0	0.0	0.0	0.0	0.0
d__Fungi;p__Basidiomycota;c__Tremellomycetes;o__Tremellales;f__Rhynchogastremataceae;g__Papiliotrema;s__Papiliotrema_terrestris	0.0014421724040896726	0.0	0.006755312833907159	0.0	0.0	0.0	0.000578690570747759	0.0009166102878592785	0.00035443815644900224	0.002961962735895286	0.0006833787111260563	0.0023110754754801966	0.0631706390656158	0.031196635072719563	0.005126684702714055	0.0	0.0	0.0	0.0	0.0	0.0	0.0	0.0	0.0	0.0	0.0	0.0
d__Fungi;p__Basidiomycota;c__Tremellomycetes;o__Tremellales;f__Rhynchogastremataceae;g__Papiliotrema;s__unclassified_Papiliotrema	0.0	0.0	0.0	0.0	0.0	0.0001013022973109868	0.0	0.0	0.0	0.0	0.0	0.0	0.0	0.0	0.0	0.0	0.0	0.0	0.0	0.0	0.0	0.0	0.0	0.0	0.0	0.0	0.0
d__Fungi;p__Basidiomycota;c__Tremellomycetes;o__Tremellales;f__Rhynchogastremataceae;g__Papiliotrema;s__unidentified	0.00014069974674045586	0.0	0.0068384186156951205	0.0	0.0	0.0	6.808124361738342e-05	0.0	0.00010633144693470068	0.0005662575818623341	0.00015186193580579027	0.0011555377377400983	0.006777608964011015	0.0087676068444638	0.0013712337397620725	2.4135351048681e-05	0.0	3.761425329438169e-05	0.0	0.0	0.0	0.0	0.0	0.0	0.0	0.0	0.0
d__Fungi;p__Basidiomycota;c__Tremellomycetes;o__Tremellales;f__Rhynchogastremataceae;g__Rhynchogastrema;s__unclassified_Rhynchogastrema	0.0	0.0	0.0	7.108162539983414e-05	0.00010804451433990804	0.0	0.0	0.0	0.0	0.0	0.0	0.0	0.0	0.0	0.0	0.0	0.0	0.0	0.0	0.0	0.0	0.0	0.0	0.0	0.0	0.0	0.0
d__Fungi;p__Basidiomycota;c__Tremellomycetes;o__Tremellales;f__Tremellaceae;g__Bulleromyces;s__unidentified	9.379983116030391e-05	0.0	7.123352724682418e-05	0.0	3.601483811330268e-05	0.00014632554056031425	0.0	0.0	0.0	0.0	0.0	0.0	0.00023739435951001804	4.584369591876497e-05	0.0	0.0	0.0	0.0	0.0	0.0	0.0	0.0	0.0	0.0	0.0	0.0	0.0
d__Fungi;p__Basidiomycota;c__Tremellomycetes;o__Tremellales;f__Tremellaceae;g__Cryptococcus;s__Cryptococcus_cuniculi	0.0	0.0	0.0	0.0	0.0	0.0	0.0	0.0	0.0	0.0	0.0	0.0	0.0	0.0	0.0	0.0	3.588259215845753e-05	0.0	0.0	0.0	0.0	0.0	0.0	0.0	0.0	0.0	0.0
d__Fungi;p__Basidiomycota;c__Tremellomycetes;o__Tremellales;f__Tremellaceae;g__Cryptococcus;s__Cryptococcus_dimennae	0.0	0.0	0.0	0.0	0.0	2.2511621624663733e-05	0.0	0.0	0.0	0.0	0.0	0.0	0.0	0.0	0.0	0.0	0.0	0.0	0.0	0.0	0.0	0.0	0.0	0.0	0.0	0.0	0.0
d__Fungi;p__Basidiomycota;c__Tremellomycetes;o__Tremellales;f__Tremellaceae;g__Cryptococcus;s__unidentified	0.0	0.0	0.0	0.0001066224380997512	0.00024009892075535123	0.0004277208108686109	0.0	0.0	0.0	0.0	0.0	0.0	0.0	0.0	0.0	0.0	0.0	0.0	0.0	0.0	0.0	0.0	0.0	0.0	0.0	0.0	0.0
d__Fungi;p__Basidiomycota;c__Tremellomycetes;o__Tremellales;f__Tremellaceae;g__Tremella;s__Tremella_indecorata	0.0	0.0	0.0	0.0	0.0	0.0	0.0	0.0	0.0	0.0	0.0	0.0	0.0	2.2921847959382486e-05	0.0	0.0	0.0	0.0	0.0	0.0	0.0	0.0	0.0	0.0	0.0	0.0	0.0
d__Fungi;p__Basidiomycota;c__Tremellomycetes;o__Tremellales;f__Tremellaceae;g__Tremella;s__unidentified	0.0	0.0	0.0004036566543986703	0.0	0.0	3.37674324369956e-05	0.0	0.0	0.0	0.0	0.0	0.0	0.0	0.0	0.0	0.0	0.00013156950458101093	0.0	0.0	0.0	0.0	0.0	0.0	0.0	0.0	0.0	0.0
d__Fungi;p__Basidiomycota;c__Tremellomycetes;o__Tremellales;f__Tremellaceae;g__unclassified_Tremellaceae;s__unclassified_Tremellaceae	0.0	0.0	0.0	4.7387750266556095e-05	0.00019207913660428098	4.5023243249327465e-05	0.0	0.0	0.0	0.0	0.0	0.0	0.0	0.0	0.0	0.0	0.0	0.0	0.0	0.0	0.0	0.0	0.0	0.0	0.0	0.0	0.0
d__Fungi;p__Basidiomycota;c__Tremellomycetes;o__Tremellales;f__Trimorphomycetaceae;g__Carlosrosaea;s__unidentified	0.0	0.0	0.00011872254541137362	0.0	0.0	0.0	0.0	0.0	0.0	0.0	0.0	0.0	0.0	0.0	0.0	0.0	0.0	0.0	0.0	0.0	0.0	0.0	0.0	0.0	0.0	0.0	0.0
d__Fungi;p__Basidiomycota;c__Tremellomycetes;o__Tremellales;f__Trimorphomycetaceae;g__Saitozyma;s__Saitozyma_flava	0.00037519932464121565	0.0037070544363291334	0.008844829633147335	0.0	0.0	0.0	0.0	0.0002400645992012396	0.0008860953911225056	0.001774999727760778	0.001106422675156472	0.0005306040632480043	0.013044820055075491	0.020354600987931647	0.02459573311591249	0.0	0.0	0.0	0.0	0.0	0.0	0.0	0.0	0.0	0.0	0.0	0.0
d__Fungi;p__Basidiomycota;c__Tremellomycetes;o__Tremellales;f__Trimorphomycetaceae;g__Saitozyma;s__Saitozyma_paraflava	0.0037519932464121566	0.024570268540788632	0.05486168823459576	0.00016585712593294633	0.00028811870490642145	0.000754139324426235	0.0009304436627709066	0.000600161498003099	0.002989095119386586	0.010595550522154829	0.0072676783564199635	0.047813321699347947	0.16035988984901717	0.23577412811020826	0.1253381758885224	0.0	7.176518431691506e-05	0.0	0.0	0.0	0.0	0.0	2.123074636688853e-05	0.0	0.0	0.0	0.0
d__Fungi;p__Basidiomycota;c__Tremellomycetes;o__Tremellales;f__Trimorphomycetaceae;g__Saitozyma;s__Saitozyma_podzolica	0.0015125222774599006	0.0	0.0023744509082274726	4.7387750266556095e-05	0.0	0.0	0.0	0.0	0.00017721907822450112	0.0	0.0	0.0	5.934858987750451e-05	0.0003438277193907373	0.0	0.00010860907971906451	0.0	0.0	0.00013417579468663854	7.285443683520327e-05	0.00022090454598302524	0.0003759991267117057	0.00012738447820133118	0.0001498179136126861	4.9438054118189906e-05	4.808154630252909e-05	0.0
d__Fungi;p__Basidiomycota;c__Tremellomycetes;o__Tremellales;f__Trimorphomycetaceae;g__Saitozyma;s__unclassified_Saitozyma	0.0	0.0	0.0007004630179271044	0.0	0.0	0.0	0.0	0.0	0.0	0.0	0.0	0.0004480656534094259	0.0018872851581046434	0.0	0.0	0.0	0.0	0.0	0.0	0.0	0.0	0.0	0.0	0.0	0.0	0.0	0.0
d__Fungi;p__Basidiomycota;c__Tremellomycetes;o__Tremellales;f__unclassified_Tremellales;g__unclassified_Tremellales;s__unclassified_Tremellales	0.0	0.0	0.0	0.0	0.0	6.75348648739912e-05	0.0	0.0	0.0	0.0	0.0	0.0	0.00017804576963251353	0.0	0.0	0.0	0.0	0.0	0.0	0.0	0.0	0.0	0.0	0.0	0.0	0.0	0.0
d__Fungi;p__Basidiomycota;c__Tremellomycetes;o__Tremellales;f__unidentified;g__unidentified;s__unidentified	0.0	0.0	0.0	0.0	0.0	0.0	0.0	0.0	0.0	0.0	0.0	0.0	0.0	5.7304619898456215e-05	0.0	0.0	0.0	0.0	0.0	0.0	0.0	0.0	0.0	0.0	0.0	0.0	0.0
d__Fungi;p__Basidiomycota;c__Tremellomycetes;o__Trichosporonales;f__Trichosporonaceae;g__Apiotrichum;s__Apiotrichum_brassicae	0.0	0.0	0.0	0.0	0.00028811870490642145	0.0	0.0	0.0	0.0	0.0008058280972656292	0.0	0.0002711976323267578	0.0	0.0	0.0	0.0	0.0	0.0	0.0	0.0	0.0	0.0	0.0	0.0	0.0	3.205436420168606e-05	0.0
d__Fungi;p__Basidiomycota;c__Tremellomycetes;o__Trichosporonales;f__Trichosporonaceae;g__Apiotrichum;s__Apiotrichum_domesticum	0.0001055248100553419	0.00048544760475738655	0.0	0.0	0.0	0.0	0.0	0.0	0.0	0.0	0.0	0.0	0.0	0.0	0.0	0.0	0.0	0.0	0.0	0.0	0.0	0.0	0.0	0.0	0.0	0.0	0.0
d__Fungi;p__Basidiomycota;c__Tremellomycetes;o__Trichosporonales;f__Trichosporonaceae;g__Apiotrichum;s__Apiotrichum_gracile	0.0	0.0	0.0	0.00014216325079966828	0.0	0.0	0.0	0.0	0.0	0.0	0.0	0.0	0.0	0.0	0.0	0.0	0.0	0.0	0.0	0.0	0.0	0.0	0.0	0.0	0.0	0.0	0.0
d__Fungi;p__Basidiomycota;c__Tremellomycetes;o__Trichosporonales;f__Trichosporonaceae;g__Apiotrichum;s__Apiotrichum_laibachii	0.0	0.0	0.0	0.0	0.0	0.0	0.0	0.0	0.0	0.0	0.0	0.0	0.0	0.0	0.0	0.0	0.0	0.0	0.0	0.0	2.325311010347634e-05	0.0	0.0	0.0	0.0	0.0	0.0
d__Fungi;p__Basidiomycota;c__Tremellomycetes;o__Trichosporonales;f__Trichosporonaceae;g__Apiotrichum;s__Apiotrichum_scarabaeorum	9.379983116030391e-05	0.0	0.0	0.0	0.0016446776071741558	0.0001013022973109868	0.0	0.0010257305602234784	0.0	9.800611993771167e-05	0.0	0.0	0.0	0.0	0.0	0.0	0.0	0.0	0.0	0.0	0.0	0.0	0.0	0.0	0.0	0.0	0.0
d__Fungi;p__Basidiomycota;c__Tremellomycetes;o__Trichosporonales;f__Trichosporonaceae;g__Apiotrichum;s__Apiotrichum_xylopini	0.0	0.0	0.0	0.0	0.0	0.0	0.0	0.0	0.0	0.0	0.0	0.0	0.0	0.0	0.0	0.0	0.0	0.0	0.0	0.0	0.0	0.0	2.123074636688853e-05	0.0	0.0	0.0	0.0
d__Fungi;p__Basidiomycota;c__Tremellomycetes;o__Trichosporonales;f__Trichosporonaceae;g__Apiotrichum;s__unclassified_Apiotrichum	0.0005041740924866335	0.0	0.00010685029087023626	0.0	0.0	0.0	0.0	0.0	0.0	4.355827552787185e-05	0.0	0.0	0.0	0.0	0.0	0.0	0.0	0.0	0.0	0.0	0.0	0.0003153541062743338	0.0	0.00013829345871940258	0.0	0.0	0.0
d__Fungi;p__Basidiomycota;c__Tremellomycetes;o__Trichosporonales;f__Trichosporonaceae;g__Cutaneotrichosporon;s__Cutaneotrichosporon_curvatus	0.01982693931150924	0.028310421677442136	0.0026356405081324943	0.0	0.0	0.0	0.0	0.00016368040854629974	9.451684171973394e-05	0.0001197852577016476	0.0005749058998362061	0.00014149441686613448	5.934858987750451e-05	0.00019483570765475112	0.0006300263128636549	0.0	0.0	0.0	0.0	0.0	5.813277525869085e-05	0.0	0.0	0.0	0.0	0.0	0.0
d__Fungi;p__Basidiomycota;c__Tremellomycetes;o__Trichosporonales;f__Trichosporonaceae;g__Cutaneotrichosporon;s__Cutaneotrichosporon_cutaneum	0.001008348184973267	0.0034532977338423178	0.000949780363290989	0.0	0.0	0.0	0.0	0.0	0.00010633144693470068	0.0016443249011771624	0.0007159205545130113	0.0018040538150432147	0.0	9.168739183752994e-05	0.00011118111403476262	0.0	0.0	0.0	0.0	0.0	0.0	0.0	0.0	0.0	0.0	0.0	0.0
d__Fungi;p__Basidiomycota;c__Tremellomycetes;o__Trichosporonales;f__Trichosporonaceae;g__Cutaneotrichosporon;s__Cutaneotrichosporon_cyanovorans	0.00041037426132632963	0.00012136190118934664	0.0	0.0	0.0	0.0	0.0	0.0	0.0	0.0	0.0	0.0	0.0	0.0	0.0	0.0	0.0	0.0	0.0	0.0	0.0	0.0	0.0	0.0	0.0	0.0	0.0
d__Fungi;p__Basidiomycota;c__Tremellomycetes;o__Trichosporonales;f__Trichosporonaceae;g__Cutaneotrichosporon;s__Cutaneotrichosporon_jirovecii	0.0008793734171278492	0.0	0.0009141635996675768	0.0	0.0	0.0	0.0	0.0	0.0	0.0010780673193148283	0.00031457115274056556	0.0004598568548149371	0.0	0.0	0.0	0.0	0.0	0.0	0.0	2.428481227840109e-05	0.0	0.0	0.0	0.0	0.0	0.0	0.0
d__Fungi;p__Basidiomycota;c__Tremellomycetes;o__Trichosporonales;f__Trichosporonaceae;g__Cutaneotrichosporon;s__Cutaneotrichosporon_mucoides	0.11904371072132071	0.06542509764116596	0.010316989196248367	0.0	0.0	0.0	0.317667082718711	0.4235830732633509	0.2685932349570539	0.10936394028160425	0.029786633980192864	0.05742315084483958	0.000486658436995537	0.000378210491329811	0.003804864791411877	0.0	0.0	0.0	0.0	0.0	0.0	0.002122575715308016	0.0005732301519059903	0.002650624625455216	0.0	0.0002083533673109594	0.00013641866889483825
d__Fungi;p__Basidiomycota;c__Tremellomycetes;o__Trichosporonales;f__Trichosporonaceae;g__Cutaneotrichosporon;s__unclassified_Cutaneotrichosporon	0.11082450051589908	0.06649528895165384	0.008310578178796154	0.0002961734391659756	0.0003241335430197241	0.0	0.31205038012027686	0.4347351650989721	0.2924941813069316	0.09397697945138353	0.062285088242631986	0.05848435897133559	0.0010326654638685784	0.0007334991347002395	0.008486825037986881	0.0	0.0	0.0	0.0	0.0	0.0	0.0025834778706320424	0.0010403065719775378	0.003157700640759692	0.0	0.0	0.0
d__Fungi;p__Basidiomycota;c__Tremellomycetes;o__Trichosporonales;f__Trichosporonaceae;g__Haglerozyma;s__Haglerozyma_chiarellii	0.0	0.0	0.0	0.0	0.0	0.0	0.0	0.0	0.0	0.00023957051540329517	0.00030372387161158054	0.0	0.0	0.0	0.0	0.0	0.0	0.0	0.0	0.0	0.0	0.0	0.0	0.0	0.0	0.0	0.0
d__Fungi;p__Basidiomycota;c__Tremellomycetes;o__Trichosporonales;f__Trichosporonaceae;g__Trichosporon;s__Trichosporon_dohaense	0.001113872995028609	0.0	0.0004630179271043571	0.00022509181376614146	0.00010804451433990804	7.879067568632306e-05	0.002757290366504028	0.0015495078675716375	0.0036034545905648564	0.0048785268591216464	0.001605397607089783	0.006025303918216227	0.0004629190010445352	0.00014899201173598615	0.0020630273382005954	0.0	0.0	0.0	0.0	0.0	0.0	0.0007641272575108857	0.00028661507595299513	0.0008528096621029825	0.0	0.0	0.0
d__Fungi;p__Basidiomycota;c__Tremellomycetes;o__Trichosporonales;f__Trichosporonaceae;g__Vanrija;s__Vanrija_fragicola	0.0	0.0	0.0	0.0008766733799312877	0.00026410881283088635	7.879067568632306e-05	0.0	5.456013618209991e-05	0.0	0.00042469318639675054	0.0	0.0004480656534094259	0.0	0.0	0.00040766408479412964	0.0	0.0	0.0	0.0	0.0	0.0	0.0	0.0	0.0	0.0	0.0	0.0
d__Fungi;p__Basidiomycota;c__Ustilaginomycetes;o__Ustilaginales;f__Ustilaginaceae;g__Anthracocystis;s__Anthracocystis_grodzinskae	0.0	0.0027692579271387276	0.0005936127270568681	0.0	0.0	0.0	0.0	0.0	0.0	0.0	0.0	0.0	0.0006765739246035515	0.00013753108775629492	0.0010376903976577845	0.0	0.0	0.0	0.0	0.0	0.0	0.0	0.0	0.0	0.0	0.0	0.0
d__Fungi;p__Basidiomycota;c__Ustilaginomycetes;o__Ustilaginales;f__Ustilaginaceae;g__Dirkmeia;s__Dirkmeia_churashimaensis	0.0	0.0	0.000130594799952511	0.0	0.0	0.0	0.0	0.0	0.0	0.0	0.0	0.0	0.0	0.0	0.0	0.0	0.0	0.0	0.0	0.0	0.0	0.0	0.0	0.0	0.0	0.0	0.0
d__Fungi;p__Basidiomycota;c__Ustilaginomycetes;o__Ustilaginales;f__Ustilaginaceae;g__Kalmanozyma;s__Kalmanozyma_fusiformata	0.0	0.0	0.0	0.0	0.0	0.0	0.0	0.0	0.0	0.0	0.0	9.432961124408966e-05	0.0	0.0	0.0	0.0	0.0	0.0	0.0	0.0	0.0	0.0	0.0	0.0	0.0	0.0	0.0
d__Fungi;p__Basidiomycota;c__Ustilaginomycetes;o__Ustilaginales;f__Ustilaginaceae;g__Moesziomyces;s__Moesziomyces_aphidis	0.0	0.0	0.0	0.0	0.0	0.0	0.0	0.0	0.0	0.0	0.0	0.0	0.0	0.0	0.00016059494249465712	0.0	0.0	0.0	0.0	0.0	0.0	0.0	0.0	0.0	0.0	0.0	0.0
d__Fungi;p__Basidiomycota;c__Ustilaginomycetes;o__Ustilaginales;f__Ustilaginaceae;g__Moesziomyces;s__Moesziomyces_rugulosus	0.00015242472563549385	0.0006178424060548556	0.0011278641814080493	0.0	0.0	0.0	0.0	5.456013618209991e-05	0.0	2.1779137763935926e-05	0.0	0.0	0.0004747887190200361	0.0014784591933801703	0.00017294839960963076	0.0	0.0	0.0	0.0	0.0	0.0	0.0	0.0	0.0	0.0	0.0	0.0
d__Fungi;p__Basidiomycota;c__Ustilaginomycetes;o__Ustilaginales;f__Ustilaginaceae;g__Pseudozyma;s__Pseudozyma_hubeiensis	0.0	0.0	0.0	0.0	0.0	0.0	0.0	0.0	0.0	0.0	0.0	0.0	0.0	4.584369591876497e-05	0.0	0.0	0.0	0.0	0.0	0.0	0.0	0.0	0.0	0.0	0.0	0.0	0.0
d__Fungi;p__Basidiomycota;c__Ustilaginomycetes;o__Ustilaginales;f__Ustilaginaceae;g__Pseudozyma;s__Pseudozyma_tsukubaensis	0.0003400243879561017	0.002747192126922483	0.0032411254897304997	0.0	0.0	0.0	0.0	0.0	0.0	7.622698217377574e-05	0.0	0.0	0.007691577248124585	0.0005386634270454884	0.000691793598438523	0.0	0.0	0.0	0.0	0.0	0.0	0.0	0.0	0.0	0.0	0.0	0.0
d__Fungi;p__Basidiomycota;c__Ustilaginomycetes;o__Ustilaginales;f__Ustilaginaceae;g__Pseudozyma;s__unidentified	0.0	0.00014342770140559147	0.00041552890893980767	0.0	0.0	0.0	0.0	0.0	0.0	0.0	0.0	0.0	0.0	0.0	0.0	0.0	0.0	0.0	0.0	0.0	0.0	0.0	0.0	0.0	0.0	0.0	0.0
d__Fungi;p__Basidiomycota;c__Ustilaginomycetes;o__Ustilaginales;f__Ustilaginaceae;g__Ustilago;s__Ustilago_crameri	0.00012897476784541788	0.006917628367792758	0.005140686216312478	0.0	0.0	0.0	0.0	0.0	0.0	0.0	0.00018440377919274535	3.537360421653362e-05	0.0	0.00931773119548898	3.706037134492088e-05	0.0	0.0	0.0	0.0	0.0	0.0	0.0	0.0	0.0	0.0	0.0	0.0
d__Fungi;p__Basidiomycota;c__Ustilaginomycetes;o__Ustilaginales;f__Ustilaginaceae;g__Ustilago;s__Ustilago_hordei	0.0	0.0	0.0	0.0	0.0	0.0	0.0	0.0	0.0	0.0	0.0	0.0	0.0	0.0	0.0	0.0	0.0	0.0	0.0	0.0	5.813277525869085e-05	0.0	0.0	0.0	0.0	0.0	0.0
d__Fungi;p__Basidiomycota;c__Ustilaginomycetes;o__Ustilaginales;f__Ustilaginaceae;g__Ustilago;s__Ustilago_maydis	0.0	0.0	2.3744509082274723e-05	0.0	0.0	0.0	0.0	0.0	0.0	0.0	0.0	0.0	0.0	0.0	0.0	0.0	0.0	0.0	0.0	0.0	0.0	0.0	0.0	0.0	0.0	0.0	0.0
d__Fungi;p__Basidiomycota;c__Ustilaginomycetes;o__Ustilaginales;f__Ustilaginaceae;g__Ustilago;s__Ustilago_trichophora	7.034987337022793e-05	0.0	0.0021251335628635877	0.0	0.0	0.0	0.0	0.0	0.0	8.71165510557437e-05	0.0	0.0	0.0026469471085367015	0.0006532726668424008	0.00032118988498931424	0.0	0.0	0.0	0.0	0.0	0.0	0.0	0.0	0.0	0.0	0.0	0.0
d__Fungi;p__Basidiomycota;c__Ustilaginomycetes;o__Ustilaginales;f__Ustilaginaceae;g__unidentified;s__unidentified	0.0	0.0	0.00023744509082274725	0.0	0.0	0.0	0.0	0.0	0.0	2.1779137763935926e-05	0.0	0.0	0.000973316873991074	4.584369591876497e-05	0.00014824148537968351	0.0	0.0	0.0	0.0	0.0	0.0	0.0	0.0	0.0	0.0	0.0	0.0
d__Fungi;p__Basidiomycota;c__Wallemiomycetes;o__Wallemiales;f__Wallemiaceae;g__Wallemia;s__unclassified_Wallemia	0.0	0.00027582250270306055	0.00011872254541137362	0.0	0.0	0.0	5.673436968115284e-05	4.364810894567993e-05	8.27022365047672e-05	0.0003375766353410068	8.677824903188016e-05	0.00022403282670471295	0.0	0.0	0.0	0.0	0.0	0.0	0.0	0.0	0.0	0.0	0.0	0.0	0.0	0.0	0.0
d__Fungi;p__Basidiomycota;c__unclassified_Basidiomycota;o__unclassified_Basidiomycota;f__unclassified_Basidiomycota;g__unclassified_Basidiomycota;s__unclassified_Basidiomycota	9.379983116030391e-05	0.0	0.00021370058174047252	0.0	8.403462226437293e-05	0.0	0.0	0.0	0.0	0.0	0.0	2.3582402811022414e-05	7.121830785300541e-05	0.0	0.0	0.0	0.0	5.0152337725842243e-05	0.0	7.285443683520327e-05	0.0	3.6387012262423135e-05	0.0	2.3048909786567094e-05	0.0	0.0	0.0
d__Fungi;p__Basidiomycota;c__unidentified;o__unidentified;f__unidentified;g__unidentified;s__unidentified	0.0	0.0	0.0	0.0	0.0	0.0	0.0	0.0	0.0	0.0	0.0	0.0	0.0	0.0	0.0	0.0	0.0	0.0	0.0	0.0	0.0	0.0	6.369223910066559e-05	0.0	0.0	0.0	0.0
d__Fungi;p__Chytridiomycota;c__Rhizophlyctidomycetes;o__Rhizophlyctidales;f__Rhizophlyctidaceae;g__Rhizophlyctis;s__Rhizophlyctis_rosea	0.0	0.0	0.0	0.0	0.0	0.0	0.0	0.0	0.0	0.0	0.0	0.0	0.0	0.0	0.0	0.0	0.0	7.522850658876338e-05	0.0	0.0	0.0	0.0	0.0	0.0	0.0	0.0	0.0
d__Fungi;p__Chytridiomycota;c__Rhizophydiomycetes;o__Rhizophydiales;f__unidentified;g__unidentified;s__unidentified	0.0	0.0	0.0	0.0	0.0	0.0	0.0	0.0	0.0	0.0	0.0	0.0	0.0	2.2921847959382486e-05	0.0	0.0	0.0	0.0	0.0	0.0	0.0	0.0	0.0	0.0	0.0	0.0	0.0
d__Fungi;p__Chytridiomycota;c__Spizellomycetes;o__Spizellomycetales;f__Spizellomycetaceae;g__Spizellomyces;s__Spizellomyces_pseudodichotomus	0.0	0.0	3.561676362341209e-05	0.0	0.0	0.0	0.0	0.0	0.0	0.0	0.0	0.0	0.0	0.0	0.0	0.0	0.0	0.0	0.0	0.0	0.0	0.0	0.0	0.0	0.0	0.0	0.0
d__Fungi;p__Chytridiomycota;c__unidentified;o__unidentified;f__unidentified;g__unidentified;s__unidentified	0.0	0.0	0.0	0.0	0.0	0.0	0.0	0.0	4.725842085986697e-05	0.0	0.0	0.0	0.0	0.0	0.0	0.0	0.0	0.0	0.0	0.0	0.0	0.0	0.0	0.0	0.0	0.0	0.0
d__Fungi;p__Glomeromycota;c__Glomeromycetes;o__Glomerales;f__Glomeraceae;g__unidentified;s__unidentified	0.0	0.0	0.0	0.0	0.0	0.0	0.0	0.0	0.0	0.0	0.00017355649806376032	0.0	0.0	0.0	0.0	0.0	0.0	0.0	0.0	0.0	0.0	0.0	0.0	0.0	0.0	0.0	0.0
d__Fungi;p__Mortierellomycota;c__Mortierellomycetes;o__Mortierellales;f__Mortierellaceae;g__Mortierella;s__Mortierella_alpina	3.5174936685113966e-05	3.3098700324367264e-05	3.561676362341209e-05	0.0	0.0	0.0	0.0	0.0	0.0	0.0	0.0	0.0	0.0	0.0	0.0	0.0	0.0	0.0	0.0	0.0	5.813277525869085e-05	8.490302861232064e-05	0.0	2.3048909786567094e-05	0.0	0.0	0.0
d__Fungi;p__Mortierellomycota;c__Mortierellomycetes;o__Mortierellales;f__Mortierellaceae;g__Mortierella;s__Mortierella_elongata	0.0	0.00029788830291930537	0.0	0.0	0.0	0.0	0.0	0.0	0.0	0.0	0.0	0.0	0.0	0.0	0.0	0.0	0.0	0.0	0.0	0.0	0.0	0.0	0.0	0.0	0.0	0.0	0.0
d__Fungi;p__Mortierellomycota;c__Mortierellomycetes;o__Mortierellales;f__Mortierellaceae;g__Mortierella;s__Mortierella_globulifera	0.0	0.0	0.0	0.0	0.0	0.0	0.0	0.0	0.0	0.0	0.0	3.537360421653362e-05	0.0	0.00022921847959382486	0.0	0.0	0.0	0.0	0.0	0.0	0.0	0.0	0.0	0.0	0.0	0.0	0.0
d__Fungi;p__Mortierellomycota;c__Mortierellomycetes;o__Mortierellales;f__Mortierellaceae;g__Mortierella;s__Mortierella_minutissima	0.0	0.0	0.0	0.0	0.0	0.0	0.0	0.0	0.0	0.0	0.0	5.895600702755604e-05	0.0	0.0	0.0	0.0	0.0	0.0	9.758239613573712e-05	0.0001699936859488076	5.813277525869085e-05	0.00012129004087474377	0.0	3.4573364679850644e-05	0.0	0.0	0.0
d__Fungi;p__Mortierellomycota;c__Mortierellomycetes;o__Mortierellales;f__Mortierellaceae;g__Mortierella;s__Mortierella_parvispora	0.0	0.0	0.0	0.0	0.0	0.0	0.0	0.0	0.0	0.0	0.0	0.0	0.0	0.00019483570765475112	4.94138284598945e-05	0.00010860907971906451	3.588259215845753e-05	0.0	0.0	8.49968429744038e-05	0.0	0.0	0.0	0.0	0.0	0.0	0.0
d__Fungi;p__Mortierellomycota;c__Mortierellomycetes;o__Mortierellales;f__Mortierellaceae;g__Mortierella;s__Mortierella_polygonia	0.0	0.0	0.0	0.0	0.0	0.0	0.0	0.0	0.0	0.0	0.0	0.0	0.0	0.0	0.0	0.0	0.0	0.0	0.0	0.0	2.325311010347634e-05	0.0	0.0	0.0	0.0	0.0	0.0
d__Fungi;p__Mortierellomycota;c__Mortierellomycetes;o__Mortierellales;f__Mortierellaceae;g__Mortierella;s__Mortierella_pseudozygospora	0.0	0.0	0.0	0.0	0.0	0.0	0.0	0.0	0.0	0.0	0.0	0.00021224162529920174	0.00011869717975500902	0.00022921847959382486	8.647419980481538e-05	0.0	0.00045451283400712867	6.26904221573028e-05	0.0	7.285443683520327e-05	0.0	0.0	0.0	0.0	0.0	0.0	0.0
d__Fungi;p__Mortierellomycota;c__Mortierellomycetes;o__Mortierellales;f__Mortierellaceae;g__Mortierella;s__Mortierella_reticulata	3.5174936685113966e-05	0.0	0.0	0.0	0.0	0.0	0.0	0.00022915257196481963	0.0006143594711782705	0.007176225893216887	0.0009762553016086518	0.0002947800351377802	0.0	0.0	0.0	0.0	0.0	0.0	0.0	0.0	0.0	0.0	0.0	0.0	0.0	0.0	0.0
d__Fungi;p__Mortierellomycota;c__Mortierellomycetes;o__Mortierellales;f__Mortierellaceae;g__Mortierella;s__Mortierella_zychae	0.0	0.0	0.0	0.00043833668996564386	0.0	4.5023243249327465e-05	0.0	0.0	0.0	0.0	0.0	0.0	0.0	0.0	0.0	0.0	0.0	0.0	0.0	0.0	0.0	0.0	0.0	0.0	0.0	0.0	0.0
d__Fungi;p__Mortierellomycota;c__Mortierellomycetes;o__Mortierellales;f__Mortierellaceae;g__Mortierella;s__unclassified_Mortierella	0.0	0.0002537567024868157	7.123352724682418e-05	0.0	3.601483811330268e-05	0.0	0.0	0.0	0.0	4.355827552787185e-05	0.0	0.00020045042389369051	4.747887190200361e-05	0.0007334991347002394	0.000827681626703233	0.00042236864335191754	0.00017941296079228763	0.00028837594192359295	0.0002683515893732771	0.0004735538394288212	0.00026741076618997793	0.0005215471757613982	0.00019107671730199676	9.219563914626838e-05	0.0	0.0	0.0
d__Fungi;p__Mortierellomycota;c__Mortierellomycetes;o__Mortierellales;f__Mortierellaceae;g__Mortierella;s__unidentified	0.0	0.0	0.0	0.0	0.0	0.0	0.0	0.0	0.0	0.0	0.0	5.895600702755604e-05	0.0	0.0	2.470691422994725e-05	6.033837762170251e-05	4.7843456211276705e-05	0.0	0.0	0.0	0.0	0.0	0.0	0.0	0.0	0.0	0.0
d__Fungi;p__Mortierellomycota;c__Mortierellomycetes;o__Mortierellales;f__Mortierellaceae;g__unidentified;s__unidentified	0.0	0.0	0.0	0.0	0.0	0.0	0.0	0.0	0.0	0.0	0.0	0.0	0.0	6.876554387814746e-05	0.0	0.0	0.0	0.0	0.0	0.0	0.0	0.0	0.0	0.0	0.0	0.0	0.0
d__Fungi;p__Mortierellomycota;c__Mortierellomycetes;o__Mortierellales;f__unidentified;g__unidentified;s__unidentified	0.0	0.0	0.0	0.0	0.0	0.0	0.0	0.0	0.0	0.0	0.0	0.00028298883373226896	4.747887190200361e-05	0.0	6.176728557486812e-05	0.00015687978181642653	0.0	0.0	0.0	0.0	0.0	0.0	0.0	0.0	0.0	0.0	0.0
d__Fungi;p__Mucoromycota;c__Mucoromycetes;o__Mucorales;f__Lichtheimiaceae;g__Circinella;s__Circinella_muscae	0.0019463464965763062	0.0013791125135153028	0.0	0.0	0.0	0.0	0.00034040621808691704	0.00027280068091049955	0.0004962134190286032	0.005575459267567596	0.0024297909728926447	0.0021813722600195736	0.00010682746177950812	0.0	6.176728557486812e-05	0.0	0.0	0.0	0.0	0.0	0.0	0.0	0.0	0.0	0.0	0.0	0.0
d__Fungi;p__Mucoromycota;c__Mucoromycetes;o__Mucorales;f__Lichtheimiaceae;g__Lichtheimia;s__Lichtheimia_corymbifera	0.0	0.0	0.0	0.0	0.0	0.0	0.0	0.0	0.0	0.0	0.0	0.0	0.0	0.0	0.0	0.0	0.0	0.0	0.0	0.0	0.0	4.851601634989751e-05	0.0	0.0	0.0	0.0	0.0
d__Fungi;p__Mucoromycota;c__Mucoromycetes;o__Mucorales;f__Lichtheimiaceae;g__Lichtheimia;s__Lichtheimia_ornata	0.0	0.0	0.0	0.0	0.0	0.0	0.0	0.0	0.0	0.0	2.169456225797004e-05	0.0	0.0	0.0	0.0	0.0	0.0	0.0	0.0	0.0	0.0	0.0	0.0	0.0	0.0	0.0	0.0
d__Fungi;p__Mucoromycota;c__Mucoromycetes;o__Mucorales;f__Lichtheimiaceae;g__Lichtheimia;s__Lichtheimia_ramosa	0.00026967451458587377	0.00045234890443301924	0.00010685029087023626	0.00010662243809975122	0.0	5.627905406165933e-05	9.077499148984455e-05	0.00019641649025555968	0.0002481067095143016	0.0010562881815508924	0.0006725314299970712	0.0011555377377400983	0.0019941126198841515	0.005065728399023529	0.06657278039259287	3.6203026573021506e-05	8.372604836973423e-05	0.00010030467545168449	4.879119806786856e-05	0.0	0.00013951866062085803	0.0012007714046599635	0.003067842850015392	0.0007951873876365648	0.002191753732573086	0.0019873705805045355	0.00030694200501338607
d__Fungi;p__Mucoromycota;c__Mucoromycetes;o__Mucorales;f__Lichtheimiaceae;g__Rhizomucor;s__Rhizomucor_pusillus	9.379983116030391e-05	0.00423663364151901	0.0	0.0002487856888994195	0.0	7.879067568632306e-05	0.0	0.0	0.0	4.355827552787185e-05	3.254184338695506e-05	0.0	0.0	4.584369591876497e-05	0.0	0.00014481210629208602	0.0	0.0	7.318679710180283e-05	0.00019427849822720872	0.00026741076618997793	0.0	0.0	0.0	0.0	0.0	0.0
d__Fungi;p__Mucoromycota;c__Mucoromycetes;o__Mucorales;f__Mucoraceae;g__Mucor;s__Mucor_circinelloides	7.034987337022793e-05	3.3098700324367264e-05	0.0	0.0	0.0	0.0002701394594959648	0.002133212300011347	0.0010366425874598984	0.002150258149123947	0.0030599688558329975	0.0028311403746650904	0.000565977667464538	0.0035015668027727665	0.00025214032755320736	0.00042001754190910327	0.0	0.0	0.0	0.0	0.0	0.0	0.0013584484577971302	0.00025476895640266236	0.0004955515604111926	0.0	0.0	0.0
d__Fungi;p__Mucoromycota;c__Mucoromycetes;o__Mucorales;f__Mucoraceae;g__Mucor;s__Mucor_racemosus	4.689991558015196e-05	0.0	0.0	0.0	0.0	0.0	7.942811755361398e-05	0.00044739311669321925	0.0	9.800611993771167e-05	0.00041219668290143075	0.0001532856182716457	0.0	0.0	0.0	0.0	0.0	0.0	0.0	0.0	0.0	0.0	5.307686591722132e-05	2.3048909786567094e-05	0.0	0.0	0.0
d__Fungi;p__Mucoromycota;c__Mucoromycetes;o__Mucorales;f__Mucoraceae;g__Mucor;s__unclassified_Mucor	0.0	0.0	0.0	0.0	0.0	4.5023243249327465e-05	0.00023828435266084195	0.0003710089260382794	0.0	0.0003375766353410068	0.0001627092169347753	0.0	0.00011869717975500902	0.0	0.0	0.0	0.0	0.0	0.0	0.0	0.0	0.0	0.0	0.0	0.0	0.0	0.0
d__Fungi;p__Mucoromycota;c__Mucoromycetes;o__Mucorales;f__Rhizopodaceae;g__Rhizopus;s__Rhizopus_arrhizus	0.0014538973829847108	0.02644586155916944	0.0008785468360441648	0.0	0.0	3.37674324369956e-05	0.0001475093611709974	0.0	0.00017721907822450112	0.0012631899903082838	0.0007810042412869214	0.00068388968151965	3.5609153926502706e-05	5.7304619898456215e-05	8.647419980481538e-05	0.0	0.0	0.0	0.0	0.0	8.138588536216719e-05	0.00986088032311667	0.00570045539950957	0.013310745401742497	0.006130318710655548	0.008462352149245119	0.004570025407977082
d__Fungi;p__Mucoromycota;c__Mucoromycetes;o__Mucorales;f__Rhizopodaceae;g__Rhizopus;s__Rhizopus_microsporus	0.0027670950192289654	0.001445309914164037	0.0013296925086073844	0.0	0.0	0.0	0.0	0.002378821937539556	0.0	0.0009691716304951487	0.00034711299612752065	0.0003301536393543138	8.308802582850631e-05	0.0016847558250146126	0.007103237841109835	0.0	0.0	0.0	0.0	0.0	8.138588536216719e-05	0.004075345373391391	0.012112140802309905	0.005635458442815655	8.239675686364985e-05	0.00011219027470590121	5.115700083556435e-05
d__Fungi;p__Mucoromycota;c__Umbelopsidomycetes;o__Umbelopsidales;f__Umbelopsidaceae;g__Umbelopsis;s__Umbelopsis_dimorpha	0.0	0.0	3.561676362341209e-05	0.0	0.0	0.0	0.0	0.0	0.0	0.0	0.0	0.0	0.0	0.0	0.0	0.0	0.0	0.0	0.0	0.0	0.0	0.0	0.0	0.0	0.0	0.0	0.0
d__Fungi;p__Olpidiomycota;c__Olpidiomycetes;o__Olpidiales;f__Olpidiaceae;g__Olpidium;s__Olpidium_brassicae	0.0	0.0	9.497803632909889e-05	0.0	0.0	0.0	0.0	0.0	0.0	0.0	0.0	0.0	0.0	0.0	0.0	0.0	0.0	0.0	0.0	0.0	0.0	0.0	0.0	0.0	0.0	0.0	0.0
d__Fungi;p__Rozellomycota;c__unidentified;o__unidentified;f__unidentified;g__unidentified;s__unidentified	0.0	0.0	0.0	0.0	0.0	0.0	0.0	0.0	4.725842085986697e-05	0.0	0.0	5.895600702755604e-05	0.0	3.438277193907373e-05	0.0	2.4135351048681e-05	0.0	5.0152337725842243e-05	0.0	2.428481227840109e-05	0.0	6.064502043737189e-05	0.0	6.914672935970129e-05	0.0	0.0	0.0
d__Fungi;p__unclassified_Fungi;c__unclassified_Fungi;o__unclassified_Fungi;f__unclassified_Fungi;g__unclassified_Fungi;s__unclassified_Fungi	0.006190788856580057	0.0015115073148127718	0.02126320788317702	0.005425897405520673	0.008919674906061291	0.011852368785385457	0.00046522183138545336	0.0004037450077475393	0.0011223874954218404	0.006392176933715193	0.0032541843386955046	0.0010847905293070311	0.000842749976260564	0.0020285835444053494	0.0025571656227995395	0.614727391209905	0.7045905796234719	0.5879609313289119	0.48147154253372665	0.5300038855699647	0.5187768864085569	0.0013099324414472327	0.0004670764200715476	0.00464435532199327	0.0012689100557002077	0.0014264192069750297	0.0004092560066845148
d__Fungi;p__unidentified;c__unidentified;o__unidentified;f__unidentified;g__unidentified;s__unidentified	0.009591032736141076	0.0051413314503850486	0.03790810874985159	0.005354815780120839	0.005978463126808246	0.006201951757594858	0.00028367184840576425	0.00019641649025555968	0.0011578313110667407	0.001165183870370572	0.0006725314299970713	0.000742845688547206	0.0016380210806191246	0.0019712789245068937	0.0005435521130588395	0.30946347114618783	0.24488673061741983	0.39108792958611777	0.46378473323412456	0.3611394433921026	0.3035460992907802	0.0010673523596977453	0.0003184611955033279	0.004874844419858942	0.0	0.0004006795525210757	0.0001023140016711287
